# Supplementary material for: Correlation scan: identifying genomic regions that affect genetic correlations applied to fertility traits
Source: BMC Genomics. 2022 Oct 5;23:684. doi: 10.1186/s12864-022-08898-7 (PMC9533527; doi:10.1186/s12864-022-08898-7)
Supplement: Supplementary file 1 — Additional file 1. The number of windows, chromosome number, chromosome coordinates, and correlation estimates of each window for the two trait pairs in Brahman and Tropical Composite population (Table S1-S2). [file 12864_2022_8898_MOESM1_ESM.xlsx]

## Sheet: Brahman
Table S1. The number of windows, chromosome number (Chr), chromosome coordinates (Start, End and Midpoint), and correlation estimates of each window for the two trait pairs in Brahman population
	AGECL, age at first corpus; IGF1, serum levels of insulin growth hormone (measured in bulls, IGF1b, or cows, IGF1c).
Window	Chr	Start	End	Midpoint	Correlation estimate for AGECL vs IGF1b	Correlation estimate for IGF1c vs IGF1b
w1	1	719789	2903152	1811471	-0.138	0.22
w2	1	1117674	3144779	2131227	-0.04	0.371
w3	1	1657620	3426355	2541988	-0.019	0.381
w4	1	2076521	3715936	2896229	-0.136	0.363
w5	1	2404092	4117406	3260749	-0.103	0.289
w6	1	2907493	4373367	3640430	0.028	0.309
w7	1	3147141	4768264	3957703	-0.028	0.288
w8	1	3430450	5505791	4468121	-0.069	0.339
w9	1	3716490	5824824	4770657	-0.018	0.327
w10	1	4121215	6207793	5164504	-0.073	0.403
w11	1	4374771	6503750	5439261	-0.1	0.304
w12	1	4772655	6937787	5855221	-0.016	0.264
w13	1	5506653	7441167	6473910	0.028	0.206
w14	1	5834595	7727784	6781190	0.097	0.258
w15	1	6208557	8305311	7256934	0.145	0.267
w16	1	6506339	8838343	7672341	0.07	0.208
w17	1	6943072	9398823	8170948	0.033	0.183
w18	1	7446884	9868425	8657655	0.087	0.148
w19	1	7731583	10170608	8951096	-0.041	0.062
w20	1	8308710	10498355	9403533	-0.024	0.036
w21	1	8839413	10790696	9815055	0.016	0.252
w22	1	9403159	11285320	10344240	0	0.377
w23	1	9872044	11870772	10871408	-0.073	0.404
w24	1	10172746	12381262	11277004	-0.066	0.417
w25	1	10501157	12905387	11703272	-0.223	0.495
w26	1	10793076	13288892	12040984	-0.412	0.421
w27	1	11290172	13806862	12548517	-0.445	0.383
w28	1	11877763	14340365	13109064	-0.52	0.411
w29	1	12384124	14879081	13631603	-0.448	0.338
w30	1	12906424	15356829	14131627	-0.393	0.315
w31	1	13292022	15695226	14493624	-0.371	0.232
w32	1	13810946	16125949	14968448	-0.455	0.401
w33	1	14342100	16648005	15495053	-0.362	0.318
w34	1	14880156	17200924	16040540	-0.39	0.278
w35	1	15362087	17630258	16496173	-0.372	0.242
w36	1	15699132	18134138	16916635	-0.319	0.246
w37	1	16127799	18476769	17302284	-0.231	-0.059
w38	1	16650819	18952401	17801610	-0.143	-0.096
w39	1	17206552	19488546	18347549	-0.176	-0.021
w40	1	17648630	19974732	18811681	-0.243	0.046
w41	1	18135269	20433039	19284154	-0.231	-0.013
w42	1	18477661	21033820	19755741	-0.282	0.045
w43	1	18961068	21457294	20209181	-0.294	0.096
w44	1	19490305	21877978	20684142	-0.218	0.077
w45	1	19981278	22388234	21184756	-0.11	-0.017
w46	1	20440130	22865351	21652741	-0.061	0.055
w47	1	21040784	23335758	22188271	-0.112	-0.015
w48	1	21458655	23687319	22572987	-0.191	0.073
w49	1	21879265	24200820	23040043	-0.14	0.075
w50	1	22393370	24584330	23488850	0.052	0.116
w51	1	22873491	25033028	23953260	0.072	0.024
w52	1	23339845	25511500	24425673	-0.007	0.267
w53	1	23687874	26125634	24906754	-0.073	0.38
w54	1	24206401	26537906	25372154	-0.079	0.33
w55	1	24587185	26803778	25695482	-0.094	0.346
w56	1	25033972	27107796	26070884	-0.138	0.379
w57	1	25512928	27452998	26482963	0.069	0.355
w58	1	26131090	27802231	26966661	0.133	0.269
w59	1	26538432	28194419	27366426	0.176	0.393
w60	1	26805233	28789243	27797238	0.093	0.353
w61	1	27111802	29139904	28125853	0.155	0.247
w62	1	27458950	29551116	28505033	-0.023	0.182
w63	1	27805253	30140935	28973094	-0.018	0.153
w64	1	28200213	30655541	29427877	-0.028	0.088
w65	1	28790257	31168587	29979422	0.018	0.108
w66	1	29143535	31736868	30440202	-0.013	0.215
w67	1	29555484	32502682	31029083	-0.009	0.305
w68	1	30146236	33183056	31664646	-0.063	0.278
w69	1	30656578	33626027	32141303	-0.057	0.28
w70	1	31171747	34057089	32614418	-0.017	0.168
w71	1	31743728	34613655	33178692	0.111	0.056
w72	1	32508974	34998363	33753669	0.148	0.049
w73	1	33188998	35497677	34343338	0	0.07
w74	1	33626776	35884896	34755836	-0.016	0.113
w75	1	34062866	36460707	35261787	-0.047	0.19
w76	1	34618419	37001035	35809727	-0.124	0.252
w77	1	35002244	37482559	36242402	-0.078	0.178
w78	1	35510839	37983941	36747390	-0.107	0.225
w79	1	35889570	38342260	37115915	0.091	0.226
w80	1	36464285	38831229	37647757	0.111	0.247
w81	1	37005346	39484746	38245046	0.095	0.193
w82	1	37488749	39952816	38720783	0.093	0.202
w83	1	37985205	40629765	39307485	0.082	0.154
w84	1	38345003	41135509	39740256	-0.236	0.059
w85	1	38835408	41492237	40163823	-0.211	-0.122
w86	1	39494949	41918071	40706510	-0.216	-0.126
w87	1	39954780	42255886	41105333	-0.234	-0.23
w88	1	40635859	42729267	41682563	-0.192	-0.128
w89	1	41149564	43428471	42289018	-0.214	-0.115
w90	1	41499352	43835615	42667484	-0.31	0.003
w91	1	41918551	44232197	43075374	-0.395	0.055
w92	1	42258910	44903305	43581108	-0.371	0.268
w93	1	42740228	45398373	44069301	-0.222	0.105
w94	1	43443436	46057263	44750350	-0.282	-0.006
w95	1	43836654	46572997	45204826	-0.282	-0.16
w96	1	44236960	47046311	45641636	-0.371	-0.24
w97	1	44913993	47606699	46260346	-0.501	-0.274
w98	1	45407551	48090549	46749050	-0.568	-0.301
w99	1	46069634	48599135	47334385	-0.442	-0.375
w100	1	46589213	49011657	47800435	-0.389	-0.388
w101	1	47048153	49606225	48327189	-0.438	-0.489
w102	1	47608001	50137064	48872533	-0.296	-0.568
w103	1	48095365	50622082	49358724	-0.244	-0.552
w104	1	48599751	51126716	49863234	-0.207	-0.564
w105	1	49018689	51678038	50348364	-0.175	-0.624
w106	1	49617263	52120663	50868963	-0.033	-0.588
w107	1	50137962	52507059	51322511	-0.125	-0.568
w108	1	50623084	52889663	51756374	-0.241	-0.526
w109	1	51132324	53231278	52181801	-0.185	-0.54
w110	1	51681944	53741954	52711949	-0.19	-0.296
w111	1	52121657	54238633	53180145	-0.27	-0.18
w112	1	52511173	54898775	53704974	-0.255	-0.215
w113	1	52893209	55551718	54222464	-0.184	-0.259
w114	1	53232499	55950673	54591586	-0.286	-0.212
w115	1	53750481	56321224	55035853	-0.313	-0.241
w116	1	54252501	56635672	55444087	-0.233	-0.273
w117	1	54912619	57143247	56027933	-0.085	-0.088
w118	1	55554393	57668777	56611585	0.047	-0.004
w119	1	55954700	58137871	57046286	0.012	0.093
w120	1	56324596	58566672	57445634	0.111	0.022
w121	1	56639971	58955755	57797863	0.098	-0.015
w122	1	57144222	59555496	58349859	0.063	-0.074
w123	1	57669483	60061327	58865405	0.013	-0.066
w124	1	58146272	60464803	59305538	0.076	-0.114
w125	1	58572000	60785807	59678904	-0.019	-0.098
w126	1	58961212	61216141	60088677	-0.062	0.001
w127	1	59563871	61580916	60572394	-0.072	-0.059
w128	1	60065759	62118288	61092024	-0.142	-0.074
w129	1	60472099	62601189	61536644	-0.114	-0.07
w130	1	60790377	63070424	61930401	-0.078	-0.032
w131	1	61219155	63602126	62410641	-0.088	-0.133
w132	1	61589954	63955262	62772608	0.005	-0.139
w133	1	62137916	64372955	63255436	0.141	-0.133
w134	1	62603896	64872871	63738384	0.125	-0.215
w135	1	63071199	65358926	64215063	0.042	-0.277
w136	1	63611031	65838513	64724772	0.038	-0.255
w137	1	63963167	66063270	65013219	-0.042	-0.211
w138	1	64374860	66601705	65488283	-0.099	-0.292
w139	1	64878156	67093458	65985807	-0.091	-0.197
w140	1	65360036	67533035	66446536	0.068	-0.196
w141	1	65848003	67825631	66836817	0.135	-0.265
w142	1	66064232	68270302	67167267	0.269	-0.364
w143	1	66604610	68594579	67599595	0.319	-0.405
w144	1	67096313	68832237	67964275	0.283	-0.383
w145	1	67535964	68998337	68267151	0.214	-0.435
w146	1	67827978	69164657	68496318	0.026	-0.256
w147	1	68274974	69529426	68902200	-0.373	0.038
w148	1	68610222	70095584	69352903	-0.453	-0.066
w149	1	68833175	70424054	69628615	-0.379	0.027
w150	1	69002530	70755405	69878968	-0.321	0.197
w151	1	69165595	71364289	70264942	-0.251	0.124
w152	1	69535888	72193451	70864670	-0.235	0.082
w153	1	70097878	72513979	71305929	-0.248	0.16
w154	1	70426665	73071203	71748934	-0.203	0.149
w155	1	70763514	73844948	72304231	-0.261	0.085
w156	1	71366061	74181258	72773660	-0.215	0.196
w157	1	72203173	74787426	73495300	-0.054	0.18
w158	1	72515294	75216168	73865731	0.128	0.258
w159	1	73088834	75581179	74335007	0.078	0.225
w160	1	73845794	75859834	74852814	0.159	0.21
w161	1	74185062	76205991	75195527	0.171	0.159
w162	1	74789253	76690630	75739942	0.159	0.021
w163	1	75220236	77336260	76278248	0.051	0.058
w164	1	75582248	77930147	76756198	0.047	0.071
w165	1	75861057	78453663	77157360	0.118	0.092
w166	1	76207235	78818770	77513003	0.094	0.122
w167	1	76710098	79287538	77998818	0.11	0.11
w168	1	77340562	79757250	78548906	0.053	0.037
w169	1	77931638	80286821	79109230	0.095	-0.062
w170	1	78460662	80816170	79638416	0.034	-0.064
w171	1	78826134	81381998	80104066	-0.101	0.073
w172	1	79290900	81854577	80572739	-0.267	0.306
w173	1	79760684	82390785	81075735	-0.21	0.336
w174	1	80287686	82838702	81563194	-0.251	0.455
w175	1	80816596	83522052	82169324	-0.267	0.36
w176	1	81383593	84160531	82772062	-0.244	0.331
w177	1	81867620	84676926	83272273	-0.162	0.241
w178	1	82405576	85110291	83757934	-0.228	0.231
w179	1	82846064	85790627	84318346	-0.272	0.253
w180	1	83541324	86325192	84933258	-0.46	0.478
w181	1	84170791	86836561	85503676	-0.51	0.479
w182	1	84680569	87362802	86021686	-0.394	0.309
w183	1	85130568	87847124	86488846	-0.348	0.346
w184	1	85797044	88717216	87257130	-0.29	0.313
w185	1	86333780	89092520	87713150	-0.101	0.2
w186	1	86839174	89677748	88258461	-0.023	0.119
w187	1	87370249	90277694	88823972	-0.05	0.188
w188	1	87851973	90686166	89269070	-0.032	0.077
w189	1	88721964	91164423	89943194	-0.05	-0.009
w190	1	89096327	91722842	90409585	-0.258	-0.072
w191	1	89685218	92076075	90880647	-0.29	-0.072
w192	1	90280297	92438243	91359270	-0.197	-0.101
w193	1	90689089	92994652	91841871	-0.29	0.063
w194	1	91172885	93376297	92274591	-0.235	0.095
w195	1	91724057	93821277	92772667	-0.288	-0.064
w196	1	92078509	94207832	93143171	-0.127	-0.132
w197	1	92442440	94660273	93551357	-0.181	-0.132
w198	1	93002601	95180304	94091453	-0.134	-0.171
w199	1	93380507	95778356	94579432	-0.223	-0.135
w200	1	93823488	96205117	95014303	-0.169	-0.105
w201	1	94212819	96402929	95307874	-0.355	-0.166
w202	1	94669980	96843288	95756634	-0.312	-0.143
w203	1	95184032	97157865	96170949	-0.31	-0.277
w204	1	95780803	97813512	96797158	-0.22	-0.343
w205	1	96207860	98328362	97268111	-0.17	-0.268
w206	1	96405691	98752886	97579289	-0.166	-0.242
w207	1	96844097	99215719	98029908	-0.307	-0.132
w208	1	97167283	99601552	98384418	-0.34	0.033
w209	1	97814820	100052224	98933522	-0.331	0.002
w210	1	98329048	100468920	99398984	-0.313	0.035
w211	1	98754671	100945748	99850210	-0.346	-0.007
w212	1	99220587	101342687	100281637	-0.342	-0.067
w213	1	99605557	101909609	100757583	-0.344	-0.088
w214	1	100053006	102397725	101225366	-0.457	-0.027
w215	1	100472187	102813185	101642686	-0.349	-0.067
w216	1	100950729	103223076	102086903	-0.292	-0.092
w217	1	101346641	103750825	102548733	-0.111	-0.234
w218	1	101910162	104375908	103143035	-0.009	-0.316
w219	1	102399013	104896281	103647647	0.041	-0.167
w220	1	102817465	105401355	104109410	-0.145	-0.22
w221	1	103234850	105900412	104567631	-0.334	-0.02
w222	1	103754337	106385939	105070138	-0.472	0.087
w223	1	104381153	106870732	105625943	-0.431	0.039
w224	1	104901456	107348913	106125185	-0.354	-0.05
w225	1	105405541	107611052	106508297	-0.423	0.03
w226	1	105909984	108009680	106959832	-0.293	0.009
w227	1	106389701	108388229	107388965	-0.206	-0.04
w228	1	106873696	108728784	107801240	-0.204	-0.002
w229	1	107350265	109226610	108288438	-0.252	0.119
w230	1	107616613	109892590	108754602	-0.112	0.132
w231	1	108011171	110374136	109192654	-0.222	0.174
w232	1	108390815	110891497	109641156	-0.25	0.24
w233	1	108774334	111305556	110039945	-0.054	0.078
w234	1	109229357	111749188	110489273	0.06	-0.05
w235	1	109897614	112122574	111010094	0.05	-0.082
w236	1	110389266	112513084	111451175	0.298	-0.232
w237	1	110895781	113124132	112009957	0.452	-0.444
w238	1	111307409	113390482	112348946	0.323	-0.404
w239	1	111751747	113883575	112817661	0.254	-0.312
w240	1	112124030	114251613	113187822	0.248	-0.345
w241	1	112516629	114849500	113683065	0.21	-0.249
w242	1	113135381	115342907	114239144	0.155	-0.296
w243	1	113393524	115927251	114660388	0.071	-0.163
w244	1	113887543	116679326	115283435	0	-0.137
w245	1	114257495	117003117	115630306	0.025	-0.066
w246	1	114850802	117423958	116137380	0.004	-0.014
w247	1	115346504	117946554	116646529	-0.115	0.119
w248	1	115944602	118310758	117127680	-0.1	0.132
w249	1	116680674	118575139	117627907	0.005	0.168
w250	1	117003815	118973161	117988488	0.005	0.092
w251	1	117426746	119275340	118351043	0.103	0.005
w252	1	117947599	119813363	118880481	0.279	-0.063
w253	1	118312448	120295119	119303784	0.386	-0.105
w254	1	118576204	120648889	119612547	0.397	-0.204
w255	1	118973792	121271488	120122640	0.367	-0.153
w256	1	119279169	121841959	120560564	0.24	-0.037
w257	1	119814856	122295680	121055268	0.185	-0.006
w258	1	120298547	122730737	121514642	0.096	0.047
w259	1	120652562	123263600	121958081	0.042	0.162
w260	1	121273813	123865143	122569478	0.02	0.365
w261	1	121843248	124280243	123061746	-0.076	0.359
w262	1	122299408	124759763	123529586	-0.173	0.264
w263	1	122733102	125039320	123886211	-0.275	0.261
w264	1	123270508	125514822	124392665	-0.309	0.15
w265	1	123869462	125746980	124808221	-0.308	-0.016
w266	1	124285558	126228441	125257000	-0.275	-0.048
w267	1	124761383	126849438	125805411	-0.289	0.005
w268	1	125040443	127480610	126260527	-0.237	-0.052
w269	1	125516628	127931960	126724294	-0.158	-0.159
w270	1	125751082	128485093	127118088	-0.178	-0.096
w271	1	126230521	128764840	127497681	-0.161	-0.123
w272	1	126850263	129022898	127936581	-0.045	-0.197
w273	1	127482336	129551609	128516973	0.077	-0.173
w274	1	127933531	129988245	128960888	-0.089	-0.043
w275	1	128486623	130519110	129502867	0.073	-0.145
w276	1	128765506	130855076	129810291	0.208	-0.141
w277	1	129027171	131267460	130147316	0.269	-0.039
w278	1	129552990	131706233	130629612	0.037	-0.067
w279	1	129994308	132188359	131091334	-0.148	0.114
w280	1	130526360	132781345	131653853	-0.24	0.195
w281	1	130860026	133431095	132145561	-0.19	0.173
w282	1	131269582	133946585	132608084	-0.202	0.126
w283	1	131733207	134339137	133036172	-0.217	0.111
w284	1	132188861	134560926	133374894	-0.08	-0.036
w285	1	132793737	134996598	133895168	-0.12	-0.022
w286	1	133439470	135513142	134476306	-0.194	0.028
w287	1	133949794	135916803	134933299	-0.221	0.122
w288	1	134339686	136253792	135296739	-0.033	-0.019
w289	1	134562235	136728784	135645510	-0.022	-0.002
w290	1	135000345	137242534	136121440	0.041	-0.103
w291	1	135513701	137682900	136598301	0.02	-0.177
w292	1	135918561	138125032	137021797	0.029	-0.286
w293	1	136256277	138496937	137376607	-0.078	-0.206
w294	1	136733886	138826005	137779946	-0.162	-0.13
w295	1	137243307	139184099	138213703	-0.25	0.078
w296	1	137685546	139849258	138767402	-0.3	0.143
w297	1	138131908	140152411	139142160	-0.173	-0.033
w298	1	138501143	140349544	139425344	-0.213	-0.012
w299	1	138826974	140621741	139724358	-0.063	-0.067
w300	1	139184646	140869068	140026857	-0.005	-0.111
w301	1	139850233	141305993	140578113	0.12	-0.036
w302	1	140153331	141578208	140865770	0.092	0.111
w303	1	140351903	141817254	141084579	0.169	0.222
w304	1	140622427	142154525	141388476	-0.022	0.313
w305	1	140875503	142530263	141702883	-0.031	0.302
w306	1	141310711	142827211	142068961	-0.036	0.248
w307	1	141579135	143070285	142324710	-0.068	0.181
w308	1	141823426	143425826	142624626	-0.082	0.13
w309	1	142159909	143810169	142985039	-0.031	0.075
w310	1	142530477	144248898	143389688	0.103	-0.027
w311	1	142829445	144589518	143709482	0.085	-0.06
w312	1	143074227	144935961	144005094	0.123	-0.025
w313	1	143431742	145261392	144346567	0.252	-0.198
w314	1	143810697	145602335	144706516	0.362	-0.207
w315	1	144251646	145941006	145096326	0.201	-0.093
w316	1	144593354	146242466	145417910	0.175	-0.104
w317	1	144937191	146810359	145873775	0.029	0.098
w318	1	145262367	147160783	146211575	-0.065	0.205
w319	1	145603055	147506182	146554619	-0.192	0.131
w320	1	145942582	147869536	146906059	-0.143	0.15
w321	1	146245132	148309128	147277130	-0.074	0.151
w322	1	146811165	148582029	147696597	0.129	-0.004
w323	1	147161333	148942437	148051885	0.155	-0.082
w324	1	147510319	149324955	148417637	0.178	-0.046
w325	1	147873092	149653059	148763076	0.233	-0.145
w326	1	148317434	150067644	149192539	0.173	-0.068
w327	1	148591642	150406458	149499050	-0.013	-0.099
w328	1	148947089	150685663	149816376	-0.076	0.17
w329	1	149328203	151035908	150182056	-0.138	0.219
w330	1	149654639	151342869	150498754	-0.18	0.359
w331	1	150070246	151645896	150858071	-0.177	0.33
w332	1	150406999	152026417	151216708	-0.172	0.423
w333	1	150686216	152267129	151476673	-0.248	0.443
w334	1	151037031	152651910	151844471	-0.25	0.347
w335	1	151343633	153111206	152227420	-0.19	0.384
w336	1	151647634	153462390	152555012	-0.142	0.42
w337	1	152028569	153797567	152913068	-0.086	0.465
w338	1	152269998	154097966	153183982	-0.044	0.474
w339	1	152652787	154528103	153590445	-0.021	0.499
w340	1	153112422	154851885	153982154	-0.076	0.47
w341	1	153463918	155230188	154347053	-0.131	0.501
w342	1	153798507	155590749	154694628	-0.164	0.436
w343	1	154102242	155838061	154970152	-0.022	0.323
w344	1	154529305	156116231	155322768	-0.057	0.464
w345	1	154856966	156457586	155657276	-0.096	0.457
w346	1	155231132	156797115	156014124	-0.115	0.51
w347	1	155591710	157160634	156376172	-0.079	0.544
w348	2	83872	2194458	1139165	-0.272	0.045
w349	2	724166	2777084	1750625	-0.192	0.12
w350	2	1028641	3249122	2138882	-0.249	0.169
w351	2	1344805	3721038	2532922	0.068	0.194
w352	2	1738817	4067012	2902915	-0.077	0.131
w353	2	2200311	4327136	3263724	0.183	0.179
w354	2	2780044	4655242	3717643	0.153	0.259
w355	2	3252983	5025142	4139063	-0.078	0.22
w356	2	3727296	5385687	4556492	-0.21	0.19
w357	2	4072796	5726274	4899535	-0.095	0.128
w358	2	4327962	6142264	5235113	-0.267	-0.065
w359	2	4655818	6610243	5633031	-0.36	-0.112
w360	2	5027182	7001541	6014362	-0.257	-0.27
w361	2	5389264	7423025	6406145	-0.247	-0.329
w362	2	5731502	7976245	6853874	-0.21	-0.331
w363	2	6142866	8390449	7266658	-0.161	-0.325
w364	2	6611676	8844969	7728323	-0.087	-0.29
w365	2	7009291	9342938	8176115	-0.013	-0.217
w366	2	7429445	9921889	8675667	0.002	-0.236
w367	2	7976793	10514454	9245624	0.006	-0.204
w368	2	8395800	11091343	9743572	0.016	0.038
w369	2	8850090	11468766	10159428	-0.012	0.002
w370	2	9347706	11858933	10603320	-0.171	0.028
w371	2	9932982	12207908	11070445	-0.126	0.114
w372	2	10533803	12679896	11606850	-0.057	0.083
w373	2	11098071	13168802	12133437	-0.094	-0.072
w374	2	11472361	13522631	12497496	0	-0.156
w375	2	11860959	13869774	12865367	0.179	-0.125
w376	2	12213957	14338966	13276462	0.143	-0.151
w377	2	12690693	14823088	13756891	0.101	-0.064
w378	2	13171743	15186298	14179021	0.24	-0.186
w379	2	13526610	15520666	14523638	0.292	-0.12
w380	2	13881194	15965324	14923259	0.16	-0.051
w381	2	14339841	16504137	15421989	0.146	0.021
w382	2	14827278	17123040	15975159	0.154	0.077
w383	2	15189258	17570662	16379960	0.07	0.273
w384	2	15522559	18012804	16767682	0.002	0.36
w385	2	15967374	18457929	17212652	-0.074	0.187
w386	2	16521367	18741753	17631560	-0.124	0.192
w387	2	17126401	19166434	18146418	-0.09	0.179
w388	2	17578000	19589641	18583821	-0.092	0.164
w389	2	18015872	20105766	19060819	0.007	0.07
w390	2	18459562	20536931	19498247	0.048	0.227
w391	2	18742832	21153313	19948073	0.009	0.216
w392	2	19168342	21544744	20356543	0.011	0.201
w393	2	19591664	21923605	20757635	-0.039	0.255
w394	2	20106896	22551147	21329022	-0.173	0.294
w395	2	20539504	23056818	21798161	-0.161	0.279
w396	2	21158167	23493382	22325775	-0.264	0.413
w397	2	21550249	23726353	22638301	-0.216	0.529
w398	2	21928150	24145008	23036579	-0.184	0.504
w399	2	22552338	24494892	23523615	-0.19	0.459
w400	2	23058753	25017516	24038135	-0.157	0.338
w401	2	23498287	25660645	24579466	-0.061	0.255
w402	2	23729812	25943528	24836670	0	0.167
w403	2	24145556	26236814	25191185	0.034	0.082
w404	2	24496758	26751214	25623986	0.025	0.063
w405	2	25019765	27063408	26041587	0.122	0.072
w406	2	25661726	27409944	26535835	0.161	0.144
w407	2	25944302	27749898	26847100	0.172	0.07
w408	2	26237423	28221529	27229476	0.145	-0.017
w409	2	26753804	28478055	27615930	0.162	-0.012
w410	2	27064126	28972970	28018548	0.124	-0.01
w411	2	27412957	29293306	28353132	0.129	-0.006
w412	2	27753345	29769053	28761199	0.115	0.053
w413	2	28223228	30038455	29130842	0.105	0.031
w414	2	28481378	30362022	29421700	0.217	0.047
w415	2	28986348	30729817	29858083	0.167	0.032
w416	2	29294183	31092463	30193323	0.123	0.039
w417	2	29774838	31557828	30666333	0.179	-0.067
w418	2	30042831	31975749	31009290	0.155	0.004
w419	2	30367680	32441500	31404590	0.111	-0.077
w420	2	30732601	32989429	31861015	0.074	-0.04
w421	2	31095018	33336397	32215708	0.127	-0.155
w422	2	31565009	33700180	32632595	0.097	-0.128
w423	2	31979669	34091902	33035786	0.054	-0.079
w424	2	32454345	34383524	33418935	-0.05	0.03
w425	2	32990258	34694573	33842416	-0.045	-0.016
w426	2	33337739	35256372	34297056	-0.171	0.187
w427	2	33705261	35747792	34726527	-0.23	0.187
w428	2	34094850	36196817	35145834	-0.15	0.129
w429	2	34386157	36549111	35467634	-0.158	0.114
w430	2	34700670	37052105	35876388	0.013	0.3
w431	2	35270957	37564114	36417536	0.055	0.317
w432	2	35749763	38169296	36959530	-0.001	0.355
w433	2	36197484	38435225	37316355	-0.092	0.49
w434	2	36552787	38931648	37742218	-0.028	0.501
w435	2	37055736	39222007	38138872	-0.124	0.441
w436	2	37565865	39664237	38615051	-0.16	0.485
w437	2	38172559	40186303	39179431	-0.072	0.517
w438	2	38440083	40630707	39535395	0.016	0.445
w439	2	38935241	41196611	40065926	-0.038	0.284
w440	2	39232214	41695560	40463887	-0.038	0.261
w441	2	39664739	42165793	40915266	0.075	0.044
w442	2	40187925	42598234	41393080	0.105	0.102
w443	2	40638103	43010880	41824492	0.079	0.095
w444	2	41204776	43443194	42323985	0.26	-0.081
w445	2	41700576	43905876	42803226	0.32	-0.109
w446	2	42174191	44287746	43230969	0.326	-0.107
w447	2	42600380	44766046	43683213	0.284	-0.193
w448	2	43011614	45366926	44189270	0.32	-0.262
w449	2	43445942	45804248	44625095	0.206	-0.19
w450	2	43906991	46351481	45129236	0.196	-0.299
w451	2	44291695	46726534	45509115	0.173	-0.286
w452	2	44784058	47196698	45990378	0.049	-0.198
w453	2	45380690	47539017	46459854	0.019	-0.163
w454	2	45808813	48040226	46924520	-0.077	-0.072
w455	2	46352753	48478215	47415484	-0.221	0.107
w456	2	46728122	48990821	47859472	-0.32	0.151
w457	2	47197736	49475000	48336368	-0.212	0.212
w458	2	47543648	49934002	48738825	-0.131	0.232
w459	2	48045209	50474475	49259842	-0.061	0.296
w460	2	48481452	51234734	49858093	-0.125	0.379
w461	2	48993143	51851886	50422515	-0.049	0.474
w462	2	49479744	52426961	50953353	-0.043	0.513
w463	2	49934696	52837393	51386045	-0.159	0.598
w464	2	50482169	53235932	51859051	-0.27	0.604
w465	2	51235463	53738586	52487025	-0.151	0.562
w466	2	51858192	54290121	53074157	-0.172	0.591
w467	2	52430803	54818904	53624854	-0.169	0.533
w468	2	52842269	55106469	53974369	-0.246	0.561
w469	2	53238882	55464982	54351932	-0.175	0.563
w470	2	53739816	56049397	54894607	-0.297	0.472
w471	2	54293801	56472108	55382955	-0.343	0.519
w472	2	54823037	56847284	55835161	-0.401	0.611
w473	2	55107289	57410691	56258990	-0.278	0.568
w474	2	55466028	57756238	56611133	-0.215	0.485
w475	2	56053543	58197237	57125390	-0.162	0.54
w476	2	56472634	58455343	57463989	-0.126	0.373
w477	2	56853586	58848985	57851286	-0.184	0.337
w478	2	57411301	59243122	58327212	-0.203	0.302
w479	2	57761355	59667596	58714476	-0.392	0.363
w480	2	58201321	59934225	59067773	-0.559	0.448
w481	2	58459148	60162615	59310882	-0.583	0.463
w482	2	58851171	60454490	59652831	-0.326	0.305
w483	2	59246044	60722246	59984145	-0.315	0.26
w484	2	59673081	61267769	60470425	-0.269	0.205
w485	2	59935927	61626870	60781399	-0.296	0.133
w486	2	60165124	61809492	60987308	-0.4	0.043
w487	2	60456223	62348154	61402189	-0.523	0.098
w488	2	60722885	62672578	61697732	-0.337	0.153
w489	2	61273071	63032889	62152980	-0.303	0.064
w490	2	61630692	63586260	62608476	-0.322	0.052
w491	2	61814051	64218577	63016314	-0.3	0.054
w492	2	62350594	64661572	63506083	-0.105	0.124
w493	2	62673704	65002278	63837991	-0.097	0.136
w494	2	63041075	65228860	64134968	0.05	0.339
w495	2	63589397	65916170	64752784	0.174	0.386
w496	2	64219336	66312608	65265972	0.311	0.465
w497	2	64667974	66792898	65730436	0.27	0.423
w498	2	65011232	67229342	66120287	0.111	0.45
w499	2	65230333	67734155	66482244	-0.039	0.328
w500	2	65926696	68079074	67002885	0.08	0.256
w501	2	66318509	68681109	67499809	0.136	0.132
w502	2	66793702	69379425	68086564	0.165	0.187
w503	2	67232870	69872703	68552787	0.333	0.159
w504	2	67746728	70787802	69267265	0.414	0.142
w505	2	68083966	71259698	69671832	0.237	0.221
w506	2	68683196	71673247	70178222	-0.038	0.38
w507	2	69391637	72188695	70790166	-0.029	0.371
w508	2	69887828	72722346	71305087	-0.244	0.321
w509	2	70793531	73098337	71945934	-0.248	0.369
w510	2	71261982	73518529	72390256	-0.227	0.378
w511	2	71681879	73903668	72792774	-0.078	0.351
w512	2	72190603	74287051	73238827	0.063	0.259
w513	2	72726272	74700556	73713414	0.216	0.229
w514	2	73108466	75200392	74154429	0.149	0.162
w515	2	73519679	75641481	74580580	0.13	0.165
w516	2	73907526	75940735	74924131	0.11	0.081
w517	2	74290403	76271817	75281110	-0.061	0.215
w518	2	74701985	76599190	75650588	-0.057	0.205
w519	2	75207123	77141459	76174291	-0.012	0.159
w520	2	75642775	77644895	76643835	0.115	0.151
w521	2	75942176	78279304	77110740	0.055	0.178
w522	2	76280095	78786847	77533471	0.068	0.186
w523	2	76603003	79122918	77862961	0.047	0.224
w524	2	77146375	79650724	78398550	0.098	0.259
w525	2	77649484	80043522	78846503	-0.037	0.278
w526	2	78282994	80530377	79406686	-0.082	0.382
w527	2	78787839	81108355	79948097	-0.07	0.413
w528	2	79130234	81793254	80461744	-0.084	0.462
w529	2	79657386	82474516	81065951	0.062	0.42
w530	2	80044480	82939254	81491867	-0.007	0.485
w531	2	80532005	83667393	82099699	0.028	0.473
w532	2	81114289	84251109	82682699	-0.023	0.462
w533	2	81799868	84590747	83195308	-0.008	0.419
w534	2	82479306	85045395	83762351	-0.244	0.486
w535	2	82941150	85526362	84233756	-0.083	0.27
w536	2	83669899	86116002	84892951	-0.087	0.285
w537	2	84259043	86787019	85523031	0	0.309
w538	2	84594686	87514810	86054748	-0.049	0.362
w539	2	85054630	88030685	86542658	0.065	0.335
w540	2	85543224	88593128	87068176	-0.084	0.345
w541	2	86117766	89015846	87566806	-0.23	0.398
w542	2	86790014	89364320	88077167	-0.345	0.483
w543	2	87518506	89896794	88707650	-0.271	0.546
w544	2	88035286	90188161	89111724	-0.33	0.686
w545	2	88598211	90611508	89604860	-0.362	0.823
w546	2	89020636	91274851	90147744	-0.261	0.758
w547	2	89367631	91790789	90579210	-0.095	0.716
w548	2	89898319	92085081	90991700	0.053	0.415
w549	2	90205862	92472367	91339115	0.163	0.233
w550	2	90615397	92756276	91685837	0.239	0.166
w551	2	91282400	93249838	92266119	0.203	0.114
w552	2	91793702	93669638	92731670	0.235	0.191
w553	2	92085813	93911696	92998755	0.211	0.465
w554	2	92473163	94144214	93308689	0.249	0.417
w555	2	92757780	94712320	93735050	0.29	0.387
w556	2	93253701	95296353	94275027	0.273	0.459
w557	2	93671134	96094304	94882719	0.116	0.385
w558	2	93915068	96512333	95213701	0.145	0.444
w559	2	94144996	96980720	95562858	0.119	0.499
w560	2	94718565	97746703	96232634	0.146	0.434
w561	2	95305354	98226281	96765818	0.232	0.403
w562	2	96104542	98695856	97400199	0.197	0.351
w563	2	96519385	99248557	97883971	0.05	0.235
w564	2	96988971	99978361	98483666	0.087	0.155
w565	2	97749139	100759032	99254086	0.007	0.122
w566	2	98229472	101432698	99831085	-0.102	-0.057
w567	2	98704994	102170545	100437770	-0.064	-0.227
w568	2	99281630	102542395	100912013	0.043	-0.247
w569	2	99982040	102934829	101458435	0.145	-0.114
w570	2	100769869	103331260	102050565	0.161	0.089
w571	2	101433723	103853335	102643529	0.416	0.381
w572	2	102171702	104272215	103221959	0.462	0.456
w573	2	102544750	104630143	103587447	0.425	0.429
w574	2	102935829	105017732	103976781	0.318	0.431
w575	2	103335352	105461925	104398639	0.36	0.412
w576	2	103854602	106015873	104935238	0.173	0.379
w577	2	104273842	106578081	105425962	0.113	0.346
w578	2	104638721	107021066	105829894	-0.004	0.415
w579	2	105019660	107569403	106294532	-0.043	0.291
w580	2	105466257	107994790	106730524	0.075	0.337
w581	2	106022160	108556796	107289478	0.105	0.286
w582	2	106581879	109037828	107809854	0.194	0.236
w583	2	107034362	109501745	108268054	0.219	0.1
w584	2	107572523	109903106	108737815	0.237	-0.086
w585	2	107998611	110306504	109152558	0.173	-0.196
w586	2	108560993	110844568	109702781	0.137	-0.213
w587	2	109042496	111282750	110162623	0.047	-0.258
w588	2	109502702	111834641	110668672	0.02	-0.171
w589	2	109903900	112158908	111031404	-0.066	0.117
w590	2	110312824	112532671	111422748	-0.051	0.109
w591	2	110854825	112911360	111883093	-0.122	0.163
w592	2	111285957	113197349	112241653	-0.171	0.14
w593	2	111835692	113576779	112706236	-0.233	0.096
w594	2	112167207	113942069	113054638	-0.227	0.088
w595	2	112533816	114567719	113550768	-0.221	0.042
w596	2	112912014	115156034	114034024	-0.151	-0.021
w597	2	113198823	115634985	114416904	-0.121	-0.052
w598	2	113577431	116035909	114806670	0.018	-0.151
w599	2	113947751	116521918	115234835	-0.027	-0.232
w600	2	114575713	117059110	115817412	0.026	-0.336
w601	2	115167357	117433205	116300281	0.049	-0.347
w602	2	115639063	117825421	116732242	0.045	-0.43
w603	2	116037304	118356085	117196695	0.033	-0.465
w604	2	116522774	118706880	117614827	0.022	-0.46
w605	2	117059563	118885198	117972381	-0.032	-0.393
w606	2	117440482	119058940	118249711	-0.153	-0.343
w607	2	117832878	119336208	118584543	-0.168	-0.104
w608	2	118360741	120027654	119194198	-0.259	-0.096
w609	2	118707539	120612475	119660007	-0.287	0.005
w610	2	118887939	121086582	119987261	-0.182	0.001
w611	2	119059784	121901776	120480780	-0.207	-0.005
w612	2	119338025	122330488	120834257	-0.179	0.081
w613	2	120032006	122825525	121428766	-0.145	0.075
w614	2	120618241	123083188	121850715	-0.12	0.061
w615	2	121087996	123332187	122210092	-0.065	0.055
w616	2	121905340	123798619	122851980	0.126	0.056
w617	2	122333064	124246587	123289826	0.231	-0.083
w618	2	122829334	124706567	123767951	0.085	-0.023
w619	2	123087209	125220787	124153998	0.105	-0.302
w620	2	123338690	125652255	124495473	0.122	-0.212
w621	2	123819975	126190382	125005179	0.084	-0.205
w622	2	124249848	126698637	125474243	-0.022	-0.166
w623	2	124710998	127051224	125881111	0.027	-0.162
w624	2	125224253	127415100	126319677	0.046	-0.1
w625	2	125653952	127906810	126780381	-0.052	-0.129
w626	2	126206444	128317904	127262174	-0.176	-0.088
w627	2	126701642	128649096	127675369	-0.219	-0.09
w628	2	127051942	129020645	128036294	-0.289	0.009
w629	2	127424840	129607127	128515984	-0.198	0.013
w630	2	127912310	129999200	128955755	-0.207	0.13
w631	2	128318695	130308866	129313781	-0.148	0.264
w632	2	128653070	130784072	129718571	-0.107	0.312
w633	2	129022426	131128997	130075712	-0.011	0.275
w634	2	129611569	131563770	130587670	-0.001	0.355
w635	2	130000793	132038872	131019833	0.042	0.396
w636	2	130311155	132508865	131410010	0.021	0.43
w637	2	130785386	132912492	131848939	0.036	0.304
w638	2	131131031	133217004	132174018	-0.029	0.306
w639	2	131567355	133570203	132568779	-0.129	0.316
w640	2	132047690	133893635	132970663	-0.13	0.269
w641	2	132511520	134221163	133366342	-0.193	0.236
w642	2	132917176	134544411	133730794	-0.19	0.264
w643	2	133219038	134895968	134057503	-0.281	0.303
w644	2	133584851	135220676	134402764	-0.325	0.275
w645	2	133895043	135562524	134728784	-0.378	0.193
w646	2	134222427	135990633	135106530	-0.414	0.128
w647	3	44539	2400116	1222328	-0.086	0.2
w648	3	721569	2740113	1730841	0.002	0.33
w649	3	1131606	3084216	2107911	-0.011	0.316
w650	3	1574767	3439828	2507298	0.039	0.32
w651	3	1949985	3754374	2852180	0.03	0.339
w652	3	2405845	4172401	3289123	-0.013	0.319
w653	3	2750162	4566759	3658461	-0.067	0.225
w654	3	3091799	4959543	4025671	-0.135	0.282
w655	3	3441041	5455786	4448414	-0.144	0.283
w656	3	3755182	5851854	4803518	-0.126	0.307
w657	3	4176588	6186747	5181668	-0.107	0.238
w658	3	4577989	6561962	5569976	-0.13	0.213
w659	3	4966570	6828655	5897613	-0.067	0.108
w660	3	5459773	7131313	6295543	-0.163	0.091
w661	3	5856809	7385782	6621296	-0.108	0.008
w662	3	6187838	7670472	6929155	-0.019	0.026
w663	3	6567545	7982975	7275260	-0.022	0.245
w664	3	6829661	8330458	7580060	0.019	0.268
w665	3	7132200	8751945	7942073	0.122	0.331
w666	3	7388934	9324612	8356773	0.153	0.408
w667	3	7674004	9658121	8666063	0.153	0.453
w668	3	7992349	9946284	8969317	0.188	0.385
w669	3	8331871	10272116	9301994	0.192	0.522
w670	3	8754732	10575128	9664930	0.122	0.519
w671	3	9330627	11011771	10171199	0.168	0.544
w672	3	9659239	11459004	10559122	0.094	0.596
w673	3	9946992	12266891	11106942	0.092	0.58
w674	3	10273024	12873484	11573254	0.107	0.609
w675	3	10583519	13391042	11987281	0.209	0.676
w676	3	11012613	13746106	12379360	0.033	0.641
w677	3	11473325	14202876	12838101	-0.042	0.595
w678	3	12267632	14530004	13398818	-0.101	0.58
w679	3	12875240	14883225	13879233	-0.25	0.483
w680	3	13392467	15152819	14272643	-0.422	0.475
w681	3	13747034	15409175	14578105	-0.501	0.549
w682	3	14206651	15797877	15002264	-0.517	0.609
w683	3	14534682	16178841	15356762	-0.547	0.637
w684	3	14884680	16695225	15789953	-0.41	0.621
w685	3	15153989	17160905	16157447	-0.339	0.568
w686	3	15411210	17786962	16599086	-0.366	0.555
w687	3	15801236	18158899	16980068	-0.37	0.494
w688	3	16196380	18616922	17406651	-0.359	0.475
w689	3	16700799	19140510	17920655	-0.369	0.422
w690	3	17161919	19756099	18459009	-0.362	0.411
w691	3	17793699	20345257	19069478	-0.247	0.357
w692	3	18159642	20847764	19503703	-0.245	0.344
w693	3	18621803	21540509	20081156	-0.291	0.33
w694	3	19143184	21961993	20552589	-0.412	0.466
w695	3	19758307	22404702	21081505	-0.488	0.575
w696	3	20350479	22875553	21613016	-0.53	0.602
w697	3	20853315	23288128	22070722	-0.368	0.526
w698	3	21541982	23590615	22566299	-0.321	0.511
w699	3	21965598	24092383	23028991	-0.368	0.445
w700	3	22406809	24561046	23483928	-0.353	0.432
w701	3	22877632	24950077	23913855	-0.281	0.34
w702	3	23296640	25291010	24293825	-0.336	0.402
w703	3	23595256	25779536	24687396	-0.319	0.354
w704	3	24096895	26026051	25061473	-0.223	0.212
w705	3	24561815	26321035	25441425	-0.025	0.126
w706	3	24950626	26640609	25795618	-0.024	0.136
w707	3	25292874	26988224	26140549	0.068	0.059
w708	3	25780911	27323564	26552238	0.088	0.102
w709	3	26027856	27582509	26805183	0.148	0.203
w710	3	26322296	27882585	27102441	0.042	0.237
w711	3	26641102	28260823	27450963	0.163	0.22
w712	3	26992448	28843899	27918174	0.068	0.356
w713	3	27327143	29118549	28222846	-0.046	0.35
w714	3	27583022	29513176	28548099	-0.098	0.262
w715	3	27883541	29993176	28938359	0.071	0.118
w716	3	28264592	30346971	29305782	-0.074	0.288
w717	3	28844439	30755254	29799847	-0.082	0.254
w718	3	29126075	31192655	30159365	-0.045	0.222
w719	3	29521431	31599416	30560424	0.041	0.432
w720	3	30000206	32028072	31014139	-0.08	0.481
w721	3	30347819	32609512	31478666	-0.108	0.381
w722	3	30767098	33060757	31913928	-0.204	0.47
w723	3	31199333	33540856	32370095	-0.198	0.428
w724	3	31600777	34089209	32844993	-0.38	0.395
w725	3	32031085	34524620	33277853	-0.443	0.384
w726	3	32623590	34996447	33810019	-0.457	0.404
w727	3	33069643	35361733	34215688	-0.333	0.301
w728	3	33542736	35666149	34604443	-0.444	0.509
w729	3	34091882	36022711	35057297	-0.439	0.544
w730	3	34529871	36512152	35521012	-0.442	0.588
w731	3	34999359	37083596	36041478	-0.473	0.604
w732	3	35362562	37660099	36511331	-0.466	0.569
w733	3	35666776	38432126	37049451	-0.381	0.478
w734	3	36027057	39114782	37570920	-0.35	0.438
w735	3	36514147	39570052	38042100	-0.25	0.394
w736	3	37091453	40113266	38602360	-0.198	0.367
w737	3	37663850	40507148	39085499	-0.208	0.298
w738	3	38433068	40971803	39702436	-0.215	0.347
w739	3	39115636	41428139	40271888	-0.176	0.308
w740	3	39571582	41811484	40691533	-0.226	0.346
w741	3	40119070	42195347	41157209	-0.143	0.285
w742	3	40507714	42604832	41556273	-0.148	0.34
w743	3	40972545	42978425	41975485	-0.153	0.286
w744	3	41428868	43311786	42370327	-0.105	0.326
w745	3	41817686	43594290	42705988	0.025	-0.029
w746	3	42197091	43925346	43061219	0.077	0.004
w747	3	42614221	44235654	43424938	0.126	0.035
w748	3	42988234	44547866	43768050	0.059	0.05
w749	3	43312723	45001180	44156952	-0.109	-0.108
w750	3	43596096	45569917	44583007	-0.228	0.058
w751	3	43928475	45888749	44908612	-0.195	-0.064
w752	3	44237033	46293002	45265018	-0.33	-0.242
w753	3	44557612	46696079	45626846	-0.411	-0.226
w754	3	45005124	47188528	46096826	-0.282	-0.191
w755	3	45570891	47636486	46603689	-0.293	-0.315
w756	3	45890154	48062429	46976292	-0.312	-0.315
w757	3	46302206	48499541	47400874	-0.172	-0.279
w758	3	46697688	48850088	47773888	-0.06	-0.265
w759	3	47190458	49282269	48236364	-0.189	-0.218
w760	3	47641398	49552645	48597022	-0.148	-0.177
w761	3	48063824	49919251	48991538	-0.219	0.027
w762	3	48501735	50573911	49537823	-0.307	0.291
w763	3	48851020	51312701	50081861	-0.287	0.264
w764	3	49283343	51799456	50541400	-0.295	0.338
w765	3	49554595	52276822	50915709	-0.362	0.397
w766	3	49931172	52705929	51318551	-0.308	0.341
w767	3	50586710	53135459	51861085	-0.364	0.148
w768	3	51314869	53571229	52443049	-0.333	0.051
w769	3	51801073	53946468	52873771	-0.316	0.151
w770	3	52278832	54144822	53211827	-0.326	0.182
w771	3	52708227	55162621	53935424	-0.336	0.184
w772	3	53136752	55556742	54346747	-0.31	0.145
w773	3	53572759	56081674	54827217	-0.282	0.291
w774	3	53947311	56480986	55214149	-0.316	0.279
w775	3	54145877	56936672	55541275	-0.288	0.165
w776	3	55167207	57376235	56271721	-0.08	0.018
w777	3	55561922	57850924	56706423	-0.012	-0.006
w778	3	56083126	58281341	57182234	0.076	-0.065
w779	3	56488010	58781020	57634515	0.395	-0.111
w780	3	56937616	59246606	58092111	0.505	-0.095
w781	3	57379062	59839525	58609294	0.456	0.092
w782	3	57851731	60197894	59024813	0.437	0.298
w783	3	58286416	60544030	59415223	0.372	0.501
w784	3	58783964	60866829	59825397	0.315	0.516
w785	3	59247985	61342116	60295051	0.252	0.409
w786	3	59840323	61713130	60776727	0.19	0.278
w787	3	60198533	62120371	61159452	0.136	0.171
w788	3	60546062	62467160	61506611	0.111	-0.038
w789	3	60867677	62958508	61913093	-0.096	-0.279
w790	3	61346652	63551253	62448953	-0.046	-0.178
w791	3	61714097	63976119	62845108	-0.115	-0.141
w792	3	62126157	64542516	63334337	-0.038	-0.157
w793	3	62467751	65160834	63814293	0.021	-0.013
w794	3	62961679	65670943	64316311	-0.06	0.124
w795	3	63553291	66082024	64817658	-0.175	0.155
w796	3	63981831	66536760	65259296	-0.157	0.228
w797	3	64546639	67085405	65816022	-0.271	0.359
w798	3	65164672	67459768	66312220	-0.271	0.314
w799	3	65671957	67949974	66810966	-0.229	0.183
w800	3	66086448	68551519	67318984	-0.178	0.06
w801	3	66538696	69247631	67893164	-0.233	0.073
w802	3	67088559	69851213	68469886	-0.039	0.138
w803	3	67465318	70337788	68901553	0.058	0.072
w804	3	67952269	71091866	69522068	0.038	0.202
w805	3	68569672	71748517	70159095	-0.018	0.268
w806	3	69249205	72366339	70807772	-0.012	0.304
w807	3	69857348	73023057	71440203	-0.115	0.203
w808	3	70344652	73440073	71892363	-0.272	0.374
w809	3	71094114	73788755	72441435	-0.149	0.304
w810	3	71753352	74244132	72998742	-0.076	0.336
w811	3	72370789	74763561	73567175	-0.105	0.237
w812	3	73028268	75274252	74151260	-0.107	0.137
w813	3	73441529	75825349	74633439	0.043	0.2
w814	3	73793203	76382921	75088062	-0.004	0.189
w815	3	74246790	76957620	75602205	0.031	0.231
w816	3	74764908	77554248	76159578	0.109	0.292
w817	3	75275124	78078404	76676764	0.16	0.358
w818	3	75826246	78549941	77188094	0.314	0.2
w819	3	76384383	78975240	77679812	0.321	0.109
w820	3	76975183	79403742	78189463	0.369	0.042
w821	3	77557629	80169033	78863331	0.299	0.1
w822	3	78085640	80764030	79424835	0.283	0.038
w823	3	78551000	81184607	79867804	-0.033	0.051
w824	3	78980880	81709071	80344976	-0.043	0.092
w825	3	79405288	82410500	80907894	-0.136	0.144
w826	3	80173725	82801759	81487742	-0.103	0.191
w827	3	80769046	83364002	82066524	-0.104	0.17
w828	3	81187487	83822214	82504851	-0.001	0.116
w829	3	81717151	84277530	82997341	-0.112	0.111
w830	3	82418522	84684508	83551515	-0.024	0.075
w831	3	82809042	85065589	83937316	-0.008	0.004
w832	3	83369276	85585896	84477586	-0.111	0.202
w833	3	83823386	85980030	84901708	-0.168	0.227
w834	3	84282153	86276316	85279235	-0.25	0.162
w835	3	84685109	86665690	85675400	-0.25	0.154
w836	3	85066691	87064462	86065577	-0.409	0.159
w837	3	85589630	87465590	86527610	-0.449	0.151
w838	3	85980610	87848152	86914381	-0.329	0.136
w839	3	86281449	88232569	87257009	-0.259	0.125
w840	3	86668770	88644899	87656835	-0.321	0.113
w841	3	87070807	88937815	88004311	-0.324	0.264
w842	3	87467860	89195205	88331533	-0.359	0.171
w843	3	87852994	89505135	88679065	-0.426	0.043
w844	3	88236321	89842015	89039168	-0.41	0.122
w845	3	88647762	90286541	89467152	-0.413	0.2
w846	3	88939597	90733573	89836585	-0.445	0.132
w847	3	89196165	91110374	90153270	-0.411	0.078
w848	3	89518625	91539123	90528874	-0.299	0.191
w849	3	89842789	91847237	90845013	-0.232	0.071
w850	3	90301759	92460824	91381292	-0.095	0.003
w851	3	90734916	92835485	91785201	0.086	0.134
w852	3	91118281	93235948	92177115	0.236	0.192
w853	3	91540832	93753698	92647265	0.251	0.182
w854	3	91849124	94242718	93045921	0.224	0.239
w855	3	92463837	94934903	93699370	0.29	0.34
w856	3	92836436	95613525	94224981	0.246	0.344
w857	3	93235964	96054234	94645099	0.386	0.558
w858	3	93761627	96502267	95131947	0.373	0.658
w859	3	94245853	96932700	95589277	0.391	0.623
w860	3	94940787	97399946	96170367	0.298	0.615
w861	3	95614828	97715423	96665126	0.13	0.422
w862	3	96062651	98162237	97112444	0.054	0.34
w863	3	96512928	98635259	97574094	0.045	0.099
w864	3	96935569	99316408	98125989	0.064	-0.009
w865	3	97407696	99800871	98604284	0.057	-0.104
w866	3	97716092	100346718	99031405	0.152	-0.054
w867	3	98166506	100967302	99566904	0.211	-0.103
w868	3	98641940	101461254	100051597	0.037	-0.083
w869	3	99321368	101948844	100635106	-0.1	0.016
w870	3	99805504	102474541	101140023	-0.111	0.019
w871	3	100350260	102830962	101590611	-0.118	0.09
w872	3	100971847	103183672	102077760	-0.155	0.201
w873	3	101468556	103601681	102535119	-0.172	0.146
w874	3	101951703	104202565	103077134	-0.146	0.094
w875	3	102478118	104742336	103610227	-0.277	0.075
w876	3	102833942	105296232	104065087	-0.254	0.023
w877	3	103188327	105725651	104456989	-0.302	-0.176
w878	3	103604731	106239865	104922298	-0.374	-0.059
w879	3	104205485	106608738	105407112	-0.422	-0.003
w880	3	104746257	107134064	105940161	-0.361	0.017
w881	3	105305588	107549015	106427302	-0.413	-0.016
w882	3	105729031	107946007	106837519	-0.433	0.09
w883	3	106244085	108512973	107378529	-0.306	0.023
w884	3	106613709	108913616	107763663	-0.172	-0.028
w885	3	107134795	109322712	108228754	-0.036	0.014
w886	3	107555294	109672857	108614076	0.034	0.19
w887	3	107946529	110366750	109156640	0.128	0.16
w888	3	108523825	111044183	109784004	0.062	0.255
w889	3	108916159	111372119	110144139	-0.047	0.292
w890	3	109328196	111768434	110548315	-0.129	0.259
w891	3	109682609	112019131	110850870	-0.072	0.155
w892	3	110372305	112257692	111314999	-0.166	0.086
w893	3	111045590	112738827	111892209	-0.189	0.101
w894	3	111375363	113211098	112293231	-0.184	0.037
w895	3	111769062	113685433	112727248	-0.207	0.048
w896	3	112019686	114024482	113022084	-0.337	0.063
w897	3	112258936	114400396	113329666	-0.341	0.081
w898	3	112739512	114802567	113771040	-0.41	0.123
w899	3	113214142	115137240	114175691	-0.342	0.201
w900	3	113690054	115500608	114595331	-0.228	0.225
w901	3	114028035	115835478	114931757	-0.16	0.241
w902	3	114406195	116184610	115295403	-0.123	0.253
w903	3	114803657	116528360	115666009	-0.057	0.168
w904	3	115139744	116836256	115988000	-0.113	0.183
w905	3	115510431	117120195	116315313	-0.075	0.177
w906	3	115836776	117550146	116693461	-0.123	0.16
w907	3	116190175	117982050	117086113	-0.201	0.121
w908	3	116531644	118332481	117432063	-0.193	0.126
w909	3	116838394	118703319	117770857	-0.19	0.119
w910	3	117120873	118993428	118057151	-0.252	0.179
w911	3	117558404	120195502	118876953	-0.307	0.286
w912	3	117987822	120792802	119390312	-0.292	0.359
w913	4	182210	3433899	1808055	-0.368	-0.113
w914	4	1094397	3851323	2472860	-0.363	-0.014
w915	4	1865472	4214836	3040154	-0.352	0.029
w916	4	2466571	4668292	3567432	-0.237	0.203
w917	4	3018464	5102318	4060391	-0.164	0.126
w918	4	3439961	5725502	4582732	-0.132	0.059
w919	4	3856786	6222469	5039628	-0.154	-0.053
w920	4	4229759	6501512	5365636	-0.1	-0.174
w921	4	4668819	6931519	5800169	0.008	-0.428
w922	4	5107799	7254078	6180939	0.005	-0.357
w923	4	5736837	7677385	6707111	-0.032	-0.338
w924	4	6223346	8254143	7238745	0.133	-0.27
w925	4	6504742	8768833	7636788	0.083	-0.057
w926	4	6940239	9309376	8124808	-0.001	-0.038
w927	4	7257631	10019060	8638346	0.076	-0.083
w928	4	7686050	10655515	9170783	0.13	0.005
w929	4	8254975	11279744	9767360	-0.044	0.032
w930	4	8775251	11847331	10311291	0.039	-0.026
w931	4	9310863	12360278	10835571	-0.03	-0.133
w932	4	10025611	12962525	11494068	-0.005	-0.152
w933	4	10659719	13523413	12091566	-0.022	-0.181
w934	4	11281193	13893495	12587344	-0.149	-0.097
w935	4	11851915	14397147	13124531	-0.15	-0.096
w936	4	12360762	14985246	13673004	-0.059	-0.069
w937	4	12982777	15396581	14189679	-0.033	-0.009
w938	4	13527795	15690889	14609342	-0.059	-0.028
w939	4	13897039	16155085	15026062	-0.077	-0.286
w940	4	14400824	16467353	15434089	-0.096	-0.381
w941	4	15005859	16845979	15925919	-0.168	-0.437
w942	4	15398267	17225866	16312067	0.061	-0.48
w943	4	15696732	17682058	16689395	0.175	-0.528
w944	4	16157727	18290223	17223975	0.127	-0.304
w945	4	16468807	18731164	17599986	0.077	-0.185
w946	4	16846825	19149181	17998003	0.098	-0.061
w947	4	17226894	19629161	18428028	-0.094	0.115
w948	4	17686010	19959211	18822611	-0.082	0.24
w949	4	18292361	20357817	19325089	-0.01	0.23
w950	4	18736114	20835722	19785918	0.009	0.197
w951	4	19152550	21426646	20289598	0.082	0.149
w952	4	19631945	22047717	20839831	0.094	0.163
w953	4	19960658	22557323	21258991	0.075	0.121
w954	4	20359160	23079303	21719232	0.084	0.004
w955	4	20837016	23652611	22244814	0.079	0.017
w956	4	21430552	24199420	22814986	0.092	0.024
w957	4	22059437	24864681	23462059	0.168	-0.07
w958	4	22566949	25336660	23951805	0.134	-0.08
w959	4	23084293	26244143	24664218	0.158	-0.008
w960	4	23653308	27070689	25361999	0.188	-0.072
w961	4	24209343	27433141	25821242	0.235	-0.07
w962	4	24865718	28036507	26451113	0.225	-0.013
w963	4	25350318	28764010	27057164	0.277	-0.025
w964	4	26245201	29454988	27850095	0.315	0.101
w965	4	27071594	30058574	28565084	0.475	0.401
w966	4	27441091	30725799	29083445	0.365	0.431
w967	4	28042733	31167522	29605128	0.361	0.492
w968	4	28769266	31921506	30345386	0.317	0.563
w969	4	29463673	32816610	31140142	0.227	0.597
w970	4	30061877	33497079	31779478	-0.016	0.425
w971	4	30727384	34052240	32389812	-0.047	0.478
w972	4	31175105	34733446	32954276	-0.1	0.32
w973	4	31922292	35387762	33655027	-0.139	0.24
w974	4	32824689	35874757	34349723	-0.13	0.188
w975	4	33508963	36343933	34926448	-0.124	0.241
w976	4	34062418	36890732	35476575	-0.029	0.13
w977	4	34739494	37294747	36017121	-0.018	0.128
w978	4	35389038	37796929	36592984	0.047	0.136
w979	4	35878361	38260829	37069595	-0.056	0.167
w980	4	36346016	38859320	37602668	-0.124	0.125
w981	4	36892824	39495132	38193978	-0.211	0.122
w982	4	37299668	40085868	38692768	-0.334	0.156
w983	4	37800488	40528264	39164376	-0.389	0.182
w984	4	38263852	41098431	39681142	-0.281	-0.037
w985	4	38868495	41949030	40408763	-0.232	-0.042
w986	4	39499237	42653643	41076440	-0.242	-0.019
w987	4	40091296	43168074	41629685	-0.183	0.071
w988	4	40532746	43712976	42122861	-0.146	0.063
w989	4	41111139	44184385	42647762	-0.167	0.218
w990	4	41953974	44594884	43274429	-0.248	0.236
w991	4	42658302	44975212	43816757	-0.208	0.279
w992	4	43169345	45503929	44336637	-0.123	0.153
w993	4	43720325	45908873	44814599	-0.082	0.145
w994	4	44186851	46204868	45195860	-0.118	0.147
w995	4	44599064	46668209	45633637	-0.089	0.214
w996	4	44980941	47116336	46048639	-0.02	0.094
w997	4	45511105	47506276	46508691	-0.008	0.11
w998	4	45909553	48135153	47022353	-0.049	-0.007
w999	4	46212366	48697874	47455120	-0.198	0.015
w1000	4	46670245	49118557	47894401	-0.303	0.202
w1001	4	47124235	49522731	48323483	-0.302	0.199
w1002	4	47507529	50001916	48754723	-0.402	0.177
w1003	4	48135982	50426541	49281262	-0.409	0.251
w1004	4	48698693	50905874	49802284	-0.437	0.407
w1005	4	49119396	51434434	50276915	-0.379	0.232
w1006	4	49523314	51873111	50698213	-0.342	0.328
w1007	4	50003637	52315044	51159341	-0.336	0.337
w1008	4	50431882	52751927	51591905	-0.426	0.165
w1009	4	50906351	53352540	52129446	-0.46	0.151
w1010	4	51436396	53796461	52616429	-0.557	0.225
w1011	4	51874911	54483145	53179028	-0.561	0.166
w1012	4	52316135	55247076	53781606	-0.491	0.015
w1013	4	52756009	55666506	54211258	-0.32	-0.052
w1014	4	53359788	56108062	54733925	-0.263	-0.174
w1015	4	53807295	56596473	55201884	-0.229	-0.235
w1016	4	54503428	57147894	55825661	-0.248	-0.211
w1017	4	55249833	57686704	56468269	-0.246	-0.251
w1018	4	55682732	58363973	57023353	-0.374	-0.167
w1019	4	56119324	58976892	57548108	-0.416	-0.238
w1020	4	56599805	59518040	58058923	-0.492	-0.232
w1021	4	57153256	59917182	58535219	-0.436	-0.289
w1022	4	57693224	60423531	59058378	-0.491	-0.28
w1023	4	58366419	60871913	59619166	-0.43	-0.314
w1024	4	58979994	61202579	60091287	-0.389	-0.244
w1025	4	59518795	61852004	60685400	-0.148	-0.322
w1026	4	59924663	62401137	61162900	-0.271	-0.136
w1027	4	60427846	63052552	61740199	-0.213	0.113
w1028	4	60877776	63669705	62273741	-0.218	0.254
w1029	4	61204218	64176007	62690113	-0.291	0.347
w1030	4	61853284	64652532	63252908	-0.331	0.478
w1031	4	62405503	65300000	63852752	-0.311	0.488
w1032	4	63053213	65652207	64352710	-0.423	0.443
w1033	4	63671599	66104174	64887887	-0.415	0.461
w1034	4	64178644	66607954	65393299	-0.424	0.532
w1035	4	64657497	67329512	65993505	-0.474	0.472
w1036	4	65304503	67941747	66623125	-0.501	0.487
w1037	4	65653306	68557052	67105179	-0.448	0.486
w1038	4	66106374	69282296	67694335	-0.446	0.448
w1039	4	66612133	69617453	68114793	-0.363	0.153
w1040	4	67337616	69984450	68661033	-0.254	0.135
w1041	4	67955959	70314284	69135122	-0.109	0.056
w1042	4	68565961	70604943	69585452	-0.134	0.149
w1043	4	69286167	70967206	70126687	-0.106	0.118
w1044	4	69624135	71382121	70503128	-0.147	0.226
w1045	4	69988881	72024152	71006517	-0.185	0.25
w1046	4	70315106	72465978	71390542	-0.212	0.268
w1047	4	70606947	72924467	71765707	-0.405	0.286
w1048	4	70978447	73316423	72147435	-0.428	0.282
w1049	4	71390246	73821564	72605905	-0.282	0.373
w1050	4	72030357	74255578	73142968	-0.168	0.325
w1051	4	72474317	74674897	73574607	-0.173	0.351
w1052	4	72925808	75175148	74050478	0.065	0.29
w1053	4	73320611	75643312	74481962	0.188	0.306
w1054	4	73825465	76050915	74938190	0.151	0.22
w1055	4	74260349	76376766	75318558	0.108	0.183
w1056	4	74676140	76844043	75760092	0.142	0.166
w1057	4	75176025	77260057	76218041	0.215	0.077
w1058	4	75646803	77655615	76651209	0.159	0.13
w1059	4	76060077	78090814	77075446	0.249	0.158
w1060	4	76377517	78700063	77538790	0.223	0.281
w1061	4	76848850	79341036	78094943	0.144	0.356
w1062	4	77276917	79897891	78587404	0.088	0.319
w1063	4	77658399	80321992	78990196	0.123	0.308
w1064	4	78092943	80917660	79505302	-0.021	0.387
w1065	4	78720510	81397660	80059085	-0.012	0.387
w1066	4	79343267	81724565	80533916	0.08	0.313
w1067	4	79909913	82121255	81015584	0.134	0.29
w1068	4	80324362	82628801	81476582	0.155	0.225
w1069	4	80918578	83070316	81994447	0.115	0.098
w1070	4	81398606	83684236	82541421	0.101	0.03
w1071	4	81725210	84151008	82938109	0.085	-0.077
w1072	4	82122068	84557633	83339851	-0.054	-0.124
w1073	4	82632350	84906489	83769420	-0.159	-0.146
w1074	4	83070991	85327624	84199308	-0.185	-0.075
w1075	4	83688519	85688011	84688265	-0.143	-0.092
w1076	4	84160433	86091705	85126069	-0.242	0.021
w1077	4	84564359	86497589	85530974	-0.199	0.114
w1078	4	84909774	87008794	85959284	-0.14	0.205
w1079	4	85330230	87409915	86370073	-0.254	0.107
w1080	4	85688944	88117674	86903309	-0.311	0.157
w1081	4	86095268	88639652	87367460	-0.249	0.068
w1082	4	86508557	89180146	87844352	-0.233	0.034
w1083	4	87009912	89646404	88328158	-0.324	-0.02
w1084	4	87412217	90183246	88797732	-0.118	-0.123
w1085	4	88123551	90528206	89325879	-0.143	-0.115
w1086	4	88641404	90951133	89796269	-0.115	-0.075
w1087	4	89183705	91234751	90209228	-0.055	-0.033
w1088	4	89647344	91428995	90538170	-0.048	-0.039
w1089	4	90187337	91785191	90986264	-0.057	-0.073
w1090	4	90534297	92148848	91341573	-0.178	0.028
w1091	4	90952069	92471870	91711970	-0.094	-0.111
w1092	4	91236702	93039823	92138263	-0.136	-0.108
w1093	4	91429922	93818142	92624032	-0.112	-0.119
w1094	4	91788167	94481679	93134923	-0.217	-0.097
w1095	4	92150036	94926067	93538052	-0.11	-0.104
w1096	4	92472469	95429683	93951076	-0.231	0.114
w1097	4	93043107	95877935	94460521	-0.123	0.071
w1098	4	93828955	96159863	94994409	-0.007	0.031
w1099	4	94491176	96522974	95507075	0.196	0.01
w1100	4	94945317	96857750	95901534	0.215	0.071
w1101	4	95430388	97285040	96357714	0.332	0.003
w1102	4	95878457	97613657	96746057	0.321	0.019
w1103	4	96160535	97926537	97043536	0.29	0.04
w1104	4	96524533	98423866	97474200	0.313	0.105
w1105	4	96870040	99240689	98055365	0.293	0.055
w1106	4	97294417	99652215	98473316	0.245	0.026
w1107	4	97614707	99931487	98773097	0.137	0.053
w1108	4	97935654	100490344	99212999	0.104	0.038
w1109	4	98424939	100955921	99690430	0.077	0.058
w1110	4	99243838	101238247	100241043	-0.01	0.066
w1111	4	99658593	101613246	100635920	-0.03	0.185
w1112	4	99949143	101891165	100920154	-0.197	0.142
w1113	4	100496364	102495854	101496109	-0.19	0.189
w1114	4	100961292	103070845	102016069	-0.163	0.223
w1115	4	101243631	103490567	102367099	-0.152	0.218
w1116	4	101614135	104170346	102892241	0.118	0.311
w1117	4	101894551	104568513	103231532	0.173	0.359
w1118	4	102497355	104877926	103687641	0.136	0.407
w1119	4	103071634	105302284	104186959	0.088	0.369
w1120	4	103503929	105726937	104615433	0.094	0.39
w1121	4	104173110	106108030	105140570	0.061	0.416
w1122	4	104579265	106540064	105559665	0.075	0.328
w1123	4	104879308	106997706	105938507	0.06	0.349
w1124	4	105304020	107373199	106338610	0.058	0.315
w1125	4	105730374	107881627	106806001	0.055	0.197
w1126	4	106109340	108138450	107123895	0.01	0.217
w1127	4	106557566	108513152	107535359	-0.064	0.259
w1128	4	106998641	109056742	108027692	-0.138	0.258
w1129	4	107385228	109497080	108441154	-0.149	0.341
w1130	4	107882283	109894976	108888630	-0.152	0.375
w1131	4	108141611	110146941	109144276	-0.372	0.338
w1132	4	108526688	110480862	109503775	-0.391	0.323
w1133	4	109057845	110888796	109973321	-0.303	0.291
w1134	4	109497942	111182848	110340395	-0.198	0.205
w1135	4	109896085	111471875	110683980	-0.204	0.202
w1136	4	110147974	111715520	110931747	0.02	0.179
w1137	4	110495586	112028828	111262207	0.145	0.133
w1138	4	110891142	112510439	111700791	0.148	0.041
w1139	4	111183615	113357124	112270370	0.044	0.011
w1140	4	111472679	113763585	112618132	0.102	0.28
w1141	4	111718514	114086771	112902643	0.134	0.318
w1142	4	112037567	114405937	113221752	0.14	0.273
w1143	4	112519136	114708173	113613655	0.08	0.298
w1144	4	113369025	115066503	114217764	0.115	0.405
w1145	4	113764296	115442796	114603546	0.124	0.301
w1146	4	114089686	115722999	114906343	0.098	0.214
w1147	4	114406820	116119242	115263031	0.13	0.286
w1148	4	114712221	116432240	115572231	0.234	0.238
w1149	4	115067836	116630119	115848978	0.18	-0.064
w1150	4	115443890	116837085	116140488	0.088	0.019
w1151	4	115723682	117108434	116416058	0.166	-0.027
w1152	4	116122583	117526572	116824578	0.15	-0.054
w1153	4	116434526	117888323	117161425	0.104	0.077
w1154	4	116631239	118316675	117473957	0.06	0.122
w1155	4	116837662	118919547	117878605	0.153	0.062
w1156	4	117112350	119704578	118408464	0.12	0.015
w1157	5	37371	3020843	1529107	-0.165	0.014
w1158	5	993669	3578597	2286133	-0.123	0.146
w1159	5	1456630	4045909	2751270	-0.105	0.255
w1160	5	1893807	4409030	3151419	-0.101	0.255
w1161	5	2274001	4715637	3494819	-0.144	0.164
w1162	5	3025206	5137769	4081488	-0.124	0.164
w1163	5	3592318	5503501	4547910	-0.078	0.128
w1164	5	4047119	6004187	5025653	-0.062	-0.128
w1165	5	4410741	6394721	5402731	-0.035	-0.129
w1166	5	4724177	6775837	5750007	-0.006	-0.007
w1167	5	5139264	7124496	6131880	-0.07	0.008
w1168	5	5506797	7734268	6620533	-0.171	-0.045
w1169	5	6009131	8384413	7196772	-0.168	0.014
w1170	5	6397558	8963886	7680722	-0.199	-0.064
w1171	5	6777283	9686512	8231898	-0.213	-0.204
w1172	5	7127604	10190011	8658808	-0.113	-0.293
w1173	5	7737559	10632800	9185180	-0.017	-0.227
w1174	5	8392647	11012357	9702502	-0.031	-0.294
w1175	5	8964846	11250201	10107524	0.014	-0.294
w1176	5	9689179	11715037	10702108	0.046	-0.406
w1177	5	10193160	12163997	11178579	-0.124	-0.069
w1178	5	10633749	12410483	11522116	-0.104	-0.077
w1179	5	11014109	12691294	11852702	-0.104	-0.019
w1180	5	11250881	13138962	12194922	-0.243	-0.009
w1181	5	11719537	13647550	12683544	-0.247	0.128
w1182	5	12166607	14405286	13285947	-0.21	0.044
w1183	5	12411922	14976170	13694046	-0.217	0.077
w1184	5	12696793	15486142	14091468	-0.266	0.101
w1185	5	13145409	15833435	14489422	-0.124	0.046
w1186	5	13653277	16371330	15012304	-0.106	-0.103
w1187	5	14407638	16879341	15643490	-0.239	-0.083
w1188	5	14983994	17258467	16121231	-0.275	-0.097
w1189	5	15486655	17750878	16618767	-0.145	-0.221
w1190	5	15841702	18307284	17074493	-0.253	-0.013
w1191	5	16385118	18848068	17616593	-0.336	0.096
w1192	5	16883042	19384807	18133925	-0.174	0.038
w1193	5	17263043	19720511	18491777	-0.052	0.003
w1194	5	17758791	20183646	18971219	-0.091	0.06
w1195	5	18310763	20677012	19493888	0.087	-0.164
w1196	5	18850812	21040649	19945731	0.104	-0.103
w1197	5	19388067	21565220	20476644	0.076	-0.076
w1198	5	19722597	21888288	20805443	0.038	-0.018
w1199	5	20186866	22361263	21274065	0.006	0.044
w1200	5	20680123	22668265	21674194	-0.125	0.149
w1201	5	21051470	23091005	22071238	-0.44	0.112
w1202	5	21566090	23674638	22620364	-0.482	0.096
w1203	5	21889128	24070212	22979670	-0.482	0.09
w1204	5	22368472	24481944	23425208	-0.444	0.101
w1205	5	22674078	24896393	23785236	-0.355	0.065
w1206	5	23092590	25449441	24271016	-0.011	0.043
w1207	5	23679253	26079030	24879142	-0.01	-0.013
w1208	5	24071445	26682415	25376930	-0.012	-0.017
w1209	5	24488374	27065359	25776867	-0.102	-0.002
w1210	5	24899290	27334455	26116873	-0.122	0.092
w1211	5	25451903	27811958	26631931	-0.142	0.133
w1212	5	26083742	28408608	27246175	-0.069	0.188
w1213	5	26687117	28874532	27780825	0.01	0.236
w1214	5	27066637	29641917	28354277	0.035	0.328
w1215	5	27335514	30006543	28671029	0.003	0.341
w1216	5	27815175	30907341	29361258	-0.049	0.398
w1217	5	28412580	31539995	29976288	-0.119	0.426
w1218	5	28880505	31984342	30432424	-0.148	0.431
w1219	5	29645303	32387230	31016267	-0.151	0.425
w1220	5	30009089	32802020	31405555	-0.234	0.498
w1221	5	30925626	33295265	32110446	-0.306	0.583
w1222	5	31544112	33824755	32684434	-0.308	0.606
w1223	5	31992307	34534833	33263570	-0.383	0.631
w1224	5	32389438	35064699	33727069	-0.42	0.6
w1225	5	32816605	35563618	34190112	-0.468	0.505
w1226	5	33316379	35891426	34603903	-0.558	0.486
w1227	5	33826544	36407167	35116856	-0.58	0.505
w1228	5	34540786	37069143	35804965	-0.402	0.43
w1229	5	35074286	37635880	36355083	-0.257	0.475
w1230	5	35565729	38157252	36861491	-0.119	0.512
w1231	5	35898349	38758310	37328330	-0.013	0.505
w1232	5	36407687	39230120	37818904	0.039	0.416
w1233	5	37090895	39704579	38397737	-0.078	0.479
w1234	5	37637943	40341431	38989687	-0.244	0.475
w1235	5	38165014	40798885	39481950	-0.373	0.519
w1236	5	38759716	41322738	40041227	-0.492	0.62
w1237	5	39232088	41810665	40521377	-0.49	0.652
w1238	5	39719254	42297091	41008173	-0.546	0.596
w1239	5	40342668	42838011	41590340	-0.613	0.541
w1240	5	40801238	43407077	42104158	-0.71	0.561
w1241	5	41326654	43875897	42601276	-0.68	0.545
w1242	5	41815278	44518545	43166912	-0.663	0.513
w1243	5	42298343	44938931	43618637	-0.52	0.533
w1244	5	42838697	45320311	44079504	-0.523	0.572
w1245	5	43415290	45978155	44696723	-0.505	0.573
w1246	5	43880746	46594770	45237758	-0.413	0.539
w1247	5	44528721	46983996	45756359	-0.39	0.514
w1248	5	44940238	47529588	46234913	-0.61	0.653
w1249	5	45326700	48795892	47061296	-0.558	0.618
w1250	5	45981588	49471078	47726333	-0.321	0.394
w1251	5	46599022	50031234	48315128	-0.291	0.34
w1252	5	46988433	50609833	48799133	-0.33	0.372
w1253	5	47530243	51078037	49304140	-0.259	0.269
w1254	5	48803185	51631337	50217261	-0.114	0.102
w1255	5	49472025	52271501	50871763	-0.202	0.188
w1256	5	50037182	53021374	51529278	-0.274	0.199
w1257	5	50614283	53719833	52167058	-0.275	0.162
w1258	5	51078877	54225959	52652418	-0.304	0.051
w1259	5	51632396	54707871	53170134	-0.387	0.087
w1260	5	52290466	55285213	53787840	-0.442	0.125
w1261	5	53037791	56347347	54692569	-0.509	0.227
w1262	5	53722470	57333269	55527870	-0.52	0.34
w1263	5	54240511	58265467	56252989	-0.504	0.42
w1264	5	54712141	59910149	57311145	-0.523	0.451
w1265	5	55294713	60468395	57881554	-0.518	0.47
w1266	5	56353589	61402804	58878197	-0.398	0.486
w1267	5	57336315	62022265	59679290	-0.436	0.411
w1268	5	58269939	62702914	60486427	-0.45	0.382
w1269	5	59910906	63228942	61569924	-0.463	0.448
w1270	5	60493287	63695065	62094176	-0.496	0.392
w1271	5	61414917	64523477	62969197	-0.471	0.363
w1272	5	62025595	65084805	63555200	-0.401	0.41
w1273	5	62720497	65817004	64268751	-0.401	0.406
w1274	5	63232390	66609169	64920780	-0.332	0.298
w1275	5	63697742	67128447	65413095	-0.216	0.566
w1276	5	64539308	67520471	66029890	-0.176	0.503
w1277	5	65089397	68071797	66580597	-0.097	0.531
w1278	5	65827464	68397943	67112704	-0.118	0.454
w1279	5	66615041	69044504	67829773	-0.19	0.463
w1280	5	67131743	69666171	68398957	-0.169	0.263
w1281	5	67526075	70444793	68985434	-0.182	0.467
w1282	5	68075934	70788873	69432404	-0.379	0.493
w1283	5	68400647	71209044	69804846	-0.395	0.58
w1284	5	69046465	71794323	70420394	-0.28	0.556
w1285	5	69670304	72140465	70905385	-0.262	0.519
w1286	5	70446504	72722023	71584264	-0.279	0.413
w1287	5	70792580	73364258	72078419	-0.185	0.355
w1288	5	71214845	73763000	72488923	-0.045	0.448
w1289	5	71796147	74235496	73015822	-0.055	0.394
w1290	5	72150545	74853402	73501974	-0.119	0.351
w1291	5	72751762	75282623	74017193	-0.108	0.454
w1292	5	73365743	75827470	74596607	-0.26	0.389
w1293	5	73767718	76567174	75167446	-0.215	0.088
w1294	5	74241246	77038803	75640025	-0.172	-0.028
w1295	5	74857097	77503580	76180339	-0.202	-0.04
w1296	5	75283905	78054323	76669114	-0.1	-0.177
w1297	5	75836996	78552863	77194930	0.148	-0.082
w1298	5	76592480	79197520	77895000	0.099	0.056
w1299	5	77041031	79998705	78519868	-0.041	0.236
w1300	5	77507226	80565518	79036372	0.092	0.344
w1301	5	78056101	81257556	79656829	0.023	0.427
w1302	5	78555211	82074199	80314705	-0.089	0.308
w1303	5	79203216	82351312	80777264	-0.282	0.232
w1304	5	80003611	82768006	81385809	-0.286	0.103
w1305	5	80572182	83229622	81900902	-0.299	0.046
w1306	5	81274020	83708635	82491328	-0.278	0.011
w1307	5	82077397	84282286	83179842	-0.255	0.025
w1308	5	82355255	84831832	83593544	-0.208	0.128
w1309	5	82772616	85175239	83973928	-0.157	0.06
w1310	5	83233828	85618556	84426192	-0.022	-0.032
w1311	5	83712308	86214617	84963463	0.092	0.075
w1312	5	84285421	86637461	85461441	0.168	0.161
w1313	5	84835600	87085347	85960474	0.226	0.105
w1314	5	85184482	87467300	86325891	0.223	0.158
w1315	5	85620997	88117221	86869109	0.202	0.25
w1316	5	86219746	88673518	87446632	0.012	0.414
w1317	5	86641999	89086730	87864365	-0.068	0.422
w1318	5	87087016	89573920	88330468	0.035	0.418
w1319	5	87477743	90167820	88822782	0.151	0.416
w1320	5	88123999	90692584	89408292	0.148	0.349
w1321	5	88675186	91283153	89979170	0.414	0.037
w1322	5	89087435	91726685	90407060	0.452	0.005
w1323	5	89578034	92276212	90927123	0.443	-0.024
w1324	5	90170977	92875185	91523081	0.335	-0.014
w1325	5	90697747	93503991	92100869	0.331	0.052
w1326	5	91300867	93998131	92649499	0.278	0.038
w1327	5	91728162	94498394	93113278	0.231	0.021
w1328	5	92279208	94995962	93637585	0.22	0.019
w1329	5	92879001	95643705	94261353	0.2	0.094
w1330	5	93511300	96068650	94789975	0.178	0.041
w1331	5	94003466	96292671	95148069	0.178	0.117
w1332	5	94507213	96678252	95592733	0.135	0.113
w1333	5	95002521	97026455	96014488	0	0.004
w1334	5	95647010	97467316	96557163	0.16	-0.187
w1335	5	96075243	97924213	96999728	0.203	-0.169
w1336	5	96299131	98433632	97366382	0.241	-0.285
w1337	5	96680741	98826678	97753710	0.284	-0.225
w1338	5	97029261	99438837	98234049	0.295	-0.206
w1339	5	97470435	99792246	98631341	0.292	-0.148
w1340	5	97928224	100300261	99114243	0.292	-0.091
w1341	5	98436350	100834273	99635312	0.314	0.012
w1342	5	98836292	101143993	99990143	0.303	-0.017
w1343	5	99439661	101621903	100530782	0.174	-0.045
w1344	5	99794408	102325919	101060164	0.035	0.103
w1345	5	100301032	103203836	101752434	-0.056	0.145
w1346	5	100839993	103810293	102325143	-0.075	0.199
w1347	5	101152035	104234738	102693387	-0.161	0.38
w1348	5	101625777	104476933	103051355	-0.178	0.485
w1349	5	102326509	104759620	103543065	-0.161	0.462
w1350	5	103204598	105059949	104132274	-0.11	0.497
w1351	5	103813225	105381329	104597277	-0.205	0.518
w1352	5	104237677	105837913	105037795	-0.252	0.506
w1353	5	104478003	106188648	105333326	-0.048	0.423
w1354	5	104760440	106496275	105628358	0.074	0.43
w1355	5	105061079	106809691	105935385	0.05	0.409
w1356	5	105387375	107247891	106317633	0.107	0.389
w1357	5	105840965	107718805	106779885	0.108	0.306
w1358	5	106189372	108159160	107174266	-0.012	0.301
w1359	5	106496738	108644173	107570456	-0.151	0.334
w1360	5	106810613	109020216	107915415	-0.081	0.23
w1361	5	107252211	109443117	108347664	-0.068	0.218
w1362	5	107722898	109883732	108803315	-0.04	0.303
w1363	5	108162970	110258876	109210923	0.003	0.343
w1364	5	108644946	110542793	109593870	0.079	0.287
w1365	5	109022884	110987971	110005428	0.111	0.261
w1366	5	109444735	111387629	110416182	0.124	0.253
w1367	5	109887704	112001075	110944390	0.181	0.137
w1368	5	110260504	112591446	111425975	0.191	0.043
w1369	5	110553381	112977540	111765461	0.143	0.099
w1370	5	110994669	113389988	112192329	0.164	0.195
w1371	5	111391043	113796754	112593899	0.148	0.22
w1372	5	112004499	114207871	113106185	0.161	0.315
w1373	5	112596714	114482927	113539821	0.084	0.368
w1374	5	112981457	114813996	113897727	0.138	0.448
w1375	5	113396363	115182400	114289382	0.041	0.435
w1376	5	113797591	115527145	114662368	0.05	0.397
w1377	5	114208935	115962934	115085935	-0.022	0.419
w1378	5	114483407	116317101	115400254	0.038	0.449
w1379	5	114814526	116783806	115799166	0.042	0.402
w1380	5	115184224	117197183	116190704	-0.004	0.404
w1381	5	115527911	117548731	116538321	0.035	0.369
w1382	5	115983568	117747011	116865290	0.012	0.291
w1383	5	116322409	118085231	117203820	-0.056	0.239
w1384	5	116787905	118372340	117580123	-0.064	0.109
w1385	5	117207462	118728781	117968122	-0.041	-0.069
w1386	5	117550390	119114188	118332289	-0.152	-0.117
w1387	5	117753977	119837445	118795711	0.025	-0.37
w1388	6	115156	2506155	1310656	-0.26	0.4
w1389	6	661827	2979194	1820511	-0.149	0.375
w1390	6	1161492	3442538	2302015	-0.288	0.518
w1391	6	1534815	3669135	2601975	-0.372	0.415
w1392	6	2012917	4131111	3072014	-0.314	0.344
w1393	6	2511525	4584605	3548065	-0.244	0.282
w1394	6	2980495	5021719	4001107	-0.208	0.283
w1395	6	3447118	5640586	4543852	-0.223	0.199
w1396	6	3675574	6173869	4924722	-0.283	0.26
w1397	6	4144587	6556190	5350389	-0.295	0.262
w1398	6	4586733	6856449	5721591	-0.166	0.151
w1399	6	5026991	7231698	6129345	-0.144	0.021
w1400	6	5643578	7675926	6659752	-0.057	0.111
w1401	6	6177229	8273855	7225542	0.054	0.123
w1402	6	6557042	8697770	7627406	0.18	0.45
w1403	6	6859624	9099436	7979530	0.005	0.604
w1404	6	7232604	9555615	8394110	0.072	0.676
w1405	6	7678387	9890007	8784197	0.093	0.67
w1406	6	8279008	10319530	9299269	0.014	0.684
w1407	6	8705839	10675959	9690899	-0.18	0.529
w1408	6	9105163	11078997	10092080	-0.066	0.416
w1409	6	9559861	11400179	10480020	-0.199	0.368
w1410	6	9896356	11676094	10786225	-0.023	0.239
w1411	6	10327927	12002585	11165256	-0.117	0.314
w1412	6	10676883	12413294	11545089	-0.101	0.318
w1413	6	11081079	12714596	11897838	-0.127	0.326
w1414	6	11402835	12967079	12184957	-0.139	0.195
w1415	6	11685703	13325468	12505586	-0.265	0.254
w1416	6	12004156	13621029	12812593	-0.131	0.102
w1417	6	12418638	14158323	13288481	-0.167	0.125
w1418	6	12716541	14822137	13769339	-0.141	0.045
w1419	6	12968694	15418041	14193368	-0.104	0.163
w1420	6	13328947	15684151	14506549	-0.107	0.24
w1421	6	13622671	15994977	14808824	-0.202	0.289
w1422	6	14163501	16389394	15276448	-0.184	0.309
w1423	6	14830924	16797266	15814095	-0.167	0.348
w1424	6	15422230	17183284	16302757	-0.181	0.197
w1425	6	15684639	17619846	16652243	-0.025	0.136
w1426	6	15996236	17962467	16979352	-0.029	0.103
w1427	6	16390211	18408536	17399374	-0.183	0.055
w1428	6	16799228	18887394	17843311	-0.148	0.156
w1429	6	17185981	19219427	18202704	-0.136	0.181
w1430	6	17622599	19679047	18650823	-0.149	0.156
w1431	6	17971218	20261787	19116503	-0.113	0.101
w1432	6	18413478	20768561	19591020	-0.007	0.057
w1433	6	18890075	21256813	20073444	-0.129	-0.041
w1434	6	19229049	21737930	20483490	-0.132	-0.009
w1435	6	19679976	22104316	20892146	-0.127	-0.038
w1436	6	20264958	22546875	21405917	-0.052	0.105
w1437	6	20770281	23018926	21894604	-0.024	0.031
w1438	6	21258026	23550389	22404208	0.028	-0.023
w1439	6	21738831	24128423	22933627	0.028	0.028
w1440	6	22108505	24544566	23326536	-0.05	0.149
w1441	6	22547488	24973994	23760741	-0.05	0.116
w1442	6	23022624	25498250	24260437	-0.034	0.194
w1443	6	23555860	25887841	24721851	-0.098	0.274
w1444	6	24130129	26351452	25240791	-0.183	0.342
w1445	6	24546201	26712454	25629328	-0.139	0.251
w1446	6	24976959	27146698	26061829	-0.206	0.179
w1447	6	25500339	27541244	26520792	-0.192	0.216
w1448	6	25888515	28062988	26975752	-0.121	0.192
w1449	6	26354218	28574337	27464278	-0.104	0.22
w1450	6	26713424	29052029	27882727	-0.152	0.195
w1451	6	27149227	29485330	28317279	-0.074	0.212
w1452	6	27543554	29963943	28753749	-0.037	0.175
w1453	6	28080563	30498437	29289500	0.018	0.23
w1454	6	28578271	30910038	29744155	0.075	0.118
w1455	6	29054503	31344186	30199345	0.181	0.245
w1456	6	29488238	31702522	30595380	0.114	0.371
w1457	6	29968983	32367102	31168043	0.116	0.226
w1458	6	30502411	33036481	31769446	0.028	0.054
w1459	6	30915027	33607651	32261339	-0.159	0.233
w1460	6	31351550	34096519	32724035	-0.23	0.237
w1461	6	31703078	34648657	33175868	-0.233	0.131
w1462	6	32367918	35194270	33781094	-0.31	0.266
w1463	6	33042083	35658792	34350438	-0.337	0.407
w1464	6	33610766	36234070	34922418	-0.267	0.205
w1465	6	34117335	36617150	35367243	-0.332	0.135
w1466	6	34665515	37159718	35912617	-0.221	0.207
w1467	6	35197417	37666279	36431848	-0.13	0.282
w1468	6	35661777	38116481	36889129	-0.114	0.388
w1469	6	36239080	38581307	37410194	-0.083	0.464
w1470	6	36619708	39250952	37935330	0.017	0.438
w1471	6	37161408	39905061	38533235	0.065	0.464
w1472	6	37667162	40413649	39040406	0.059	0.344
w1473	6	38123141	40820102	39471622	0.095	0.261
w1474	6	38587447	41334587	39961017	0.056	0.212
w1475	6	39251728	41960635	40606182	0.039	0.243
w1476	6	39916355	42234692	41075524	0.004	0.254
w1477	6	40416691	42731067	41573879	-0.141	0.541
w1478	6	40820818	43153993	41987406	-0.089	0.713
w1479	6	41337966	43487725	42412846	0.017	0.761
w1480	6	41961571	43989792	42975682	0.046	0.738
w1481	6	42247338	44444883	43346111	0.05	0.767
w1482	6	42737526	44940310	43838918	0.147	0.729
w1483	6	43156344	45249569	44202957	0.051	0.666
w1484	6	43494195	45634010	44564103	0.035	0.607
w1485	6	43994500	46282798	45138649	-0.074	0.529
w1486	6	44452940	46665395	45559168	-0.218	0.388
w1487	6	44945315	47146108	46045712	-0.242	0.387
w1488	6	45251207	47702309	46476758	-0.23	0.442
w1489	6	45643712	48078678	46861195	-0.27	0.576
w1490	6	46284601	48500161	47392381	-0.307	0.66
w1491	6	46667551	48961457	47814504	-0.281	0.679
w1492	6	47146928	49348986	48247957	-0.262	0.657
w1493	6	47712621	49701147	48706884	-0.143	0.626
w1494	6	48079279	50139205	49109242	-0.169	0.518
w1495	6	48504094	50546109	49525102	-0.082	0.517
w1496	6	48962535	51191493	50077014	-0.067	0.525
w1497	6	49349960	51801786	50575873	-0.045	0.55
w1498	6	49701765	52272455	50987110	0.001	0.464
w1499	6	50143744	52671724	51407734	-0.002	0.545
w1500	6	50548181	53103051	51825616	0.058	0.539
w1501	6	51195893	53479772	52337833	-0.097	0.415
w1502	6	51804709	53858032	52831371	-0.109	0.361
w1503	6	52273404	54391793	53332599	-0.217	0.375
w1504	6	52674445	54888732	53781589	-0.241	0.329
w1505	6	53104350	55371249	54237800	-0.287	0.19
w1506	6	53480468	55876222	54678345	-0.163	0.15
w1507	6	53867460	56315044	55091252	-0.15	0.151
w1508	6	54393897	56656915	55525406	-0.09	0.15
w1509	6	54893984	57082111	55988048	0.022	0.044
w1510	6	55372775	57394078	56383427	-0.004	0.087
w1511	6	55882205	57995574	56938890	-0.037	0.276
w1512	6	56317455	58378855	57348155	-0.1	0.322
w1513	6	56663529	59204391	57933960	-0.366	0.507
w1514	6	57082767	59789979	58436373	-0.457	0.553
w1515	6	57395938	60121113	58758526	-0.456	0.519
w1516	6	57996603	60542476	59269540	-0.432	0.395
w1517	6	58388336	60982368	59685352	-0.348	0.213
w1518	6	59206981	61529515	60368248	-0.181	0.099
w1519	6	59791256	61928426	60859841	-0.192	0.123
w1520	6	60123835	62509742	61316789	-0.165	0.076
w1521	6	60543050	63075336	61809193	-0.227	0.112
w1522	6	60985091	63592466	62288779	-0.246	0.094
w1523	6	61537460	64211907	62874684	-0.305	0.024
w1524	6	61948396	64767831	63358114	-0.394	-0.039
w1525	6	62516640	65165569	63841105	-0.485	0.021
w1526	6	63076212	65640670	64358441	-0.495	-0.031
w1527	6	63600127	66190367	64895247	-0.419	-0.179
w1528	6	64216861	66797512	65507187	-0.391	-0.225
w1529	6	64768726	67300621	66034674	-0.329	-0.217
w1530	6	65166948	67692375	66429662	-0.326	-0.149
w1531	6	65645705	68199721	66922713	-0.302	-0.099
w1532	6	66202614	68659448	67431031	-0.462	0.072
w1533	6	66798443	68982279	67890361	-0.508	0.159
w1534	6	67303220	69258860	68281040	-0.531	0.13
w1535	6	67696713	69691977	68694345	-0.515	0.112
w1536	6	68204115	70266159	69235137	-0.549	0.074
w1537	6	68660132	70731210	69695671	-0.54	-0.018
w1538	6	68986129	71216225	70101177	-0.604	-0.242
w1539	6	69259921	71908776	70584349	-0.589	-0.289
w1540	6	69693016	72567993	71130505	-0.549	-0.367
w1541	6	70282267	73103267	71692767	-0.514	-0.32
w1542	6	70741834	73522761	72132298	-0.489	-0.331
w1543	6	71219784	74042890	72631337	-0.526	-0.17
w1544	6	71931904	74712947	73322426	-0.543	-0.043
w1545	6	72575196	75490310	74032753	-0.629	0.16
w1546	6	73107468	76099325	74603397	-0.786	0.325
w1547	6	73526819	76855629	75191224	-0.69	0.246
w1548	6	74047884	77563348	75805616	-0.625	0.22
w1549	6	74746130	78061956	76404043	-0.557	0.14
w1550	6	75491124	78645381	77068253	-0.491	0.099
w1551	6	76105564	79136793	77621179	-0.287	-0.063
w1552	6	76861023	79556371	78208697	-0.421	0.045
w1553	6	77565359	79839057	78702208	-0.149	0.031
w1554	6	78063298	80299494	79181396	-0.052	0.149
w1555	6	78658194	80864020	79761107	-0.139	0.148
w1556	6	79138335	81507132	80322734	-0.167	0.134
w1557	6	79562190	82249119	80905655	-0.166	0.151
w1558	6	79840837	82953021	81396929	-0.277	0.098
w1559	6	80305479	83475021	81890250	-0.296	0.07
w1560	6	80865800	83969587	82417694	-0.225	0.135
w1561	6	81515654	84556626	83036140	-0.264	0.154
w1562	6	82252560	85388826	83820693	-0.207	0.163
w1563	6	82954099	86045687	84499893	-0.308	0.233
w1564	6	83481076	86709094	85095085	-0.409	0.263
w1565	6	83971946	87019468	85495707	-0.367	0.148
w1566	6	84560859	87369626	85965243	-0.349	0.11
w1567	6	85401563	87638741	86520152	-0.341	-0.038
w1568	6	86050805	88168375	87109590	-0.308	-0.117
w1569	6	86710155	88864386	87787271	-0.281	-0.285
w1570	6	87021332	89288523	88154928	-0.311	-0.249
w1571	6	87375999	89662570	88519285	-0.495	-0.246
w1572	6	87649765	89943163	88796464	-0.471	-0.085
w1573	6	88176266	90494279	89335273	-0.389	-0.051
w1574	6	88865355	90907064	89886210	-0.336	0.077
w1575	6	89293054	91171413	90232234	-0.212	0.13
w1576	6	89663250	91386493	90524872	-0.094	0.149
w1577	6	89951427	91777591	90864509	-0.1	0.063
w1578	6	90499918	92084206	91292062	-0.403	0.178
w1579	6	90928158	92625753	91776956	-0.364	0.194
w1580	6	91171972	93027375	92099674	-0.445	0.106
w1581	6	91389903	93343946	92366925	-0.425	0.109
w1582	6	91780542	93683031	92731787	-0.492	0.196
w1583	6	92092012	94129249	93110631	-0.107	-0.008
w1584	6	92630442	94490057	93560250	-0.078	-0.036
w1585	6	93028157	95058099	94043128	-0.023	0.009
w1586	6	93346944	95523329	94435137	-0.014	-0.01
w1587	6	93684456	95968258	94826357	0.148	-0.052
w1588	6	94139128	96438412	95288770	0.108	-0.038
w1589	6	94498178	96856469	95677324	0.097	0.028
w1590	6	95063847	97246132	96154990	0.022	0.155
w1591	6	95527948	97579700	96553824	0.099	0.056
w1592	6	95970405	98000939	96985672	0.118	-0.056
w1593	6	96441242	98412972	97427107	0.083	-0.055
w1594	6	96864761	98961982	97913372	0.085	-0.061
w1595	6	97247353	99487225	98367289	0.108	-0.19
w1596	6	97583034	100144443	98863739	0.076	-0.136
w1597	6	98004847	100510039	99257443	0.029	-0.067
w1598	6	98416682	100938426	99677554	-0.003	-0.089
w1599	6	98966428	101304005	100135217	-0.018	-0.106
w1600	6	99490567	101630512	100560540	0.009	-0.035
w1601	6	100146293	101980911	101063602	-0.037	0.036
w1602	6	100510695	102276823	101393759	0.106	0.07
w1603	6	100939401	102670632	101805017	0.081	0.071
w1604	6	101308776	102978496	102143636	0.102	0.081
w1605	6	101631196	103263190	102447193	0.058	0.045
w1606	6	101984348	103568081	102776215	-0.035	-0.011
w1607	6	102282183	103958516	103120350	-0.149	0.042
w1608	6	102673134	104419516	103546325	-0.07	-0.104
w1609	6	102982437	104802442	103892440	-0.026	-0.172
w1610	6	103267884	105109372	104188628	-0.01	-0.162
w1611	6	103569272	105406454	104487863	-0.023	-0.219
w1612	6	103961733	105610152	104785943	-0.062	-0.327
w1613	6	104427684	105851978	105139831	-0.092	-0.256
w1614	6	104803406	106192480	105497943	0.045	-0.271
w1615	6	105110162	106550169	105830166	0.081	-0.292
w1616	6	105408284	106912424	106160354	0.178	-0.216
w1617	6	105611148	107357733	106484441	0.272	-0.251
w1618	6	105852547	107777323	106814935	0.303	-0.147
w1619	6	106193179	108364460	107278820	0.28	-0.045
w1620	6	106550960	108866556	107708758	0.271	0.012
w1621	6	106916494	109143415	108029955	0.278	-0.171
w1622	6	107361656	109530778	108446217	0.132	-0.154
w1623	6	107778095	109939977	108859036	0.063	-0.147
w1624	6	108367587	110459320	109413454	0.138	-0.193
w1625	6	108869162	110946543	109907853	0.11	-0.176
w1626	6	109144813	111213551	110179182	0.022	-0.004
w1627	6	109533019	111653098	110593059	0.037	0.042
w1628	6	109940525	111931090	110935808	0.009	0.055
w1629	6	110460828	112571681	111516255	-0.128	0.076
w1630	6	110953293	112889382	111921338	-0.142	0.141
w1631	6	111215989	113441232	112328611	-0.081	0.161
w1632	6	111656010	113672959	112664485	-0.211	0.149
w1633	6	111937377	113899944	112918661	-0.167	0.052
w1634	6	112579549	114292534	113436042	-0.06	0.036
w1635	6	112890408	114598352	113744380	-0.109	-0.04
w1636	6	113444577	115050472	114247525	-0.069	-0.026
w1637	6	113674168	115425156	114549662	0.052	-0.073
w1638	6	113903461	115974332	114938897	-0.006	0.08
w1639	6	114298752	116487922	115393337	-0.137	0.126
w1640	6	114601585	117089509	115845547	-0.252	0.047
w1641	6	115054988	117629997	116342493	-0.301	-0.086
w1642	7	79079	2490515	1284797	-0.068	0.348
w1643	7	857057	2909955	1883506	-0.127	0.382
w1644	7	1166581	3419245	2292913	-0.137	0.456
w1645	7	1603314	3738388	2670851	-0.171	0.451
w1646	7	2077303	4120216	3098760	-0.144	0.39
w1647	7	2491160	4544801	3517981	-0.097	0.211
w1648	7	2911765	5128182	4019974	-0.014	0.183
w1649	7	3419737	5556329	4488033	-0.076	0.234
w1650	7	3740961	5905064	4823013	-0.143	0.274
w1651	7	4124935	6344398	5234667	-0.198	0.213
w1652	7	4553461	6745523	5649492	-0.295	0.328
w1653	7	5129099	7154670	6141885	-0.271	0.283
w1654	7	5559720	7622794	6591257	-0.121	0.208
w1655	7	5918684	8125023	7021854	-0.091	0.131
w1656	7	6346703	9665019	8005861	-0.101	0.077
w1657	7	6746293	11148183	8947238	-0.099	0.023
w1658	7	7159526	11757271	9458399	-0.173	0.049
w1659	7	7628824	12173944	9901384	-0.238	0.118
w1660	7	8126872	12694905	10410889	-0.078	0.063
w1661	7	9673191	13210292	11441742	0.051	0.158
w1662	7	11149104	13545147	12347126	0.105	0.131
w1663	7	11768782	13915345	12842064	0.101	0.157
w1664	7	12174435	14491563	13332999	0.096	0.085
w1665	7	12699899	14884175	13792037	0.025	0.208
w1666	7	13214327	15256433	14235380	-0.038	0.138
w1667	7	13549889	15659897	14604893	-0.045	0.201
w1668	7	13918761	16141598	15030180	0.213	0.146
w1669	7	14496173	16435221	15465697	0.238	0.133
w1670	7	14885397	16899632	15892515	0.289	-0.04
w1671	7	15260256	17308091	16284174	0.272	0.082
w1672	7	15664648	17942205	16803427	0.297	0.065
w1673	7	16144532	18510309	17327421	0.132	0.242
w1674	7	16442053	19020768	17731411	-0.037	0.433
w1675	7	16901015	19497919	18199467	-0.061	0.532
w1676	7	17312964	20068146	18690555	-0.097	0.562
w1677	7	17948080	20867960	19408020	-0.166	0.627
w1678	7	18511279	21673013	20092146	-0.079	0.573
w1679	7	19024333	22236193	20630263	0.011	0.425
w1680	7	19501368	22991153	21246261	-0.056	0.234
w1681	7	20083276	23486915	21785096	-0.075	0.177
w1682	7	20886033	23958382	22422208	-0.085	0.196
w1683	7	21678688	24370648	23024668	-0.168	0.189
w1684	7	22239717	24885009	23562363	-0.249	0.303
w1685	7	22995940	25258663	24127302	-0.198	0.302
w1686	7	23491384	25732373	24611879	-0.256	0.319
w1687	7	23959792	26113733	25036763	-0.233	0.318
w1688	7	24374261	26416502	25395382	-0.179	0.335
w1689	7	24893420	26707302	25800361	-0.131	0.3
w1690	7	25260091	27091183	26175637	-0.076	0.332
w1691	7	25737107	27510631	26623869	-0.138	0.303
w1692	7	26120228	28033980	27077104	-0.229	0.357
w1693	7	26418539	28496855	27457697	-0.281	0.242
w1694	7	26714563	28955481	27835022	-0.313	0.19
w1695	7	27093431	29386572	28240002	-0.346	0.24
w1696	7	27530131	29891055	28710593	-0.177	0.269
w1697	7	28044171	30320342	29182257	-0.095	0.25
w1698	7	28497542	30707311	29602427	-0.055	0.317
w1699	7	28961075	31037363	29999219	-0.113	0.376
w1700	7	29387389	31486981	30437185	-0.276	0.263
w1701	7	29893964	32061779	30977872	-0.376	0.236
w1702	7	30329693	32599935	31464814	-0.34	0.139
w1703	7	30717383	33073240	31895312	-0.372	0.087
w1704	7	31037849	33497760	32267805	-0.295	0.027
w1705	7	31489786	33879421	32684604	-0.249	0.024
w1706	7	32070012	34329993	33200003	-0.269	-0.029
w1707	7	32601140	34624155	33612648	-0.252	0.078
w1708	7	33078408	34961041	34019725	-0.278	-0.131
w1709	7	33502968	35279728	34391348	-0.158	-0.167
w1710	7	33881858	35627654	34754756	-0.101	-0.134
w1711	7	34331453	36009511	35170482	0.103	-0.15
w1712	7	34635677	36496330	35566004	0.217	-0.202
w1713	7	34961337	36864898	35913118	0.278	-0.144
w1714	7	35283075	37283150	36283113	0.21	-0.146
w1715	7	35634879	37651625	36643252	0.166	-0.105
w1716	7	36010601	38050879	37030740	0.16	-0.075
w1717	7	36500405	38807831	37654118	0.144	-0.029
w1718	7	36878225	39343803	38111014	0.098	0.065
w1719	7	37309073	39688572	38498823	-0.042	0.018
w1720	7	37652570	40116129	38884350	-0.156	-0.187
w1721	7	38052759	40440745	39246752	-0.235	-0.3
w1722	7	38808682	40877145	39842914	-0.299	-0.344
w1723	7	39344641	41319179	40331910	-0.246	-0.279
w1724	7	39694754	42010827	40852791	-0.216	-0.211
w1725	7	40118777	42424190	41271484	-0.189	-0.136
w1726	7	40441220	42790613	41615917	-0.277	0.014
w1727	7	40878605	43339699	42109152	-0.185	0.048
w1728	7	41319873	43999567	42659720	-0.326	-0.067
w1729	7	42015508	44472336	43243922	-0.36	-0.189
w1730	7	42428355	44903791	43666073	-0.333	-0.226
w1731	7	42795604	45101749	43948677	-0.079	-0.083
w1732	7	43344462	45497873	44421168	-0.195	0.137
w1733	7	44000321	45861913	44931117	-0.11	0.208
w1734	7	44476727	46425181	45450954	-0.115	0.248
w1735	7	44906629	46812323	45859476	-0.075	0.273
w1736	7	45103593	47209097	46156345	-0.284	0.19
w1737	7	45498725	47596974	46547850	-0.201	0.085
w1738	7	45865889	48048530	46957210	-0.169	0.077
w1739	7	46427953	48443709	47435831	-0.102	0.027
w1740	7	46823341	48705746	47764544	-0.044	0.056
w1741	7	47213549	48971229	48092389	0.043	-0.005
w1742	7	47601823	49530879	48566351	-0.1	0.069
w1743	7	48050015	50078266	49064141	-0.189	0.054
w1744	7	48449377	50562638	49506008	-0.314	0.045
w1745	7	48711504	51147563	49929534	-0.396	0.079
w1746	7	48971933	51773510	50372722	-0.432	0.439
w1747	7	49534278	51965351	50749815	0.283	0.238
w1748	7	50083648	52284347	51183998	0.45	0.313
w1749	7	50568329	52666959	51617644	0.454	0.327
w1750	7	51148932	53092322	52120627	0.464	0.15
w1751	7	51776148	53717085	52746617	0.302	0.087
w1752	7	51968297	54068241	53018269	-0.175	0.165
w1753	7	52287457	54513641	53400549	-0.323	0.19
w1754	7	52675041	55199842	53937442	-0.237	0.259
w1755	7	53094383	55613829	54354106	-0.236	0.295
w1756	7	53717730	56089553	54903642	-0.068	0.195
w1757	7	54073527	56492419	55282973	-0.008	0.157
w1758	7	54524955	56889453	55707204	0.027	0.143
w1759	7	55209403	57215109	56212256	0.019	0.007
w1760	7	55616858	57658338	56637598	0.019	-0.039
w1761	7	56095024	57966390	57030707	-0.123	0.346
w1762	7	56494088	58461990	57478039	-0.126	0.395
w1763	7	56893070	58884124	57888597	-0.078	0.379
w1764	7	57218279	59126647	58172463	-0.154	0.488
w1765	7	57661741	59411943	58536842	-0.105	0.421
w1766	7	57966920	59775982	58871451	-0.068	0.183
w1767	7	58462736	60165703	59314220	0.013	0.127
w1768	7	58888263	60583250	59735757	0	0.225
w1769	7	59128015	60980283	60054149	0.022	0.176
w1770	7	59415003	61235086	60325045	-0.076	0.201
w1771	7	59777965	61611244	60694605	-0.052	0.239
w1772	7	60173859	62021492	61097676	-0.078	0.238
w1773	7	60586919	62365202	61476061	-0.106	0.273
w1774	7	60981556	62642330	61811943	-0.163	0.228
w1775	7	61236550	62941360	62088955	-0.136	0.271
w1776	7	61614252	63220490	62417371	-0.179	0.283
w1777	7	62031477	63547947	62789712	-0.211	0.269
w1778	7	62365881	63889708	63127795	-0.193	0.172
w1779	7	62646536	64332584	63489560	-0.168	0.21
w1780	7	62942566	64802650	63872608	-0.233	0.152
w1781	7	63227034	65055058	64141046	-0.246	0.27
w1782	7	63553326	65372697	64463012	-0.19	0.278
w1783	7	63894113	65589186	64741650	-0.228	0.28
w1784	7	64334719	66003069	65168894	-0.277	0.272
w1785	7	64812036	66414409	65613223	-0.301	0.229
w1786	7	65056374	66823198	65939786	-0.354	0.127
w1787	7	65373501	67236443	66304972	-0.418	0.068
w1788	7	65590722	67586753	66588738	-0.36	0.019
w1789	7	66010114	67867146	66938630	-0.337	0.012
w1790	7	66415882	68406742	67411312	-0.233	-0.034
w1791	7	66828331	68998823	67913577	-0.106	-0.092
w1792	7	67241647	69376736	68309192	-0.025	-0.057
w1793	7	67588728	69928793	68758761	-0.038	-0.13
w1794	7	67870838	70313595	69092217	0.007	-0.203
w1795	7	68409368	70747142	69578255	-0.067	-0.021
w1796	7	68999539	71128732	70064136	-0.021	-0.038
w1797	7	69381940	71501338	70441639	0.023	-0.097
w1798	7	69943220	71829558	70886389	0.155	-0.114
w1799	7	70314165	72219754	71266960	0.12	-0.051
w1800	7	70753083	72627027	71690055	0.256	-0.228
w1801	7	71135792	73040843	72088318	0.244	-0.014
w1802	7	71505301	73544538	72524920	0.122	0.053
w1803	7	71830407	73983711	72907059	-0.141	0.227
w1804	7	72220490	74395716	73308103	-0.196	0.226
w1805	7	72628644	74791197	73709921	-0.173	0.19
w1806	7	73043862	75248002	74145932	-0.1	-0.089
w1807	7	73549419	75633257	74591338	-0.128	-0.117
w1808	7	73995282	76037639	75016461	-0.156	-0.15
w1809	7	74402829	76421532	75412181	-0.137	-0.11
w1810	7	74794947	76923985	75859466	-0.139	-0.207
w1811	7	75250343	77359426	76304885	-0.292	-0.063
w1812	7	75636089	77874129	76755109	-0.316	-0.031
w1813	7	76039063	78246579	77142821	-0.273	-0.026
w1814	7	76423088	78784209	77603649	-0.246	-0.062
w1815	7	76926886	79281371	78104129	-0.29	0.163
w1816	7	77363348	79606180	78484764	-0.221	0.129
w1817	7	77879584	79880532	78880058	-0.131	0.17
w1818	7	78247892	80206313	79227103	-0.012	0.223
w1819	7	78787733	80492255	79639994	-0.007	0.279
w1820	7	79283366	80716256	79999811	-0.13	0.068
w1821	7	79610919	81096566	80353743	-0.159	0.08
w1822	7	79882185	81486193	80684189	-0.283	-0.006
w1823	7	80206974	81893070	81050022	-0.412	-0.134
w1824	7	80494437	82262375	81378406	-0.351	-0.138
w1825	7	80717964	82613872	81665918	-0.188	0.165
w1826	7	81098142	83241522	82169832	-0.182	0.205
w1827	7	81487062	83582797	82534930	-0.091	0.239
w1828	7	81893856	84014260	82954058	-0.217	0.29
w1829	7	82265349	84386734	83326042	-0.252	0.07
w1830	7	82614616	84698766	83656691	-0.139	-0.144
w1831	7	83248434	85312268	84280351	-0.071	-0.229
w1832	7	83585368	85832542	84708955	-0.112	-0.265
w1833	7	84020295	86228896	85124596	-0.074	-0.343
w1834	7	84395062	86547046	85471054	-0.059	-0.269
w1835	7	84705080	86910360	85807720	-0.066	-0.199
w1836	7	85315017	87508231	86411624	-0.074	-0.129
w1837	7	85833946	87951069	86892508	-0.096	-0.217
w1838	7	86229604	88449950	87339777	0.048	-0.246
w1839	7	86555556	88891582	87723569	0.204	-0.179
w1840	7	86911450	89248787	88080119	0.143	-0.083
w1841	7	87537274	89696226	88616750	0.177	-0.168
w1842	7	87954616	90296105	89125361	0.311	-0.069
w1843	7	88452518	90684531	89568525	0.174	0.139
w1844	7	88892501	91234523	90063512	0.097	0.182
w1845	7	89251260	91795122	90523191	0.146	0.192
w1846	7	89700899	92293142	90997021	0.082	0.275
w1847	7	90296728	92611394	91454061	-0.007	0.293
w1848	7	90689839	93214908	91952374	0.097	0.14
w1849	7	91238351	93700565	92469458	0.151	-0.029
w1850	7	91796723	94072167	92934445	0.127	-0.043
w1851	7	92297877	94468973	93383425	0.27	-0.037
w1852	7	92612059	94779493	93695776	0.224	0.033
w1853	7	93220491	95206532	94213512	0.227	0.042
w1854	7	93704065	95645472	94674769	0.091	0.139
w1855	7	94075868	96056068	95065968	0.19	0.103
w1856	7	94474333	96288439	95381386	0.226	0.078
w1857	7	94784594	96508196	95646395	0.159	0.1
w1858	7	95207750	96897163	96052457	0.033	0.125
w1859	7	95648256	97296347	96472302	-0.12	0.112
w1860	7	96056633	97640783	96848708	-0.334	0.111
w1861	7	96290098	98111633	97200866	-0.482	0.175
w1862	7	96512568	98519257	97515913	-0.529	0.198
w1863	7	96899448	99084766	97992107	-0.531	0.247
w1864	7	97300564	99497707	98399136	-0.531	0.299
w1865	7	97648489	99865657	98757073	-0.472	0.315
w1866	7	98113364	100216477	99164921	-0.456	0.292
w1867	7	98524795	100707969	99616382	-0.358	0.275
w1868	7	99086656	101040989	100063823	-0.285	0.167
w1869	7	99498273	101440009	100469141	-0.164	0.155
w1870	7	99869786	101787418	100828602	-0.276	0.201
w1871	7	100226847	102297973	101262410	-0.227	0.159
w1872	7	100709404	102582243	101645824	-0.185	0.178
w1873	7	101045602	102985651	102015627	-0.142	0.266
w1874	7	101443146	103336367	102389757	-0.035	0.271
w1875	7	101797885	103797973	102797929	-0.054	0.222
w1876	7	102306579	104267311	103286945	0.02	0.154
w1877	7	102585831	104876176	103731004	0.033	0.124
w1878	7	102986609	105451543	104219076	0.048	0.15
w1879	7	103340589	105907945	104624267	0.034	0.137
w1880	7	103800407	106377528	105088968	0.171	0.14
w1881	7	104283552	106676610	105480081	0.066	0.236
w1882	7	104881395	106998968	105940182	0.082	0.235
w1883	7	105455684	107460887	106458286	0.092	0.218
w1884	7	105915231	107918522	106916877	0.043	0.228
w1885	7	106381061	108208413	107294737	0.029	0.245
w1886	7	106677563	108563367	107620465	0.152	0.193
w1887	7	106999796	108966776	107983286	0.188	0.107
w1888	7	107465157	109237468	108351313	0.14	-0.072
w1889	7	107921604	109712960	108817282	0.159	-0.093
w1890	7	108213390	110332958	109273174	0.118	-0.079
w1891	8	152749	2065816	1109283	-0.255	0.26
w1892	8	704605	2545978	1625292	-0.295	0.111
w1893	8	1019419	3042649	2031034	-0.306	0.098
w1894	8	1341285	3439568	2390427	-0.336	0.161
w1895	8	1735452	3826063	2780758	-0.277	0.039
w1896	8	2069077	4214280	3141679	-0.343	0.082
w1897	8	2553139	4700768	3626954	-0.253	0.127
w1898	8	3045429	5183825	4114627	-0.158	0.101
w1899	8	3441372	5509457	4475415	-0.131	-0.065
w1900	8	3833060	5907263	4870162	-0.051	-0.118
w1901	8	4218936	6298436	5258686	0.026	-0.143
w1902	8	4708063	6778238	5743151	-0.079	0.011
w1903	8	5201859	7209421	6205640	-0.27	0.214
w1904	8	5510702	7655789	6583246	-0.205	0.256
w1905	8	5918623	8028017	6973320	-0.228	0.363
w1906	8	6306964	8329564	7318264	-0.239	0.446
w1907	8	6786466	8677127	7731797	-0.145	0.383
w1908	8	7212052	9043397	8127725	0.01	0.302
w1909	8	7661101	9398731	8529916	-0.105	0.241
w1910	8	8029356	9754823	8892090	-0.132	0.214
w1911	8	8331830	10121699	9226765	-0.093	0.117
w1912	8	8679484	10613620	9646552	-0.104	0.06
w1913	8	9045066	10879551	9962309	0.028	-0.063
w1914	8	9400153	11256056	10328105	0.138	-0.241
w1915	8	9757717	11672362	10715040	0.218	-0.288
w1916	8	10125492	12224006	11174749	0.128	-0.285
w1917	8	10617532	12728916	11673224	0.074	-0.3
w1918	8	10882279	13237446	12059863	-0.126	-0.282
w1919	8	11257825	13858425	12558125	-0.228	-0.199
w1920	8	11680065	14332639	13006352	-0.356	-0.144
w1921	8	12230605	15005097	13617851	-0.289	-0.128
w1922	8	12730902	15390835	14060869	-0.245	-0.128
w1923	8	13243080	15790617	14516849	-0.191	-0.063
w1924	8	13864037	16121387	14992712	-0.206	0.008
w1925	8	14335665	16583642	15459654	-0.057	0.11
w1926	8	15012752	16939230	15975991	-0.041	0.047
w1927	8	15393982	17310789	16352386	-0.046	0.185
w1928	8	15793115	17696264	16744690	0.029	0.102
w1929	8	16122657	18128504	17125581	0.128	0.072
w1930	8	16585346	18524625	17554986	0.13	0.019
w1931	8	16940318	19028088	17984203	0.264	0.128
w1932	8	17317662	19521939	18419801	0.298	0.007
w1933	8	17701824	19960286	18831055	0.214	-0.075
w1934	8	18133326	20463735	19298531	0.208	-0.093
w1935	8	18526832	20869195	19698014	0.178	-0.038
w1936	8	19039121	21407949	20223535	0.077	-0.055
w1937	8	19528348	21893872	20711110	-0.024	-0.006
w1938	8	19963894	22487520	21225707	-0.034	0.115
w1939	8	20469571	23395592	21932582	-0.107	0.216
w1940	8	20871555	23788266	22329911	-0.193	0.127
w1941	8	21412390	24167970	22790180	-0.147	0.188
w1942	8	21902616	24600203	23251410	-0.124	0.212
w1943	8	22489176	24917244	23703210	-0.1	0.178
w1944	8	23398821	25373612	24386217	-0.197	0.079
w1945	8	23791228	25852972	24822100	-0.244	0.102
w1946	8	24177471	26292362	25234917	-0.293	-0.01
w1947	8	24601173	26656987	25629080	-0.159	-0.022
w1948	8	24920794	27186565	26053680	-0.108	-0.165
w1949	8	25379477	27624203	26501840	0.086	-0.147
w1950	8	25860672	27943651	26902162	0.166	-0.14
w1951	8	26298838	28396004	27347421	0.222	-0.134
w1952	8	26660604	28815925	27738265	0.208	-0.409
w1953	8	27192961	29166373	28179667	0.107	-0.419
w1954	8	27626441	29515901	28571171	0.076	-0.38
w1955	8	27946309	29888862	28917586	0.022	-0.345
w1956	8	28397021	30329923	29363472	0.017	-0.306
w1957	8	28821388	30761502	29791445	-0.204	-0.028
w1958	8	29174257	31107802	30141030	-0.231	0.145
w1959	8	29519043	31547953	30533498	-0.185	0.169
w1960	8	29892076	32025412	30958744	-0.128	-0.006
w1961	8	30331660	32711444	31521552	-0.163	0.027
w1962	8	30764114	33280569	32022342	-0.106	-0.065
w1963	8	31112060	33936501	32524281	-0.095	-0.123
w1964	8	31549752	34412712	32981232	-0.118	-0.129
w1965	8	32044588	34807147	33425868	-0.218	0.031
w1966	8	32713553	35204480	33959017	-0.197	0.095
w1967	8	33283043	35574152	34428598	-0.186	0.149
w1968	8	33938261	35947321	34942791	-0.032	0.103
w1969	8	34413649	36237251	35325450	0.074	-0.036
w1970	8	34809330	36628758	35719044	0.109	-0.002
w1971	8	35206696	37001902	36104299	0.08	-0.07
w1972	8	35591690	37416130	36503910	0.035	-0.053
w1973	8	35950569	37852771	36901670	-0.001	-0.034
w1974	8	36239342	38278769	37259056	-0.044	0.046
w1975	8	36632496	38818450	37725473	-0.328	0.155
w1976	8	37011046	39539558	38275302	-0.366	0.137
w1977	8	37418938	39997234	38708086	-0.344	0.203
w1978	8	37854401	40367540	39110971	-0.318	0.131
w1979	8	38280303	40794765	39537534	-0.281	0.086
w1980	8	38819293	41215830	40017562	-0.134	-0.053
w1981	8	39545785	41694385	40620085	-0.156	-0.091
w1982	8	39999089	42065850	41032470	-0.136	-0.048
w1983	8	40371925	42625090	41498508	-0.109	0.074
w1984	8	40798843	43017880	41908362	-0.096	-0.009
w1985	8	41219415	43500469	42359942	-0.044	-0.011
w1986	8	41697312	43912173	42804743	-0.055	0.043
w1987	8	42085204	44215127	43150166	-0.003	-0.022
w1988	8	42628326	44721072	43674699	-0.002	-0.05
w1989	8	43018967	45135058	44077013	0.107	0.018
w1990	8	43503948	45503830	44503889	0.076	0.085
w1991	8	43918058	45946939	44932499	0.208	0.069
w1992	8	44217677	46251778	45234728	0.228	0.017
w1993	8	44724572	46662471	45693522	0.387	0.112
w1994	8	45155884	47030006	46092945	0.388	0.318
w1995	8	45506987	47485594	46496291	0.381	0.334
w1996	8	45948715	47950559	46949637	0.306	0.373
w1997	8	46256320	48453846	47355083	0.109	0.411
[truncated: 3,416 more rows]

## Sheet: Tropical Composite
Table S2. The number of windows, chromosome number (Chr), chromosome coordinates (Start, End and Midpoint), and corrrelation estimates of each window for the two trait pairs in Tropical Composite population
	AGECL, age at first corpus; IGF1, serum levels of insulin growth hormone (measured in bulls, IGF1b, or cows, IGF1c).
Window	Chr	Start	End	midpoint	Correlation estimate for AGECL vs IGF1b	Correlation estimate for IGF1c vs IGF1b
w1	1	719789	2645413	1682601	0.098	0.364
w2	1	1101545	3062335	2081940	0.134	0.396
w3	1	1550444	3246011	2398228	0.09	0.427
w4	1	1852426	3514683	2683555	0.055	0.381
w5	1	2256758	3804861	3030810	0.07	0.319
w6	1	2652685	4137127	3394906	0.11	0.459
w7	1	3064264	4374771	3719518	-0.048	0.338
w8	1	3247239	4729973	3988606	0.012	0.294
w9	1	3515685	5313729	4414707	0.013	0.226
w10	1	3808548	5608354	4708451	-0.015	0.133
w11	1	4138025	5945254	5041640	-0.016	-0.004
w12	1	4376698	6269762	5323230	0.041	0.037
w13	1	4731039	6549465	5640252	0.051	-0.02
w14	1	5321320	6864130	6092725	0.038	-0.04
w15	1	5612484	7289247	6450866	0.058	-0.13
w16	1	5946687	7567123	6756905	0.052	-0.147
w17	1	6270567	7964687	7117627	0.133	-0.225
w18	1	6554624	8479152	7516888	0.101	-0.251
w19	1	6886818	8870297	7878558	0.073	-0.162
w20	1	7293292	9313530	8303411	0.076	0.022
w21	1	7568080	9739491	8653786	0.08	0.053
w22	1	7966238	10061095	9013667	0.123	0.03
w23	1	8487413	10361996	9424705	0.141	0.075
w24	1	8873776	10575418	9724597	0.221	0.111
w25	1	9318870	10883134	10101002	0.187	0.031
w26	1	9741307	11296054	10518681	0.191	0.022
w27	1	10066272	11773861	10920067	0.013	0.162
w28	1	10362957	12264957	11313957	-0.058	0.186
w29	1	10576082	12652727	11614405	-0.168	0.208
w30	1	10887298	13102042	11994670	-0.22	0.325
w31	1	11301417	13476293	12388855	-0.077	0.224
w32	1	11774866	13925424	12850145	-0.079	0.16
w33	1	12273871	14430720	13352296	-0.233	0.286
w34	1	12653822	14868283	13761053	-0.234	0.27
w35	1	13103228	15257816	14180522	-0.217	0.271
w36	1	13480246	15605937	14543092	-0.325	0.394
w37	1	13931703	16013512	14972608	-0.282	0.383
w38	1	14432708	16458122	15445415	-0.127	0.403
w39	1	14868865	16873426	15871146	-0.145	0.443
w40	1	15263168	17333292	16298230	-0.017	0.364
w41	1	15608900	17700731	16654816	0.057	0.338
w42	1	16018130	18135269	17076700	0.128	0.42
w43	1	16459904	18474169	17467037	0.155	0.379
w44	1	16889873	18883154	17886514	0.273	0.314
w45	1	17358616	19427081	18392849	0.121	0.359
w46	1	17707471	19861365	18784418	0.207	0.332
w47	1	18136660	20275497	19206079	0.147	0.171
w48	1	18476769	20686157	19581463	0.167	0.165
w49	1	18885858	21107131	19996495	0.149	0.131
w50	1	19433664	21508796	20471230	0.225	0.108
w51	1	19864954	21879265	20872110	0.003	0.143
w52	1	20279571	22353717	21316644	-0.067	0.118
w53	1	20690883	22652258	21671571	-0.149	0.157
w54	1	21110980	23129198	22120089	-0.159	0.161
w55	1	21516019	23553388	22534704	-0.125	0.147
w56	1	21883397	23861281	22872339	-0.044	0.224
w57	1	22354504	24277184	23315844	0.028	0.284
w58	1	22652764	24607372	23630068	0.113	0.245
w59	1	23140537	24915784	24028161	0.127	0.267
w60	1	23554141	25245450	24399796	0.099	0.308
w61	1	23863105	25576527	24719816	0.198	0.237
w62	1	24279017	25974119	25126568	0.103	0.241
w63	1	24608314	26383267	25495791	0.093	0.174
w64	1	24922765	26653469	25788117	0.079	0.099
w65	1	25246505	26937305	26091905	0.149	0.124
w66	1	25577980	27259118	26418549	0.162	0.007
w67	1	25975413	27576745	26776079	0.301	-0.1
w68	1	26389695	27914480	27152088	0.288	-0.084
w69	1	26657154	28278665	27467910	0.434	-0.102
w70	1	26938533	28708529	27823531	0.41	-0.057
w71	1	27261122	29073685	28167404	0.398	-0.036
w72	1	27579673	29397222	28488448	0.199	-0.014
w73	1	27915261	29831910	28873586	0.142	-0.057
w74	1	28279697	30236585	29258141	-0.141	0.045
w75	1	28711966	30759148	29735557	-0.179	0.071
w76	1	29074598	31229812	30152205	-0.204	0.08
w77	1	29397798	31677219	30537509	-0.087	0.164
w78	1	29834461	32344466	31089464	0.022	0.22
w79	1	30237465	32998975	31618220	0.204	0.156
w80	1	30766336	33430867	32098602	0.183	-0.003
w81	1	31240225	33729371	32484798	0.186	0.005
w82	1	31686528	34094605	32890567	0.203	-0.01
w83	1	32347143	34650740	33498942	0.2	-0.047
w84	1	33000343	34982261	33991302	0.178	-0.058
w85	1	33433487	35367016	34400252	0.232	-0.029
w86	1	33730306	35701223	34715765	0.214	0.029
w87	1	34095703	36156338	35126021	0.243	0.16
w88	1	34658392	36603524	35630958	0.166	0.201
w89	1	34984592	37017156	36000874	0.2	0.322
w90	1	35371662	37437729	36404696	0.13	0.36
w91	1	35702194	37855668	36778931	0.151	0.336
w92	1	36167314	38192114	37179714	0.171	0.265
w93	1	36618370	38540153	37579262	0.231	0.281
w94	1	37017999	38895173	37956586	0.097	0.211
w95	1	37442086	39440432	38441259	0.159	0.183
w96	1	37874221	39853010	38863616	0.237	0.121
w97	1	38194294	40216456	39205375	0.243	0.061
w98	1	38544246	40795725	39669986	0.253	-0.013
w99	1	38902869	41231253	40067061	0.429	-0.096
w100	1	39447998	41573973	40510986	0.447	-0.053
w101	1	39857451	41943758	40900605	0.348	-0.014
w102	1	40219750	42215766	41217758	0.347	0.004
w103	1	40799754	42593686	41696720	0.311	0.039
w104	1	41233951	43125028	42179490	0.342	0.016
w105	1	41576866	43566884	42571875	0.3	-0.087
w106	1	41948372	43868238	42908305	0.314	0.027
w107	1	42217977	44210427	43214202	0.262	0.045
w108	1	42594390	44618757	43606574	0.322	0.008
w109	1	43129718	45129676	44129697	0.229	0.044
w110	1	43571319	45459380	44515350	0.214	0.093
w111	1	43872783	45929427	44901105	0.193	-0.023
w112	1	44213243	46421682	45317463	0.064	0.001
w113	1	44621392	46843310	45732351	-0.144	0.144
w114	1	45132048	47273958	46203003	-0.264	0.23
w115	1	45460744	47657093	46558919	-0.307	0.305
w116	1	45929898	48095365	47012632	-0.41	0.357
w117	1	46423850	48513653	47468752	-0.365	0.259
w118	1	46847907	48876574	47862241	-0.213	0.039
w119	1	47282808	49359432	48321120	-0.148	-0.019
w120	1	47658132	49798692	48728412	-0.145	-0.038
w121	1	48109801	50151349	49130575	-0.097	-0.166
w122	1	48515773	50530833	49523303	-0.205	-0.028
w123	1	48883518	50918691	49901105	-0.346	0.168
w124	1	49363401	51324334	50343868	-0.409	0.162
w125	1	49799340	51728836	50764088	-0.455	0.161
w126	1	50158890	52121657	51140274	-0.439	0.201
w127	1	50542609	52468623	51505616	-0.298	0.153
w128	1	50921461	52787633	51854547	-0.207	0.06
w129	1	51329696	53183813	52256755	-0.063	0.128
w130	1	51729431	53547011	52638221	-0.044	0.118
w131	1	52127601	53911382	53019492	0.076	0.01
w132	1	52469444	54224660	53347052	0.134	0.06
w133	1	52792696	54560350	53676523	0.146	-0.076
w134	1	53184561	54983765	54084163	0.103	-0.178
w135	1	53549540	55470811	54510176	0.146	-0.193
w136	1	53912644	55729546	54821095	0.09	-0.185
w137	1	54225411	56214046	55219729	0.138	-0.245
w138	1	54563472	56412231	55487852	0.197	-0.151
w139	1	54985814	56660790	55823302	0.152	-0.112
w140	1	55471891	56944392	56208142	0.101	-0.157
w141	1	55732672	57346346	56539509	0.091	-0.133
w142	1	56222189	57809940	57016065	-0.034	-0.162
w143	1	56418440	58187073	57302757	-0.233	-0.27
w144	1	56664374	58566672	57615523	-0.037	-0.365
w145	1	56948329	58955755	57952042	-0.042	-0.455
w146	1	57348788	59294503	58321646	-0.042	-0.371
w147	1	57820388	59723868	58772128	0.157	-0.431
w148	1	58190883	60041110	59115997	0.234	-0.314
w149	1	58572000	60414119	59493060	0.147	-0.13
w150	1	58961212	60695403	59828308	0.254	-0.005
w151	1	59300594	61103224	60201909	0.369	-0.008
w152	1	59725248	61380394	60552821	0.137	0.016
w153	1	60045626	61814889	60930258	0.183	0.031
w154	1	60422968	62250959	61336964	0.233	-0.016
w155	1	60698131	62603896	61651014	0.151	0.032
w156	1	61106765	62909148	62007957	0.049	0.122
w157	1	61381803	63406706	62394255	0.054	0.236
w158	1	61817959	63828936	62823448	0.063	0.088
w159	1	62265205	64157243	63211224	0.005	0.028
w160	1	62605209	64552297	63578753	0.058	0.02
w161	1	62924157	65004186	63964172	0.119	-0.17
w162	1	63408684	65405282	64406983	0.024	-0.304
w163	1	63830067	65852295	64841181	-0.068	-0.253
w164	1	64160288	66041814	65101051	-0.124	-0.243
w165	1	64558618	66504751	65531685	-0.322	-0.363
w166	1	65011399	66925214	65968307	-0.28	-0.387
w167	1	65410112	67358073	66384093	0.096	0.027
w168	1	65854210	67612907	66733559	0.111	0.029
w169	1	66043080	67974154	67008617	0.183	0.049
w170	1	66507568	68286354	67396961	0.366	0.175
w171	1	66928580	68572324	67750452	0.311	0.196
w172	1	67358851	68786973	68072912	0.142	-0.128
w173	1	67613434	68960219	68286827	0.156	-0.101
w174	1	67977746	69092110	68534928	0.183	-0.067
w175	1	68288950	69353147	68821049	0.158	-0.067
w176	1	68575046	69802244	69188645	0.227	-0.064
w177	1	68788000	70187780	69487890	0.104	0.06
w178	1	68962948	70475151	69719050	0.123	0.1
w179	1	69092619	70731739	69912179	0.121	0.193
w180	1	69353986	71132759	70243373	0.012	0.175
w181	1	69813240	71640944	70727092	-0.048	0.108
w182	1	70202053	72152554	71177304	0.122	-0.034
w183	1	70477038	72456013	71466526	0.124	-0.073
w184	1	70735271	72736149	71735710	0.071	-0.162
w185	1	71133770	73339591	72236681	0.073	-0.143
w186	1	71654088	73902125	72778107	0.022	0.006
w187	1	72153037	74207499	73180268	-0.038	0.111
w188	1	72456486	74729378	73592932	0.012	0.13
w189	1	72737819	75097563	73917691	0.022	0.076
w190	1	73342005	75512135	74427070	0.298	-0.028
w191	1	73912199	75805694	74858947	0.45	-0.249
w192	1	74208828	76067563	75138196	0.469	-0.324
w193	1	74740682	76443384	75592033	0.38	-0.435
w194	1	75102228	76858714	75980471	0.386	-0.445
w195	1	75514512	77323723	76419118	0.026	-0.2
w196	1	75806686	77765184	76785935	-0.046	0.054
w197	1	76068070	78167188	77117629	-0.026	0.049
w198	1	76447049	78582987	77515018	0.001	0.148
w199	1	76862840	78919851	77891346	-0.063	0.22
w200	1	77324594	79299681	78312138	-0.189	0.309
w201	1	77766050	79682848	78724449	-0.256	0.34
w202	1	78169314	80105078	79137196	-0.326	0.43
w203	1	78583747	80574931	79579339	-0.39	0.467
w204	1	78926727	80971401	79949064	-0.407	0.426
w205	1	79305075	81443397	80374236	-0.229	0.193
w206	1	79685036	81811911	80748474	-0.08	-0.119
w207	1	80107230	82245027	81176129	-0.082	-0.186
w208	1	80580571	82643220	81611896	0	-0.271
w209	1	80979074	83115558	82047316	0.06	-0.345
w210	1	81448949	83786080	82617515	0.076	-0.206
w211	1	81823189	84296311	83059750	0.028	0.044
w212	1	82248653	84799059	83523856	0.048	0.111
w213	1	82650763	85186744	83918754	0.009	0.087
w214	1	83123668	85750543	84437106	-0.063	0.183
w215	1	83794520	86196596	84995558	-0.059	0.154
w216	1	84301758	86728980	85515369	-0.006	0.075
w217	1	84806041	87146556	85976299	-0.041	0.111
w218	1	85190681	87574019	86382350	-0.105	0.138
w219	1	85755271	88021788	86888530	-0.027	-0.099
w220	1	86198262	88735791	87467027	0.013	-0.226
w221	1	86732362	88984435	87858399	0.034	-0.259
w222	1	87148996	89343398	88246197	0.105	-0.36
w223	1	87579104	89754475	88666790	0.161	-0.439
w224	1	88022698	90130474	89076586	0.164	-0.339
w225	1	88737776	90526347	89632062	0.177	-0.281
w226	1	88985700	90943781	89964741	0.227	-0.356
w227	1	89343468	91365764	90354616	0.193	-0.404
w228	1	89755275	91708695	90731985	0.146	-0.388
w229	1	90134089	91976540	91055315	0.149	-0.441
w230	1	90527440	92303587	91415514	0.2	-0.539
w231	1	90947741	92840851	91894296	0.13	-0.471
w232	1	91366401	93261856	92314129	0.086	-0.331
w233	1	91709707	93665531	92687619	0.144	-0.301
w234	1	91983337	93885764	92934551	0.028	-0.154
w235	1	92309280	94214873	93262077	-0.028	-0.058
w236	1	92841523	94615773	93728648	-0.041	-0.07
w237	1	93265513	94989819	94127666	0.055	-0.107
w238	1	93671295	95316396	94493846	0.124	-0.123
w239	1	93893400	95671326	94782363	0.193	-0.22
w240	1	94216818	96087633	95152226	0.269	-0.289
w241	1	94616943	96321852	95469398	0.296	-0.286
w242	1	94992553	96525341	95758947	0.296	-0.327
w243	1	95322195	96822835	96072515	0.271	-0.295
w244	1	95704756	97071817	96388287	0.296	-0.252
w245	1	96091167	97419808	96755488	0.39	-0.142
w246	1	96322773	97854321	97088547	0.398	-0.039
w247	1	96526130	98313182	97419656	0.364	0.012
w248	1	96823901	98639915	97731908	0.285	0.034
w249	1	97081471	98980490	98030981	0.258	-0.019
w250	1	97424287	99359616	98391952	0.163	-0.15
w251	1	97855453	99745058	98800256	0.106	-0.205
w252	1	98315720	100056931	99186326	0.019	-0.182
w253	1	98644368	100466302	99555335	0.049	-0.244
w254	1	98983021	100914804	99948913	0.086	-0.238
w255	1	99360573	101218295	100289434	0.112	-0.156
w256	1	99748883	101629567	100689225	0.157	-0.175
w257	1	100057924	102144786	101101355	0.091	-0.237
w258	1	100468920	102509683	101489302	0.043	-0.389
w259	1	100927561	102833946	101880754	0.129	-0.329
w260	1	101219120	103236535	102227828	0.128	-0.328
w261	1	101631989	103705456	102668723	0.098	-0.326
w262	1	102149015	104312747	103230881	0.111	-0.341
w263	1	102513761	104831357	103672559	0.121	-0.265
w264	1	102836651	105239570	104038111	-0.064	-0.315
w265	1	103238342	105676278	104457310	-0.036	-0.349
w266	1	103706732	106042031	104874382	-0.003	-0.367
w267	1	104317275	106468245	105392760	0.013	-0.372
w268	1	104833899	106971031	105902465	-0.034	-0.341
w269	1	105243908	107388198	106316053	0.071	-0.353
w270	1	105678548	107624484	106651516	0.021	-0.301
w271	1	106042963	107963110	107003037	-0.021	-0.271
w272	1	106471072	108365063	107418068	-0.025	-0.256
w273	1	106976712	108654769	107815741	0.199	-0.187
w274	1	107388985	108928039	108158512	0.14	-0.024
w275	1	107625299	109436971	108531135	0.224	0.037
w276	1	107968204	109994343	108981274	0.135	0.077
w277	1	108367511	110352782	109360147	0.107	0.21
w278	1	108661463	110662202	109661833	0.027	0.142
w279	1	108930910	111095422	110013166	0.045	0.094
w280	1	109439812	111459109	110449461	-0.122	-0.012
w281	1	109999904	111785080	110892492	0	0.021
w282	1	110355292	112162845	111259069	0.129	0.051
w283	1	110665646	112560358	111613002	0.233	0.112
w284	1	111101240	113158465	112129853	0.28	0.06
w285	1	111461996	113393524	112427760	0.286	0.114
w286	1	111787146	113781957	112784552	0.201	0.009
w287	1	112163427	114146731	113155079	0.159	0.035
w288	1	112569059	114473401	113521230	0.179	0.111
w289	1	113164933	114874869	114019901	0.169	0.184
w290	1	113395328	115328163	114361746	0.254	0.119
w291	1	113788775	115601472	114695124	0.199	0.179
w292	1	114147694	116181103	115164399	0.226	0.201
w293	1	114474463	116681853	115578158	0.138	0.177
w294	1	114879270	116962713	115920992	0.126	0.141
w295	1	115331781	117275569	116303675	0.059	0.165
w296	1	115603000	117766166	116684583	0.153	0.177
w297	1	116191092	118095442	117143267	0.14	0.084
w298	1	116683980	118349928	117516954	0.209	0.014
w299	1	116965947	118630301	117798124	0.158	-0.016
w300	1	117284018	118976709	118130364	0.064	0.183
w301	1	117769181	119269217	118519199	0.114	0.292
w302	1	118101570	119666828	118884199	0.17	0.424
w303	1	118355523	120072370	119213947	0.225	0.469
w304	1	118633931	120485782	119559857	0.279	0.572
w305	1	118982227	120858480	119920354	0.459	0.38
w306	1	119275340	121302138	120288739	0.377	0.288
w307	1	119670997	121736313	120703655	0.415	0.182
w308	1	120074160	122074664	121074412	0.449	0.144
w309	1	120486956	122567824	121527390	0.357	0.033
w310	1	120860619	123022697	121941658	0.363	0.008
w311	1	121303819	123537853	122420836	0.383	-0.071
w312	1	121761931	124071576	122916754	0.35	0.033
w313	1	122080047	124377893	123228970	0.329	0.033
w314	1	122572410	124809885	123691148	0.429	-0.028
w315	1	123028920	125074144	124051532	0.335	-0.047
w316	1	123551277	125523500	124537389	0.258	-0.038
w317	1	124073020	125704938	124888979	0.132	-0.194
w318	1	124381597	126112740	125247169	0.023	-0.218
w319	1	124815452	126577927	125696690	-0.036	-0.073
w320	1	125075162	127160581	126117872	-0.135	0.131
w321	1	125524192	127475226	126499709	-0.113	0.165
w322	1	125708445	127833364	126770905	-0.067	0.255
w323	1	126113778	128263878	127188828	0.001	0.388
w324	1	126587870	128606933	127597402	-0.018	0.339
w325	1	127164612	128819706	127992159	-0.069	0.285
w326	1	127476359	129061518	128268939	-0.055	0.448
w327	1	127837225	129546798	128692012	-0.097	0.448
w328	1	128264544	129799081	129031813	-0.111	0.441
w329	1	128608694	130268137	129438416	-0.051	0.467
w330	1	128821947	130688106	129755027	0.08	0.574
w331	1	129064544	131019569	130042057	0.089	0.501
w332	1	129547588	131336589	130442089	0.001	0.508
w333	1	129814612	131674283	130744448	-0.091	0.375
w334	1	130269306	132108465	131188886	-0.108	0.373
w335	1	130692746	132501265	131597006	-0.153	0.223
w336	1	131030590	133006323	132018457	-0.127	0.102
w337	1	131339249	133503839	132421544	-0.093	0.132
w338	1	131680356	133946585	132813471	-0.018	0.158
w339	1	132112067	134285221	133198644	-0.084	0.141
w340	1	132510021	134481222	133495622	-0.061	0.095
w341	1	133010029	134840582	133925306	-0.032	0.203
w342	1	133505741	135200450	134353096	0.076	0.16
w343	1	133949794	135568421	134759108	0.017	0.237
w344	1	134290929	135839381	135065155	0.038	0.258
w345	1	134484111	136074758	135279435	0.099	0.299
w346	1	134841448	136414861	135628155	0.063	0.24
w347	1	135208575	136845781	136027178	-0.089	0.188
w348	1	135573725	137239948	136406837	-0.14	0.12
w349	1	135844559	137640097	136742328	-0.199	0.023
w350	1	136076373	138019557	137047965	-0.407	-0.034
w351	1	136420061	138344365	137382213	-0.493	-0.125
w352	1	136860271	138635155	137747713	-0.285	-0.064
w353	1	137240970	138950537	138095754	-0.278	-0.049
w354	1	137640852	139245663	138443258	-0.189	0.018
w355	1	138020324	139864021	138942173	0	0.117
w356	1	138345804	140133491	139239648	0.205	0.289
w357	1	138636277	140312150	139474214	0.152	0.194
w358	1	138956191	140570648	139763420	0.275	0.118
w359	1	139248003	140779247	140013625	0.292	0.117
w360	1	139866842	141103378	140485110	0.167	-0.071
w361	1	140135459	141450367	140792913	0.03	-0.167
w362	1	140313716	141660577	140987147	0.023	-0.141
w363	1	140572633	141891792	141232213	-0.027	-0.044
w364	1	140783603	142251697	141517650	-0.052	-0.054
w365	1	141109478	142543181	141826330	0.001	-0.012
w366	1	141455110	142826156	142140633	0.031	0.043
w367	1	141662314	143043537	142352926	-0.012	0.106
w368	1	141898201	143331669	142614935	0.008	0.096
w369	1	142255275	143690214	142972745	0.009	0.045
w370	1	142547886	144018833	143283360	-0.003	0.101
w371	1	142827211	144374120	143600666	0.034	0.024
w372	1	143047253	144742867	143895060	0.119	-0.071
w373	1	143332890	145023931	144178411	0.089	-0.005
w374	1	143691963	145267750	144479857	0.113	0.103
w375	1	144020197	145594717	144807457	-0.025	-0.039
w376	1	144377286	145905937	145141612	-0.16	0.056
w377	1	144751923	146178560	145465242	-0.1	0.041
w378	1	145025524	146526406	145775965	0.058	0.059
w379	1	145268225	147073903	146171064	0.131	0.071
w380	1	145595402	147271385	146433394	0.197	0.444
w381	1	145907293	147580034	146743664	0.299	0.454
w382	1	146179505	147877770	147028638	0.29	0.452
w383	1	146529372	148270958	147400165	0.207	0.425
w384	1	147074798	148564928	147819863	0.1	0.495
w385	1	147277063	148879035	148078049	0.033	0.453
w386	1	147583419	149210969	148397194	0.058	0.413
w387	1	147879321	149468971	148674146	-0.009	0.484
w388	1	148274872	149819819	149047346	0.079	0.432
w389	1	148565689	150096414	149331052	0.187	0.338
w390	1	148886116	150423634	149654875	0.324	0.145
w391	1	149214960	150686989	149950975	0.223	0.127
w392	1	149473657	150998714	150236186	0.238	0.028
w393	1	149822064	151326467	150574266	0.14	0.02
w394	1	150097176	151586623	150841900	0.117	0.043
w395	1	150428302	151877532	151152917	-0.063	0.211
w396	1	150687724	152174413	151431069	0.006	0.214
w397	1	151001062	152466874	151733968	0.001	0.078
w398	1	151327700	152860838	152094269	-0.106	0.203
w399	1	151594699	153209819	152402259	-0.114	0.228
w400	1	151884107	153507588	152695848	-0.131	0.267
w401	1	152176642	153824137	153000390	-0.221	0.275
w402	1	152470862	154113495	153292179	-0.221	0.327
w403	1	152864046	154505390	153684718	-0.202	0.297
w404	1	153213342	154801731	154007537	-0.246	0.311
w405	1	153509775	155135697	154322736	-0.241	0.171
w406	1	153826372	155457645	154642009	-0.052	0.178
w407	1	154117375	155716904	154917140	0.002	0.149
w408	1	154509413	155981873	155245643	-0.011	-0.023
w409	1	154802347	156266398	155534373	0.028	-0.134
w410	1	155136726	156609000	155872863	0.001	-0.057
w411	1	155461258	156967288	156214273	-0.069	-0.083
w412	1	155717950	157286473	156502212	-0.062	0.081
w413	2	83872	1864339	974106	-0.334	0.149
w414	2	679026	2335844	1507435	-0.263	0.08
w415	2	920094	2775301	1847698	-0.226	0.047
w416	2	1179993	3216763	2198378	-0.339	-0.028
w417	2	1546003	3665652	2605828	-0.381	-0.063
w418	2	1868227	4009478	2938853	-0.36	-0.087
w419	2	2336742	4242447	3289595	-0.27	-0.145
w420	2	2777084	4570173	3673629	-0.281	-0.042
w421	2	3224152	4962224	4093188	-0.377	0.095
w422	2	3672935	5277653	4475294	-0.37	0.141
w423	2	4011242	5539230	4775236	-0.409	0.216
w424	2	4243780	5890227	5067004	-0.47	0.269
w425	2	4571847	6214745	5393296	-0.555	0.282
w426	2	4963434	6607050	5785242	-0.538	0.291
w427	2	5285095	6938800	6111948	-0.495	0.334
w428	2	5540880	7211172	6376026	-0.406	0.446
w429	2	5890806	7646508	6768657	-0.37	0.426
w430	2	6216677	8113519	7165098	-0.313	0.267
w431	2	6608727	8424869	7516798	-0.296	0.237
w432	2	6940850	8892177	7916514	-0.355	0.294
w433	2	7214741	9299368	8257055	-0.361	0.188
w434	2	7650589	9777428	8714009	-0.308	0.206
w435	2	8114091	10339886	9226989	-0.356	0.298
w436	2	8426433	10747385	9586909	-0.296	0.279
w437	2	8893200	11260772	10076986	-0.216	0.249
w438	2	9302513	11512536	10407525	-0.22	0.232
w439	2	9787030	11849189	10818110	-0.295	0.257
w440	2	10342641	12124785	11233713	-0.192	0.324
w441	2	10756471	12518446	11637459	-0.173	0.359
w442	2	11271494	12962518	12117006	-0.261	0.311
w443	2	11514016	13349254	12431635	-0.081	0.207
w444	2	11850351	13679278	12764815	0.128	-0.029
w445	2	12128920	14049268	13089094	0.193	-0.114
w446	2	12524117	14426370	13475244	0.181	-0.116
w447	2	12963223	14793347	13878285	0.248	-0.039
w448	2	13349922	15149334	14249628	0.136	0
w449	2	13680130	15432842	14556486	0.017	0.146
w450	2	14052185	15710611	14881398	-0.018	0.186
w451	2	14427478	16095375	15261427	-0.066	0.136
w452	2	14793381	16661689	15727535	-0.096	0.092
w453	2	15153501	17126401	16139951	-0.045	0.024
w454	2	15439648	17530261	16484955	-0.05	-0.043
w455	2	15712372	17864667	16788520	0.014	-0.158
w456	2	16097238	18180903	17139071	-0.014	-0.179
w457	2	16662679	18529832	17596256	-0.079	-0.162
w458	2	17130976	18870477	18000727	-0.211	-0.123
w459	2	17534802	19235505	18385154	-0.098	-0.161
w460	2	17865975	19623319	18744647	-0.047	-0.141
w461	2	18182749	20103513	19143131	0.069	-0.166
w462	2	18534884	20491799	19513342	0.2	-0.148
w463	2	18872666	21009604	19941135	0.315	-0.184
w464	2	19238522	21385877	20312200	0.264	-0.105
w465	2	19626258	21658599	20642429	0.144	0.051
w466	2	20104540	22028910	21066725	0.252	0.186
w467	2	20493186	22568193	21530690	0.183	0.188
w468	2	21012797	23055999	22034398	0.131	0.334
w469	2	21387456	23368843	22378150	0.179	0.399
w470	2	21659637	23651197	22655417	0.264	0.383
w471	2	22035515	23910748	22973132	0.163	0.304
w472	2	22573970	24270529	23422250	0.22	0.332
w473	2	23056818	24530459	23793639	0.21	0.294
w474	2	23373896	25052388	24213142	0.067	0.316
w475	2	23655499	25623951	24639725	-0.08	0.386
w476	2	23914622	25901033	24907828	-0.144	0.498
w477	2	24274435	26173269	25223852	-0.219	0.455
w478	2	24531061	26442429	25486745	-0.179	0.417
w479	2	25063690	26935278	25999484	-0.19	0.389
w480	2	25631232	27184100	26407666	-0.037	0.205
w481	2	25907841	27464896	26686369	-0.043	0.108
w482	2	26176175	27741884	26959030	-0.02	0.047
w483	2	26443953	28123088	27283521	-0.016	0.081
w484	2	26937804	28370737	27654271	0.054	0.077
w485	2	27188299	28749802	27969051	-0.066	0.213
w486	2	27466243	29102984	28284614	-0.034	0.128
w487	2	27743189	29387207	28565198	-0.139	0.154
w488	2	28125798	29849133	28987466	-0.213	0.21
w489	2	28373377	30051943	29212660	-0.152	0.208
w490	2	28752207	30329009	29540608	-0.192	0.189
w491	2	29104454	30611926	29858190	-0.292	0.225
w492	2	29387930	30942790	30165360	-0.163	0.193
w493	2	29852264	31220292	30536278	-0.181	0.238
w494	2	30053574	31554063	30803819	-0.32	0.205
w495	2	30330208	31934960	31132584	-0.291	0.191
w496	2	30614983	32364158	31489571	-0.174	0.222
w497	2	30943516	32882567	31913042	-0.32	0.355
w498	2	31227641	33253763	32240702	-0.259	0.294
w499	2	31554752	33590518	32572635	-0.332	0.349
w500	2	31946840	33942760	32944800	-0.301	0.431
w501	2	32367398	34262590	33314994	-0.295	0.437
w502	2	32888471	34507044	33697758	-0.165	0.387
w503	2	33265910	34936573	34101242	-0.122	0.383
w504	2	33597408	35473841	34535625	0.137	0.399
w505	2	33943355	35856900	34900128	0.242	0.287
w506	2	34266470	36180851	35223661	0.218	0.24
w507	2	34507735	36544457	35526096	0.108	0.214
w508	2	34940227	37047226	35993727	0.071	0.273
w509	2	35478468	37566583	36522526	-0.035	0.237
w510	2	35865699	38107685	36986692	-0.125	0.333
w511	2	36181689	38396950	37289320	-0.135	0.331
w512	2	36549111	38879758	37714435	-0.039	0.299
w513	2	37052105	39143267	38097686	-0.025	0.206
w514	2	37567556	39531691	38549624	-0.004	0.153
w515	2	38110328	40023147	39066738	0.195	-0.076
w516	2	38403422	40492616	39448019	0.259	-0.201
w517	2	38883226	40987192	39935209	0.103	-0.172
w518	2	39146979	41401060	40274020	0.159	-0.181
w519	2	39534769	41900302	40717536	0.149	-0.295
w520	2	40025672	42266906	41146289	0.259	-0.381
w521	2	40494816	42646763	41570790	0.322	-0.297
w522	2	40999771	43057381	42028576	0.446	-0.295
w523	2	41406795	43445942	42426369	0.47	-0.402
w524	2	41903332	43835612	42869472	0.447	-0.335
w525	2	42270653	44136073	43203363	0.324	-0.054
w526	2	42649313	44417542	43533428	0.166	0.011
w527	2	43068126	44900949	43984538	0.067	0.052
w528	2	43453072	45284270	44368671	-0.01	0.133
w529	2	43838850	45689673	44764262	0.099	0.085
w530	2	44136984	46049931	45093458	0.172	0.043
w531	2	44418892	46433776	45426334	0.23	0.121
w532	2	44903157	46730110	45816634	0.141	0.194
w533	2	45288115	47089725	46188920	0.102	0.221
w534	2	45692431	47349008	46520720	0.052	0.25
w535	2	46053687	47851596	46952642	-0.044	0.351
w536	2	46435014	48315106	47375060	-0.139	0.242
w537	2	46731428	48712630	47722029	-0.102	0.231
w538	2	47090825	49100053	48095439	-0.19	0.281
w539	2	47352054	49656329	48504192	-0.138	0.246
w540	2	47853638	50011415	48932527	-0.029	0.192
w541	2	48319095	50544029	49431562	0.098	0.255
w542	2	48722727	51002151	49862439	0.207	0.226
w543	2	49104566	51530605	50317586	0.366	0.129
w544	2	49673300	51990432	50831866	0.335	0.267
w545	2	50015382	52458742	51237062	0.367	0.242
w546	2	50554303	52835278	51694791	0.357	0.208
w547	2	51004443	53159135	52081789	0.195	0.203
w548	2	51550610	53531011	52540811	0.179	0.176
w549	2	51992327	53993344	52992836	0.12	0.007
w550	2	52462220	54547673	53504947	0.025	0.135
w551	2	52836253	54870478	53853366	0.053	0.041
w552	2	53163099	55150342	54156721	0.122	0.092
w553	2	53540958	55459662	54500310	0.188	-0.14
w554	2	53995107	55960682	54977895	0.201	-0.065
w555	2	54552711	56351425	55452068	0.247	-0.121
w556	2	54872399	56654668	55763534	0.107	0.038
w557	2	55153867	57111805	56132836	0.033	-0.069
w558	2	55462519	57438982	56450751	-0.031	-0.065
w559	2	55963941	57731101	56847521	-0.127	-0.203
w560	2	56354510	58173326	57263918	-0.176	-0.286
w561	2	56655866	58411875	57533871	-0.236	-0.395
w562	2	57112668	58806702	57959685	-0.227	-0.345
w563	2	57444193	59144271	58294232	-0.251	-0.054
w564	2	57734782	59525158	58629970	-0.123	0.126
w565	2	58174193	59844942	59009568	-0.229	0.292
w566	2	58412922	60045690	59229306	-0.129	0.304
w567	2	58809572	60305786	59557679	-0.079	0.412
w568	2	59153828	60554696	59854262	-0.071	0.403
w569	2	59528829	60776429	60152629	-0.109	0.433
w570	2	59848291	61133762	60491027	-0.046	0.428
w571	2	60047354	61427258	60737306	-0.039	0.461
w572	2	60306379	61681319	60993849	0.062	0.406
w573	2	60556703	61843883	61200293	0.067	0.457
w574	2	60779135	62302799	61540967	0.063	0.402
w575	2	61137392	62623861	61880627	-0.057	0.407
w576	2	61430556	62885077	62157817	-0.142	0.375
w577	2	61681845	63176460	62429153	-0.227	0.348
w578	2	61847001	63593851	62720426	-0.274	0.275
w579	2	62303497	64091035	63197266	-0.229	0.232
w580	2	62624969	64534326	63579648	-0.16	0.164
w581	2	62888137	64746246	63817192	-0.041	-0.025
w582	2	63182254	65081620	64131937	-0.074	0.005
w583	2	63595643	65312331	64453987	-0.054	-0.049
w584	2	64094945	65981278	65038112	-0.055	-0.05
w585	2	64535385	66325395	65430390	-0.053	-0.019
w586	2	64747725	66753553	65750639	-0.105	0.071
w587	2	65082609	67168802	66125706	-0.019	0.028
w588	2	65316983	67547118	66432051	-0.076	0.083
w589	2	65983349	67888139	66935744	-0.068	0.212
w590	2	66328351	68234906	67281629	-0.071	0.19
w591	2	66765443	68681109	67723276	-0.104	0.27
w592	2	67169324	69131919	68150622	-0.181	0.338
w593	2	67551705	69581022	68566364	-0.085	0.392
w594	2	67890289	70042622	68966456	-0.187	0.412
w595	2	68237996	70402363	69320180	-0.289	0.5
w596	2	68683196	70790371	69736784	-0.279	0.521
w597	2	69135087	71166606	70150847	-0.293	0.543
w598	2	69581995	71501532	70541764	-0.384	0.541
w599	2	70049558	71982496	71016027	-0.315	0.529
w600	2	70407022	72354410	71380716	-0.265	0.566
w601	2	70793531	72785174	71789353	-0.332	0.549
w602	2	71168598	73121981	72145290	-0.062	0.495
w603	2	71503166	73477830	72490498	0.202	0.479
w604	2	71985115	73781261	72883188	0.253	0.465
w605	2	72355505	74101332	73228419	0.323	0.453
w606	2	72786296	74519732	73653014	0.311	0.393
w607	2	73125354	74767598	73946476	0.22	0.365
w608	2	73487874	75193954	74340914	0.112	0.346
w609	2	73782462	75525763	74654113	-0.016	0.365
w610	2	74103789	75854506	74979148	-0.07	0.325
w611	2	74527134	76065520	75296327	-0.089	0.254
w612	2	74768700	76371491	75570096	-0.152	0.292
w613	2	75195138	76635830	75915484	-0.245	0.309
w614	2	75526836	76991688	76259262	-0.245	0.291
w615	2	75856613	77385229	76620921	-0.108	-0.005
w616	2	76068562	77859749	76964156	-0.086	-0.035
w617	2	76372093	78322872	77347483	-0.05	-0.04
w618	2	76640875	78673632	77657254	0.086	-0.113
w619	2	76993462	78932321	77962892	0.071	-0.177
w620	2	77387713	79262311	78325012	-0.023	-0.054
w621	2	77863121	79746403	78804762	-0.09	-0.072
w622	2	78328294	80118728	79223511	-0.067	-0.197
w623	2	78674677	80464341	79569509	-0.306	-0.084
w624	2	78935396	80849859	79892628	-0.253	-0.166
w625	2	79276348	81302042	80289195	-0.147	-0.232
w626	2	79747043	81830839	80788941	-0.033	-0.27
w627	2	80122860	82349921	81236391	-0.08	-0.291
w628	2	80465210	82792614	81628912	0.107	-0.358
w629	2	80851046	83226939	82038993	0.121	-0.247
w630	2	81306378	83696501	82501440	0.149	-0.309
w631	2	81832142	84314672	83073407	0.11	-0.281
w632	2	82357205	84612768	83484987	0.252	-0.22
w633	2	82796438	84992643	83894541	0.12	-0.203
w634	2	83230072	85345783	84287928	0.053	-0.06
w635	2	83697095	85777514	84737305	-0.096	0.281
w636	2	84315528	86270736	85293132	-0.094	0.352
w637	2	84613703	86680220	85646962	-0.072	0.327
w638	2	84994306	87129851	86062079	-0.135	0.413
w639	2	85350858	87620435	86485647	-0.073	0.282
w640	2	85778777	88049244	86914011	-0.127	0.138
w641	2	86282191	88453329	87367760	-0.217	0.124
w642	2	86683002	88782810	87732906	-0.305	0.108
w643	2	87130903	89188097	88159500	-0.217	-0.18
w644	2	87627246	89454217	88540732	-0.242	-0.148
w645	2	88050126	89895537	88972832	-0.144	-0.201
w646	2	88466248	90164370	89315309	-0.184	-0.147
w647	2	88795744	90552770	89674257	-0.157	-0.063
w648	2	89192815	91047158	90119987	-0.223	-0.087
w649	2	89459778	91623832	90541805	-0.017	-0.152
w650	2	89896794	91918545	90907670	0.165	0.008
w651	2	90165081	92197258	91181170	0.254	0.028
w652	2	90556098	92505672	91530885	0.262	0.012
w653	2	91056372	92734810	91895591	0.474	0.08
w654	2	91626802	93122163	92374483	0.301	0.215
w655	2	91920347	93463740	92692044	0.131	0.083
w656	2	92203424	93676366	92939895	0.055	0.043
w657	2	92508053	93913975	93211014	0.196	0.093
w658	2	92736200	94114601	93425401	0.257	0.36
w659	2	93130406	94402067	93766237	0.329	0.462
w660	2	93465451	94802842	94134147	0.308	0.467
w661	2	93678085	95191751	94434918	0.417	0.512
w662	2	93915068	95586874	94750971	0.302	0.538
w663	2	94115506	95979209	95047358	0.237	0.39
w664	2	94403242	96306497	95354870	0.044	0.187
w665	2	94803854	96586700	95695277	0.109	0.149
w666	2	95192442	96926990	96059716	0.069	-0.099
w667	2	95589687	97352485	96471086	-0.016	-0.141
w668	2	95981188	97840670	96910929	-0.125	-0.015
w669	2	96308140	98215266	97261703	-0.124	0.096
w670	2	96588164	98621017	97604591	-0.199	0.122
w671	2	96929490	99109749	98019620	-0.251	0.143
w672	2	97355787	99787625	98571706	-0.207	0.161
w673	2	97845280	100103522	98974401	-0.061	0.039
w674	2	98226281	100536855	99381568	0.151	-0.164
w675	2	98626845	101238038	99932442	0.231	-0.272
w676	2	99116620	101589142	100352881	0.144	-0.191
w677	2	99794924	102080812	100937868	0.184	-0.257
w678	2	100105360	102476460	101290910	0.044	-0.11
w679	2	100537588	102811331	101674460	-0.19	0.101
w680	2	101247227	103073527	102160377	-0.251	0.183
w681	2	101600072	103431582	102515827	-0.188	0.067
w682	2	102089455	103855227	102972341	-0.237	0.086
w683	2	102477257	104227223	103352240	-0.258	0.115
w684	2	102817289	104489204	103653247	-0.116	0.13
w685	2	103080081	104814826	103947454	-0.009	0.061
w686	2	103435123	105103327	104269225	-0.039	0.1
w687	2	103860787	105532073	104696430	-0.041	0.257
w688	2	104234186	105935186	105084686	0.052	0.19
w689	2	104490069	106399732	105444901	-0.015	0.227
w690	2	104817941	106806451	105812196	-0.03	0.359
w691	2	105103969	107255011	106179490	-0.13	0.414
w692	2	105540641	107641037	106590839	-0.175	0.277
w693	2	105941458	107934955	106938207	-0.126	0.281
w694	2	106405007	108395133	107400070	-0.091	0.153
w695	2	106807338	108816422	107811880	0.01	0.09
w696	2	107266018	109205021	108235520	0.153	0.024
w697	2	107641939	109628347	108635143	0.245	0.117
w698	2	107943123	109999601	108971362	0.224	0.136
w699	2	108403687	110416512	109410100	0.252	0.237
w700	2	108821519	110879165	109850342	0.279	0.208
w701	2	109208693	111297418	110253056	0.341	0.298
w702	2	109632141	111791205	110711673	0.492	0.217
w703	2	110005613	112067568	111036591	0.548	0.257
w704	2	110417118	112405454	111411286	0.507	0.09
w705	2	110884568	112743201	111813885	0.415	0.023
w706	2	111303214	112959374	112131294	0.505	0.114
w707	2	111796238	113188065	112492152	0.449	0.097
w708	2	112071471	113540527	112805999	0.376	0.047
w709	2	112406414	113833334	113119874	0.367	0.125
w710	2	112748157	114323510	113535834	0.409	0.09
w711	2	112961644	114879027	113920336	0.21	-0.043
w712	2	113190154	115315231	114252693	0.078	-0.024
w713	2	113542478	115735113	114638796	0.049	0.128
w714	2	113838664	116052410	114945537	0.037	0.27
w715	2	114330951	116472959	115401955	-0.081	0.365
w716	2	114890950	116794747	115842849	-0.12	0.441
w717	2	115323592	117168782	116246187	-0.128	0.418
w718	2	115736106	117545136	116640621	-0.064	0.363
w719	2	116056913	117933813	116995363	-0.097	0.365
w720	2	116480040	118289225	117384633	-0.154	0.366
w721	2	116795794	118677445	117736620	-0.132	0.318
w722	2	117182802	118854704	118018753	-0.085	0.392
w723	2	117549450	119017060	118283255	-0.098	0.446
w724	2	117937610	119274068	118605839	0.037	0.316
w725	2	118290552	119633761	118962157	0.077	0.379
w726	2	118677950	120058466	119368208	0.216	0.425
w727	2	118855157	120534256	119694707	0.179	0.395
w728	2	119017742	120953880	119985811	0.081	0.43
w729	2	119277641	121311892	120294767	-0.03	0.514
w730	2	119644652	122089745	120867199	0.017	0.503
w731	2	120059496	122473379	121266438	-0.161	0.496
w732	2	120541558	122847892	121694725	-0.161	0.511
w733	2	120954595	123095230	122024913	-0.168	0.529
w734	2	121312423	123318701	122315562	-0.288	0.31
w735	2	122093920	123702197	122898059	-0.249	0.323
w736	2	122477386	124189558	123333472	-0.223	0.239
w737	2	122850635	124635971	123743303	-0.22	0.283
w738	2	123098115	125110968	124104542	-0.244	0.313
w739	2	123320517	125436159	124378338	-0.182	0.447
w740	2	123703145	125832164	124767655	-0.256	0.416
w741	2	124194295	126269284	125231790	-0.123	0.515
w742	2	124639171	126701642	125670407	-0.056	0.534
w743	2	125117063	127032064	126074564	-0.025	0.5
w744	2	125436835	127338512	126387674	-0.019	0.456
w745	2	125835970	127753927	126794949	-0.039	0.431
w746	2	126272662	128158460	127215561	-0.059	0.402
w747	2	126704634	128498610	127601622	-0.069	0.33
w748	2	127037548	128815691	127926620	0.033	0.364
w749	2	127343239	129160527	128251883	0.118	0.339
w750	2	127761770	129635519	128698645	0.227	0.281
w751	2	128166774	129955950	129061362	0.21	0.298
w752	2	128500373	130253301	129376837	0.218	0.301
w753	2	128818239	130668579	129743409	0.128	0.263
w754	2	129166034	131012749	130089392	0.15	0.273
w755	2	129638885	131301412	130470149	0.181	0.319
w756	2	129957615	131727402	130842509	0.12	0.321
w757	2	130254403	132094315	131174359	0.019	0.323
w758	2	130676097	132484801	131580449	0.064	0.311
w759	2	131016611	132810097	131913354	0.093	0.329
w760	2	131303575	133079606	132191591	0.007	0.344
w761	2	131734439	133380214	132557327	0.155	0.36
w762	2	132095874	133730605	132913240	0.225	0.357
w763	2	132488547	134022015	133255281	0.18	0.279
w764	2	132813338	134251476	133532407	0.129	0.252
w765	2	133081247	134570850	133826049	0.153	0.234
w766	2	133386240	134824950	134105595	0.086	0.151
w767	2	133760503	135146043	134453273	0.145	0.096
w768	2	134024551	135435483	134730017	0.191	0.122
w769	2	134252445	135746810	134999628	0.217	0.126
w770	3	44539	1972656	1008598	0.223	0.182
w771	3	572696	2393097	1482897	0.232	0.158
w772	3	949871	2687694	1818783	0.228	0.192
w773	3	1198344	2966062	2082203	0.191	0.255
w774	3	1605570	3293749	2449660	0.249	0.128
w775	3	1975945	3550936	2763441	0.159	0.121
w776	3	2396559	3824626	3110593	-0.002	0.244
w777	3	2689955	4216761	3453358	0.003	0.255
w778	3	2968760	4561253	3765007	-0.025	0.288
w779	3	3294525	4878575	4086550	-0.16	0.393
w780	3	3551477	5272197	4411837	-0.084	0.437
w781	3	3825186	5623592	4724389	-0.07	0.447
w782	3	4221157	6020451	5120804	-0.088	0.396
w783	3	4562788	6295318	5429053	-0.122	0.359
w784	3	4883969	6618897	5751433	-0.128	0.336
w785	3	5273381	6889165	6081273	-0.125	0.228
w786	3	5624452	7195875	6410164	-0.126	0.005
w787	3	6026821	7450558	6738690	-0.126	0.116
w788	3	6297393	7721750	7009572	-0.078	0.102
w789	3	6619656	7997147	7308402	0.004	0.026
w790	3	6892469	8288807	7590638	-0.038	0.13
w791	3	7196411	8648341	7922376	0.071	0.211
w792	3	7455499	9095800	8275650	0.12	0.223
w793	3	7724358	9583683	8654021	0.066	0.239
w794	3	7998030	9859081	8928556	-0.068	0.367
w795	3	8294170	10110664	9202417	-0.122	0.306
w796	3	8651605	10394894	9523250	-0.073	0.26
w797	3	9112135	10722136	9917136	-0.222	0.18
w798	3	9588457	11077799	10333128	-0.091	0.185
w799	3	9860207	11477492	10668850	-0.168	0.208
w800	3	10112201	12244865	11178533	-0.183	0.314
w801	3	10395607	12720890	11558249	-0.061	0.31
w802	3	10726895	13174767	11950831	-0.041	0.326
w803	3	11078816	13613409	12346113	-0.046	0.307
w804	3	11478222	13953675	12715949	0.032	0.216
w805	3	12249173	14248675	13248924	0.095	0.153
w806	3	12724110	14611192	13667651	-0.136	-0.083
w807	3	13175941	14963712	14069827	-0.147	-0.166
w808	3	13615392	15309333	14462363	-0.162	-0.118
w809	3	13954139	15598829	14776484	-0.11	-0.041
w810	3	14249414	15910208	15079811	-0.027	-0.117
w811	3	14612809	16285648	15449229	0.069	-0.01
w812	3	14967269	16747501	15857385	0.123	-0.033
w813	3	15312209	17160905	16236557	0.148	-0.219
w814	3	15605388	17755457	16680423	0.113	-0.289
w815	3	15912529	18058065	16985297	0.073	-0.335
w816	3	16292903	18390772	17341838	0.074	-0.414
w817	3	16750239	18841692	17795966	0.068	-0.474
w818	3	17161919	19257488	18209704	0.004	-0.374
w819	3	17756297	19774249	18765273	0.023	-0.365
w820	3	18060832	20225547	19143190	0.007	-0.254
w821	3	18394098	20700054	19547076	0	-0.183
w822	3	18844946	21190332	20017639	0.003	-0.174
w823	3	19258929	21663852	20461391	-0.054	-0.07
w824	3	19774783	22009877	20892330	-0.087	-0.012
w825	3	20230120	22392478	21311299	-0.08	-0.08
w826	3	20702185	22835187	21768686	-0.143	-0.013
w827	3	21201543	23185381	22193462	-0.153	0.141
w828	3	21664493	23520597	22592545	-0.1	0.144
w829	3	22010605	23835330	22922968	-0.065	0.18
w830	3	22395920	24221400	23308660	-0.085	0.324
w831	3	22835748	24641982	23738865	0.049	0.347
w832	3	23186080	24944929	24065505	0.116	0.477
w833	3	23523305	25232521	24377913	0.207	0.531
w834	3	23836768	25541819	24689294	0.244	0.616
w835	3	24227005	25912486	25069746	0.299	0.618
w836	3	24647535	26129773	25388654	0.208	0.623
w837	3	24945836	26402127	25673982	0.185	0.544
w838	3	25234692	26766525	26000609	0.121	0.472
w839	3	25542524	27032407	26287466	0.082	0.23
w840	3	25914683	27331422	26623053	-0.02	0.121
w841	3	26131881	27578852	26855367	-0.109	0.063
w842	3	26405138	27849462	27127300	-0.19	0.129
w843	3	26769781	28208019	27488900	-0.148	0.037
w844	3	27035772	28782789	27909281	-0.059	-0.08
w845	3	27339206	29066369	28202788	-0.001	-0.143
w846	3	27580503	29434532	28507518	-0.141	-0.093
w847	3	27863717	29890999	28877358	-0.003	-0.234
w848	3	28212117	30222916	29217517	-0.169	-0.228
w849	3	28789592	30529519	29659556	-0.289	-0.058
w850	3	29072417	30978378	30025398	-0.335	-0.089
w851	3	29439568	31408775	30424172	-0.059	-0.227
w852	3	29900148	31718021	30809085	0.041	-0.228
w853	3	30227144	32038131	31132638	0.228	-0.005
w854	3	30539809	32494998	31517404	0.175	0.066
w855	3	30980336	32919126	31949731	0.281	0.077
w856	3	31411223	33275157	32343190	0.213	0.159
w857	3	31723510	33636707	32680109	-0.057	0.271
w858	3	32038753	34046768	33042761	-0.065	0.244
w859	3	32500673	34448684	33474679	-0.061	0.207
w860	3	32923880	34807728	33865804	-0.157	0.255
w861	3	33279791	35173483	34226637	-0.186	0.249
w862	3	33641481	35466464	34553973	0.039	0.12
w863	3	34048400	35730362	34889381	-0.116	0.328
w864	3	34452823	36049267	35251045	-0.224	0.374
w865	3	34808598	36415629	35612114	-0.258	0.426
w866	3	35178561	36862746	36020654	-0.278	0.441
w867	3	35467627	37323966	36395797	-0.213	0.416
w868	3	35743758	37828608	36786183	-0.091	0.232
w869	3	36054447	38348756	37201602	-0.02	0.083
w870	3	36416436	38769939	37593188	0.066	0.023
w871	3	36863999	39312451	38088225	0.106	0
w872	3	37329898	39770757	38550328	0.076	-0.007
w873	3	37837184	40188225	39012705	0.041	-0.025
w874	3	38354926	40512128	39433527	0.061	-0.034
w875	3	38774332	40880664	39827498	0.137	-0.057
w876	3	39321235	41239097	40280166	0.126	-0.039
w877	3	39776157	41506285	40641221	0.202	-0.068
w878	3	40190639	41909661	41050150	0.12	-0.215
w879	3	40514797	42292668	41403733	0.101	-0.379
w880	3	40884432	42669251	41776842	0.022	-0.392
w881	3	41240662	43009015	42124839	0.033	-0.445
w882	3	41507220	43342586	42424903	-0.01	-0.397
w883	3	41913682	43625769	42769726	0.036	-0.267
w884	3	42296893	43928966	43112930	-0.007	0.003
w885	3	42670389	44200414	43435402	0.056	0.116
w886	3	43011215	44438352	43724784	0.018	0.273
w887	3	43343187	44866434	44104811	0.006	0.222
w888	3	43627378	45371707	44499543	0.009	0.229
w889	3	43930491	45720937	44825714	-0.022	0.321
w890	3	44201364	46010161	45105763	-0.046	0.37
w891	3	44446121	46316059	45381090	-0.027	0.377
w892	3	44870636	46673294	45771965	-0.001	0.344
w893	3	45372705	47073791	46223248	-0.083	0.41
w894	3	45723367	47510138	46616753	-0.057	0.293
w895	3	46011362	47871408	46941385	-0.057	0.194
w896	3	46317494	48280647	47299071	-0.143	0.223
w897	3	46678365	48559269	47618817	-0.154	0.222
w898	3	47077664	48887986	47982825	-0.034	0.102
w899	3	47514164	49260896	48387530	-0.039	0.072
w900	3	47874019	49485613	48679816	-0.122	-0.024
w901	3	48287585	49723286	49005436	0.022	-0.198
w902	3	48561790	50099653	49330722	0.055	-0.329
w903	3	48889775	50622132	49755954	0.009	-0.317
w904	3	49263358	51082887	50173123	0.038	-0.213
w905	3	49486638	51439192	50462915	0.136	0.005
w906	3	49724786	51819181	50771984	0.089	-0.049
w907	3	50102697	52253205	51177951	-0.01	0.032
w908	3	50626304	52626228	51626266	-0.024	0.064
w909	3	51085271	52984504	52034888	-0.01	-0.023
w910	3	51439931	53384370	52412151	-0.114	-0.125
w911	3	51825442	53678357	52751900	-0.28	-0.113
w912	3	52253734	53954896	53104315	-0.3	-0.142
w913	3	52628429	54158951	53393690	-0.299	-0.131
w914	3	52988163	55151135	54069649	-0.439	-0.184
w915	3	53389271	55516208	54452740	-0.348	0.039
w916	3	53682080	56012558	54847319	-0.329	0.196
w917	3	53956418	56338590	55147504	-0.261	0.235
w918	3	54163870	56734718	55449294	-0.362	0.179
w919	3	55153247	57067247	56110247	-0.242	0.223
w920	3	55517026	57489348	56503187	-0.285	0.115
w921	3	56017873	57886444	56952159	-0.257	-0.032
w922	3	56344484	58272546	57308515	-0.279	0.017
w923	3	56737438	58625384	57681411	-0.284	-0.015
w924	3	57075067	58999225	58037146	-0.327	-0.138
w925	3	57491090	59351847	58421469	-0.371	-0.172
w926	3	57888580	59860691	58874636	-0.348	-0.166
w927	3	58275028	60197339	59236184	-0.262	-0.351
w928	3	58628722	60532049	59580386	-0.313	-0.325
w929	3	59008114	60760889	59884502	-0.311	-0.192
w930	3	59366938	61197879	60282409	-0.27	-0.202
w931	3	59864053	61524019	60694036	-0.196	-0.174
w932	3	60197894	61876785	61037340	-0.173	-0.097
w933	3	60533262	62289881	61411572	-0.015	-0.062
w934	3	60766311	62647641	61706976	0.031	-0.086
w935	3	61201253	63056210	62128732	0.095	-0.117
w936	3	61528992	63546293	62537643	0.146	-0.199
w937	3	61879906	63938595	62909251	0.201	-0.057
w938	3	62292572	64430685	63361629	0.15	-0.07
w939	3	62652115	64917679	63784897	0.011	-0.019
w940	3	63057107	65401815	64229461	-0.005	-0.014
w941	3	63548029	65809443	64678736	-0.098	-0.008
w942	3	63939614	66130603	65035109	-0.203	-0.112
w943	3	64437314	66529229	65483272	-0.162	-0.105
w944	3	64920288	66986318	65953303	-0.115	-0.131
w945	3	65408560	67289693	66349127	-0.21	-0.034
w946	3	65812847	67758939	66785893	-0.152	0.055
w947	3	66131178	68109330	67120254	-0.056	0.072
w948	3	66532693	68562748	67547721	-0.184	0.045
w949	3	66986970	69122461	68054716	-0.203	0.041
w950	3	67290370	69531846	68411108	-0.139	-0.047
w951	3	67765075	70105589	68935332	-0.185	-0.069
w952	3	68111573	70527628	69319601	-0.184	-0.028
w953	3	68569672	71277694	69923683	-0.116	0.046
w954	3	69128701	71857924	70493313	-0.03	0.078
w955	3	69532325	72439221	70985773	-0.128	0.224
w956	3	70108619	73098173	71603396	-0.174	0.306
w957	3	70531755	73445112	71988434	-0.248	0.317
w958	3	71310781	73815628	72563205	-0.247	0.248
w959	3	71858866	74236102	73047484	-0.248	0.198
w960	3	72443741	74698700	73571221	-0.152	0.141
w961	3	73101672	75121635	74111654	-0.018	0.09
w962	3	73445931	75540441	74493186	0.051	0.137
w963	3	73819013	76043818	74931416	0.026	0.273
w964	3	74240020	76472591	75356306	-0.276	0.344
w965	3	74704255	77060031	75882143	-0.295	0.35
w966	3	75126642	77560990	76343816	-0.332	0.239
w967	3	75547499	77998617	76773058	-0.359	0.212
w968	3	76049091	78491406	77270249	-0.317	0.116
w969	3	76474995	78877966	77676481	0.033	0.029
w970	3	77066906	79182044	78124475	0.018	-0.135
w971	3	77567597	79643330	78605464	-0.018	-0.008
w972	3	78002456	80411906	79207181	0.018	-0.05
w973	3	78494156	80825988	79660072	-0.001	-0.037
w974	3	78882471	81197699	80040085	-0.055	0.03
w975	3	79185471	81548377	80366924	0.118	0.079
w976	3	79658529	82051108	80854819	0.201	0.093
w977	3	80413673	82544251	81478962	0.178	0.102
w978	3	80830787	82923440	81877114	0.121	0.154
w979	3	81199529	83394434	82296982	0.001	0.225
w980	3	81553282	83823386	82688334	-0.217	0.357
w981	3	82067189	84237629	83152409	-0.278	0.364
w982	3	82545959	84645482	83595721	-0.328	0.358
w983	3	82926898	84949299	83938099	-0.348	0.364
w984	3	83395232	85346956	84371094	-0.285	0.141
w985	3	83824448	85752532	84788490	-0.177	0.012
w986	3	84242648	86034098	85138373	-0.151	-0.026
w987	3	84647305	86287696	85467501	-0.151	0.096
w988	3	84952078	86594351	85773215	-0.216	0.111
w989	3	85350323	86980776	86165550	-0.26	0.192
w990	3	85753143	87362747	86557945	-0.337	0.196
w991	3	86038203	87724408	86881306	-0.339	0.162
w992	3	86291114	88081069	87186092	-0.313	0.16
w993	3	86595900	88421777	87508839	-0.258	0.124
w994	3	86981907	88749277	87865592	-0.228	0.163
w995	3	87367114	88988445	88177780	-0.273	0.181
w996	3	87726063	89225936	88476000	-0.232	0.154
w997	3	88086658	89536778	88811718	-0.15	0.059
w998	3	88426356	89815776	89121066	-0.103	-0.08
w999	3	88750416	90179047	89464732	-0.033	-0.131
w1000	3	88989715	90565436	89777576	-0.022	-0.141
w1001	3	89228009	90954129	90091069	-0.062	-0.137
w1002	3	89540417	91336180	90438299	-0.075	-0.182
w1003	3	89817226	91634870	90726048	-0.082	0.073
w1004	3	90186746	92005679	91096213	-0.257	0.222
w1005	3	90580246	92510721	91545484	-0.176	0.384
w1006	3	90956790	92829482	91893136	-0.119	0.35
w1007	3	91338647	93134999	92236823	-0.112	0.317
w1008	3	91639216	93608826	92624021	-0.095	0.302
w1009	3	92007493	94000568	93004031	0.008	0.306
w1010	3	92514551	94445969	93480260	-0.034	0.173
w1011	3	92832728	94940787	93886758	-0.052	0.301
w1012	3	93138559	95500697	94319628	-0.013	0.377
w1013	3	93609523	95876804	94743164	-0.056	0.389
w1014	3	94001487	96239057	95120272	-0.041	0.242
w1015	3	94452028	96667776	95559902	-0.098	0.199
w1016	3	94944388	97083751	96014070	-0.119	0.05
w1017	3	95505060	97389161	96447111	-0.166	0.039
w1018	3	95884114	97661373	96772744	-0.103	-0.011
w1019	3	96242495	97912798	97077647	-0.149	-0.058
w1020	3	96670898	98280323	97475611	-0.068	-0.012
w1021	3	97086987	98543818	97815403	-0.048	0.026
w1022	3	97389985	99002216	98196101	0.046	0.066
w1023	3	97672192	99475954	98574073	0.132	-0.073
w1024	3	97916922	99933304	98925113	0.282	-0.099
w1025	3	98283833	100438139	99360986	0.305	-0.057
w1026	3	98545263	100909180	99727222	0.272	0.111
w1027	3	99003662	101330325	100166994	0.102	0.196
w1028	3	99478482	101662686	100570584	-0.021	0.358
w1029	3	99936757	102105806	101021282	-0.057	0.41
w1030	3	100446897	102444094	101445496	-0.073	0.422
w1031	3	100913919	102806589	101860254	-0.139	0.374
w1032	3	101332637	103120495	102226566	-0.076	0.352
w1033	3	101667224	103497266	102582245	-0.254	0.383
w1034	3	102106855	103878050	102992453	-0.344	0.458
w1035	3	102447410	104283180	103365295	-0.356	0.526
w1036	3	102808710	104629223	103718967	-0.269	0.557
w1037	3	103125621	105011452	104068537	-0.267	0.555
w1038	3	103498324	105382595	104440460	-0.179	0.554
w1039	3	103883838	105643634	104763736	-0.007	0.516
w1040	3	104287816	105923409	105105613	-0.05	0.49
w1041	3	104634755	106250739	105442747	-0.06	0.529
w1042	3	105014164	106585197	105799681	-0.032	0.546
w1043	3	105383666	107074699	106229183	-0.021	0.523
w1044	3	105648443	107405414	106526929	-0.186	0.544
w1045	3	105926620	107770843	106848732	-0.152	0.552
w1046	3	106253410	108076542	107164976	-0.218	0.479
w1047	3	106590277	108512973	107551625	-0.245	0.494
w1048	3	107076684	108840395	107958540	-0.211	0.434
w1049	3	107406805	109096526	108251666	-0.248	0.436
w1050	3	107773748	109431629	108602689	-0.238	0.433
w1051	3	108081847	109662785	108872316	-0.139	0.388
w1052	3	108520974	110106446	109313710	-0.181	0.337
w1053	3	108840869	110537502	109689186	-0.168	0.344
w1054	3	109100922	110899968	110000445	-0.097	0.343
w1055	3	109432600	111247818	110340209	-0.097	0.337
w1056	3	109665491	111610402	110637947	-0.186	0.333
w1057	3	110108563	111862460	110985512	-0.098	0.338
w1058	3	110543685	112054597	111299141	-0.048	0.337
w1059	3	110909121	112284755	111596938	-0.056	0.339
w1060	3	111249616	112680763	111965190	-0.142	0.102
w1061	3	111611495	113039902	112325699	-0.092	0.035
w1062	3	111865026	113547747	112706387	-0.074	-0.163
w1063	3	112055057	113760280	112907669	-0.101	-0.185
w1064	3	112285900	114082273	113184087	-0.07	-0.142
w1065	3	112681636	114351111	113516374	-0.107	-0.021
w1066	3	113054104	114711417	113882761	-0.114	-0.019
w1067	3	113548541	114938306	114243424	-0.206	0.067
w1068	3	113762470	115248497	114505484	-0.196	-0.031
w1069	3	114086747	115518534	114802641	-0.236	-0.188
w1070	3	114352679	115814084	115083382	-0.035	-0.27
w1071	3	114712759	116064060	115388410	-0.176	-0.26
w1072	3	114942101	116364763	115653432	-0.176	-0.154
w1073	3	115252203	116653880	115953042	-0.301	-0.088
w1074	3	115521345	116924580	116222963	-0.392	0.131
w1075	3	115814948	117209821	116512385	-0.443	0.241
w1076	3	116065696	117619463	116842580	-0.304	0.405
w1077	3	116365837	117954412	117160125	-0.298	0.298
w1078	3	116656273	118302745	117479509	-0.266	0.404
w1079	3	116926079	118654760	117790420	-0.272	0.497
w1080	3	117211947	118880796	118046372	-0.159	0.419
w1081	3	117621534	119778363	118699949	-0.303	0.346
w1082	3	117965624	120298938	119132281	-0.364	0.467
w1083	3	118309675	120742815	119526245	-0.316	0.481
w1084	4	182210	2904347	1543279	-0.282	0.56
w1085	4	979917	3304573	2142245	-0.264	0.544
w1086	4	1539703	3657870	2598787	-0.186	0.533
w1087	4	2018837	4045835	3032336	-0.081	0.488
w1088	4	2524090	4443701	3483896	-0.211	0.427
w1089	4	2911483	4729868	3820676	-0.136	0.407
w1090	4	3305589	5059883	4182736	0.018	0.336
w1091	4	3659627	5367276	4513452	0.008	0.303
w1092	4	4047265	5837525	4942395	0.017	0.347
w1093	4	4448803	6253082	5350943	0.066	0.383
w1094	4	4732480	6482833	5607657	0.145	0.366
w1095	4	5063161	6888991	5976076	0.134	0.401
w1096	4	5368161	7155475	6261818	-0.013	0.391
w1097	4	5843378	7455306	6649342	-0.027	0.321
w1098	4	6255042	7917973	7086508	0.025	0.183
w1099	4	6489490	8252521	7371006	-0.021	0.281
w1100	4	6898478	8612056	7755267	-0.103	0.215
w1101	4	7158853	9030267	8094560	-0.226	0.306
w1102	4	7457282	9345886	8401584	-0.218	0.26
w1103	4	7928477	9866646	8897562	-0.216	0.31
w1104	4	8252987	10152685	9202836	-0.121	0.126
w1105	4	8614361	10619216	9616789	-0.014	0.108
w1106	4	9033573	10962938	9998256	0.21	-0.095
w1107	4	9346548	11343613	10345081	0.175	-0.135
w1108	4	9868508	11720796	10794652	-0.07	-0.186
w1109	4	10158926	12133464	11146195	-0.143	-0.263
w1110	4	10622158	12569751	11595955	-0.252	-0.26
w1111	4	10992555	12947226	11969891	-0.188	-0.232
w1112	4	11344256	13401428	12372842	-0.146	-0.157
w1113	4	11729335	13734246	12731791	-0.04	-0.138
w1114	4	12136877	14190022	13163450	0.085	0.002
w1115	4	12574306	14576454	13575380	0.026	0.033
w1116	4	12953706	15235662	14094684	-0.004	0.058
w1117	4	13406385	15442786	14424586	-0.109	0.077
w1118	4	13736169	15690046	14713108	-0.1	0.138
w1119	4	14196484	16125787	15161136	-0.224	0.229
w1120	4	14580097	16375620	15477859	0.088	0.267
w1121	4	15242207	16679407	15960807	0.1	0.287
w1122	4	15443674	16986059	16214867	0.233	0.264
w1123	4	15690889	17354714	16522802	0.291	0.162
w1124	4	16132929	17871041	17001985	0.288	0.109
w1125	4	16376351	18313376	17344864	0.251	0.035
w1126	4	16686933	18711571	17699252	0.253	0.024
w1127	4	16986927	19070721	18028824	0.344	-0.01
w1128	4	17361813	19522478	18442146	0.36	-0.029
w1129	4	17878432	19845484	18861958	0.343	-0.061
w1130	4	18315736	20140443	19228090	0.225	-0.09
w1131	4	18718084	20483384	19600734	0.344	-0.058
w1132	4	19075975	20849622	19962799	0.28	0.019
w1133	4	19525006	21328776	20426891	0.305	0.119
w1134	4	19846740	21789346	20818043	0.371	0.144
w1135	4	20141528	22258968	21200248	0.379	0.174
w1136	4	20492447	22663730	21578089	0.211	0.284
w1137	4	20855217	23090981	21973099	0.157	0.258
w1138	4	21337842	23548050	22442946	0.139	0.249
w1139	4	21798328	23874131	22836230	0.038	0.233
w1140	4	22264964	24324171	23294568	-0.031	0.199
w1141	4	22665130	24755563	23710347	0.014	-0.039
w1142	4	23096323	25185921	24141122	-0.055	-0.083
w1143	4	23555097	25625996	24590547	-0.06	-0.077
w1144	4	23876929	26187678	25032304	-0.053	0.034
w1145	4	24325408	26711444	25518426	-0.027	0.201
w1146	4	24756961	27096855	25926908	0.063	0.288
w1147	4	25187336	27385063	26286200	0.102	0.373
w1148	4	25637525	27795633	26716579	0.129	0.412
w1149	4	26191711	28326710	27259211	0.139	0.444
w1150	4	26715525	28738300	27726913	0.175	0.397
w1151	4	27097509	29142901	28120205	0.041	0.454
w1152	4	27386461	29740768	28563615	-0.032	0.456
w1153	4	27799115	30322449	29060782	-0.117	0.393
w1154	4	28327562	30659252	29493407	-0.227	0.418
w1155	4	28741483	30940319	29840901	-0.165	0.362
w1156	4	29149161	31336305	30242733	-0.049	0.403
w1157	4	29747018	31779571	30763295	0.057	0.347
w1158	4	30327645	32043691	31185668	-0.108	0.502
w1159	4	30659854	32779470	31719662	-0.174	0.494
w1160	4	30941973	33410687	32176330	-0.286	0.584
w1161	4	31341087	33679931	32510509	-0.315	0.52
w1162	4	31784457	34008916	32896687	-0.456	0.572
w1163	4	32048459	34509092	33278776	-0.47	0.596
w1164	4	32791032	34998054	33894543	-0.56	0.609
w1165	4	33415302	35571131	34493217	-0.568	0.511
w1166	4	33680504	35981799	34831152	-0.605	0.548
w1167	4	34024964	36292061	35158513	-0.587	0.609
w1168	4	34509697	36665416	35587557	-0.551	0.599
w1169	4	35005527	37056340	36030934	-0.402	0.585
w1170	4	35573844	37435228	36504536	-0.316	0.608
w1171	4	35982895	37906566	36944731	-0.375	0.639
w1172	4	36295114	38276165	37285640	-0.294	0.571
w1173	4	36666662	38608822	37637742	-0.247	0.595
w1174	4	37061090	39035986	38048538	-0.221	0.524
w1175	4	37436100	39630335	38533218	-0.219	0.542
w1176	4	37909405	40100668	39005037	-0.054	0.481
w1177	4	38277882	40519597	39398740	-0.04	0.483
w1178	4	38616923	40968816	39792870	0.104	0.321
w1179	4	39041440	41380229	40210835	-0.025	0.435
w1180	4	39635756	41962970	40799363	0.07	0.323
w1181	4	40101366	42483611	41292489	0.19	0.146
w1182	4	40524574	42899285	41711930	0.264	-0.04
w1183	4	40971823	43213447	42092635	0.263	-0.212
w1184	4	41388528	43795147	42591838	0.387	-0.416
w1185	4	41969068	44118854	43043961	0.384	-0.339
w1186	4	42484449	44409175	43446812	0.195	-0.178
w1187	4	42905180	44774123	43839652	0.028	-0.028
w1188	4	43214580	45264789	44239685	-0.011	0.067
w1189	4	43800804	45694800	44747802	-0.144	0.166
w1190	4	44121669	45946774	45034222	-0.436	0.131
w1191	4	44410063	46295527	45352795	-0.325	-0.044
w1192	4	44774916	46679486	45727201	-0.262	-0.06
w1193	4	45269206	47004500	46136853	-0.356	-0.02
w1194	4	45695444	47371395	46533420	-0.342	0.029
w1195	4	45951673	47706428	46829051	-0.301	0.174
w1196	4	46298642	48088763	47193703	-0.383	0.273
w1197	4	46684611	48644297	47664454	-0.377	0.316
w1198	4	47009964	48994844	48002404	-0.238	0.357
w1199	4	47377566	49339002	48358284	-0.214	0.258
w1200	4	47715129	49546705	48630917	-0.174	0.237
w1201	4	48089799	49970033	49029916	-0.184	0.283
w1202	4	48645401	50358320	49501861	-0.185	0.278
w1203	4	48996098	50784289	49890194	-0.123	0.27
w1204	4	49344844	51194557	50269701	-0.184	0.335
w1205	4	49547956	51613689	50580823	-0.17	0.329
w1206	4	49987610	52039890	51013750	-0.157	0.345
w1207	4	50359599	52413080	51386340	-0.203	0.331
w1208	4	50793669	52826356	51810013	-0.182	0.328
w1209	4	51195071	53287288	52241180	-0.143	0.29
w1210	4	51621242	53694854	52658048	-0.175	0.346
w1211	4	52044252	54040769	53042511	-0.189	0.258
w1212	4	52419226	54619372	53519299	-0.194	0.315
w1213	4	52830377	55160033	53995205	-0.263	0.304
w1214	4	53298145	55562479	54430312	-0.265	0.387
w1215	4	53696315	55919237	54807776	-0.263	0.267
w1216	4	54046164	56297030	55171597	-0.094	0.195
w1217	4	54622233	56621728	55621981	-0.005	0.114
w1218	4	55165646	57016823	56091235	-0.007	0.092
w1219	4	55565041	57436155	56500598	0.087	-0.142
w1220	4	55923788	57768518	56846153	-0.017	-0.049
w1221	4	56305989	58234567	57270278	-0.118	-0.011
w1222	4	56623114	58735530	57679322	-0.196	0.057
w1223	4	57020574	59153028	58086801	-0.177	0.092
w1224	4	57438848	59566132	58502490	-0.251	0.359
w1225	4	57775107	59971664	58873386	-0.213	0.371
w1226	4	58235266	60375317	59305292	-0.108	0.209
w1227	4	58744496	60609393	59676945	-0.026	0.164
w1228	4	59156550	60995243	60075897	-0.132	0.134
w1229	4	59574469	61289753	60432111	-0.096	0.024
w1230	4	59975665	61855842	60915754	-0.069	0.029
w1231	4	60377563	62225403	61301483	-0.259	0.179
w1232	4	60610913	62678237	61644575	-0.321	0.216
w1233	4	60996096	63059903	62028000	-0.225	0.188
w1234	4	61290611	63512286	62401449	-0.3	0.177
w1235	4	61876028	63892986	62884507	-0.317	0.078
w1236	4	62228844	64221831	63225338	-0.241	-0.008
w1237	4	62679922	64612798	63646360	-0.314	-0.027
w1238	4	63063130	64960579	64011855	-0.317	0.041
w1239	4	63516524	65515051	64515788	-0.286	0.173
w1240	4	63895160	65737463	64816312	-0.28	0.324
w1241	4	64231335	66142829	65187082	-0.366	0.439
w1242	4	64622838	66554154	65588496	-0.342	0.557
w1243	4	64966621	66884656	65925639	-0.302	0.472
w1244	4	65518269	67356480	66437375	-0.35	0.392
w1245	4	65738664	67863247	66800956	-0.285	0.339
w1246	4	66145313	68255687	67200500	-0.275	0.201
w1247	4	66554950	68814980	67684965	-0.363	0.113
w1248	4	66889074	69330903	68109989	-0.427	0.076
w1249	4	67361018	69618950	68489984	-0.373	-0.123
w1250	4	67875987	69910533	68893260	-0.387	-0.152
w1251	4	68258748	70204656	69231702	-0.257	-0.143
w1252	4	68820580	70464691	69642636	-0.015	-0.245
w1253	4	69331775	70700783	70016279	0.043	-0.108
w1254	4	69621609	71028410	70325010	0.014	0.098
w1255	4	69911692	71404558	70658125	-0.118	0.195
w1256	4	70205387	71900384	71052886	-0.059	0.111
w1257	4	70465642	72301852	71383747	-0.044	0.148
w1258	4	70704772	72727877	71716325	-0.038	0.105
w1259	4	71029923	73055778	72042851	0.033	0.033
w1260	4	71408427	73392097	72400262	0.194	-0.196
w1261	4	71903052	73818378	72860715	0.108	-0.105
w1262	4	72302509	74203560	73253035	0.114	-0.207
w1263	4	72740173	74631756	73685965	0.122	-0.138
w1264	4	73056643	74974736	74015690	0.056	-0.081
w1265	4	73395892	75405126	74400509	-0.028	0.035
w1266	4	73821564	75805997	74813781	0.028	0.038
w1267	4	74213113	76202215	75207664	0.034	0.043
w1268	4	74638238	76445207	75541723	0.069	0.083
w1269	4	74978194	76910868	75944531	0.081	0.09
w1270	4	75409674	77247559	76328617	0.18	0.054
w1271	4	75809643	77612846	76711245	0.111	0.1
w1272	4	76205153	77978159	77091656	0.027	0.203
w1273	4	76445916	78396135	77421026	-0.07	-0.095
w1274	4	76914240	78976759	77945500	-0.066	-0.123
w1275	4	77255089	79350296	78302693	-0.063	-0.062
w1276	4	77613616	79820373	78716995	0.045	-0.132
w1277	4	77979197	80194887	79087042	0.087	-0.227
w1278	4	78404617	80585829	79495223	0.183	-0.185
w1279	4	78980452	81138443	80059448	0.147	-0.048
w1280	4	79351676	81435281	80393479	0.089	-0.032
w1281	4	79825021	81679013	80752017	0.03	0.109
w1282	4	80203894	82050500	81127197	-0.1	0.271
w1283	4	80592511	82406367	81499439	-0.052	0.388
w1284	4	81142021	82750158	81946090	-0.044	0.343
w1285	4	81437670	83151365	82294518	0.033	0.322
w1286	4	81679515	83586199	82632857	0.187	0.199
w1287	4	82052154	83991475	83021815	0.356	0.103
w1288	4	82410822	84379708	83395265	0.368	0.022
w1289	4	82751562	84724941	83738252	0.371	0.026
w1290	4	83158484	85042927	84100706	0.395	-0.099
w1291	4	83589422	85378024	84483723	0.324	-0.177
w1292	4	83995196	85629921	84812559	0.277	-0.106
w1293	4	84380279	85945329	85162804	0.22	-0.057
w1294	4	84731434	86323903	85527669	0.213	-0.119
w1295	4	85047691	86706056	85876874	0.252	-0.044
w1296	4	85379965	87106806	86243386	0.163	0.023
w1297	4	85631201	87528096	86579649	0.079	-0.051
w1298	4	85950577	88009821	86980199	0.131	-0.082
w1299	4	86326054	88475560	87400807	0.236	-0.051
w1300	4	86709182	88797921	87753552	0.184	-0.007
w1301	4	87111464	89203709	88157587	0.203	0.013
w1302	4	87532853	89603649	88568251	0.265	0.112
w1303	4	88012930	89938910	88975920	0.194	0.12
w1304	4	88476619	90355082	89415851	-0.038	0.232
w1305	4	88804432	90647007	89725720	-0.034	0.21
w1306	4	89211478	90962676	90087077	0.017	0.138
w1307	4	89604363	91227319	90415841	0.072	0.078
w1308	4	89942788	91416422	90679605	0.111	0.118
w1309	4	90356241	91721326	91038784	0.272	0.028
w1310	4	90655252	92037210	91346231	0.243	0.021
w1311	4	90964030	92338581	91651306	0.078	-0.003
w1312	4	91229137	92619133	91924135	0.073	-0.148
w1313	4	91417537	93004902	92211220	0.054	-0.29
w1314	4	91748551	93437443	92592997	-0.108	-0.298
w1315	4	92037995	94070306	93054151	-0.073	-0.293
w1316	4	92342387	94605035	93473711	-0.062	-0.343
w1317	4	92620076	95028842	93824459	-0.236	-0.243
w1318	4	93005778	95388046	94196912	-0.251	-0.178
w1319	4	93438418	95795513	94616966	-0.139	-0.199
w1320	4	94076086	95978743	95027415	-0.278	-0.318
w1321	4	94612431	96273498	95442965	-0.28	-0.253
w1322	4	95033863	96583231	95808547	-0.178	-0.248
w1323	4	95391989	96957252	96174621	-0.118	-0.2
w1324	4	95797206	97326801	96562004	-0.203	-0.18
w1325	4	95979725	97538556	96759141	-0.103	-0.061
w1326	4	96275273	97840909	97058091	-0.041	-0.009
w1327	4	96586046	98260063	97423055	-0.187	0.071
w1328	4	96958153	98637313	97797733	-0.327	-0.051
w1329	4	97332303	99363515	98347909	-0.332	-0.092
w1330	4	97542015	99701506	98621761	-0.328	-0.101
w1331	4	97844106	99968005	98906056	-0.384	-0.074
w1332	4	98266899	100329008	99297954	-0.295	-0.105
w1333	4	98638184	100736434	99687309	-0.25	-0.085
w1334	4	99367653	101038233	100202943	-0.064	-0.084
w1335	4	99702798	101208235	100455517	-0.218	-0.08
w1336	4	99970251	101492957	100731604	-0.146	-0.164
w1337	4	100330109	101717151	101023630	-0.039	-0.133
w1338	4	100738202	102291227	101514715	-0.014	-0.105
w1339	4	101047896	102579858	101813877	0.014	0.008
w1340	4	101211357	102990858	102101108	0.292	0.011
w1341	4	101498823	103318064	102408444	0.236	0.079
w1342	4	101717666	103557489	102637578	0.09	0.107
w1343	4	102292157	103858391	103075274	-0.043	0.137
w1344	4	102584212	104330560	103457386	-0.315	0.05
w1345	4	102994865	104612215	103803540	-0.342	-0.023
w1346	4	103319048	104823130	104071089	-0.104	-0.183
w1347	4	103563931	105113056	104338494	-0.085	-0.161
w1348	4	103859922	105411715	104635819	0.056	-0.16
w1349	4	104332199	105746150	105039175	0.048	-0.069
w1350	4	104613383	106085220	105349302	0.078	-0.138
w1351	4	104823677	106453010	105638344	-0.053	-0.056
w1352	4	105114033	106800375	105957204	-0.146	-0.023
w1353	4	105414760	107027157	106220959	-0.162	0.04
w1354	4	105747545	107292884	106520215	-0.132	0.013
w1355	4	106089837	107760566	106925202	-0.08	0.11
w1356	4	106454047	108015180	107234614	-0.01	0.192
w1357	4	106806597	108167121	107486859	0.082	0.166
w1358	4	107030810	108569064	107799937	0.044	0.164
w1359	4	107296129	109013992	108155061	0.101	0.054
w1360	4	107762989	109414402	108588696	0.056	0.057
w1361	4	108017725	109776625	108897175	0.052	-0.028
w1362	4	108171294	109999975	109085635	0.018	-0.007
w1363	4	108592691	110294162	109443427	-0.007	0.003
w1364	4	109015361	110716743	109866052	-0.103	0.051
w1365	4	109415904	110968976	110192440	-0.102	-0.029
w1366	4	109781214	111258541	110519878	-0.246	0.07
w1367	4	110001286	111496025	110748656	-0.197	0.144
w1368	4	110294722	111709467	111002095	-0.265	0.208
w1369	4	110723028	111988598	111355813	-0.243	0.256
w1370	4	110971596	112320799	111646198	-0.276	0.364
w1371	4	111260670	112739929	112000300	-0.271	0.331
w1372	4	111502514	113428461	112465488	-0.374	0.244
w1373	4	111710313	113733888	112722101	-0.224	0.332
w1374	4	111992259	113990942	112991601	-0.256	0.476
w1375	4	112324070	114363690	113343880	-0.348	0.561
w1376	4	112740655	114541901	113641278	-0.261	0.607
w1377	4	113431070	114921939	114176505	-0.243	0.636
w1378	4	113737418	115232873	114485146	-0.177	0.582
w1379	4	113992515	115495900	114744208	-0.168	0.541
w1380	4	114365354	115714654	115040004	-0.005	0.47
w1381	4	114546013	116016063	115281038	-0.082	0.504
w1382	4	114929510	116294066	115611788	0.013	0.378
w1383	4	115237313	116508164	115872739	-0.128	0.418
w1384	4	115502921	116682572	116092747	-0.104	0.338
w1385	4	115719215	116881341	116300278	-0.174	0.358
w1386	4	116019831	117134750	116577291	-0.033	0.195
w1387	4	116295060	117419030	116857045	-0.146	0.282
w1388	4	116508718	117701763	117105241	-0.077	0.238
w1389	4	116683632	118072348	117377990	-0.14	0.302
w1390	4	116882040	118420630	117651335	-0.01	0.317
w1391	4	117138273	118784468	117961371	0.051	0.341
w1392	4	117420872	119146823	118283848	0.08	0.288
w1393	4	117702557	119604143	118653350	-0.042	0.433
w1394	5	37371	2174838	1106105	-0.258	-0.097
w1395	5	845805	2639630	1742718	-0.296	-0.123
w1396	5	1173631	3197535	2185583	-0.343	-0.184
w1397	5	1567958	3618922	2593440	-0.328	-0.248
w1398	5	1900517	4017430	2958974	-0.288	-0.234
w1399	5	2176303	4360410	3268357	-0.256	-0.101
w1400	5	2642816	4623720	3633268	-0.223	-0.075
w1401	5	3204158	4976430	4090294	-0.205	0.027
w1402	5	3619499	5234518	4427009	-0.106	0.18
w1403	5	4030539	5626712	4828626	-0.103	0.217
w1404	5	4361199	6034849	5198024	-0.069	0.162
w1405	5	4625960	6348634	5487297	-0.004	0.152
w1406	5	4984623	6692551	5838587	-0.021	0.14
w1407	5	5235414	6966586	6101000	0.024	0.143
w1408	5	5630739	7242489	6436614	0.079	0.203
w1409	5	6042233	7731788	6887011	0.133	0.247
w1410	5	6352906	8186837	7269872	0.2	0.196
w1411	5	6693115	8765118	7729117	0.209	0.053
w1412	5	6967286	9175813	8071550	0.077	-0.064
w1413	5	7247434	9726936	8487185	-0.045	-0.218
w1414	5	7734268	10231769	8983019	-0.18	-0.15
w1415	5	8203831	10648986	9426409	-0.305	0.007
w1416	5	8768127	10994897	9881512	-0.384	0.082
w1417	5	9184631	11216483	10200557	-0.378	0.162
w1418	5	9729304	11612284	10670794	-0.257	0.251
w1419	5	10240784	12104374	11172579	-0.134	0.122
w1420	5	10665587	12361442	11513515	-0.113	-0.089
w1421	5	10995651	12571271	11783461	-0.103	-0.123
w1422	5	11217812	12972958	12095385	-0.013	-0.199
w1423	5	11613297	13263820	12438559	-0.004	-0.234
w1424	5	12105805	13656311	12881058	0.085	-0.281
w1425	5	12363165	14274039	13318602	0.078	-0.178
w1426	5	12572059	14717224	13644642	0.121	-0.138
w1427	5	12975578	15181434	14078506	-0.054	-0.047
w1428	5	13264907	15568562	14416735	-0.124	0.031
w1429	5	13662182	15881472	14771827	-0.264	0.243
w1430	5	14274693	16327225	15300959	-0.208	0.246
w1431	5	14727426	16811720	15769573	-0.258	0.415
w1432	5	15182481	17180241	16181361	-0.247	0.476
w1433	5	15570463	17568163	16569313	-0.21	0.561
w1434	5	15882180	17978575	16930378	-0.197	0.54
w1435	5	16335534	18545091	17440313	-0.186	0.575
w1436	5	16816736	19062287	17939512	-0.091	0.399
w1437	5	17181665	19457027	18319346	-0.111	0.289
w1438	5	17570273	19746839	18658556	-0.149	0.23
w1439	5	17981596	20146977	19064287	-0.158	0.29
w1440	5	18548929	20542774	19545852	-0.12	0.134
w1441	5	19088818	20942864	20015841	-0.147	0.117
w1442	5	19460136	21305659	20382898	-0.067	0.041
w1443	5	19751893	21698095	20724994	0.007	0.019
w1444	5	20148369	21971650	21060010	-0.045	0.037
w1445	5	20543393	22401735	21472564	-0.115	0.188
w1446	5	20945524	22645055	21795290	-0.027	0.186
w1447	5	21308144	22978526	22143335	-0.024	0.166
w1448	5	21698798	23360591	22529695	-0.031	-0.001
w1449	5	21972423	23732910	22852667	-0.082	0.022
w1450	5	22402753	24063008	23232881	0.015	-0.089
w1451	5	22652175	24443883	23548029	-0.07	-0.096
w1452	5	22979791	24668839	23824315	-0.048	-0.047
w1453	5	23364250	25055155	24209703	-0.092	0.144
w1454	5	23736650	25519852	24628251	-0.027	0.135
w1455	5	24063832	25894396	24979114	-0.065	0.137
w1456	5	24446575	26334859	25390717	0.042	0.161
w1457	5	24672293	26780008	25726151	-0.105	0.114
w1458	5	25058251	27115289	26086770	-0.226	0.14
w1459	5	25522023	27359424	26440724	-0.264	0.163
w1460	5	25901549	27747773	26824661	-0.322	0.205
w1461	5	26339937	28151302	27245620	-0.364	0.205
w1462	5	26787253	28514636	27650945	-0.288	0.255
w1463	5	27118940	28921896	28020418	-0.259	0.099
w1464	5	27360445	29408034	28384240	-0.231	0.168
w1465	5	27751836	29897427	28824632	-0.3	0.183
w1466	5	28155907	30184122	29170015	-0.389	0.118
w1467	5	28515354	30605275	29560315	-0.351	0.128
w1468	5	28922483	31096175	30009329	-0.351	0.322
w1469	5	29416012	31560523	30488268	-0.346	0.248
w1470	5	29900467	31972773	30936620	-0.305	0.23
w1471	5	30184903	32375529	31280216	-0.254	0.31
w1472	5	30607323	32770562	31688943	-0.426	0.412
w1473	5	31099242	33080199	32089721	-0.486	0.346
w1474	5	31565330	33475785	32520558	-0.589	0.454
w1475	5	31978069	33795231	32886650	-0.577	0.504
w1476	5	32377161	34263403	33320282	-0.497	0.477
w1477	5	32771276	34848811	33810044	-0.42	0.37
w1478	5	33087770	35305142	34196456	-0.479	0.399
w1479	5	33477477	35783331	34630404	-0.387	0.359
w1480	5	33803338	36077330	34940334	-0.397	0.371
w1481	5	34269223	36432605	35350914	-0.552	0.453
w1482	5	34864371	36883719	35874045	-0.583	0.502
w1483	5	35309953	37464137	36387045	-0.446	0.428
w1484	5	35788927	37722095	36755511	-0.493	0.431
w1485	5	36080597	38116179	37098388	-0.441	0.424
w1486	5	36434251	38487053	37460652	-0.394	0.376
w1487	5	36890925	38862969	37876947	-0.326	0.353
w1488	5	37465824	39253610	38359717	-0.447	0.477
w1489	5	37725474	39621013	38673244	-0.472	0.535
w1490	5	38116909	40130346	39123628	-0.484	0.499
w1491	5	38492651	40435361	39464006	-0.486	0.541
w1492	5	38863764	40941380	39902572	-0.611	0.634
w1493	5	39257342	41399668	40328505	-0.608	0.644
w1494	5	39627106	41746932	40687019	-0.622	0.644
w1495	5	40133901	42083381	41108641	-0.688	0.654
w1496	5	40436683	42537272	41486978	-0.782	0.677
w1497	5	40944277	42866779	41905528	-0.695	0.654
w1498	5	41402711	43238483	42320597	-0.713	0.644
w1499	5	41747974	43555213	42651594	-0.688	0.644
w1500	5	42085638	43875897	42980768	-0.7	0.642
w1501	5	42542168	44159912	43351040	-0.654	0.556
w1502	5	42869722	44651122	43760422	-0.612	0.448
w1503	5	43239107	44983920	44111514	-0.526	0.323
w1504	5	43555903	45299668	44427786	-0.485	0.303
w1505	5	43880746	45736757	44808752	-0.36	0.332
w1506	5	44160436	46129388	45144912	-0.444	0.496
w1507	5	44656371	46486470	45571421	-0.542	0.647
w1508	5	44988654	46842178	45915416	-0.575	0.776
w1509	5	45304718	47096846	46200782	-0.72	0.824
w1510	5	45739762	47520655	46630209	-0.785	0.848
w1511	5	46136112	47897728	47016920	-0.802	0.868
w1512	5	46495231	48303854	47399543	-0.826	0.857
w1513	5	46845125	48795892	47820509	-0.833	0.844
w1514	5	47101767	49197763	48149765	-0.78	0.856
w1515	5	47522113	49582156	48552135	-0.738	0.845
w1516	5	47903856	49954851	48929354	-0.656	0.808
w1517	5	48311012	50380915	49345964	-0.629	0.82
w1518	5	48803185	50799253	49801219	-0.616	0.812
w1519	5	49201061	51092429	50146745	-0.599	0.764
w1520	5	49589551	51540078	50564815	-0.588	0.736
w1521	5	49960351	51977637	50968994	-0.526	0.737
w1522	5	50389421	52456440	51422931	-0.538	0.737
w1523	5	50799816	52962839	51881328	-0.545	0.766
w1524	5	51097597	53508943	52303270	-0.516	0.773
w1525	5	51544480	53941954	52743217	-0.485	0.766
w1526	5	51981294	54275139	53128217	-0.459	0.663
w1527	5	52460481	54675176	53567829	-0.37	0.607
w1528	5	52966876	55041702	54004289	-0.323	0.463
w1529	5	53510669	55585129	54547899	-0.301	0.429
w1530	5	53946981	56165011	55055996	-0.229	0.43
w1531	5	54280791	56770127	55525459	-0.272	0.569
w1532	5	54677016	57417085	56047051	-0.2	0.511
w1533	5	55046173	58149815	56597994	-0.188	0.536
w1534	5	55604453	59316092	57460273	-0.251	0.525
w1535	5	56169322	59932790	58051056	-0.224	0.426
w1536	5	56772759	60258477	58515618	-0.185	0.309
w1537	5	57421839	60559059	58990449	-0.222	0.279
w1538	5	58160420	60926003	59543212	-0.309	0.239
w1539	5	59333378	61294564	60313971	-0.395	0.146
w1540	5	59935394	61721766	60828580	-0.414	0.144
w1541	5	60258985	62106475	61182730	-0.469	0.126
w1542	5	60563630	62562645	61563138	-0.495	0.198
w1543	5	60931495	63037535	61984515	-0.493	0.265
w1544	5	61295421	63346772	62321097	-0.413	0.378
w1545	5	61725120	63680129	62702625	-0.4	0.382
w1546	5	62113681	64195513	63154597	-0.401	0.477
w1547	5	62566049	64523477	63544763	-0.319	0.348
w1548	5	63041682	64842899	63942291	-0.128	0.188
w1549	5	63348374	65210877	64279626	-0.073	0.095
w1550	5	63682467	65579397	64630932	-0.064	0.128
w1551	5	64197554	66030809	65114182	-0.156	0.138
w1552	5	64530187	66527345	65528766	-0.195	0.098
w1553	5	64843786	66873476	65858631	-0.274	0.201
w1554	5	65217305	67379873	66298589	-0.237	0.345
w1555	5	65580622	67637099	66608861	-0.188	0.189
w1556	5	66031917	67995952	67013935	-0.15	0.142
w1557	5	66528992	68252232	67390612	-0.158	0.232
w1558	5	66880640	68607576	67744108	-0.009	0.224
w1559	5	67382311	69078439	68230375	0.017	0.189
w1560	5	67641701	69507467	68574584	-0.049	0.31
w1561	5	67999454	69847661	68923558	-0.002	0.256
w1562	5	68252711	70369891	69311301	0.147	0.143
w1563	5	68611310	70706370	69658840	0.074	0.281
w1564	5	69085084	70923208	70004146	0.061	0.169
w1565	5	69511371	71275622	70393497	0.042	0.049
w1566	5	69854276	71650080	70752178	-0.025	0.123
w1567	5	70370791	71922598	71146695	-0.153	0.154
w1568	5	70706996	72280749	71493873	-0.163	-0.203
w1569	5	70925335	72637964	71781650	-0.273	-0.129
w1570	5	71277871	72926719	72102295	-0.267	0.077
w1571	5	71655982	73438586	72547284	-0.241	0.156
w1572	5	71925930	73755784	72840857	-0.256	0.222
w1573	5	72285517	74150522	73218020	-0.386	0.368
w1574	5	72640298	74795150	73717724	-0.382	0.393
w1575	5	72928199	75009428	73968814	-0.279	0.375
w1576	5	73439478	75314531	74377005	-0.321	0.282
w1577	5	73756634	75719514	74738074	-0.351	0.262
w1578	5	74158816	76073206	75116011	-0.269	0.15
w1579	5	74797711	76767440	75782576	-0.221	0.039
w1580	5	75010428	77164903	76087666	-0.344	-0.056
w1581	5	75319308	77583116	76451212	-0.276	-0.079
w1582	5	75723073	78041670	76882372	-0.196	-0.137
w1583	5	76074254	78525804	77300029	-0.138	-0.096
w1584	5	76770535	78901882	77836209	-0.071	0.267
w1585	5	77172887	79440370	78306629	-0.084	0.344
w1586	5	77587841	79979309	78783575	-0.008	0.275
w1587	5	78043268	80406389	79224829	0.012	0.265
w1588	5	78527048	80818859	79672954	0.022	0.133
w1589	5	78903899	81363547	80133723	-0.073	-0.028
w1590	5	79451082	81987837	80719460	-0.03	-0.005
w1591	5	79983267	82244897	81114082	-0.08	0.131
w1592	5	80412360	82561284	81486822	-0.065	0.173
w1593	5	80825492	82948252	81886872	-0.105	0.312
w1594	5	81369156	83372959	82371058	-0.201	0.348
w1595	5	81992235	83765799	82879017	-0.256	0.333
w1596	5	82246785	84240593	83243689	-0.254	0.284
w1597	5	82566524	84692270	83629397	-0.249	0.312
w1598	5	82952586	85049274	84000930	-0.232	0.218
w1599	5	83374187	85379098	84376643	-0.173	0.176
w1600	5	83776021	85759552	84767787	-0.101	0.21
w1601	5	84245949	86182056	85214003	-0.069	0.328
w1602	5	84698164	86520887	85609526	-0.088	0.383
w1603	5	85051213	86803983	85927598	-0.082	0.455
w1604	5	85381243	87127425	86254334	0.056	0.48
w1605	5	85761563	87441293	86601428	0.003	0.392
w1606	5	86184756	87834560	87009658	-0.022	0.368
w1607	5	86522008	88263373	87392691	0.031	0.208
w1608	5	86805176	88614403	87709790	-0.035	0.211
w1609	5	87135134	88918412	88026773	-0.138	0.12
w1610	5	87448624	89236541	88342583	0.034	0.056
w1611	5	87837316	89622290	88729803	0.084	-0.056
w1612	5	88264537	90008287	89136412	0.084	0.032
w1613	5	88617254	90484188	89550721	0.159	-0.049
w1614	5	88919780	90766038	89842909	0.144	-0.011
w1615	5	89243105	91128915	90186010	0.07	0.047
w1616	5	89626396	91496641	90561519	0.051	0.028
w1617	5	90011443	91755735	90883589	0.055	-0.115
w1618	5	90488872	92152933	91320903	-0.108	0.043
w1619	5	90767424	92523198	91645311	-0.081	0.087
w1620	5	91133902	92922095	92027999	-0.111	-0.087
w1621	5	91500367	93344432	92422400	-0.102	-0.064
w1622	5	91756520	93679644	92718082	-0.22	0.085
w1623	5	92156086	94070580	93113333	-0.214	0.06
w1624	5	92524178	94462242	93493210	-0.316	0.085
w1625	5	92922775	94780156	93851466	-0.417	0.113
w1626	5	93345474	95236526	94291000	-0.308	0.197
w1627	5	93683760	95720813	94702287	-0.221	0.293
w1628	5	94076758	96017123	95046941	-0.146	0.177
w1629	5	94466439	96237427	95351933	-0.159	0.091
w1630	5	94784362	96522730	95653546	-0.169	0.124
w1631	5	95238943	96823604	96031274	-0.271	0.103
w1632	5	95722521	97180765	96451643	-0.356	-0.049
w1633	5	96021636	97508884	96765260	-0.328	-0.021
w1634	5	96238696	97959883	97099290	-0.321	0.122
w1635	5	96529855	98314223	97422039	-0.198	0.171
w1636	5	96832389	98635679	97734034	-0.077	0.088
w1637	5	97181408	98950681	98066045	-0.086	0.004
w1638	5	97510520	99546692	98528606	-0.001	0.004
w1639	5	97963972	99874202	98919087	0.184	0.124
w1640	5	98315477	100316213	99315845	0.016	0.146
w1641	5	98638496	100801088	99719792	-0.065	0.137
w1642	5	98952489	101071075	100011782	-0.037	0.177
w1643	5	99550743	101501289	100526016	-0.212	0.302
w1644	5	99878554	101838044	100858299	-0.528	0.189
w1645	5	100319812	102434198	101377005	-0.47	0.166
w1646	5	100801976	103334928	102068452	-0.413	0.11
w1647	5	101072047	103759601	102415824	-0.313	0.146
w1648	5	101507798	104110186	102808992	-0.353	0.137
w1649	5	101839959	104406152	103123056	-0.294	0.198
w1650	5	102461555	104659832	103560694	-0.276	0.143
w1651	5	103344793	104908719	104126756	-0.255	0.14
w1652	5	103762380	105146921	104454651	-0.312	0.101
w1653	5	104115020	105493765	104804393	-0.267	0.082
w1654	5	104407312	105925842	105166577	-0.458	0.064
w1655	5	104662477	106195220	105428849	-0.488	0.041
w1656	5	104913589	106465555	105689572	-0.57	0.061
w1657	5	105148242	106705897	105927070	-0.553	0.085
w1658	5	105499656	107017550	106258603	-0.42	0.166
w1659	5	105933022	107363180	106648101	-0.178	0.284
w1660	5	106196174	107779563	106987869	-0.124	0.303
w1661	5	106467416	108120817	107294117	-0.061	0.349
w1662	5	106706513	108528368	107617441	-0.028	0.371
w1663	5	107025356	108803268	107914312	0.015	0.392
w1664	5	107367319	109180570	108273945	-0.06	0.399
w1665	5	107781537	109527006	108654272	0.044	0.327
w1666	5	108128134	109883732	109005933	0.008	0.233
w1667	5	108529994	110196015	109363005	-0.163	0.329
w1668	5	108807160	110410954	109609057	-0.313	0.268
w1669	5	109181772	110744909	109963341	-0.267	0.206
w1670	5	109528156	111091708	110309932	-0.422	0.222
w1671	5	109887704	111402071	110644888	-0.429	0.332
w1672	5	110199202	111816065	111007634	-0.384	0.341
w1673	5	110412187	112233168	111322678	-0.319	0.37
w1674	5	110749214	112662923	111706069	-0.411	0.378
w1675	5	111092806	113024278	112058542	-0.477	0.437
w1676	5	111408741	113385179	112396960	-0.46	0.432
w1677	5	111822766	113745234	112784000	-0.439	0.317
w1678	5	112237959	113951714	113094837	-0.553	0.371
w1679	5	112671433	114303779	113487606	-0.437	0.4
w1680	5	113028499	114509837	113769168	-0.383	0.338
w1681	5	113386396	114822052	114104224	-0.331	0.164
w1682	5	113747753	115177419	114462586	-0.326	0.084
w1683	5	113953815	115488416	114721116	-0.116	-0.006
w1684	5	114305351	115823347	115064349	-0.066	-0.057
w1685	5	114513721	116105420	115309571	-0.059	-0.001
w1686	5	114824822	116412450	115618636	-0.152	0.042
w1687	5	115181597	116773274	115977436	-0.083	0.062
w1688	5	115489910	117075478	116282694	-0.021	-0.009
w1689	5	115826095	117371722	116598909	-0.138	-0.136
w1690	5	116106908	117594570	116850739	-0.156	-0.23
w1691	5	116416848	117766912	117091880	-0.083	-0.148
w1692	5	116779048	118048434	117413741	-0.174	-0.066
w1693	5	117077002	118290485	117683744	-0.259	0.002
w1694	5	117374598	118656467	118015533	-0.225	0.14
w1695	5	117596182	118971379	118283781	-0.199	0.265
w1696	5	117769569	119299963	118534766	-0.175	0.326
w1697	5	118051460	119779142	118915301	-0.115	0.374
w1698	6	115156	2165805	1140481	-0.084	-0.22
w1699	6	608753	2700600	1654677	-0.166	-0.179
w1700	6	1049764	3099784	2074774	-0.205	-0.181
w1701	6	1401376	3530059	2465718	-0.136	-0.152
w1702	6	1761563	3784111	2772837	-0.135	-0.195
w1703	6	2168400	4261404	3214902	-0.091	-0.068
w1704	6	2711803	4681679	3696741	-0.031	-0.255
w1705	6	3100645	5108532	4104589	0.122	-0.184
w1706	6	3531004	5683248	4607126	0.178	0.006
w1707	6	3785390	6188698	4987044	0.22	0.032
w1708	6	4263275	6556190	5409733	0.22	-0.003
w1709	6	4684348	6847528	5765938	0.155	0.105
w1710	6	5111980	7225012	6168496	-0.008	0.072
w1711	6	5683796	7566221	6625009	-0.054	0.049
w1712	6	6197068	8170667	7183868	-0.044	0.071
w1713	6	6557042	8519200	7538121	-0.123	0.142
w1714	6	6850838	8905392	7878115	0.08	0.188
w1715	6	7226083	9403239	8314661	0.175	0.206
w1716	6	7582162	9769484	8675823	0.196	0.235
w1717	6	8173832	10133839	9153836	0.126	0.318
w1718	6	8521478	10497466	9509472	0.235	0.192
w1719	6	8906597	10816312	9861455	0.136	0.222
w1720	6	9404897	11159541	10282219	0.143	0.231
w1721	6	9772091	11436142	10604117	0.157	0.148
w1722	6	10135030	11719466	10927248	0.183	0.001
w1723	6	10498354	12027576	11262965	0.148	0.065
w1724	6	10823751	12419545	11621648	0.175	0.011
w1725	6	11162044	12687302	11924673	0.083	-0.104
w1726	6	11436703	12900652	12168678	-0.13	0.058
w1727	6	11725429	13158934	12442182	-0.163	0.129
w1728	6	12032644	13455865	12744255	-0.128	0.065
w1729	6	12435381	13720912	13078147	-0.131	0.129
w1730	6	12688790	14214851	13451821	-0.099	0.198
w1731	6	12901948	14683090	13792519	0.052	-0.04
w1732	6	13159525	15117301	14138413	0.004	-0.011
w1733	6	13456645	15513774	14485210	-0.01	-0.002
w1734	6	13724193	15735926	14730060	-0.035	-0.129
w1735	6	14218570	16028919	15123745	-0.042	-0.137
w1736	6	14685972	16391052	15538512	0.13	0.132
w1737	6	15127519	16801461	15964490	0.189	0.083
w1738	6	15516094	17183284	16349689	0.25	0.219
w1739	6	15738616	17493685	16616151	0.317	0.273
w1740	6	16043397	17812164	16927781	0.259	0.307
w1741	6	16395747	18130874	17263311	0.165	0.232
w1742	6	16802709	18522925	17662817	0.149	0.279
w1743	6	17185981	18945367	18065674	0.051	0.202
w1744	6	17494916	19256239	18375578	0.002	0.227
w1745	6	17819455	19580515	18699985	0.107	0.15
w1746	6	18132444	19976027	19054236	0.224	0.167
w1747	6	18530999	20417189	19474094	0.315	0.182
w1748	6	18948199	20797900	19873050	0.365	0.265
w1749	6	19259867	21235926	20247897	0.373	0.242
w1750	6	19581862	21659954	20620908	0.394	0.371
w1751	6	19981701	21909112	20945407	0.344	0.376
w1752	6	20428207	22240259	21334233	0.229	0.328
w1753	6	20798641	22605024	21701833	0.159	0.328
w1754	6	21243365	22928963	22086164	0.11	0.299
w1755	6	21664421	23432895	22548658	0.037	0.287
w1756	6	21913444	23792740	22853092	0.099	0.327
w1757	6	22241990	24184511	23213251	0.15	0.305
w1758	6	22609018	24530812	23569915	0.165	0.276
w1759	6	22934785	24928736	23931761	0.207	0.309
w1760	6	23438482	25320523	24379503	0.194	0.339
w1761	6	23796001	25782545	24789273	0.129	0.26
w1762	6	24188452	26038446	25113449	0.137	0.312
w1763	6	24533301	26392998	25463150	0.062	0.364
w1764	6	24938283	26742901	25840592	0.087	0.315
w1765	6	25328852	27081709	26205281	0.086	0.267
w1766	6	25786379	27415903	26601141	-0.028	0.301
w1767	6	26042189	27721004	26881597	-0.099	0.282
w1768	6	26394212	28153126	27273669	-0.051	0.228
w1769	6	26745360	28630653	27688007	-0.137	0.244
w1770	6	27089942	28973499	28031721	-0.096	0.134
w1771	6	27417094	29278678	28347886	-0.071	0.073
w1772	6	27724689	29562125	28643407	-0.067	0.086
w1773	6	28156905	29900163	29028534	0.027	-0.068
w1774	6	28632261	30271407	29451834	0.085	-0.074
w1775	6	28973963	30668348	29821156	0.023	0.004
w1776	6	29279475	31019492	30149484	0.032	0.064
w1777	6	29563460	31415261	30489361	0.064	0.006
w1778	6	29905027	31700657	30802842	-0.128	0.115
w1779	6	30276349	32063763	31170056	-0.274	0.197
w1780	6	30673635	32393682	31533659	-0.414	0.273
w1781	6	31020159	32875378	31947769	-0.458	0.34
w1782	6	31418047	33323306	32370677	-0.543	0.429
w1783	6	31701889	33731395	32716642	-0.526	0.523
w1784	6	32065749	34071556	33068653	-0.577	0.61
w1785	6	32397057	34490236	33443647	-0.523	0.643
w1786	6	32890260	34908143	33899202	-0.568	0.682
w1787	6	33328560	35256585	34292573	-0.579	0.733
w1788	6	33732764	35575862	34654313	-0.598	0.751
w1789	6	34072771	36065060	35068916	-0.56	0.754
w1790	6	34501766	36427342	35464554	-0.584	0.749
w1791	6	34910728	36670569	35790649	-0.576	0.777
w1792	6	35257155	37110669	36183912	-0.639	0.781
w1793	6	35578342	37435861	36507102	-0.603	0.818
w1794	6	36072095	37921723	36996909	-0.579	0.738
w1795	6	36430013	38250317	37340165	-0.547	0.723
w1796	6	36681743	38679513	37680628	-0.491	0.664
w1797	6	37112864	39114360	38113612	-0.47	0.658
w1798	6	37436347	39577867	38507107	-0.498	0.622
w1799	6	37924855	40011505	38968180	-0.41	0.613
w1800	6	38251017	40373535	39312276	-0.299	0.569
w1801	6	38686142	40673179	39679661	-0.366	0.557
w1802	6	39115634	40906713	40011174	-0.163	0.585
w1803	6	39593035	41308067	40450551	-0.153	0.594
w1804	6	40012262	41780253	40896258	-0.187	0.665
w1805	6	40379506	42066668	41223087	-0.205	0.695
w1806	6	40677194	42325956	41501575	-0.144	0.722
w1807	6	40911873	42655220	41783547	-0.28	0.619
w1808	6	41322863	43012635	42167749	-0.145	0.62
w1809	6	41783889	43304662	42544276	-0.112	0.6
w1810	6	42067190	43648438	42857814	-0.078	0.609
w1811	6	42328473	43988159	43158316	-0.102	0.597
w1812	6	42656624	44411692	43534158	-0.118	0.646
w1813	6	43017852	44777175	43897514	-0.237	0.541
w1814	6	43308558	45070627	44189593	-0.198	0.474
w1815	6	43650867	45325555	44488211	-0.333	0.431
w1816	6	43989792	45607695	44798744	-0.344	0.513
w1817	6	44412821	46090059	45251440	-0.422	0.515
w1818	6	44782930	46394164	45588547	-0.485	0.637
w1819	6	45071392	46702973	45887183	-0.53	0.609
w1820	6	45326717	47035790	46181254	-0.551	0.595
w1821	6	45611388	47468841	46540115	-0.565	0.547
w1822	6	46092653	47833835	46963244	-0.615	0.545
w1823	6	46397337	48240215	47318776	-0.568	0.468
w1824	6	46704750	48713067	47708909	-0.461	0.395
w1825	6	47052024	49004848	48028436	-0.519	0.394
w1826	6	47475149	49370101	48422625	-0.553	0.428
w1827	6	47837053	49706032	48771543	-0.513	0.362
w1828	6	48248748	50077020	49162884	-0.523	0.443
w1829	6	48717439	50411564	49564502	-0.572	0.501
w1830	6	49008322	50915145	49961734	-0.499	0.492
w1831	6	49373139	51402996	50388068	-0.5	0.383
w1832	6	49706749	51876929	50791839	-0.458	0.382
w1833	6	50080793	52320441	51200617	-0.476	0.269
w1834	6	50412585	52636333	51524459	-0.368	0.125
w1835	6	50916293	53093997	52005145	-0.277	0.026
w1836	6	51416358	53418675	52417517	-0.045	0.052
w1837	6	51877805	53792862	52835334	0.006	-0.036
w1838	6	52329983	54287976	53308980	-0.016	0.008
w1839	6	52637091	54761309	53699200	-0.063	0.061
w1840	6	53096376	55172459	54134418	-0.144	0.203
w1841	6	53432306	55568678	54500492	-0.173	0.102
w1842	6	53802048	55935528	54868788	-0.26	0.049
w1843	6	54292323	56319319	55305821	-0.33	-0.123
w1844	6	54763973	56621905	55692939	-0.288	-0.168
w1845	6	55173285	56912396	56042841	-0.306	-0.224
w1846	6	55569794	57244901	56407348	-0.255	-0.229
w1847	6	55942287	57628627	56785457	-0.168	-0.161
w1848	6	56322514	58064931	57193723	-0.06	0.049
w1849	6	56625772	58360868	57493320	0.027	0.112
w1850	6	56918627	58799396	57859012	0.143	0.056
w1851	6	57248839	59251955	58250397	0.139	0.063
w1852	6	57631443	59638962	58635203	0.079	-0.037
w1853	6	58066065	59886797	58976431	0.126	-0.199
w1854	6	58365571	60227894	59296733	0.16	-0.261
w1855	6	58810383	60587862	59699123	0.234	-0.397
w1856	6	59252927	60887983	60070455	0.085	-0.126
w1857	6	59641896	61249577	60445737	0.065	-0.032
w1858	6	59890773	61621774	60756274	0.116	0.019
w1859	6	60230649	61904072	61067361	-0.045	-0.056
w1860	6	60589078	62275818	61432448	-0.26	0.047
w1861	6	60891994	62782606	61837300	-0.186	-0.152
w1862	6	61255865	63032623	62144244	-0.183	-0.166
w1863	6	61625983	63339615	62482799	-0.296	-0.092
w1864	6	61909013	63854101	62881557	-0.119	-0.127
w1865	6	62279457	64299789	63289623	0.122	-0.22
w1866	6	62786100	64746182	63766141	0.163	-0.202
w1867	6	63038772	65106907	64072840	0.378	-0.263
w1868	6	63347756	65406263	64377010	0.389	-0.325
w1869	6	63865875	65797025	64831450	0.471	-0.354
w1870	6	64315195	66200566	65257881	0.456	-0.323
w1871	6	64747573	66603315	65675444	0.43	-0.258
w1872	6	65108309	66997925	66053117	0.347	-0.324
w1873	6	65408468	67392530	66400499	0.377	-0.316
w1874	6	65798220	67703900	66751060	0.377	-0.239
w1875	6	66202614	68081321	67141968	0.39	-0.037
w1876	6	66605824	68404813	67505319	0.403	-0.047
w1877	6	66999500	68655595	67827548	0.336	0.175
w1878	6	67396178	68930500	68163339	0.294	0.233
w1879	6	67705223	69193925	68449574	0.254	0.364
w1880	6	68085262	69458532	68771897	0.07	0.285
w1881	6	68408604	69819309	69113957	0.034	0.297
w1882	6	68656563	70319813	69488188	-0.041	0.333
w1883	6	68931487	70606431	69768959	-0.092	0.282
w1884	6	69197493	71042135	70119814	-0.158	0.314
w1885	6	69460584	71351345	70405965	-0.199	0.277
w1886	6	69820555	71645184	70732870	-0.036	0.18
w1887	6	70323129	72022899	71173014	0.007	0.136
w1888	6	70609843	72460772	71535308	-0.034	0.146
w1889	6	71043586	72907238	71975412	0.032	0.107
w1890	6	71352163	73289344	72320754	0.043	0.096
w1891	6	71647642	73608208	72627925	-0.113	0.155
w1892	6	72024173	74039852	73032013	-0.179	0.14
w1893	6	72465221	74552287	73508754	-0.2	-0.154
w1894	6	72908567	75045318	73976943	-0.318	-0.244
w1895	6	73290293	75536534	74413414	-0.397	-0.222
w1896	6	73615355	76065570	74840463	-0.433	-0.271
w1897	6	74042890	76652427	75347659	-0.409	-0.273
w1898	6	74558838	77169803	75864321	-0.374	-0.105
w1899	6	75046650	77642700	76344675	-0.331	-0.123
w1900	6	75538482	78053679	76796081	-0.205	-0.173
w1901	6	76078942	78605264	77342103	-0.099	-0.206
w1902	6	76656948	79001489	77829219	0.037	-0.299
w1903	6	77174220	79471318	78322769	0.155	-0.481
w1904	6	77650619	79786391	78718505	0.06	-0.534
w1905	6	78061956	79994808	79028382	-0.04	-0.538
w1906	6	78609340	80364956	79487148	-0.133	-0.505
w1907	6	79003732	80817275	79910504	-0.229	-0.459
w1908	6	79472150	81265764	80368957	-0.297	-0.29
w1909	6	79786955	81765718	80776337	-0.178	-0.254
w1910	6	79996075	82250171	81123123	0.02	-0.328
w1911	6	80371924	82591359	81481642	0.344	-0.558
w1912	6	80820435	83079554	81949995	0.436	-0.644
w1913	6	81270774	83504489	82387632	0.51	-0.66
w1914	6	81776142	83952572	82864357	0.434	-0.655
w1915	6	82252560	84454533	83353547	0.407	-0.566
w1916	6	82592569	85029289	83810929	0.325	-0.361
w1917	6	83088096	85511391	84299744	0.026	0.028
w1918	6	83508407	85879609	84694008	0.024	-0.035
w1919	6	83959632	86453586	85206609	0.139	-0.087
w1920	6	84458726	86805200	85631963	0.191	-0.179
w1921	6	85035499	87101644	86068572	0.085	-0.127
w1922	6	85512651	87413494	86463073	0.172	-0.179
w1923	6	85893387	87704859	86799123	0.16	-0.116
w1924	6	86457443	88191703	87324573	-0.044	0.044
w1925	6	86810258	88660330	87735294	-0.074	0.115
w1926	6	87102891	89056988	88079940	-0.108	0.124
w1927	6	87418943	89393299	88406121	-0.18	0.185
w1928	6	87708121	89684897	88696509	-0.252	0.258
w1929	6	88195392	89977747	89086570	-0.115	0.037
w1930	6	88664377	90400311	89532344	-0.224	0.175
w1931	6	89061937	90801014	89931476	-0.265	0.349
w1932	6	89394267	91059315	90226791	-0.237	0.334
w1933	6	89685747	91246239	90465993	-0.258	0.304
w1934	6	89980380	91425117	90702749	-0.301	0.436
w1935	6	90408158	91722935	91065547	-0.214	0.437
w1936	6	90801995	91956680	91379338	-0.085	0.348
w1937	6	91061111	92291798	91676455	-0.028	0.459
w1938	6	91251436	92684122	91967779	-0.012	0.493
w1939	6	91426097	93004363	92215230	0.064	0.497
w1940	6	91728758	93262329	92495544	0.09	0.5
w1941	6	91958457	93597324	92777891	0.071	0.422
w1942	6	92294575	93919328	93106952	0.061	0.314
w1943	6	92685630	94247857	93466744	0.032	0.26
w1944	6	93009214	94598119	93803667	-0.085	0.093
w1945	6	93263674	95114914	94189294	-0.035	0.21
w1946	6	93601131	95519137	94560134	-0.057	0.218
w1947	6	93922020	95884565	94903293	-0.101	0.341
w1948	6	94251467	96254937	95253202	-0.07	0.53
w1949	6	94604426	96539834	95572130	0.073	0.455
w1950	6	95118128	96927882	96023005	-0.029	0.392
w1951	6	95521496	97234959	96378228	-0.077	0.354
w1952	6	95886562	97471000	96678781	-0.054	0.346
w1953	6	96256296	97767419	97011858	-0.208	0.217
w1954	6	96544331	98140071	97342201	-0.401	0.227
w1955	6	96929419	98449654	97689537	-0.324	0.109
w1956	6	97237030	98914841	98075936	-0.37	0.191
w1957	6	97471865	99220497	98346181	-0.448	0.206
w1958	6	97771848	99682521	98727185	-0.404	0.168
w1959	6	98151446	100171687	99161567	-0.411	0.252
w1960	6	98451355	100440053	99445704	-0.476	0.242
w1961	6	98917950	100759987	99838969	-0.427	0.258
w1962	6	99226212	101051531	100138872	-0.337	0.238
w1963	6	99687398	101416137	100551768	-0.339	0.253
w1964	6	100180758	101716016	100948387	-0.211	0.196
w1965	6	100446389	102023634	101235012	-0.001	0.2
w1966	6	100763677	102347585	101555631	0.046	0.129
w1967	6	101054239	102662461	101858350	0.117	0.081
w1968	6	101423752	102943376	102183564	0.16	0.065
w1969	6	101719630	103211255	102465443	0.11	0.004
w1970	6	102024169	103481666	102752918	-0.023	0.006
w1971	6	102348601	103775879	103062240	-0.089	0.099
w1972	6	102665900	104143246	103404573	-0.155	0.074
w1973	6	102944075	104486278	103715177	-0.254	0.158
w1974	6	103212156	104793816	104002986	-0.25	0.165
w1975	6	103483548	105061476	104272512	-0.352	0.247
w1976	6	103780285	105303739	104542012	-0.353	0.253
w1977	6	104148641	105542849	104845745	-0.269	0.192
w1978	6	104487090	105726120	105106605	-0.247	0.144
w1979	6	104795355	106027947	105411651	-0.249	0.139
w1980	6	105064209	106288574	105676392	-0.12	-0.017
w1981	6	105305332	106587816	105946574	-0.127	-0.031
w1982	6	105543663	106959792	106251728	-0.231	0.181
w1983	6	105727149	107310642	106518896	-0.173	0.197
w1984	6	106028862	107650766	106839814	-0.202	0.251
w1985	6	106292172	108225536	107258854	-0.221	0.327
w1986	6	106588492	108626749	107607621	-0.167	0.294
w1987	6	106961823	108957645	107959734	-0.241	0.251
w1988	6	107315449	109254637	108285043	-0.402	0.285
w1989	6	107652702	109560966	108606834	-0.422	0.318
w1990	6	108230371	109902740	109066556	-0.358	0.237
w1991	6	108627819	110263918	109445869	-0.402	0.217
w1992	6	108962735	110714593	109838664	-0.359	0.173
w1993	6	109255524	111076352	110165938	-0.234	0.045
w1994	6	109562556	111341477	110452017	-0.213	-0.032
w1995	6	109904468	111715377	110809923	-0.229	0.032
w1996	6	110265918	111948709	111107314	-0.251	0.108
w1997	6	110721939	112561619	111641779	-0.176	0.11
[truncated: 4,734 more rows]
