# Supplementary material for: Correlation scan: identifying genomic regions that affect genetic correlations applied to fertility traits
Source: BMC Genomics. 2022 Oct 5;23:684. doi: 10.1186/s12864-022-08898-7 (PMC9533527; doi:10.1186/s12864-022-08898-7)
Supplement: Supplementary file 3 — Additional file 3. The correlation estimates from SUPERGNOVA and LAVA portioned using 500 SNPs windows with sliding windows of 100 SNPs for all trait pairs in Brahman and Tropical Composite population. (Table S3-S10). [file 12864_2022_8898_MOESM3_ESM.xlsx]

## Sheet: SG_AGECL vs IGF1b_BB
Table S3. The correlation estimates (corr) from SUPERGNOVA (SG) using 500 SNPs in each window with sliding windows of 100 SNPs for AGECL and IGF1b in Brahman population. AGECL, age at first corpus; IGF1b serum
	levels of insulin growth hormone measured in bulls. The heritability of AGECL and IGF1b are denoted by h2_1 and h2_2 respectively. P denoted the pvalue for each window
Window	chr	start	end	rho	corr	h2_1	h2_2	var	p
w1	1	719789	2903152	0.000138543	NA	-0.00104921	-2.59119e-05	6.25709e-06	0.955831
w2	1	1117674	3144779	0.000239205	NA	-0.000887939	0.0001749	6.87763e-06	0.927324
w3	1	1657620	3426355	0.000144818	NA	-0.000954831	0.000120878	7.66494e-06	0.958283
w4	1	2076521	3715936	2.15247e-06	NA	-0.000822353	0.000203906	1.00929e-05	0.999459
w5	1	2404092	4117406	6.4691e-05	NA	-0.00090086	0.000220942	1.02063e-05	0.983845
w6	1	2907493	4373367	0.000307516	NA	-0.000713771	-0.000150986	1.07888e-05	0.925409
w7	1	3147141	4768264	6.62538e-05	NA	-0.000610633	-0.000283715	1.0485e-05	0.983676
w8	1	3430450	5505791	3.47226e-05	NA	-0.000468865	-6.30672e-05	1.08356e-05	0.991584
w9	1	3716490	5824824	6.82598e-05	NA	-0.000427417	-0.000398247	1.21267e-05	0.984361
w10	1	4121215	6207793	-1.96797e-05	NA	9.03676e-05	-0.000636747	1.38036e-05	0.995774
w11	1	4374771	6503750	-5.17993e-05	NA	4.42349e-05	-0.000670502	1.1893e-05	0.988016
w12	1	4772655	6937787	0.000183544	NA	0.000105862	-0.000970263	1.19479e-05	0.957652
w13	1	5506653	7441167	0.000182432	NA	5.4823e-05	-0.00115312	1.34163e-05	0.960277
w14	1	5834595	7727784	0.000309842	NA	0.000417591	-0.000928603	1.37552e-05	0.93342
w15	1	6208557	8305311	0.000435786	NA	0.00014516	-0.00111559	1.49636e-05	0.910303
w16	1	6506339	8838343	0.000298455	NA	0.000100636	-0.00125459	1.51555e-05	0.938891
w17	1	6943072	9398823	0.00015184	NA	-2.99391e-05	-0.00114317	1.54765e-05	0.969212
w18	1	7446884	9868425	0.000272045	NA	0.000243881	-0.00119977	1.58499e-05	0.945521
w19	1	7731583	10170608	9.38782e-05	NA	-7.12328e-05	-0.00121224	1.41805e-05	0.980111
w20	1	8308710	10498355	1.63356e-06	NA	-0.000266978	-0.000913325	1.35323e-05	0.999646
w21	1	8839413	10790696	5.69116e-05	NA	-0.000459088	-0.000684627	1.29887e-05	0.987401
w22	1	9403159	11285320	3.79693e-05	NA	-0.000666682	-0.00081216	1.07243e-05	0.990749
w23	1	9872044	11870772	-8.8285e-05	NA	-0.00103164	-0.000744615	1.1533e-05	0.97926
w24	1	10172746	12381262	-7.86244e-05	NA	-0.00120386	-0.000677313	1.22597e-05	0.982085
w25	1	10501157	12905387	-0.00016641	NA	-0.0012067	-0.000666254	1.00932e-05	0.958226
w26	1	10793076	13288892	-0.000425118	NA	-0.0010068	-0.000503092	9.54023e-06	0.890529
w27	1	11290172	13806862	-0.000514708	NA	-0.000955943	-0.000391735	9.57184e-06	0.867869
w28	1	11877763	14340365	-0.000654955	NA	-0.000861677	-0.00034761	9.71003e-06	0.833523
w29	1	12384124	14879081	-0.000607741	NA	-0.00089974	-0.000425379	1.16441e-05	0.858644
w30	1	12906424	15356829	-0.000573454	NA	-0.000913941	-0.000532321	1.28304e-05	0.872806
w31	1	13292022	15695226	-0.000441772	NA	-0.00110692	-0.000763739	1.34774e-05	0.904217
w32	1	13810946	16125949	-0.000597071	NA	-0.00101296	-0.000193726	1.38369e-05	0.872478
w33	1	14342100	16648005	-0.000495181	NA	-0.00084072	-0.000158539	1.39425e-05	0.894497
w34	1	14880156	17200924	-0.000589728	NA	-0.000532028	-2.47071e-05	1.34814e-05	0.872397
w35	1	15362087	17630258	-0.000657377	NA	-0.000468201	0.00015516	1.52757e-05	0.86643
w36	1	15699132	18134138	-0.000552691	NA	-0.000364482	2.54361e-05	1.58025e-05	0.889424
w37	1	16127799	18476769	-0.000344398	NA	-0.000128504	-0.0004999	1.67084e-05	0.932854
w38	1	16650819	18952401	-0.000208273	NA	-0.000105444	-0.000311953	1.69247e-05	0.959624
w39	1	17206552	19488546	-0.000407525	NA	-0.000272421	3.18803e-05	1.67787e-05	0.92075
w40	1	17648630	19974732	-0.000626497	NA	-0.000173114	0.000163598	1.63839e-05	0.876996
w41	1	18135269	20433039	-0.000633192	NA	-0.000341219	0.000215367	1.7081e-05	0.878235
w42	1	18477661	21033820	-0.000682244	NA	-0.000799395	0.000113569	1.90858e-05	0.875903
w43	1	18961068	21457294	-0.000543328	NA	-0.00112067	-0.000214579	1.81369e-05	0.898482
w44	1	19490305	21877978	-0.000341414	NA	-0.00136946	-0.000342711	1.85148e-05	0.936758
w45	1	19981278	22388234	-3.63554e-05	NA	-0.00148896	-0.000739606	1.41425e-05	0.992287
w46	1	20440130	22865351	0.000135786	NA	-0.00106261	-0.000469573	1.00934e-05	0.965909
w47	1	21040784	23335758	7.0608e-05	NA	-0.000745147	-0.000419906	9.99724e-06	0.982184
w48	1	21458655	23687319	-9.76987e-05	NA	-0.000734301	-0.000304906	1.20684e-05	0.977564
w49	1	21879265	24200820	-7.09751e-05	NA	-0.000668038	2.37346e-06	1.32612e-05	0.98445
w50	1	22393370	24584330	6.3409e-05	NA	-0.000553963	0.000545294	2.32805e-05	0.989515
w51	1	22873491	25033028	-4.45195e-05	NA	-0.000548503	0.000363946	2.15965e-05	0.992356
w52	1	23339845	25511500	-0.000479823	NA	-0.000502244	0.00110816	2.22285e-05	0.918938
w53	1	23687874	26125634	-0.000677251	NA	-0.000332563	0.00139083	2.03307e-05	0.880606
w54	1	24206401	26537906	-0.00060229	NA	-0.000396579	0.000854896	2.38315e-05	0.901809
w55	1	24587185	26803778	-0.000714408	NA	-0.000269666	0.000672393	2.0907e-05	0.875842
w56	1	25033972	27107796	-0.000893209	NA	-0.000605266	0.00103527	2.71268e-05	0.863834
w57	1	25512928	27452998	-0.000145426	NA	-0.000674033	6.7355e-05	2.21232e-05	0.975335
w58	1	26131090	27802231	0.000220167	NA	-0.000984805	-9.94997e-05	1.91803e-05	0.959906
w59	1	26538432	28194419	0.000205663	NA	-0.00100792	-0.000344766	1.84628e-05	0.961825
w60	1	26805233	28789243	0.000161011	NA	-0.00111181	-0.00027789	1.90796e-05	0.970596
w61	1	27111802	29139904	0.000299185	NA	-0.00110572	-0.000723144	1.91619e-05	0.945509
w62	1	27458950	29551116	0.000191456	NA	-0.00139867	-0.00043453	1.96018e-05	0.965507
w63	1	27805253	30140935	0.000171963	NA	-0.00119227	-0.000343436	1.91739e-05	0.968674
w64	1	28200213	30655541	6.5215e-05	NA	-0.000405018	-0.000507495	2.46845e-05	0.989527
w65	1	28790257	31168587	4.50228e-05	NA	0.000698467	-0.000794146	1.79624e-05	0.991524
w66	1	29143535	31736868	-0.00018703	NA	0.000832589	-0.00037502	1.56952e-05	0.962346
w67	1	29555484	32502682	-0.000182357	NA	0.000867217	-0.000437609	1.74039e-05	0.965134
w68	1	30146236	33183056	-0.000271854	NA	0.000670616	-0.000172476	1.87243e-05	0.949906
w69	1	30656578	33626027	-0.000225597	-1.10794	0.000332317	0.000124762	1.39982e-05	0.951919
w70	1	31171747	34057089	8.8672e-05	NA	-0.000330123	0.000257975	1.56811e-05	0.982135
w71	1	31743728	34613655	0.000462967	NA	-0.00037872	0.000243927	1.56815e-05	0.90693
w72	1	32508974	34998363	0.000517976	NA	-0.00017073	0.000238127	2.20288e-05	0.912123
w73	1	33188998	35497677	0.000427358	NA	-2.85787e-05	0.000456096	1.79467e-05	0.919647
w74	1	33626776	35884896	0.000402527	NA	-0.000280712	0.000473152	2.25921e-05	0.93251
w75	1	34062866	36460707	3.99402e-05	NA	-0.000597187	0.000377646	2.25438e-05	0.993288
w76	1	34618419	37001035	-0.000275564	NA	-0.000738226	0.000338846	1.99264e-05	0.950776
w77	1	35002244	37482559	-0.000171931	NA	-0.000759979	0.000342113	1.57862e-05	0.965484
w78	1	35510839	37983941	-0.000239726	NA	-0.000701789	-0.000156219	1.54895e-05	0.95143
w79	1	35889570	38342260	0.00013971	NA	-0.000646223	0.000483382	1.43871e-05	0.970618
w80	1	36464285	38831229	0.000208285	NA	-0.000792992	0.000508315	1.28395e-05	0.953647
w81	1	37005346	39484746	0.000273245	NA	-0.000732919	0.000425413	1.4712e-05	0.943208
w82	1	37488749	39952816	8.07786e-07	NA	-0.000590095	0.000312805	1.21328e-05	0.999815
w83	1	37985205	40629765	-0.000521262	-1.93216	0.000136026	0.000535059	1.09265e-05	0.874698
w84	1	38345003	41135509	-0.00076629	-3.95411	0.000725047	5.17991e-05	1.15835e-05	0.821862
w85	1	38835408	41492237	-0.000598113	-1.02559	0.000799384	0.000425469	1.02446e-05	0.851764
w86	1	39494949	41918071	-0.000481651	-0.502613	0.000856779	0.00107184	1.03553e-05	0.881021
w87	1	39954780	42255886	-0.000543264	-0.589034	0.000559198	0.00152116	8.77563e-06	0.854493
w88	1	40635859	42729267	-0.00036905	-0.696445	0.0001737	0.00161658	9.17439e-06	0.903024
w89	1	41149564	43428471	-0.000453107	NA	-0.000384187	0.00157532	1.15089e-05	0.893749
w90	1	41499352	43835615	-0.000841426	NA	-0.000110118	0.00133024	1.80093e-05	0.84283
w91	1	41918551	44232197	-0.00116486	-4.986	0.000100147	0.000545006	1.48285e-05	0.762272
w92	1	42258910	44903305	-0.000938597	-9.07276	0.000227544	4.70342e-05	1.1807e-05	0.784734
w93	1	42740228	45398373	-0.000484505	NA	-0.000173348	-0.000222178	1.19819e-05	0.888684
w94	1	43443436	46057263	-0.000620039	NA	-0.000273471	9.50293e-05	1.19024e-05	0.85737
w95	1	43836654	46572997	-0.000792672	NA	-0.00057679	0.000771657	1.17511e-05	0.817132
w96	1	44236960	47046311	-0.000842167	NA	-0.000879013	0.00113547	1.26547e-05	0.812858
w97	1	44913993	47606699	-0.000973988	NA	-0.00105325	0.00131261	1.34307e-05	0.790417
w98	1	45407551	48090549	-0.00115013	NA	-0.00103252	0.00132713	1.39139e-05	0.757828
w99	1	46069634	48599135	-0.00103165	NA	-0.000901237	0.00125231	1.46321e-05	0.787392
w100	1	46589213	49011657	-0.000702147	NA	-0.00100182	0.000484991	1.47195e-05	0.854788
w101	1	47048153	49606225	-0.000632388	NA	-0.000958744	0.000215991	1.52081e-05	0.871179
w102	1	47608001	50137064	-0.000454219	NA	-0.00092138	0.00116854	1.37672e-05	0.902568
w103	1	48095365	50622082	-0.000269471	NA	-0.000877791	0.00185147	1.03839e-05	0.933356
w104	1	48599751	51126716	-0.000123724	NA	-0.000958802	0.0016889	9.85072e-06	0.968555
w105	1	49018689	51678038	-0.000120091	NA	-0.000894543	0.00168563	9.73461e-06	0.969297
w106	1	49617263	52120663	-0.000190611	NA	-0.000790854	0.00178442	9.75746e-06	0.951342
w107	1	50137962	52507059	-0.000356891	NA	-0.00071328	0.00107307	1.00234e-05	0.910247
w108	1	50623084	52889663	-0.000692005	NA	-0.000422442	0.000608495	1.05592e-05	0.831359
w109	1	51132324	53231278	-0.000590422	NA	-0.000242541	0.000649711	1.24692e-05	0.86721
w110	1	51681944	53741954	-0.000645841	NA	-0.000176184	0.00089968	1.24751e-05	0.854913
w111	1	52121657	54238633	-0.000541362	NA	-0.000257577	0.000721882	1.24847e-05	0.878229
w112	1	52511173	54898775	-0.000402712	NA	-0.000191902	0.000507058	1.19147e-05	0.907123
w113	1	52893209	55551718	-0.000101011	NA	-0.000461455	0.000147653	1.13676e-05	0.976099
w114	1	53232499	55950673	-0.000288717	NA	-0.000530185	-6.17333e-05	9.87922e-06	0.926812
w115	1	53750481	56321224	-0.000267773	NA	-0.00041414	-0.000463398	1.08604e-05	0.93524
w116	1	54252501	56635672	-0.000242025	NA	-0.000386317	-0.000557529	1.00973e-05	0.939288
w117	1	54912619	57143247	-0.000156899	NA	-0.000324654	-0.000573514	1.14726e-05	0.963053
w118	1	55554393	57668777	-8.77463e-05	NA	-2.86828e-05	-0.000658052	1.30823e-05	0.980645
w119	1	55954700	58137871	-0.000171314	NA	0.000750122	-0.00065033	1.47413e-05	0.964411
w120	1	56324596	58566672	0.000118614	NA	0.00126611	-0.000379924	1.56978e-05	0.976117
w121	1	56639971	58955755	0.000341093	NA	0.00198126	-0.00026866	1.41851e-05	0.927839
w122	1	57144222	59555496	0.000320634	NA	0.00211817	-0.000353857	1.25092e-05	0.927766
w123	1	57669483	60061327	0.000203255	NA	0.00200534	-0.000272783	1.35894e-05	0.956029
w124	1	58146272	60464803	0.000282703	NA	0.00126891	-0.00029145	1.25072e-05	0.936287
w125	1	58572000	60785807	0.000100298	NA	0.000756713	-0.000471264	1.44864e-05	0.978977
w126	1	58961212	61216141	5.13909e-05	NA	7.97019e-05	-0.000712751	1.34996e-05	0.98884
w127	1	59563871	61580916	9.49903e-05	NA	0.000208452	-0.000721378	1.42879e-05	0.979951
w128	1	60065759	62118288	2.9283e-06	NA	0.000174283	-0.000633496	1.49281e-05	0.999395
w129	1	60472099	62601189	8.65845e-05	NA	0.000285556	-0.000677799	1.68562e-05	0.983174
w130	1	60790377	63070424	0.000102121	NA	0.000167744	-0.000816574	1.7714e-05	0.980642
w131	1	61219155	63602126	3.413e-05	NA	0.00012178	-0.000915853	1.49112e-05	0.992948
w132	1	61589954	63955262	0.000167779	NA	0.000342883	-0.000682594	1.45097e-05	0.964868
w133	1	62137916	64372955	0.00055331	NA	0.000192945	-0.000385546	1.67384e-05	0.89242
w134	1	62603896	64872871	0.000497201	NA	0.000402158	-0.000262715	1.60806e-05	0.901324
w135	1	63071199	65358926	0.000187921	NA	0.00143645	-0.000128088	1.13848e-05	0.955585
w136	1	63611031	65838513	7.61419e-05	0.368469	0.00151658	2.81565e-05	1.09416e-05	0.981635
w137	1	63963167	66063270	-7.14846e-05	NA	0.000694796	-0.000171191	8.57599e-06	0.980525
w138	1	64374860	66601705	-0.000231936	NA	0.00106655	-0.000559801	6.54825e-06	0.927781
w139	1	64878156	67093458	-0.000209608	NA	0.00114852	-0.000706663	6.88648e-06	0.936337
w140	1	65360036	67533035	3.34136e-05	NA	0.000540418	-0.000790711	7.67853e-06	0.990379
w141	1	65848003	67825631	0.000165281	NA	0.000370347	-0.000572639	8.47044e-06	0.954713
w142	1	66064232	68270302	0.000313777	NA	0.000935669	-0.000536194	9.41676e-06	0.918557
w143	1	66604610	68594579	0.000441125	NA	0.000739894	-0.000605044	1.13124e-05	0.895653
w144	1	67096313	68832237	0.000338307	NA	0.000315404	-0.000609908	9.98753e-06	0.91475
w145	1	67535964	68998337	0.000228503	NA	0.000174996	-0.000595644	9.21694e-06	0.940003
w146	1	67827978	69164657	-4.41196e-05	NA	0.00076772	-0.000864884	8.74668e-06	0.988098
w147	1	68274974	69529426	-0.000300856	NA	0.000676251	-0.000938458	7.97193e-06	0.915141
w148	1	68610222	70095584	-0.000384707	NA	0.000397472	-0.000856836	7.25349e-06	0.886415
w149	1	68833175	70424054	-0.000371552	NA	0.000806187	-0.000897001	7.71352e-06	0.893576
w150	1	69002530	70755405	-0.000310794	NA	0.000790346	-0.000886122	7.38933e-06	0.908974
w151	1	69165595	71364289	-0.000124067	NA	0.000349552	-0.000909882	6.7123e-06	0.961806
w152	1	69535888	72193451	-0.000125242	NA	0.000124427	-0.000885194	9.06237e-06	0.966815
w153	1	70097878	72513979	-0.000110982	NA	0.000181106	-0.000972548	1.00167e-05	0.972027
w154	1	70426665	73071203	-6.26379e-05	NA	-0.000189709	-0.000818665	8.61963e-06	0.982978
w155	1	70763514	73844948	-6.0681e-05	NA	-0.000244419	-0.000823053	9.2577e-06	0.984088
w156	1	71366061	74181258	-4.5361e-06	NA	-0.000233456	-0.000801864	9.30933e-06	0.998814
w157	1	72203173	74787426	0.000133262	NA	-0.000176775	-0.000792384	8.74706e-06	0.964061
w158	1	72515294	75216168	0.000304599	NA	-0.000182868	-0.000622232	8.18514e-06	0.915212
w159	1	73088834	75581179	0.000303202	NA	-0.000228086	-0.000612429	9.11494e-06	0.920004
w160	1	73845794	75859834	0.000303891	NA	0.000362935	-0.000566979	1.11148e-05	0.927372
w161	1	74185062	76205991	0.000345677	NA	0.00028224	-0.000392888	1.29239e-05	0.923397
w162	1	74789253	76690630	0.000287384	NA	0.000158725	-0.000317567	1.27256e-05	0.935791
w163	1	75220236	77336260	0.000113944	NA	1.35132e-05	-0.000363973	1.15861e-05	0.973296
w164	1	75582248	77930147	0.000107195	NA	3.81029e-05	-0.000354564	9.07904e-06	0.971621
w165	1	75861057	78453663	0.000192257	NA	-0.000470507	-0.000413671	1.16309e-05	0.955044
w166	1	76207235	78818770	0.00015423	NA	3.11888e-05	-0.000528452	8.69642e-06	0.95829
w167	1	76710098	79287538	0.000232725	NA	0.000270868	-0.000520108	8.82115e-06	0.937544
w168	1	77340562	79757250	0.000191131	NA	0.000425062	-0.000563556	7.91037e-06	0.94582
w169	1	77931638	80286821	0.000267461	NA	0.000542179	-0.000538186	8.1411e-06	0.925317
w170	1	78460662	80816170	0.000302173	NA	0.000621392	-0.000406956	5.91721e-06	0.90114
w171	1	78826134	81381998	0.000196968	NA	0.000397269	-0.000202007	7.9571e-06	0.944332
w172	1	79290900	81854577	-1.72031e-05	-0.12783	0.000263337	6.87759e-05	6.70573e-06	0.994699
w173	1	79760684	82390785	0.000108237	0.277152	0.000363056	0.000420091	6.40267e-06	0.96588
w174	1	80287686	82838702	0.000172863	0.30257	0.000381628	0.000855283	5.69591e-06	0.94226
w175	1	80816596	83522052	0.000227346	0.360804	0.000363992	0.00109078	4.71631e-06	0.916626
w176	1	81383593	84160531	0.000382675	0.64266	0.000281117	0.00126128	4.34437e-06	0.854329
w177	1	81867620	84676926	0.000564025	1.16419	0.000170838	0.00137393	4.26746e-06	0.784829
w178	1	82405576	85110291	0.000413749	NA	-3.53696e-05	0.0013921	5.33918e-06	0.85789
w179	1	82846064	85790627	0.000263281	NA	-0.000181667	0.00106905	5.55523e-06	0.911058
w180	1	83541324	86325192	3.92896e-05	NA	-0.000203786	0.00101185	5.22545e-06	0.986287
w181	1	84170791	86836561	-0.00019284	NA	-0.000161881	0.00107179	8.71749e-06	0.947925
w182	1	84680569	87362802	-0.000346168	NA	-0.00010488	0.000986869	1.16383e-05	0.919176
w183	1	85130568	87847124	-0.000465822	NA	-5.43727e-05	0.00176845	8.25359e-06	0.871193
w184	1	85797044	88717216	-0.000446608	NA	-2.09434e-05	0.00252337	1.06699e-05	0.891249
w185	1	86333780	89092520	-0.000276824	-2.97403	3.18773e-06	0.00271791	1.43936e-05	0.941833
w186	1	86839174	89677748	-0.000116002	NA	-0.000220629	0.00236288	1.92085e-05	0.978884
w187	1	87370249	90277694	-0.000115002	NA	-0.000304393	0.00204685	1.33986e-05	0.974936
w188	1	87851973	90686166	8.4263e-05	NA	-2.14941e-05	0.000566704	1.45482e-05	0.982375
w189	1	88721964	91164423	-4.35835e-05	NA	3.53733e-05	-0.00023938	1.43628e-05	0.990824
w190	1	89096327	91722842	-0.00034711	NA	-0.000151747	-0.000417133	1.48383e-05	0.928199
w191	1	89685218	92076075	-0.000392169	NA	-0.000221814	-0.000858031	1.67832e-05	0.923737
w192	1	90280297	92438243	-0.000244572	NA	-0.000315661	-0.000952054	1.60422e-05	0.951309
w193	1	90689089	92994652	-0.000315291	NA	-0.000598508	-0.000131807	1.56669e-05	0.936511
w194	1	91172885	93376297	-0.000205703	NA	-0.000612601	4.53522e-05	1.63874e-05	0.959473
w195	1	91724057	93821277	-0.000277495	NA	-0.00057656	0.000347729	1.59874e-05	0.94467
w196	1	92078509	94207832	-8.40307e-05	NA	-0.000566742	0.00141413	1.53174e-05	0.98287
w197	1	92442440	94660273	-0.000146656	NA	-0.000331349	0.00149859	1.70457e-05	0.971664
w198	1	93002601	95180304	6.04048e-05	NA	-0.000400808	0.000881189	1.65454e-05	0.988152
w199	1	93380507	95778356	-0.000124844	NA	-0.000264208	0.000756352	1.44272e-05	0.97378
w200	1	93823488	96205117	-0.000106315	NA	-0.000333258	0.000811656	1.74541e-05	0.979698
w201	1	94212819	96402929	-0.0004827	NA	-0.000192178	0.000341016	1.08879e-05	0.883695
w202	1	94669980	96843288	-0.00042181	NA	-0.00016816	0.000437088	9.32613e-06	0.890143
w203	1	95184032	97157865	-0.000447089	NA	-0.000168379	0.000490012	9.3193e-06	0.883563
w204	1	95780803	97813512	-0.000405038	NA	-0.000139896	0.00052459	1.18838e-05	0.906468
w205	1	96207860	98328362	-0.00033616	NA	-3.85757e-05	0.000246401	1.36385e-05	0.927472
w206	1	96405691	98752886	-0.000206683	NA	4.15557e-05	-0.000120633	1.1295e-05	0.950962
w207	1	96844097	99215719	-0.000527422	NA	0.000265584	-4.37336e-05	9.94624e-06	0.867185
w208	1	97167283	99601552	-0.000762226	-2.47304	0.000599216	0.000158534	1.71477e-05	0.853959
w209	1	97814820	100052224	-0.000975463	-2.27799	0.000775024	0.000236594	1.59591e-05	0.807093
w210	1	98329048	100468920	-0.00096859	-2.45167	0.000935241	0.000166891	1.98826e-05	0.828036
w211	1	98754671	100945748	-0.000907308	-2.76876	0.000734591	0.000146182	2.13653e-05	0.844382
w212	1	99220587	101342687	-0.000844843	NA	0.00100123	-3.44498e-05	1.74155e-05	0.839568
w213	1	99605557	101909609	-0.000720236	NA	0.00106666	-0.000368631	1.2102e-05	0.835982
w214	1	100053006	102397725	-0.000618895	NA	0.00105178	-0.000514745	1.22242e-05	0.859498
w215	1	100472187	102813185	-0.000473133	NA	0.0010052	-0.000492454	1.1936e-05	0.891072
w216	1	100950729	103223076	-0.00044402	NA	0.000975905	-0.000574793	1.19439e-05	0.897771
w217	1	101346641	103750825	-6.14712e-05	NA	0.000349065	-0.000621688	1.02291e-05	0.984666
w218	1	101910162	104375908	0.0001039	NA	-1.29191e-05	-0.000659376	9.2873e-06	0.972803
w219	1	102399013	104896281	0.000185052	NA	-0.000297961	-0.000837205	1.47768e-05	0.961605
w220	1	102817465	105401355	-0.000188658	NA	-0.000250733	-0.000709061	1.34293e-05	0.958942
w221	1	103234850	105900412	-0.000633217	NA	-0.000120448	0.000224667	1.55597e-05	0.872465
w222	1	103754337	106385939	-0.00117362	NA	-2.0615e-05	0.000963635	1.52331e-05	0.763643
w223	1	104381153	106870732	-0.00119101	-2.22888	0.000251667	0.00113456	2.19911e-05	0.799515
w224	1	104901456	107348913	-0.00140203	-1.25411	0.00101462	0.0012318	1.2862e-05	0.695845
w225	1	105405541	107611052	-0.00130839	-1.37614	0.000861408	0.00104939	1.43756e-05	0.730032
w226	1	105909984	108009680	-0.000916335	-1.09798	0.000689662	0.0010099	1.30097e-05	0.799456
w227	1	106389701	108388229	-0.000646568	-1.06957	0.000667023	0.000547859	1.20691e-05	0.852356
w228	1	106873696	108728784	-0.000718678	-1.70289	0.000309645	0.000575215	1.70121e-05	0.861675
w229	1	107350265	109226610	-0.000391521	NA	-0.000504687	0.000565385	1.20039e-05	0.910027
w230	1	107616613	109892590	-0.000166854	NA	-0.000605247	0.000523203	1.2276e-05	0.962017
w231	1	108011171	110374136	-0.000225299	NA	-0.000458641	1.21558e-05	1.62309e-05	0.955403
w232	1	108390815	110891497	-0.000223126	NA	-0.000419627	-0.000119604	9.69688e-06	0.942878
w233	1	108774334	111305556	-3.39911e-05	NA	-0.000335619	-0.000156682	7.04134e-06	0.98978
w234	1	109229357	111749188	3.89494e-05	NA	-0.000327519	-0.000278515	8.38511e-06	0.989268
w235	1	109897614	112122574	4.42674e-05	NA	-0.000327903	-0.000384301	8.89107e-06	0.988155
w236	1	110389266	112513084	0.000182299	NA	-0.000344547	-0.000503512	1.14798e-05	0.957091
w237	1	110895781	113124132	0.000302961	NA	-0.00032202	-0.000615724	1.07587e-05	0.926408
w238	1	111307409	113390482	0.000285548	NA	0.00011929	-0.000750355	1.29314e-05	0.936709
w239	1	111751747	113883575	0.000275599	NA	0.000183297	-0.000780277	8.96769e-06	0.926673
w240	1	112124030	114251613	0.00026771	NA	0.000119034	-0.000733334	1.52995e-05	0.945433
w241	1	112516629	114849500	0.00024274	NA	9.70448e-05	-0.000668354	1.27406e-05	0.945781
w242	1	113135381	115342907	0.000160232	NA	0.000284718	-0.000533611	1.18204e-05	0.962828
w243	1	113393524	115927251	-4.67061e-06	NA	-0.000134231	-0.000535232	1.27745e-05	0.998957
w244	1	113887543	116679326	-7.15823e-05	NA	-8.6512e-05	-0.000515775	9.24324e-06	0.981216
w245	1	114257495	117003117	-5.81342e-05	NA	2.12287e-05	-0.000538087	7.65224e-06	0.983233
w246	1	114850802	117423958	-6.25188e-05	NA	8.05939e-05	-0.000666015	7.77653e-06	0.982114
w247	1	115346504	117946554	-9.77219e-05	NA	0.000169317	-0.000792442	9.13923e-06	0.974213
w248	1	115944602	118310758	-0.000135618	NA	0.000268137	-0.000815391	1.04653e-05	0.966561
w249	1	116680674	118575139	-2.36356e-05	NA	0.000215891	-0.000805258	1.265e-05	0.994698
w250	1	117003815	118973161	-1.75409e-06	NA	0.000220507	-0.000784657	1.45842e-05	0.999634
w251	1	117426746	119275340	0.000124098	NA	0.000451611	-0.000742362	1.14246e-05	0.970712
w252	1	117947599	119813363	0.000261292	NA	0.000108538	-0.000767676	1.14858e-05	0.938545
w253	1	118312448	120295119	0.000356292	NA	-0.000191565	-0.000745993	1.28898e-05	0.920948
w254	1	118576204	120648889	0.000405503	NA	1.27909e-05	-0.000795554	1.56753e-05	0.918423
w255	1	118973792	121271488	0.000437137	NA	6.76845e-05	-0.000702247	1.35894e-05	0.905607
w256	1	119279169	121841959	0.000323094	NA	-0.000208006	-0.000606177	1.30953e-05	0.928857
w257	1	119814856	122295680	0.000321589	NA	-0.000289092	-0.000604499	1.08607e-05	0.922264
w258	1	120298547	122730737	0.000233831	NA	-9.03952e-05	-0.000655889	1.22552e-05	0.946745
w259	1	120652562	123263600	0.000147611	NA	-0.00035378	-0.000746652	1.273e-05	0.966999
w260	1	121273813	123865143	0.000125959	NA	-0.000556285	-0.000643672	1.25337e-05	0.971618
w261	1	121843248	124280243	4.82091e-05	NA	-0.00051476	-0.000701315	1.45278e-05	0.989908
w262	1	122299408	124759763	-0.000269749	NA	-0.000351387	-0.00017136	1.75303e-05	0.948631
w263	1	122733102	125039320	-0.000498383	NA	-0.000439747	9.84039e-05	1.46133e-05	0.896271
w264	1	123270508	125514822	-0.000658427	NA	-0.000424486	0.000193407	1.4298e-05	0.861765
w265	1	123869462	125746980	-0.000724129	NA	-0.00027699	-0.000129687	1.63389e-05	0.857824
w266	1	124285558	126228441	-0.00077242	NA	-5.39994e-05	-0.000108805	1.6868e-05	0.850821
w267	1	124761383	126849438	-0.000681602	NA	-5.05219e-05	-0.000326317	1.54199e-05	0.862199
w268	1	125040443	127480610	-0.000452048	NA	2.72163e-05	-0.000406683	2.0082e-05	0.91965
w269	1	125516628	127931960	-0.000166331	NA	4.70344e-05	-0.000272291	1.24651e-05	0.962425
w270	1	125751082	128485093	-0.000151813	NA	0.000163019	-0.000276194	1.14589e-05	0.964229
w271	1	126230521	128764840	-0.000138466	NA	0.000191495	-0.000462939	1.24382e-05	0.968682
w272	1	126850263	129022898	2.5731e-05	NA	0.000145128	-0.000704454	1.5421e-05	0.994772
w273	1	127482336	129551609	0.000138242	NA	6.59972e-05	-0.000704214	9.4765e-06	0.964181
w274	1	127933531	129988245	3.37152e-06	NA	4.82168e-05	-0.000945389	9.66867e-06	0.999135
w275	1	128486623	130519110	0.00011009	NA	-0.00019827	-0.000957391	8.81596e-06	0.970423
w276	1	128765506	130855076	0.0002281	NA	-0.000492205	-0.000973221	8.74839e-06	0.938529
w277	1	129027171	131267460	0.000247789	NA	-0.000608245	-0.0010585	8.03063e-06	0.930322
w278	1	129552990	131706233	5.70619e-05	NA	-0.000514859	-0.00109529	1.13043e-05	0.986459
w279	1	129994308	132188359	-5.93719e-05	NA	-0.00039427	-0.000917215	1.08812e-05	0.98564
w280	1	130526360	132781345	-0.00015966	NA	-0.000485744	-0.000888406	1.28421e-05	0.964464
w281	1	130860026	133431095	-0.000124575	NA	0.000370247	-0.000850686	1.04935e-05	0.969324
w282	1	131269582	133946585	-0.000194776	NA	0.000509928	-0.000622626	1.03074e-05	0.951623
w283	1	131733207	134339137	-0.000170842	NA	0.000291284	-0.000707492	1.64116e-05	0.966362
w284	1	132188861	134560926	-5.828e-05	NA	5.7733e-05	-0.000861007	1.4584e-05	0.987824
w285	1	132793737	134996598	-0.000143831	NA	0.000331258	-0.000825439	1.82373e-05	0.973132
w286	1	133439470	135513142	-0.000151495	NA	-0.00031275	-0.000581594	1.52967e-05	0.969102
w287	1	133949794	135916803	-0.000274898	NA	6.8851e-05	-0.000690281	1.11312e-05	0.934332
w288	1	134339686	136253792	-2.19933e-05	NA	0.000248552	-0.000647465	9.82442e-06	0.994401
w289	1	134562235	136728784	5.72098e-05	NA	0.000486357	-0.000587799	8.77432e-06	0.984591
w290	1	135000345	137242534	0.000246636	NA	0.000636659	-0.000450474	7.68501e-06	0.929107
w291	1	135513701	137682900	0.000254115	NA	0.000505853	-0.000564457	8.52253e-06	0.930635
w292	1	135918561	138125032	0.00028411	NA	5.84503e-05	-0.000404801	7.38174e-06	0.916717
w293	1	136256277	138496937	8.13423e-05	NA	-0.000168144	-0.000135629	7.65981e-06	0.976553
w294	1	136733886	138826005	-4.64164e-05	NA	-0.000179693	-5.72151e-05	7.87276e-06	0.986801
w295	1	137243307	139184099	-0.000275449	NA	-6.84038e-05	-0.000284072	9.209e-06	0.927676
w296	1	137685546	139849258	-0.000421386	NA	0.000630807	-0.000310659	8.96293e-06	0.888066
w297	1	138131908	140152411	-0.000222494	NA	0.000766768	-0.000418549	1.04348e-05	0.945087
w298	1	138501143	140349544	-0.000381126	NA	0.00135415	-0.000724842	1.43768e-05	0.919934
w299	1	138826974	140621741	-0.000100029	NA	0.00147468	-0.000548304	1.28825e-05	0.977766
w300	1	139184646	140869068	0.000133946	NA	0.000982369	-0.000371092	1.41494e-05	0.971594
w301	1	139850233	141305993	0.000261108	NA	0.000131772	-0.000209775	1.79309e-05	0.950832
w302	1	140153331	141578208	0.00016694	NA	0.000220893	-0.000270194	1.93786e-05	0.969749
w303	1	140351903	141817254	0.000342382	NA	-0.000261572	-4.28855e-05	1.93072e-05	0.937891
w304	1	140622427	142154525	-0.000149901	NA	-0.000109872	-0.000128477	1.80453e-05	0.97185
w305	1	140875503	142530263	-0.000163215	NA	4.89477e-05	-0.000107086	1.7425e-05	0.968811
w306	1	141310711	142827211	-0.000149087	NA	0.000169429	-0.000112468	1.64119e-05	0.970644
w307	1	141579135	143070285	-9.84331e-05	NA	8.7034e-05	-0.00012412	1.72417e-05	0.981087
w308	1	141823426	143425826	-5.14371e-05	NA	-8.37227e-05	-0.000465529	1.56618e-05	0.98963
w309	1	142159909	143810169	6.2998e-05	NA	-0.000229487	-0.000758728	1.174e-05	0.985331
w310	1	142530477	144248898	0.000133801	NA	0.00015588	-0.000844721	1.10418e-05	0.967881
w311	1	142829445	144589518	0.000158061	NA	0.000286677	-0.000842239	9.78556e-06	0.959702
w312	1	143074227	144935961	0.000200476	NA	0.000263229	-0.000862193	1.04442e-05	0.950536
w313	1	143431742	145261392	0.000356522	NA	0.000359767	-0.000790372	1.15065e-05	0.916294
w314	1	143810697	145602335	0.000530571	NA	0.000303698	-0.000465733	1.31062e-05	0.883482
w315	1	144251646	145941006	0.000253626	NA	-0.000320956	-0.000450995	1.29936e-05	0.943907
w316	1	144593354	146242466	0.000116478	NA	-0.000509435	-0.00055602	1.23646e-05	0.973575
w317	1	144937191	146810359	-8.88255e-05	NA	-0.000466565	-0.000474264	1.29582e-05	0.980314
w318	1	145262367	147160783	-0.000172161	NA	-0.000581539	-0.000481827	1.21282e-05	0.960572
w319	1	145603055	147506182	-0.000259165	NA	-0.000524592	-0.000604326	1.13771e-05	0.938755
w320	1	145942582	147869536	-0.000179652	NA	-0.000473055	-0.000511579	9.3922e-06	0.953255
w321	1	146245132	148309128	-3.43477e-06	NA	-0.000482151	-0.000492824	8.00668e-06	0.999031
w322	1	146811165	148582029	0.0002109	NA	-0.000538595	-0.000536731	8.07335e-06	0.940831
w323	1	147161333	148942437	0.00018966	NA	-0.000634711	-0.000582484	6.99479e-06	0.942832
w324	1	147510319	149324955	0.000222906	NA	-0.000887628	-0.00076727	8.91332e-06	0.940483
w325	1	147873092	149653059	0.00027782	NA	-0.0010117	-0.000875481	8.14993e-06	0.922475
w326	1	148317434	150067644	0.000260076	NA	-0.0010065	-0.000968306	8.75169e-06	0.929946
w327	1	148591642	150406458	0.000105526	NA	-0.00076746	-0.00113269	8.80813e-06	0.971636
w328	1	148947089	150685663	2.52555e-05	NA	-0.000548315	-0.0011489	1.19701e-05	0.994176
w329	1	149328203	151035908	-4.70996e-05	NA	-0.000434846	-0.00103998	1.09496e-05	0.988644
w330	1	149654639	151342869	-0.000156283	NA	-8.60669e-05	-0.00118256	1.25373e-05	0.964795
w331	1	150070246	151645896	-0.000235549	NA	-0.000138441	-0.001353	1.49149e-05	0.951366
w332	1	150406999	152026417	-0.000250132	NA	-0.000361473	-0.00120617	1.59011e-05	0.949984
w333	1	150686216	152267129	-0.000568853	NA	-1.82464e-05	-0.000983416	1.58023e-05	0.886211
w334	1	151037031	152651910	-0.00060096	NA	4.7299e-05	-0.00083536	1.44772e-05	0.874501
w335	1	151343633	153111206	-0.000426584	NA	-0.000232742	-0.000712915	1.26011e-05	0.904347
w336	1	151647634	153462390	-0.00029491	NA	-0.000253302	-0.000385956	1.27291e-05	0.934123
w337	1	152028569	153797567	-0.000249048	NA	-0.000139279	-0.000156006	1.58441e-05	0.950111
w338	1	152269998	154097966	-2.34171e-05	NA	-0.000539524	0.000114968	1.3254e-05	0.994868
w339	1	152652787	154528103	7.00416e-05	NA	-0.000572641	0.000207291	1.27605e-05	0.984356
w340	1	153112422	154851885	-5.44871e-05	NA	-0.000128365	0.000176984	1.62977e-05	0.989231
w341	1	153463918	155230188	-0.000247079	-1.45191	0.000169206	0.000171151	1.58733e-05	0.95055
w342	1	153798507	155590749	-0.000350222	NA	-5.51619e-06	0.00036026	1.75786e-05	0.933429
w343	1	154102242	155838061	-4.19731e-06	NA	-0.000172343	0.000235161	1.8431e-05	0.99922
w344	1	154529305	156116231	-5.31401e-05	NA	-2.09819e-05	1.70427e-05	1.72657e-05	0.989796
w345	1	154856966	156457586	-0.000199192	NA	-0.000352797	0.000890886	1.96255e-05	0.964136
w346	1	155231132	156797115	-0.000270459	NA	-0.000534806	0.00129871	1.72054e-05	0.948012
w347	1	155591710	157160634	0.000108928	0.222363	0.000193122	0.00124259	1.82089e-05	0.979635
w348	2	83872	2194458	-0.000538246	NA	-0.00020041	-0.000764849	1.44696e-05	0.887476
w349	2	724166	2777084	8.57197e-05	NA	-0.0011251	-0.000706518	1.5758e-05	0.982772
w350	2	1028641	3249122	0.000230935	NA	-0.00105245	-0.00138386	1.42644e-05	0.951243
w351	2	1344805	3721038	0.000636898	NA	-0.00150758	-0.00154999	1.27917e-05	0.858663
w352	2	1738817	4067012	0.000440707	NA	-0.00104995	-0.00159023	1.27554e-05	0.901793
w353	2	2200311	4327136	0.000916049	NA	-0.0011755	-0.00141476	1.25175e-05	0.7957
w354	2	2780044	4655242	0.000704331	NA	-0.000986943	-0.00172573	1.22695e-05	0.840638
w355	2	3252983	5025142	0.000321557	NA	-0.000862889	-0.00148224	1.18028e-05	0.925429
w356	2	3727296	5385687	-4.07115e-05	NA	-0.000748989	-0.00116568	1.09821e-05	0.990198
w357	2	4072796	5726274	-0.000117459	NA	-0.000388981	-0.00103557	1.06278e-05	0.971258
w358	2	4327962	6142264	-0.000624847	NA	-0.000345751	-0.00121984	1.36048e-05	0.865478
w359	2	4655818	6610243	-0.00099168	NA	-0.000174646	-0.000657996	1.28944e-05	0.78242
w360	2	5027182	7001541	-0.000892998	NA	-0.000275479	-0.000346052	1.35239e-05	0.808138
w361	2	5389264	7423025	-0.000933066	NA	-0.000271598	-0.000142708	1.42613e-05	0.804848
w362	2	5731502	7976245	-0.000771997	NA	-0.000569391	0.000156685	1.40671e-05	0.836922
w363	2	6142866	8390449	-0.000739479	NA	-0.000408246	0.00044524	1.59315e-05	0.85302
w364	2	6611676	8844969	-0.000565525	NA	-0.000565612	0.000140267	1.64588e-05	0.889137
w365	2	7009291	9342938	-0.000111668	NA	-0.000147823	0.000156137	1.67682e-05	0.978244
w366	2	7429445	9921889	0.000239741	NA	6.95512e-05	-0.0004227	1.44579e-05	0.949726
w367	2	7976793	10514454	0.0003282	NA	-0.000401415	-0.000726542	1.26701e-05	0.926536
w368	2	8395800	11091343	0.000409112	NA	-0.000608665	-0.00085968	1.11904e-05	0.902663
w369	2	8850090	11468766	0.000266306	NA	-0.000542762	-0.00108218	1.18195e-05	0.938257
w370	2	9347706	11858933	-0.000116826	NA	-0.000911618	-0.00134519	1.2393e-05	0.973526
w371	2	9932982	12207908	-2.13154e-05	NA	-0.00133249	-0.00120364	1.45667e-05	0.995544
w372	2	10533803	12679896	4.02393e-05	NA	-0.00100892	-0.000896669	1.54778e-05	0.991839
w373	2	11098071	13168802	-0.000167388	NA	-0.000985105	-0.000845962	1.92953e-05	0.969603
w374	2	11472361	13522631	0.000163658	NA	-0.000550772	-0.000809856	1.91737e-05	0.970186
w375	2	11860959	13869774	0.000557666	NA	2.07746e-05	-0.00101259	1.71427e-05	0.892857
w376	2	12213957	14338966	0.000545635	NA	0.000219493	-0.000984156	1.39174e-05	0.883717
w377	2	12690693	14823088	0.000573855	NA	0.0002858	-0.00109139	1.37821e-05	0.877155
w378	2	13171743	15186298	0.000998888	NA	0.000343124	-0.000472388	1.29532e-05	0.781364
w379	2	13526610	15520666	0.00116112	NA	-0.000309498	-0.000180526	1.51001e-05	0.765089
w380	2	13881194	15965324	0.000920269	NA	-0.000852661	0.000221967	1.65231e-05	0.820893
w381	2	14339841	16504137	0.000853401	NA	-0.000928505	0.000537704	1.85187e-05	0.842801
w382	2	14827278	17123040	0.000704768	NA	-0.00115971	0.000709744	1.91798e-05	0.872152
w383	2	15189258	17570662	0.000454897	NA	-0.000917639	-0.000356703	1.90371e-05	0.916964
w384	2	15522559	18012804	0.000351728	NA	-0.000439866	-0.00049074	2.36123e-05	0.942297
w385	2	15967374	18457929	0.000267305	NA	-0.000386532	-0.000238281	1.54118e-05	0.945714
w386	2	16521367	18741753	0.000319502	NA	-0.000146598	-0.000530018	1.65253e-05	0.937354
w387	2	17126401	19166434	0.000393905	NA	-0.000150816	-0.000735734	1.55759e-05	0.920497
w388	2	17578000	19589641	0.000342762	NA	-0.00028048	-0.00066605	1.43614e-05	0.927932
w389	2	18015872	20105766	0.000459783	NA	-0.000522859	-0.00078099	1.53165e-05	0.906478
w390	2	18459562	20536931	0.000381281	NA	-0.000157266	-0.00143295	1.72948e-05	0.92695
w391	2	18742832	21153313	0.000205762	NA	3.25775e-05	-0.0013459	1.40445e-05	0.956214
w392	2	19168342	21544744	0.000186899	NA	-6.97609e-07	-0.00140899	1.2857e-05	0.95843
w393	2	19591664	21923605	-5.61338e-05	NA	0.000343164	-0.0011047	1.19466e-05	0.987042
w394	2	20106896	22551147	-0.000576389	NA	0.000923476	-0.000923573	1.10806e-05	0.86253
w395	2	20539504	23056818	-0.000765296	NA	0.00144284	-0.000731662	1.06781e-05	0.814831
w396	2	21158167	23493382	-0.00114162	NA	0.00146637	-0.000233483	1.46553e-05	0.765541
w397	2	21550249	23726353	-0.00118143	-1.87812	0.00159274	0.000248444	1.41387e-05	0.75337
w398	2	21928150	24145008	-0.000998865	-1.75201	0.00118786	0.000273639	1.50043e-05	0.796508
w399	2	22552338	24494892	-0.000727416	-1.89964	0.000799049	0.000183505	1.48262e-05	0.850159
w400	2	23058753	25017516	-0.00067007	-2.04621	0.000186271	0.000575696	1.82781e-05	0.875457
w401	2	23498287	25660645	-0.00050104	-2.21729	0.000397483	0.000128464	1.38325e-05	0.892836
w402	2	23729812	25943528	-0.000499379	NA	0.000902359	-8.1526e-05	1.45899e-05	0.895982
w403	2	24145556	26236814	-0.000425191	NA	0.00119872	-0.000286655	1.09422e-05	0.897723
w404	2	24496758	26751214	-0.000410585	NA	0.00127793	-0.000400641	1.49326e-05	0.915383
w405	2	25019765	27063408	-0.000133257	NA	0.00109117	-0.000819199	1.27632e-05	0.970246
w406	2	25661726	27409944	-1.91396e-05	NA	0.000696353	-0.000752768	1.13683e-05	0.995471
w407	2	25944302	27749898	-4.71464e-06	NA	0.000492161	-0.000703967	1.4415e-05	0.999009
w408	2	26237423	28221529	-0.00016169	NA	0.000342982	-1.91256e-05	1.12392e-05	0.961533
w409	2	26753804	28478055	-8.27634e-05	-0.507139	0.000132291	0.000201323	1.22183e-05	0.98111
w410	2	27064126	28972970	-4.45311e-05	-0.228775	0.000154447	0.000245319	1.45514e-05	0.990686
w411	2	27412957	29293306	-3.26092e-05	-0.0989822	0.00046534	0.000233237	1.48395e-05	0.993246
w412	2	27753345	29769053	7.60326e-05	0.376072	0.000244182	0.000167396	1.55675e-05	0.984625
w413	2	28223228	30038455	0.000200272	NA	-3.05079e-05	-0.000388395	1.78269e-05	0.962168
w414	2	28481378	30362022	0.000426033	NA	-0.000128853	-0.000225166	1.70738e-05	0.91788
w415	2	28986348	30729817	0.000364425	NA	-8.46564e-05	-9.21476e-05	1.70836e-05	0.929742
w416	2	29294183	31092463	0.000472847	NA	-0.00039654	0.000266543	1.50489e-05	0.902986
w417	2	29774838	31557828	0.000680594	NA	-0.000441735	0.00061833	1.3217e-05	0.851498
w418	2	30042831	31975749	0.000817382	1.58897	0.000270294	0.000979002	1.15703e-05	0.810098
w419	2	30367680	32441500	0.000779859	1.54968	0.000232885	0.00108745	1.88052e-05	0.857281
w420	2	30732601	32989429	0.000830532	1.43959	0.000209649	0.00158761	1.30036e-05	0.817846
w421	2	31095018	33336397	0.000787375	1.48944	0.000184333	0.00151605	1.47921e-05	0.837788
w422	2	31565009	33700180	0.000640462	1.20138	0.000303419	0.000936662	1.47959e-05	0.867761
w423	2	31979669	34091902	0.0004997	2.59824	5.84365e-05	0.00063296	1.15663e-05	0.883187
w424	2	32454345	34383524	0.000256236	1.49131	8.13031e-05	0.000363111	1.08678e-05	0.938045
w425	2	32990258	34694573	0.00016247	NA	6.75499e-05	-0.000138694	9.66516e-06	0.958322
w426	2	33337739	35256372	9.35781e-05	NA	-6.35788e-05	-0.000322742	7.64231e-06	0.972997
w427	2	33705261	35747792	4.86114e-06	NA	-0.000216806	-0.000288925	6.79729e-06	0.998512
w428	2	34094850	36196817	2.94664e-05	NA	-0.000438542	-0.000395417	6.43621e-06	0.990733
w429	2	34386157	36549111	6.22688e-05	NA	-0.000371189	-0.000434082	5.81914e-06	0.979406
w430	2	34700670	37052105	0.000228278	NA	-0.000359591	-0.000207474	5.90608e-06	0.925163
w431	2	35270957	37564114	0.000266463	NA	-0.000256501	-0.000114324	7.35552e-06	0.921734
w432	2	35749763	38169296	0.00026768	NA	-1.90005e-05	-7.59184e-05	8.64467e-06	0.927459
w433	2	36197484	38435225	0.000237519	2.90459	0.000168527	3.96789e-05	9.76495e-06	0.939412
w434	2	36552787	38931648	0.000378279	1.72479	0.000291755	0.000164868	8.28739e-06	0.895457
w435	2	37055736	39222007	0.000160181	NA	0.000543657	-3.47054e-05	1.47535e-05	0.966736
w436	2	37565865	39664237	0.000106602	0.986053	0.000880004	1.32816e-05	9.55889e-06	0.972495
w437	2	38172559	40186303	0.00018871	2.02715	0.00132678	6.53158e-06	1.15895e-05	0.955794
w438	2	38440083	40630707	0.000225009	NA	0.00153693	-0.000139533	1.61321e-05	0.955325
w439	2	38935241	41196611	8.31924e-05	NA	0.00178324	-0.000339572	1.3906e-05	0.982201
w440	2	39232214	41695560	0.000102351	NA	0.00244178	-0.000521914	1.54975e-05	0.979258
w441	2	39664739	42165793	0.000325928	NA	0.00249639	-0.000694983	1.63064e-05	0.93567
w442	2	40187925	42598234	0.000305826	NA	0.00170087	-0.000667093	1.50159e-05	0.937095
w443	2	40638103	43010880	0.000166771	NA	0.00168875	-0.00054764	1.79128e-05	0.968568
w444	2	41204776	43443194	0.000365825	NA	0.00184501	-0.000462852	9.86122e-06	0.90726
w445	2	41700576	43905876	0.00043124	NA	0.00126915	-0.000360202	1.1361e-05	0.898195
w446	2	42174191	44287746	0.00036825	NA	0.000988531	-0.000434709	1.25284e-05	0.917138
w447	2	42600380	44766046	0.000370341	NA	0.00104156	-0.000347468	9.3525e-06	0.903613
w448	2	43011614	45366926	0.00051308	NA	0.000972368	-0.000398927	9.01023e-06	0.864279
w449	2	43445942	45804248	0.000502911	NA	0.000612171	-0.00032033	9.2735e-06	0.868829
w450	2	43906991	46351481	0.00046794	NA	0.000430743	-0.000272364	7.94691e-06	0.868162
w451	2	44291695	46726534	0.000394	NA	0.00025728	-0.000330818	8.31029e-06	0.891288
w452	2	44784058	47196698	0.00023787	NA	0.000113733	-0.000516193	1.08941e-05	0.942547
w453	2	45380690	47539017	0.000203589	NA	-0.000243326	-0.000662018	9.51628e-06	0.947381
w454	2	45808813	48040226	7.65182e-05	NA	-0.000485674	-0.000851819	7.71066e-06	0.978016
w455	2	46352753	48478215	3.37461e-05	NA	-0.000531945	-0.000913936	5.68662e-06	0.988709
w456	2	46728122	48990821	-4.73721e-06	NA	-0.000437996	-0.000817118	5.05631e-06	0.998319
w457	2	47197736	49475000	6.68796e-05	NA	-0.000421385	-0.000775506	5.72984e-06	0.97771
w458	2	47543648	49934002	0.000127151	NA	-0.000336009	-0.000738034	7.40446e-06	0.96273
w459	2	48045209	50474475	0.000224643	NA	-0.000200912	-0.000587933	1.14328e-05	0.947029
w460	2	48481452	51234734	8.4776e-05	NA	-0.000110895	-0.000305436	1.42552e-05	0.982086
w461	2	48993143	51851886	7.54319e-05	NA	-0.000164252	0.000131529	1.64363e-05	0.985155
w462	2	49479744	52426961	-1.27783e-05	-0.0432352	0.000243811	0.000358278	1.56951e-05	0.997426
w463	2	49934696	52837393	-0.000201398	-0.801956	0.000108151	0.000583146	1.3564e-05	0.95639
w464	2	50482169	53235932	-0.000431935	-2.16703	6.41596e-05	0.000619219	1.30507e-05	0.904829
w465	2	51235463	53738586	-0.000151906	-0.57764	0.000361376	0.000191372	1.3736e-05	0.967306
w466	2	51858192	54290121	-0.00015675	NA	0.00037473	-0.000206063	1.28699e-05	0.965148
w467	2	52430803	54818904	-5.77498e-05	NA	2.72457e-05	-0.000253129	1.2625e-05	0.987033
w468	2	52842269	55106469	-0.000194207	NA	-8.71563e-05	-0.000338548	1.44741e-05	0.959288
w469	2	53238882	55464982	-0.000112867	NA	-0.000235777	-0.000328193	1.34586e-05	0.975456
w470	2	53739816	56049397	-0.000250175	NA	-0.000396571	-0.000234436	1.8079e-05	0.953081
w471	2	54293801	56472108	-0.000443335	NA	-0.000234695	0.00012971	1.3952e-05	0.905521
w472	2	54823037	56847284	-0.000570038	NA	-0.000162438	-0.000111774	1.28749e-05	0.873774
w473	2	55107289	57410691	-0.00041858	NA	0.000300964	-0.00021001	1.4055e-05	0.9111
w474	2	55466028	57756238	-0.000331299	NA	0.000568431	-0.000426668	1.76454e-05	0.937137
w475	2	56053543	58197237	-0.000232007	NA	0.000587178	-0.000466981	1.49958e-05	0.952225
w476	2	56472634	58455343	-5.59464e-05	NA	0.000338882	-0.000895173	1.76532e-05	0.989376
w477	2	56853586	58848985	-0.00014316	NA	0.000369926	-0.000691368	2.06441e-05	0.974864
w478	2	57411301	59243122	-0.000147228	NA	-0.000183797	-0.000842595	1.34237e-05	0.967946
w479	2	57761355	59667596	-0.000359289	NA	-0.000402771	-0.000550364	1.25985e-05	0.919373
w480	2	58201321	59934225	-0.000645845	NA	-0.000142113	-0.00040538	1.25765e-05	0.855492
w481	2	58459148	60162615	-0.000692263	NA	-0.000162043	-0.000402322	1.35487e-05	0.850821
w482	2	58851171	60454490	-0.000393028	NA	-0.000373148	-0.000480566	1.46413e-05	0.918189
w483	2	59246044	60722246	-0.000382792	NA	-0.000384592	-0.000442278	1.45866e-05	0.920164
w484	2	59673081	61267769	-0.000343034	NA	-4.00039e-05	-0.000391811	1.3931e-05	0.926772
w485	2	59935927	61626870	-0.000476102	NA	-0.000100309	5.9443e-05	1.18618e-05	0.890053
w486	2	60165124	61809492	-0.00128893	-1.53785	0.00181191	0.000387696	7.71593e-06	0.642634
w487	2	60456223	62348154	-0.00168775	-1.48357	0.00211017	0.000613307	6.90488e-06	0.520687
w488	2	60722885	62672578	-0.00158321	-0.969979	0.00233028	0.00114326	6.58757e-06	0.537336
w489	2	61273071	63032889	-0.0015174	-0.953996	0.00210569	0.00120147	5.85492e-06	0.530591
w490	2	61630692	63586260	-0.00137291	-0.918409	0.00202287	0.0011047	6.3407e-06	0.585601
w491	2	61814051	64218577	-0.000588281	-1.20097	0.00026393	0.000909111	8.7917e-06	0.84273
w492	2	62350594	64661572	-0.000166996	-1.28154	2.65408e-05	0.000639783	9.23e-06	0.956165
w493	2	62673704	65002278	-0.000148002	NA	-0.000139169	0.000219947	9.80321e-06	0.962298
w494	2	63041075	65228860	7.10903e-05	NA	-0.000252347	-0.000137132	1.17275e-05	0.983438
w495	2	63589397	65916170	0.000216824	NA	-0.000148455	-0.00050687	1.2771e-05	0.95162
w496	2	64219336	66312608	0.000461201	NA	-8.28051e-05	-0.000345038	1.29019e-05	0.897833
w497	2	64667974	66792898	0.000395111	NA	-0.000294116	-0.000162349	1.44583e-05	0.91724
w498	2	65011232	67229342	0.000100186	NA	-2.25177e-06	-0.000206868	1.82021e-05	0.981265
w499	2	65230333	67734155	-0.000111302	NA	8.82691e-05	-0.000103515	1.55595e-05	0.977489
w500	2	65926696	68079074	9.11211e-05	NA	4.83912e-06	-7.03715e-05	1.48834e-05	0.981156
w501	2	66318509	68681109	0.00011986	NA	0.000124583	-0.000265834	1.41725e-05	0.974601
w502	2	66793702	69379425	0.00022162	NA	0.00023977	-0.000502463	1.28507e-05	0.950704
w503	2	67232870	69872703	0.000484502	NA	0.000254231	-0.000495289	1.11697e-05	0.884736
w504	2	67746728	70787802	0.000556947	NA	0.000225823	-0.000575563	1.20584e-05	0.872576
w505	2	68083966	71259698	0.00034883	NA	0.000220551	-0.000553656	7.80782e-06	0.900651
w506	2	68683196	71673247	0.000136016	NA	0.000617824	-0.000497767	6.69263e-06	0.958069
w507	2	69391637	72188695	7.70188e-05	NA	0.000931653	-0.000429986	4.57673e-06	0.971281
w508	2	69887828	72722346	-9.57624e-05	NA	0.000692229	-0.000410925	4.19519e-06	0.962709
w509	2	70793531	73098337	-6.04179e-05	NA	0.000716525	-0.000376745	4.94697e-06	0.978329
w510	2	71261982	73518529	-9.23299e-05	NA	0.000741016	-0.000424859	5.40953e-06	0.968334
w511	2	71681879	73903668	1.15779e-05	NA	0.000292051	-0.000514898	7.04372e-06	0.996519
w512	2	72190603	74287051	0.000126146	NA	-9.72614e-05	-0.000670986	9.58766e-06	0.967503
w513	2	72726272	74700556	0.000314326	NA	6.07728e-06	-0.000814172	1.16685e-05	0.926684
w514	2	73108466	75200392	0.000115455	NA	-4.34766e-05	-0.000829304	1.32963e-05	0.974741
w515	2	73519679	75641481	9.70398e-05	NA	1.22205e-05	-0.000704086	1.46829e-05	0.979796
w516	2	73907526	75940735	0.000102047	NA	-0.000100347	-0.000728566	1.46075e-05	0.978699
w517	2	74290403	76271817	1.40463e-05	NA	-0.000193199	-0.000668281	1.3955e-05	0.997
w518	2	74701985	76599190	-5.41886e-05	NA	-0.000189695	-0.000666391	1.70247e-05	0.989522
w519	2	75207123	77141459	2.25281e-05	NA	-4.60862e-05	-0.000666578	1.40253e-05	0.9952
w520	2	75642775	77644895	0.000268347	NA	4.82484e-05	-0.000708627	1.32029e-05	0.941128
w521	2	75942176	78279304	0.00014272	NA	8.81743e-05	-0.000468292	1.30295e-05	0.968461
w522	2	76280095	78786847	5.45967e-05	NA	-7.47202e-05	-0.000272364	1.2874e-05	0.98786
w523	2	76603003	79122918	3.40692e-05	NA	-0.000118295	-0.000328931	1.58209e-05	0.993166
w524	2	77146375	79650724	0.00023545	NA	0.000506475	-0.000460347	1.42821e-05	0.950322
w525	2	77649484	80043522	1.95759e-05	NA	0.000348408	-0.000561681	1.72732e-05	0.996242
w526	2	78282994	80530377	-2.07503e-05	NA	0.000447028	-0.000764003	1.61484e-05	0.99588
w527	2	78787839	81108355	0.000165391	NA	0.000563146	-0.000756133	1.40554e-05	0.964812
w528	2	79130234	81793254	0.000144209	NA	0.000601452	-0.0003979	1.24407e-05	0.967387
w529	2	79657386	82474516	0.000145621	3.17472	4.44736e-05	4.73083e-05	1.13698e-05	0.965553
w530	2	80044480	82939254	2.90028e-05	0.122708	0.000144913	0.0003855	9.37679e-06	0.992443
w531	2	80532005	83667393	0.000187408	0.684077	0.00012349	0.000607762	8.25959e-06	0.948007
w532	2	81114289	84251109	5.2595e-05	0.264297	5.38409e-05	0.000735517	8.76931e-06	0.98583
w533	2	81799868	84590747	4.19479e-05	0.14191	0.00016261	0.000537334	9.78897e-06	0.989303
w534	2	82479306	85045395	-0.000289668	-1.78865	7.77335e-05	0.000337398	1.1625e-05	0.932295
w535	2	82941150	85526362	1.40151e-05	NA	-7.95432e-05	0.000477012	1.23355e-05	0.996816
w536	2	83669899	86116002	-5.78842e-05	NA	-0.000240272	0.00026386	1.27097e-05	0.987046
w537	2	84259043	86787019	-7.12661e-05	NA	-0.000322444	2.39177e-05	1.23024e-05	0.983789
w538	2	84594686	87514810	-5.08258e-05	NA	-0.000676541	0.000105443	1.18636e-05	0.988227
w539	2	85054630	88030685	8.55928e-05	NA	-0.000826305	-0.000110275	1.17568e-05	0.980085
w540	2	85543224	88593128	-9.87704e-05	NA	-0.000955576	-0.000597288	1.1502e-05	0.976766
w541	2	86117766	89015846	-0.000416246	NA	-0.000610577	-0.000351273	1.08404e-05	0.899397
w542	2	86790014	89364320	-0.000602275	NA	-0.000342232	-1.60502e-05	1.24986e-05	0.864728
w543	2	87518506	89896794	-0.000644135	NA	-0.000209665	0.000166133	1.15652e-05	0.849772
w544	2	88035286	90188161	-0.000948486	NA	-0.000208303	0.00166201	1.24924e-05	0.788427
w545	2	88598211	90611508	-0.00118923	NA	-3.84492e-07	0.00200217	1.3434e-05	0.745588
w546	2	89020636	91274851	-0.000770824	NA	-0.000279341	0.0021057	1.40884e-05	0.837288
w547	2	89367631	91790789	-0.000375761	NA	-0.000400017	0.00207189	1.77437e-05	0.928919
w548	2	89898319	92085081	-2.53277e-05	NA	-0.000620452	0.00224099	1.40522e-05	0.994609
w549	2	90205862	92472367	0.00051126	NA	-0.000457203	0.000726814	1.77508e-05	0.903415
w550	2	90615397	92756276	0.000925145	NA	-0.000399162	0.000396745	2.25261e-05	0.845452
w551	2	91282400	93249838	0.00084094	NA	-0.000131237	-3.92929e-05	1.81803e-05	0.843651
w552	2	91793702	93669638	0.000939185	NA	-5.55769e-05	0.000149438	1.65213e-05	0.817266
w553	2	92085813	93911696	0.000817249	NA	-7.00158e-05	-0.000483893	1.67734e-05	0.841835
w554	2	92473163	94144214	0.000859461	NA	-0.000207433	-0.000871886	1.63895e-05	0.831876
w555	2	92757780	94712320	0.000829933	NA	-0.000489934	-0.00079437	1.5468e-05	0.832871
w556	2	93253701	95296353	0.000782891	NA	-0.00091359	-0.000832586	1.57827e-05	0.843776
w557	2	93671134	96094304	0.000407399	NA	-0.0013331	-0.00129875	1.55322e-05	0.917668
w558	2	93915068	96512333	0.000408993	NA	-0.0012311	-0.000857176	1.69385e-05	0.92084
w559	2	94144996	96980720	0.00025705	NA	-0.000931899	-0.00092574	1.6113e-05	0.948941
w560	2	94718565	97746703	0.000305546	NA	-0.000995014	-0.000726086	1.62625e-05	0.939604
w561	2	95305354	98226281	0.000534089	NA	-0.00089596	-0.000441679	1.5518e-05	0.892153
w562	2	96104542	98695856	0.000446492	NA	-0.000470286	0.000117119	1.77873e-05	0.915688
w563	2	96519385	99248557	0.000171327	NA	-0.000312138	0.000190101	1.85691e-05	0.968286
w564	2	96988971	99978361	0.000414649	NA	-0.000324009	0.000548507	2.12775e-05	0.928373
w565	2	97749139	100759032	0.000366101	1.1034	0.000333099	0.000330491	2.06432e-05	0.935778
w566	2	98229472	101432698	2.87293e-06	0.00696222	0.000652	0.000261159	2.05765e-05	0.999495
w567	2	98704994	102170545	0.000390987	NA	0.000818339	-4.73218e-05	1.73517e-05	0.925219
w568	2	99281630	102542395	0.000568298	NA	0.000626354	-0.00063167	1.46113e-05	0.881812
w569	2	99982040	102934829	0.000612458	NA	0.000284683	-0.000849756	1.18455e-05	0.858761
w570	2	100769869	103331260	0.000746828	NA	-0.000318839	-0.000117891	1.18614e-05	0.828328
w571	2	101433723	103853335	0.00143248	13.2617	0.000216031	5.40082e-05	1.24665e-05	0.684956
w572	2	102171702	104272215	0.00156274	52.4539	2.59751e-06	0.000341713	1.2805e-05	0.662318
w573	2	102544750	104630143	0.00181864	3.11426	0.000393215	0.000867269	1.41358e-05	0.628591
w574	2	102935829	105017732	0.00169885	1.99947	0.000755292	0.000955793	1.44069e-05	0.654458
w575	2	103335352	105461925	0.00149224	3.13633	0.00119993	0.000188661	1.47598e-05	0.697706
w576	2	103854602	106015873	0.000820555	NA	0.000341288	-0.000128635	2.12639e-05	0.858766
w577	2	104273842	106578081	0.00060041	NA	0.000206099	-0.000353462	2.0466e-05	0.894416
w578	2	104638721	107021066	0.000195324	NA	9.07248e-06	-0.000340851	1.88695e-05	0.964135
w579	2	105019660	107569403	0.000172936	NA	-0.000314356	-0.000420145	1.58353e-05	0.965336
w580	2	105466257	107994790	0.000348968	NA	-0.00067195	-0.000258438	1.51582e-05	0.92858
w581	2	106022160	108556796	0.00056681	NA	-0.000225115	-0.000423627	1.49627e-05	0.883501
w582	2	106581879	109037828	0.00074354	NA	-9.075e-05	-0.000175955	1.76206e-05	0.859406
w583	2	107034362	109501745	0.000892001	NA	8.41408e-06	-0.000425625	1.91594e-05	0.838521
w584	2	107572523	109903106	0.000952071	NA	0.00017211	-0.000324426	1.91769e-05	0.827889
w585	2	107998611	110306504	0.000801607	NA	0.000355867	-9.4206e-05	1.4862e-05	0.835282
w586	2	108560993	110844568	0.00064791	5.11374	0.000177278	9.05518e-05	1.11271e-05	0.845993
w587	2	109042496	111282750	0.000348639	NA	-6.05934e-05	2.10189e-05	8.78713e-06	0.906375
w588	2	109502702	111834641	0.000244854	NA	-0.00010108	0.000296277	8.64183e-06	0.933619
w589	2	109903900	112158908	0.000130531	NA	-7.7066e-05	0.000113284	8.37214e-06	0.964018
w590	2	110312824	112532671	4.69664e-05	NA	0.000100237	-0.000204561	9.02452e-06	0.987526
w591	2	110854825	112911360	-9.27186e-05	NA	0.000159615	-0.000118137	1.05594e-05	0.977237
w592	2	111285957	113197349	-0.000190737	NA	0.000271246	-0.000335549	1.28688e-05	0.957596
w593	2	111835692	113576779	-0.000278747	NA	0.000141116	-0.000315	1.5615e-05	0.943763
w594	2	112167207	113942069	-0.000348642	NA	0.000204486	-2.15272e-06	1.78948e-05	0.934315
w595	2	112533816	114567719	-0.000374291	NA	-0.000301982	0.000763082	1.89428e-05	0.931468
w596	2	112912014	115156034	-0.00011697	NA	-0.000599448	0.000515045	1.7654e-05	0.977791
w597	2	113198823	115634985	-0.000197956	NA	-0.000300812	0.000289612	1.61404e-05	0.960701
w598	2	113577431	116035909	1.51588e-05	NA	-8.02403e-05	-0.00017031	1.45134e-05	0.996825
w599	2	113947751	116521918	-6.73791e-05	NA	-0.00014702	-3.58887e-05	1.31586e-05	0.98518
w600	2	114575713	117059110	5.54683e-05	NA	0.000576825	-0.000562321	1.12754e-05	0.98682
w601	2	115167357	117433205	-3.52611e-06	NA	0.000854733	-0.000240326	1.22666e-05	0.999197
w602	2	115639063	117825421	-3.62992e-05	-0.0944716	0.00106116	0.000139127	1.3865e-05	0.992222
w603	2	116037304	118356085	-0.000203069	-0.217379	0.00133186	0.000655234	1.77242e-05	0.961529
w604	2	116522774	118706880	-0.000213851	-0.428446	0.00156709	0.000158979	1.60237e-05	0.957395
w605	2	117059563	118885198	-0.000479722	NA	0.00122776	-3.78516e-05	1.41229e-05	0.898425
w606	2	117440482	119058940	-0.000752557	NA	0.00131403	-0.000495799	1.11363e-05	0.821582
w607	2	117832878	119336208	-0.000649033	NA	0.000791778	-0.000906904	8.74242e-06	0.826254
w608	2	118360741	120027654	-0.000628952	NA	0.000648107	-0.00117228	6.9038e-06	0.810817
w609	2	118707539	120612475	-0.000564454	NA	0.000653946	-0.00109079	7.02333e-06	0.831336
w610	2	118887939	121086582	-0.000352749	NA	0.000332229	-0.000992645	7.30442e-06	0.896156
w611	2	119059784	121901776	-0.000262221	NA	6.6638e-05	-0.000811691	7.70225e-06	0.924725
w612	2	119338025	122330488	-0.000271469	NA	2.49405e-05	-0.000462358	7.36771e-06	0.920334
w613	2	120032006	122825525	-0.000157782	NA	-0.00030023	-0.000483535	1.15382e-05	0.962951
w614	2	120618241	123083188	-0.000125741	NA	-0.000615127	-0.000693121	1.0257e-05	0.968682
w615	2	121087996	123332187	1.80682e-05	NA	-0.000402652	-0.00073833	1.14888e-05	0.995747
w616	2	121905340	123798619	0.000287661	NA	-0.000464209	-0.000632673	1.30493e-05	0.93653
w617	2	122333064	124246587	0.000502706	NA	-0.000610133	-0.00110767	1.65881e-05	0.901768
w618	2	122829334	124706567	0.000426213	NA	-0.000704363	-0.000186165	1.69096e-05	0.917449
w619	2	123087209	125220787	0.000775426	NA	-0.000258063	0.00156408	1.17353e-05	0.820924
w620	2	123338690	125652255	0.000717382	NA	-0.000410823	0.00173024	1.27256e-05	0.840621
w621	2	123819975	126190382	0.000800446	NA	-0.000138458	0.00171855	1.02517e-05	0.80259
w622	2	124249848	126698637	0.000810664	1.50294	0.000163273	0.0017819	5.69043e-06	0.733981
w623	2	124710998	127051224	0.000931913	1.51765	0.000310938	0.00121265	6.91287e-06	0.723007
w624	2	125224253	127415100	0.000670168	2.99277	0.000302724	0.000165643	8.8119e-06	0.821387
w625	2	125653952	127906810	0.0004508	5.47048	0.000343799	1.97521e-05	1.14021e-05	0.893795
w626	2	126206444	128317904	7.10143e-05	NA	0.000107767	-0.000268733	9.853e-06	0.981951
w627	2	126701642	128649096	-0.000151622	NA	-0.000137266	-0.000440274	1.19345e-05	0.964993
w628	2	127051942	129020645	-0.000506465	NA	-8.97229e-05	-0.000130767	1.26666e-05	0.886839
w629	2	127424840	129607127	-0.000478445	NA	-0.000158808	9.99401e-06	9.52119e-06	0.876778
w630	2	127912310	129999200	-0.000533729	NA	-5.35886e-05	3.78867e-05	9.13243e-06	0.859811
w631	2	128318695	130308866	-0.000534464	NA	-0.000118834	0.000392525	9.79257e-06	0.864386
w632	2	128653070	130784072	-0.000553851	-3.5852	5.05461e-05	0.000472141	7.5066e-06	0.8398
w633	2	129022426	131128997	-0.000394509	NA	-0.000105477	0.00036441	7.12946e-06	0.88254
w634	2	129611569	131563770	-0.000239487	NA	-0.000181925	0.000406659	8.86657e-06	0.935897
w635	2	130000793	132038872	-6.00325e-05	NA	-0.000474792	0.000295408	8.00287e-06	0.983069
w636	2	130311155	132508865	2.19124e-05	NA	-0.000149655	-0.000221314	9.27115e-06	0.994258
w637	2	130785386	132912492	0.000235816	NA	-0.000450898	-0.000352339	1.08894e-05	0.943031
w638	2	131131031	133217004	6.29221e-05	NA	-0.000386584	-0.000267516	1.09106e-05	0.984802
w639	2	131567355	133570203	-0.000396219	NA	-0.000326625	0.000167524	1.15224e-05	0.907078
w640	2	132047690	133893635	-0.000674363	NA	-0.000382412	0.000887614	1.18305e-05	0.844562
w641	2	132511520	134221163	-0.00076423	NA	-0.000749878	0.0016133	1.03382e-05	0.812126
w642	2	132917176	134544411	-0.000932276	NA	-0.000569742	0.00183468	9.74319e-06	0.765191
w643	2	133219038	134895968	-0.000935031	NA	-0.000777334	0.00167153	1.10687e-05	0.778675
w644	2	133584851	135220676	-0.000787683	NA	-0.0010842	0.00137002	1.20526e-05	0.820511
w645	2	133895043	135562524	-0.000755188	NA	-0.00115508	0.000810132	1.27894e-05	0.832755
w646	2	134222427	135990633	-0.000735129	NA	-0.00133357	-5.71309e-05	1.30794e-05	0.838925
w647	3	44539	2400116	-0.000507882	NA	0.000694259	-0.000951561	1.70811e-05	0.902197
w648	3	721569	2740113	0.00012964	NA	9.58697e-06	-0.000373738	1.58128e-05	0.973992
w649	3	1131606	3084216	0.000203785	NA	9.56382e-05	-0.000430469	1.53564e-05	0.958527
w650	3	1574767	3439828	0.000507537	NA	9.89902e-05	-8.42454e-05	1.57428e-05	0.898215
w651	3	1949985	3754374	0.000731274	NA	-0.000399413	-0.000387312	1.86807e-05	0.865644
w652	3	2405845	4172401	0.00055866	NA	-0.000430403	-0.000528805	1.71659e-05	0.89274
w653	3	2750162	4566759	0.00018695	NA	0.000143045	-0.00135252	1.75932e-05	0.964449
w654	3	3091799	4959543	-0.000357228	NA	0.00104648	-0.00148378	1.9622e-05	0.935725
w655	3	3441041	5455786	-0.000637151	NA	0.00143491	-0.00163517	1.67331e-05	0.876223
w656	3	4176588	6186747	-0.000548798	NA	0.00131249	-0.00129924	1.81307e-05	0.897448
w657	3	3755182	5851854	-0.000549172	NA	0.00108311	-0.00152013	1.55283e-05	0.889164
w658	3	4577989	6561962	-0.000573607	NA	0.00119457	-0.00129205	2.20803e-05	0.902843
w659	3	4966570	6828655	-0.000214505	NA	-0.000166931	-0.00116095	2.34496e-05	0.964668
w660	3	5459773	7131313	-0.000379688	NA	-0.000780468	-0.000781618	2.33662e-05	0.937392
w661	3	5856809	7385782	-0.000177916	NA	-0.000422828	-0.000878233	2.32718e-05	0.97058
w662	3	6187838	7670472	0.000187643	NA	-0.000288568	-0.00061608	2.25745e-05	0.968497
w663	3	6567545	7982975	0.000317308	NA	-0.000396642	0.000243358	2.16845e-05	0.945674
w664	3	6829661	8330458	0.000420364	NA	-0.000163513	0.000995694	2.01745e-05	0.925436
w665	3	7132200	8751945	0.000892978	1.67182	0.000191443	0.00149026	1.82879e-05	0.834594
w666	3	7388934	9324612	0.00109082	NA	-0.000195739	0.00211797	1.72727e-05	0.792962
w667	3	7674004	9658121	0.00091702	NA	-0.000653325	0.00162901	1.38793e-05	0.805568
w668	3	7992349	9946284	0.000900611	NA	-0.000912381	0.00139027	1.09846e-05	0.785826
w669	3	8331871	10272116	0.000871971	NA	-0.000995393	0.00142069	1.06042e-05	0.788876
w670	3	8754732	10575128	0.000652026	NA	-0.00134533	0.00141409	1.16066e-05	0.848222
w671	3	9330627	11011771	0.0010229	NA	-0.000950013	0.00198804	1.32162e-05	0.778425
w672	3	9659239	11459004	0.000900778	NA	-0.000977012	0.00339445	1.34888e-05	0.806253
w673	3	9946992	12266891	0.000982274	NA	-0.000878397	0.0034655	1.37529e-05	0.791108
w674	3	10273024	12873484	0.000967628	NA	-0.000854759	0.00331822	1.08288e-05	0.768721
w675	3	10583519	13391042	0.000972356	NA	-0.000992347	0.00264845	1.15414e-05	0.774711
w676	3	11012613	13746106	0.000380707	NA	-0.00134901	0.00139488	1.30229e-05	0.915982
w677	3	11473325	14202876	0.000215903	NA	-0.000963379	8.15077e-05	1.19423e-05	0.950183
w678	3	12267632	14530004	1.51481e-05	NA	-0.00063601	-0.000118008	1.07354e-05	0.996311
w679	3	12875240	14883225	-0.000360121	NA	-0.000357942	-0.000667418	1.14864e-05	0.915379
w680	3	13392467	15152819	-0.000680487	NA	0.000257558	-0.000740169	1.58279e-05	0.864189
w681	3	13747034	15409175	-0.000972449	NA	0.000738042	-0.000419097	9.55602e-06	0.753082
w682	3	14206651	15797877	-0.00105092	NA	0.00062759	-0.000207776	9.53418e-06	0.733591
w683	3	14534682	16178841	-0.00107928	NA	0.000504473	-0.000282089	1.59756e-05	0.787141
w684	3	14884680	16695225	-0.000657297	NA	0.000904317	-0.00070054	1.09256e-05	0.842375
w685	3	15153989	17160905	-0.00046801	NA	0.000712998	-0.000916967	1.15102e-05	0.890282
w686	3	15411210	17786962	-0.000508703	NA	0.00137566	-0.00121748	1.16476e-05	0.88151
w687	3	15801236	18158899	-0.000454364	NA	0.00200645	-0.00163051	1.23575e-05	0.897158
w688	3	16196380	18616922	-0.000551806	NA	0.00288993	-0.00157289	1.20723e-05	0.873815
w689	3	16700799	19140510	-0.000708286	NA	0.00263725	-0.00136851	1.67752e-05	0.862705
w690	3	17161919	19756099	-0.00069995	NA	0.00218242	-0.00106859	1.76606e-05	0.867718
w691	3	17793699	20345257	-0.000483844	NA	0.00099408	-0.000850227	1.05865e-05	0.881786
w692	3	18159642	20847764	-0.00058667	NA	0.000592121	-0.000584162	8.36614e-06	0.839268
w693	3	18621803	21540509	-0.000559992	NA	-0.000148678	-0.000691516	8.17597e-06	0.844732
w694	3	19143184	21961993	-0.000763583	NA	-0.000343466	-0.000447062	8.16994e-06	0.789358
w695	3	19758307	22404702	-0.000861604	NA	-0.000392712	-0.000370758	9.59058e-06	0.780845
w696	3	20350479	22875553	-0.000952478	NA	-0.000343584	-0.000268885	1.05236e-05	0.769055
w697	3	20853315	23288128	-0.000779984	NA	-0.000275573	-0.000363524	1.09399e-05	0.813573
w698	3	21541982	23590615	-0.000817622	NA	-2.97599e-06	-0.000171107	1.26996e-05	0.818532
w699	3	21965598	24092383	-0.000708651	NA	7.24331e-05	-0.000462031	1.1017e-05	0.830936
w700	3	22406809	24561046	-0.000689572	NA	0.000511529	-0.00060204	1.1055e-05	0.8357
w701	3	22877632	24950077	-0.000522435	NA	0.000692093	-0.000801238	1.45383e-05	0.891017
w702	3	23296640	25291010	-0.000496454	NA	0.000486124	-0.000915036	1.84631e-05	0.908018
w703	3	23595256	25779536	-0.000389577	NA	0.0002318	-0.000926165	1.44586e-05	0.918396
w704	3	24096895	26026051	-0.000380077	NA	5.47434e-05	-0.000727333	1.48192e-05	0.921351
w705	3	24561815	26321035	-7.41433e-05	NA	-0.000248308	-0.000511334	1.42519e-05	0.984331
w706	3	24950626	26640609	-7.36119e-05	NA	-0.000528539	-0.000502539	1.39589e-05	0.984281
w707	3	25292874	26988224	0.000188	NA	-0.000537987	-0.000201585	1.6373e-05	0.962942
w708	3	25780911	27323564	0.000271372	NA	-0.000725842	0.000245536	1.62293e-05	0.946294
w709	3	26027856	27582509	0.000383223	NA	-0.000750877	0.000290941	1.60156e-05	0.923712
w710	3	26322296	27882585	8.28973e-05	NA	-0.000890675	0.000791686	1.68352e-05	0.983881
w711	3	26641102	28260823	0.000300717	NA	-0.000862872	0.000838495	1.53514e-05	0.938822
w712	3	26992448	28843899	0.000111301	NA	-0.000906558	0.000537267	1.24725e-05	0.974859
w713	3	27327143	29118549	3.28196e-05	NA	-0.000941395	0.000161025	9.83081e-06	0.991648
w714	3	27583022	29513176	9.52292e-05	NA	-0.000898788	0.000409587	8.13995e-06	0.973373
w715	3	27883541	29993176	0.000547072	NA	-0.000862804	0.000286901	8.08206e-06	0.847402
w716	3	28264592	30346971	0.000386269	NA	-0.000834628	0.000722918	9.03983e-06	0.897775
w717	3	28844439	30755254	0.000277546	NA	-0.000830448	0.00123904	1.31708e-05	0.93904
w718	3	29126075	31192655	0.000246628	NA	-0.000780042	0.00168287	1.58132e-05	0.950547
w719	3	29521431	31599416	0.000193736	NA	-0.000518743	0.00119347	1.48472e-05	0.9599
w720	3	30000206	32028072	-9.89143e-05	NA	-0.000467109	0.00106345	1.87306e-05	0.981766
w721	3	30347819	32609512	-8.05993e-05	NA	-0.000415563	0.000718423	1.54631e-05	0.983647
w722	3	30767098	33060757	-0.000733842	NA	-1.91793e-05	0.00156032	1.3875e-05	0.84382
w723	3	31199333	33540856	-0.000712397	-1.328	0.000229019	0.00125654	1.55917e-05	0.856826
w724	3	31600777	34089209	-0.00102306	-1.75955	0.000253981	0.00133108	2.21092e-05	0.827758
w725	3	32031085	34524620	-0.0011746	-2.15184	0.000267783	0.00111269	2.69037e-05	0.820848
w726	3	32623590	34996447	-0.00134466	-2.80662	0.00018285	0.00125535	1.96915e-05	0.761873
w727	3	33069643	35361733	-0.00061131	NA	-8.90324e-05	0.000353163	1.82358e-05	0.88617
w728	3	33542736	35666149	-0.000787358	NA	-0.000215617	0.000567453	1.79379e-05	0.852521
w729	3	34091882	36022711	-0.000778376	NA	-4.90671e-05	0.000621421	1.4427e-05	0.837628
w730	3	34529871	36512152	-0.000845591	NA	-6.10473e-05	0.000972362	1.20707e-05	0.807707
w731	3	34999359	37083596	-0.00100275	NA	-0.000125926	0.00113936	1.28437e-05	0.779632
w732	3	35362562	37660099	-0.00111604	NA	-0.000318062	0.0012936	1.30283e-05	0.757172
w733	3	35666776	38432126	-0.000813048	NA	-0.000375848	0.000916917	1.36231e-05	0.825652
w734	3	36027057	39114782	-0.00078676	NA	-0.000699276	0.000934499	1.36492e-05	0.831362
w735	3	36514147	39570052	-0.00065227	NA	-0.000631766	0.000752138	1.66246e-05	0.872901
w736	3	37091453	40113266	-0.000489789	NA	-0.000475149	0.000407365	2.09469e-05	0.914776
w737	3	37663850	40507148	-0.000442341	NA	-0.000291705	0.000447072	1.39287e-05	0.905653
w738	3	38433068	40971803	-0.000573157	NA	-0.000209695	0.000799383	1.21509e-05	0.869396
w739	3	39115636	41428139	-0.000499069	NA	-0.000162511	0.000814187	1.21954e-05	0.886361
w740	3	39571582	41811484	-0.000554328	NA	-0.000329434	0.000786047	9.19878e-06	0.85498
w741	3	40119070	42195347	-0.000435299	NA	-0.000413383	0.000908266	9.4142e-06	0.887181
w742	3	40507714	42604832	-0.000336872	NA	-0.000598469	0.000546074	1.37359e-05	0.927577
w743	3	40972545	42978425	-0.00014685	NA	-0.000697306	0.000278619	1.1461e-05	0.965401
w744	3	41428868	43311786	2.08982e-05	NA	-0.000828348	0.000533519	1.0476e-05	0.994848
w745	3	41817686	43594290	0.000170856	NA	-0.000880279	0.000161292	1.07557e-05	0.958452
w746	3	42197091	43925346	0.00018725	NA	-0.00100399	-8.06478e-05	1.24034e-05	0.957598
w747	3	42614221	44235654	0.000222519	NA	-0.0010215	-0.000142816	1.49192e-05	0.95406
w748	3	42988234	44547866	0.00014106	NA	-0.00119974	-0.000147673	1.37609e-05	0.969667
w749	3	43312723	45001180	-0.000132763	NA	-0.000982431	-0.000666793	1.55093e-05	0.973107
w750	3	43596096	45569917	-0.000309541	NA	-0.00082142	-0.000153629	1.67547e-05	0.93972
w751	3	43928475	45888749	-0.000279891	NA	-0.000718282	-0.000215637	1.44682e-05	0.941342
w752	3	44237033	46293002	-0.000411773	NA	-0.000665095	-0.000116253	1.32665e-05	0.909989
w753	3	44557612	46696079	-0.000638506	NA	-0.000463459	0.000149074	1.30009e-05	0.859443
w754	3	45005124	47188528	-0.000534603	NA	-0.000479666	0.000375267	1.08395e-05	0.871008
w755	3	45570891	47636486	-0.000516444	NA	-0.000651652	0.000228183	1.144e-05	0.878643
w756	3	45890154	48062429	-0.000523459	NA	-0.000810097	0.000259893	1.25676e-05	0.882613
w757	3	46302206	48499541	-0.000381639	NA	-0.000846202	3.12212e-05	1.4822e-05	0.921036
w758	3	46697688	48850088	-0.000166726	NA	-0.00102697	-0.000355016	1.24264e-05	0.962277
w759	3	47190458	49282269	-0.000229475	NA	-0.00111827	-0.000577164	1.14662e-05	0.94597
w760	3	47641398	49552645	-0.000257552	NA	-0.000999335	-0.00076008	1.20612e-05	0.940883
w761	3	48063824	49919251	-0.00041601	NA	-0.000731614	-0.000793646	1.16611e-05	0.903038
w762	3	48501735	50573911	-0.000473964	NA	-0.000749055	-0.000701257	1.07978e-05	0.885313
w763	3	48851020	51312701	-0.000559414	NA	-0.000461585	-0.000676274	1.07865e-05	0.86475
w764	3	49283343	51799456	-0.000482362	NA	-0.000485814	-0.000754321	1.0968e-05	0.884198
w765	3	49554595	52276822	-0.000426434	NA	-0.000639169	-0.000923437	1.09733e-05	0.89757
w766	3	49931172	52705929	-0.00024024	NA	-0.000775483	-0.000712459	9.62989e-06	0.938292
w767	3	50586710	53135459	-0.000363565	NA	-0.000620303	-0.000706244	1.05289e-05	0.910788
w768	3	51314869	53571229	-0.000328505	NA	-0.000828969	-0.000835219	1.23381e-05	0.925488
w769	3	51801073	53946468	-0.000289469	NA	-0.000784871	-0.000798717	1.21671e-05	0.933862
w770	3	52278832	54144822	-0.000254373	NA	-0.000859672	-0.000448303	1.23399e-05	0.942273
w771	3	52708227	55162621	-0.000343858	NA	-0.000767712	-0.000561311	1.04181e-05	0.915159
w772	3	53136752	55556742	-0.000268621	NA	-0.000925227	-0.000508358	1.00209e-05	0.932375
w773	3	53572759	56081674	-0.000153406	NA	-0.000887052	-0.00050245	8.89175e-06	0.95897
w774	3	53947311	56480986	-0.000257942	NA	-0.000839553	-0.000703499	1.04589e-05	0.936429
w775	3	54145877	56936672	-0.00032774	NA	-0.000520161	-0.000971007	1.14403e-05	0.922808
w776	3	55167207	57376235	9.19786e-05	NA	-0.000162398	-0.00119154	1.30207e-05	0.979664
w777	3	55561922	57850924	0.000212846	NA	-0.00017248	-0.00142979	1.22998e-05	0.951606
w778	3	56083126	58281341	0.000341397	NA	-8.6789e-05	-0.00141518	1.45818e-05	0.928761
w779	3	56488010	58781020	0.00119198	NA	0.000581949	-0.000937437	1.54007e-05	0.761329
w780	3	56937616	59246606	0.00138644	NA	0.000450251	-0.00105108	1.57015e-05	0.726422
w781	3	57379062	59839525	0.00119503	NA	-7.66394e-05	-0.00102432	1.30792e-05	0.74107
w782	3	57851731	60197894	0.00121373	NA	-0.000153279	-0.000805115	1.40486e-05	0.746072
w783	3	58286416	60544030	0.00109031	NA	-0.000320727	-0.000604036	1.40381e-05	0.771049
w784	3	58783964	60866829	0.000751581	NA	-0.000780862	-0.000649742	1.58328e-05	0.850183
w785	3	59247985	61342116	0.000581973	NA	-0.000781176	-0.000249393	1.75372e-05	0.889473
w786	3	59840323	61713130	0.000448194	NA	-0.000458046	-2.77866e-05	1.79648e-05	0.915785
w787	3	60198533	62120371	0.000394325	NA	-0.000132615	-0.000134177	1.36853e-05	0.915112
w788	3	60546062	62467160	0.000170008	NA	5.08704e-06	-0.000410725	1.39743e-05	0.963726
w789	3	60867677	62958508	-0.000241586	NA	-0.00036612	-0.000738667	1.45629e-05	0.949523
w790	3	61346652	63551253	-2.13049e-05	NA	-0.000323473	-0.0010661	1.51302e-05	0.99563
w791	3	61714097	63976119	-2.40255e-06	NA	-0.000631192	-0.001275	1.47469e-05	0.999501
w792	3	62126157	64542516	6.32882e-05	NA	-0.000582999	-0.00116376	1.41307e-05	0.986567
w793	3	62467751	65160834	0.000153312	NA	-0.000557014	-0.00113102	1.3474e-05	0.966685
w794	3	62961679	65670943	7.61432e-05	NA	-0.000313986	-0.00107445	1.43633e-05	0.983971
w795	3	63553291	66082024	-0.000284223	NA	-3.27017e-05	-0.000974469	1.55046e-05	0.942457
w796	3	63981831	66536760	-0.000302706	NA	-0.000143255	-0.000559591	1.61793e-05	0.940011
w797	3	64546639	67085405	-0.000454184	NA	-0.000386147	-0.000538031	1.42105e-05	0.9041
w798	3	65164672	67459768	-0.000421559	NA	-0.000348566	-0.000646234	1.5158e-05	0.913776
w799	3	65671957	67949974	-0.000340047	NA	-0.000551026	-0.000816775	1.41767e-05	0.928038
w800	3	66086448	68551519	-0.000308865	NA	-0.00079495	-0.000590505	1.51055e-05	0.936659
w801	3	66538696	69247631	-0.000372772	NA	-0.000565779	-0.0010841	1.5882e-05	0.925476
w802	3	67088559	69851213	-0.000158928	NA	-0.000476559	-0.00101602	1.91247e-05	0.97101
w803	3	67465318	70337788	-0.000126287	NA	-0.000440903	-0.000804308	1.7846e-05	0.976151
w804	3	67952269	71091866	-0.000199203	NA	-0.000359665	-0.000578259	1.84481e-05	0.963008
w805	3	68569672	71748517	-0.000238634	NA	-0.000170058	-0.000902158	1.64148e-05	0.953032
w806	3	69249205	72366339	-0.000313932	NA	0.000484192	-0.000817578	1.41799e-05	0.933559
w807	3	69857348	73023057	-0.000343608	NA	0.00039807	-0.00105077	1.25545e-05	0.922745
w808	3	70344652	73440073	-0.000471211	NA	0.000470422	-0.00112347	1.04157e-05	0.883916
w809	3	71094114	73788755	-0.000241508	NA	0.000588061	-0.0012184	9.04834e-06	0.936009
w810	3	71753352	74244132	-0.000131365	NA	0.000248297	-0.00110669	9.7906e-06	0.966512
w811	3	72370789	74763561	-0.000138701	NA	-0.000372044	-0.00107934	1.10197e-05	0.966672
w812	3	73028268	75274252	-0.000195985	NA	-0.000293098	-0.000862499	1.23266e-05	0.955484
w813	3	73441529	75825349	-4.63011e-05	NA	-0.000388952	-0.000208045	1.12715e-05	0.988997
w814	3	73793203	76382921	-0.00014358	NA	-0.000691543	-2.61739e-05	1.0505e-05	0.964666
w815	3	74246790	76957620	-0.000111608	NA	-0.000647988	-0.000197659	8.53895e-06	0.969533
w816	3	74764908	77554248	-1.91278e-06	NA	-0.000735739	-0.000177989	7.31039e-06	0.999436
w817	3	75275124	78078404	6.39167e-05	NA	-0.000797853	-3.7334e-06	7.23267e-06	0.981039
w818	3	75826246	78549941	0.000312754	NA	-0.000746632	-0.000227254	8.19358e-06	0.912995
w819	3	76384383	78975240	0.000285699	NA	-0.000663991	-0.000298413	9.2687e-06	0.925234
w820	3	76975183	79403742	0.000361685	NA	-0.000699459	-0.000279998	9.48964e-06	0.906535
w821	3	77557629	80169033	0.000324414	NA	-0.000635443	-0.00028997	1.00329e-05	0.918423
w822	3	78085640	80764030	0.000255667	NA	-0.000369731	-0.000614976	9.21143e-06	0.932867
w823	3	78551000	81184607	-0.000269372	NA	-0.000216371	-0.00100876	9.66327e-06	0.930946
w824	3	78980880	81709071	-0.000238135	NA	-0.000182758	-0.00121299	1.01161e-05	0.940317
w825	3	79405288	82410500	-0.000467847	NA	0.000332257	-0.00110687	1.04412e-05	0.884879
w826	3	80173725	82801759	-0.000462304	NA	0.000396335	-0.00117597	1.23593e-05	0.895379
w827	3	80769046	83364002	-0.000456168	NA	0.00023837	-0.00109087	1.48791e-05	0.905862
w828	3	81187487	83822214	-9.51657e-05	NA	0.000202581	-0.00123439	1.50461e-05	0.980427
w829	3	81717151	84277530	-0.000175284	NA	0.000341672	-0.000979843	1.53684e-05	0.964337
w830	3	82418522	84684508	9.19382e-05	NA	-8.31891e-05	-0.00104979	1.32752e-05	0.979869
w831	3	82809042	85065589	0.000163599	NA	-6.44081e-05	-0.000916609	1.24571e-05	0.963029
w832	3	83369276	85585896	4.68877e-05	NA	-0.000147348	-0.00104802	1.22033e-05	0.989291
w833	3	83823386	85980030	-0.000161776	NA	-9.41344e-05	-0.000848576	1.27011e-05	0.963794
w834	3	84282153	86276316	-0.000287306	NA	-0.00024623	-0.000693798	1.28469e-05	0.936112
w835	3	84685109	86665690	-0.000306059	NA	-7.4551e-05	-0.0006715	1.51491e-05	0.937323
w836	3	85066691	87064462	-0.000601122	NA	-0.000195765	-8.55318e-05	1.38008e-05	0.871454
w837	3	85589630	87465590	-0.000571125	NA	-0.000325493	0.00027484	1.26238e-05	0.872294
w838	3	85980610	87848152	-0.000345414	NA	-0.00075137	0.000425729	1.22835e-05	0.921492
w839	3	86281449	88232569	-0.000328063	NA	-0.00088841	0.000336601	1.21661e-05	0.925065
w840	3	86668770	88644899	-0.000681019	NA	-0.000806171	0.000762244	1.21218e-05	0.844921
w841	3	87070807	88937815	-0.000680893	NA	-0.000633354	0.000817966	1.51275e-05	0.86103
w842	3	87467860	89195205	-0.000839968	NA	-0.000361508	0.000973218	1.7335e-05	0.840117
w843	3	87852994	89505135	-0.00119623	NA	-0.000345362	0.00140941	1.6209e-05	0.766373
w844	3	88236321	89842015	-0.0013539	NA	-8.59992e-05	0.00176566	1.64009e-05	0.738143
w845	3	88647762	90286541	-0.00123322	NA	-0.00028204	0.00158866	1.566e-05	0.755319
w846	3	88939597	90733573	-0.00137063	NA	-0.000384965	0.00162256	1.38074e-05	0.712232
w847	3	89196165	91110374	-0.00158632	NA	-0.000291857	0.00220157	1.11959e-05	0.635436
w848	3	89518625	91539123	-0.00114968	NA	-0.000109151	0.00165329	1.07483e-05	0.725831
w849	3	89842789	91847237	-0.000898124	NA	-0.000259882	0.0012084	1.07693e-05	0.784331
w850	3	90301759	92460824	-0.000631015	NA	-0.000320092	0.000976224	1.01904e-05	0.843302
w851	3	90734916	92835485	-0.000109825	NA	-0.000317586	0.000573997	9.48443e-06	0.971553
w852	3	91118281	93235948	0.000332211	NA	-0.000515039	-0.000299277	9.9186e-06	0.915991
w853	3	91540832	93753698	0.000326071	NA	-0.000702296	-0.000316447	1.09231e-05	0.921409
w854	3	91849124	94242718	0.000401488	NA	-0.000742518	-0.000390511	9.28158e-06	0.895155
w855	3	92463837	94934903	0.000531806	NA	-0.000706493	-0.000104343	7.15041e-06	0.842358
w856	3	92836436	95613525	0.000417732	NA	-0.000866591	-0.000159086	7.60394e-06	0.879591
w857	3	93235964	96054234	0.000520657	NA	-0.000924518	-4.29595e-05	5.46107e-06	0.823692
w858	3	93761627	96502267	0.00047986	NA	-0.000871632	0.000219737	5.43045e-06	0.836854
w859	3	94245853	96932700	0.000449461	NA	-0.00072038	0.000358202	8.45979e-06	0.877192
w860	3	94940787	97399946	0.000360173	NA	-0.00072752	0.000292472	8.91285e-06	0.903974
w861	3	95614828	97715423	0.000266124	NA	-0.000578703	0.00027353	1.28904e-05	0.940913
w862	3	96062651	98162237	0.000152163	NA	-0.000389299	0.000166875	1.67333e-05	0.970327
w863	3	96512928	98635259	7.42559e-05	NA	-0.000376093	-1.926e-05	1.58917e-05	0.985139
w864	3	96935569	99316408	0.000113503	NA	-0.000488085	-0.000162217	1.28739e-05	0.974764
w865	3	97407696	99800871	9.93397e-05	NA	-0.000704041	-0.000303612	1.07436e-05	0.975822
w866	3	97716092	100346718	0.000337958	NA	-0.000612772	-0.00027449	1.35804e-05	0.92693
w867	3	98166506	100967302	0.000448605	NA	-0.000452966	-0.000395311	8.04764e-06	0.87435
w868	3	98641940	101461254	0.000414823	NA	-0.000468602	-0.000747568	7.58951e-06	0.88031
w869	3	99321368	101948844	0.000251121	NA	-0.00045503	-0.000761823	7.33949e-06	0.926147
w870	3	99805504	102474541	0.000135043	NA	-0.00025604	-0.000835226	6.28816e-06	0.957052
w871	3	100350260	102830962	-3.66396e-05	NA	-0.000306246	-0.000882759	5.50186e-06	0.987537
w872	3	100971847	103183672	-0.000292165	NA	-0.000317574	-0.000622204	7.6432e-06	0.915837
w873	3	101468556	103601681	-0.000286804	NA	-0.000136682	-0.00051582	7.76037e-06	0.917999
w874	3	101951703	104202565	-0.000213783	NA	-7.00842e-05	-0.000592466	8.90324e-06	0.942883
w875	3	102478118	104742336	-0.000382813	NA	4.06263e-05	-0.000334109	1.0186e-05	0.904526
w876	3	102833942	105296232	-0.000218619	NA	-4.47649e-05	-0.000491202	7.84711e-06	0.937794
w877	3	103188327	105725651	-0.000221039	NA	-0.000261909	-0.0007596	7.61348e-06	0.936151
w878	3	103604731	106239865	-0.000386194	NA	-8.33595e-06	-0.000839499	8.16412e-06	0.892485
w879	3	104205485	106608738	-0.000533415	NA	2.28386e-06	-0.000612407	1.16194e-05	0.87565
w880	3	104746257	107134064	-0.000401374	NA	-0.000211224	-0.000981746	9.65794e-06	0.897236
w881	3	105305588	107549015	-0.000699931	NA	-0.000145406	-0.000920552	1.4873e-05	0.855982
w882	3	105729031	107946007	-0.000767751	NA	6.72459e-05	-0.00100541	1.66489e-05	0.850751
w883	3	106244085	108512973	-0.000382242	NA	-0.000297417	-0.000767559	1.82221e-05	0.928649
w884	3	106613709	108913616	-2.3673e-05	NA	-0.000268074	-0.00119842	1.79136e-05	0.995537
w885	3	107134795	109322712	0.000199676	NA	0.000502934	-0.000897982	2.22865e-05	0.966262
w886	3	107555294	109672857	0.000226987	NA	0.000598076	-0.000309289	1.60326e-05	0.954793
w887	3	107946529	110366750	0.000537676	NA	0.000361056	-0.000155852	1.1676e-05	0.874967
w888	3	108523825	111044183	0.000519219	NA	0.000836739	-9.74054e-06	1.20853e-05	0.881273
w889	3	108916159	111372119	0.000292629	0.429388	0.00110862	0.000418939	1.31205e-05	0.935611
w890	3	109328196	111768434	-0.000184942	-0.224883	0.000485104	0.0013942	1.63071e-05	0.963471
w891	3	109682609	112019131	-8.01538e-05	-0.132897	0.000410497	0.000886156	1.89254e-05	0.9853
w892	3	110372305	112257692	-0.000440984	-0.608245	0.000839481	0.000626149	2.29775e-05	0.926701
w893	3	111045590	112738827	-0.000533057	-2.51373	0.00031229	0.000143996	2.64951e-05	0.917519
w894	3	111375363	113211098	-0.000351149	NA	-2.54506e-05	-0.000201286	2.4838e-05	0.943829
w895	3	111769062	113685433	-0.000310411	NA	0.000516365	-0.00107346	2.49201e-05	0.950418
w896	3	112019686	114024482	-0.000698945	NA	0.000407431	-0.000711076	1.99825e-05	0.875751
w897	3	112258936	114400396	-0.000892904	NA	0.000103357	-7.09226e-05	2.1674e-05	0.847904
w898	3	112739512	114802567	-0.00104637	NA	-0.000241347	-0.000151846	2.09566e-05	0.819201
w899	3	113214142	115137240	-0.000963352	NA	-8.88078e-05	-4.05657e-05	1.95198e-05	0.827394
w900	3	113690054	115500608	-0.000477327	NA	-0.000538949	-0.000279154	1.7873e-05	0.910105
w901	3	114028035	115835478	-0.000143676	NA	-0.000670865	-0.000559471	1.73151e-05	0.972456
w902	3	114406195	116184610	0.000101451	NA	-0.000516509	-0.000954274	2.10572e-05	0.982362
w903	3	114803657	116528360	0.000294639	NA	-0.000279025	-0.000641232	1.82988e-05	0.945087
w904	3	115139744	116836256	8.36081e-05	NA	0.000436322	-0.00062451	1.66199e-05	0.983638
w905	3	115510431	117120195	5.08989e-05	NA	0.000631443	-0.00069507	1.76487e-05	0.990333
w906	3	115836776	117550146	0.000205737	NA	0.00146891	-0.000450655	1.62681e-05	0.959319
w907	3	116190175	117982050	0.000188997	0.306713	0.00113917	0.000333317	1.11744e-05	0.954913
w908	3	116531644	118332481	0.000120771	0.212658	0.000891648	0.000361713	1.18095e-05	0.971965
w909	3	116838394	118703319	8.69226e-05	0.415681	9.06587e-05	0.00048232	1.11905e-05	0.97927
w910	3	117120873	118993428	-0.000104605	-0.98467	1.70087e-05	0.000663523	1.12907e-05	0.975165
w911	3	117558404	120195502	-0.000752619	-1.49997	0.000542678	0.000463923	1.119e-05	0.821988
w912	3	117987822	120792802	-0.000832398	NA	0.000722218	-0.00037602	8.91572e-06	0.780418
w913	4	182210	3433899	-0.00173291	-2.28495	0.0010313	0.000557717	1.91033e-05	0.69175
w914	4	1094397	3851323	-0.00168753	-3.51161	0.00114225	0.000202176	1.88227e-05	0.697302
w915	4	1865472	4214836	-0.0010768	NA	0.00067814	-0.000792002	1.55227e-05	0.784618
w916	4	2466571	4668292	-0.000380508	NA	0.00035943	-0.000796462	1.54418e-05	0.922861
w917	4	3018464	5102318	-0.000232218	NA	-0.000485578	-0.000733814	1.57845e-05	0.953391
w918	4	3439961	5725502	-0.000260974	NA	-0.000692569	-0.000577039	1.55326e-05	0.947204
w919	4	3856786	6222469	-0.000196671	NA	-0.000760337	-0.000922584	1.80245e-05	0.963052
w920	4	4229759	6501512	-0.000248148	NA	-0.000658986	-0.000606407	1.88995e-05	0.954481
w921	4	4668819	6931519	-0.000433416	NA	6.61801e-05	-0.00125203	1.82767e-05	0.919248
w922	4	5736837	7677385	-0.000367021	NA	0.00149707	-0.00111213	1.87911e-05	0.932526
w923	4	5107799	7254078	-0.000433572	NA	0.00152609	-0.00127735	1.8273e-05	0.919211
w924	4	6223346	8254143	-0.000340091	NA	0.00222439	-0.000526358	1.90532e-05	0.937897
w925	4	6504742	8768833	-0.000107834	NA	0.00285646	-0.000807788	2.30544e-05	0.982082
w926	4	6940239	9309376	5.69649e-05	NA	0.0022696	-0.000846543	1.93343e-05	0.989664
w927	4	7257631	10019060	-7.69293e-05	NA	0.00066853	-0.000787191	1.55776e-05	0.984449
w928	4	7686050	10655515	-6.32859e-05	NA	0.000178901	-0.000913045	1.33583e-05	0.986185
w929	4	8254975	11279744	-6.12705e-05	NA	-0.000748237	-0.00103372	1.1889e-05	0.985823
w930	4	8775251	11847331	-0.000121228	NA	-0.00117479	-0.001043	1.1924e-05	0.971995
w931	4	9310863	12360278	-0.000189752	NA	-0.0010778	-0.000918738	1.13124e-05	0.95501
w932	4	10025611	12962525	-0.000116491	NA	-0.000907115	-0.000518105	9.22539e-06	0.969406
w933	4	10659719	13523413	-5.20629e-05	NA	-0.000528608	-0.000604744	9.74664e-06	0.986695
w934	4	11281193	13893495	-3.76882e-05	NA	-0.000559299	-0.00075061	9.66389e-06	0.990327
w935	4	11851915	14397147	2.20714e-05	NA	-0.000392006	-0.000811315	1.00757e-05	0.994452
w936	4	12360762	14985246	0.000118033	NA	-0.000465182	-0.000847016	1.21544e-05	0.972992
w937	4	12982777	15396581	9.92453e-05	NA	-0.000616765	-0.00143164	1.51762e-05	0.979675
w938	4	13527795	15690889	-2.24459e-06	NA	-0.00110128	-0.00141561	1.6159e-05	0.999554
w939	4	13897039	16155085	-5.83477e-05	NA	-0.00078042	-0.00112566	1.66352e-05	0.988586
w940	4	14400824	16467353	-3.20116e-05	NA	-0.00119828	-0.00121497	1.45864e-05	0.993312
w941	4	15005859	16845979	-0.00017392	NA	-0.000973211	-0.00132931	1.42975e-05	0.963314
w942	4	15398267	17225866	-0.000212118	NA	-0.000659303	-0.000894785	1.52655e-05	0.956704
w943	4	15696732	17682058	-0.000162076	NA	-0.000181602	-0.000665633	1.45595e-05	0.966119
w944	4	16157727	18290223	-0.000148222	NA	0.000195206	-0.0010819	1.64535e-05	0.970851
w945	4	16468807	18731164	-0.000160419	NA	0.000380214	-0.000930899	1.72294e-05	0.969172
w946	4	16846825	19149181	-0.000102371	NA	0.00146605	-0.00100086	1.73204e-05	0.980376
w947	4	17226894	19629161	-5.6995e-05	NA	0.00116466	-0.00147886	1.94191e-05	0.989681
w948	4	17686010	19959211	-3.71611e-05	NA	0.000852494	-0.00177607	1.95283e-05	0.99329
w949	4	18292361	20357817	1.32705e-05	NA	0.000677729	-0.0013102	1.93784e-05	0.997595
w950	4	18736114	20835722	-5.23678e-06	NA	0.00080357	-0.00117066	1.75517e-05	0.999003
w951	4	19152550	21426646	9.70386e-05	NA	-6.59493e-05	-0.000842976	1.53945e-05	0.980269
w952	4	19631945	22047717	8.28776e-05	NA	-0.000230174	-0.000718676	1.41233e-05	0.982406
w953	4	19960658	22557323	7.97168e-05	NA	-0.00048453	-0.000717856	1.22282e-05	0.981813
w954	4	20359160	23079303	0.00016973	NA	-0.000591584	-0.00055894	1.27676e-05	0.962114
w955	4	20837016	23652611	0.000333218	NA	-0.000368122	-0.000509969	1.35564e-05	0.927889
w956	4	21430552	24199420	0.000280771	NA	-0.000505121	5.41916e-06	1.42049e-05	0.940616
w957	4	22059437	24864681	0.00024832	NA	-0.000380996	0.000458555	1.50903e-05	0.949031
w958	4	22566949	25336660	0.000173595	NA	-0.000261965	0.000774908	1.57657e-05	0.965127
w959	4	23084293	26244143	8.1616e-05	NA	-0.000361177	0.00052291	1.59416e-05	0.983691
w960	4	23653308	27070689	-0.0001009	NA	-0.000923685	0.000365216	1.61108e-05	0.979945
w961	4	24209343	27433141	-0.000141756	NA	-0.00132582	0.00016069	1.42067e-05	0.969999
w962	4	24865718	28036507	-5.98364e-05	NA	-0.00127298	3.8894e-05	1.44072e-05	0.987422
w963	4	25350318	28764010	-3.75751e-05	NA	-0.000534521	-0.00020528	1.50732e-05	0.992278
w964	4	26245201	29454988	9.56397e-05	NA	-0.000138087	0.000454316	1.4828e-05	0.980185
w965	4	27071594	30058574	0.000160908	0.226001	0.000473983	0.00106948	1.26174e-05	0.963869
w966	4	27441091	30725799	0.00012732	0.150561	0.000776699	0.000920704	1.08887e-05	0.969222
w967	4	28042733	31167522	0.000132695	0.152353	0.000810056	0.000936474	9.46193e-06	0.965591
w968	4	28769266	31921506	0.000161809	0.32466	0.00028367	0.000875654	8.75383e-06	0.956386
w969	4	29463673	32816610	1.69144e-05	0.304421	2.70866e-05	0.000113975	9.91606e-06	0.995714
w970	4	30061877	33497079	8.50075e-06	NA	-0.000237376	-0.000366438	1.09911e-05	0.997954
w971	4	30727384	34052240	9.10892e-06	NA	-0.000319652	-0.000691448	1.24463e-05	0.99794
w972	4	31175105	34733446	1.7457e-05	NA	-0.000462303	-0.000910781	1.23218e-05	0.996032
w973	4	31922292	35387762	-3.47885e-05	NA	-0.000679181	-0.000389005	1.31494e-05	0.992346
w974	4	32824689	35874757	3.15481e-05	NA	-0.000770356	-9.05616e-05	1.2906e-05	0.992993
w975	4	33508963	36343933	-3.93383e-05	NA	-0.00106415	9.59203e-05	1.41561e-05	0.991658
w976	4	34062418	36890732	9.29571e-05	NA	-0.0011153	0.000179061	1.50148e-05	0.980861
w977	4	34739494	37294747	0.000130249	NA	-0.0010526	8.69131e-05	1.56382e-05	0.973725
w978	4	35389038	37796929	0.000215751	NA	-0.000823561	-0.000448223	1.61068e-05	0.957127
w979	4	35878361	38260829	-0.000133445	NA	-0.000452274	-0.00057572	1.77767e-05	0.974751
w980	4	36346016	38859320	-0.000276971	NA	2.10684e-06	-0.000483692	1.74145e-05	0.947082
w981	4	36892824	39495132	-0.000511776	NA	-1.45843e-05	-0.000412445	1.37647e-05	0.890286
w982	4	37299668	40085868	-0.000739287	NA	0.000210451	-0.000207298	1.42356e-05	0.844656
w983	4	37800488	40528264	-0.000869001	NA	0.000473289	-0.000168109	1.11685e-05	0.794841
w984	4	38263852	41098431	-0.000725995	NA	0.000230352	-6.3027e-05	1.14013e-05	0.829761
w985	4	38868495	41949030	-0.000586713	NA	9.8761e-05	-0.000243746	1.32151e-05	0.871782
w986	4	39499237	42653643	-0.000678745	NA	0.000600881	-0.000275086	1.29354e-05	0.850313
w987	4	40091296	43168074	-0.000622251	NA	0.000432915	-0.000306613	1.37502e-05	0.866735
w988	4	40532746	43712976	-0.000598012	NA	0.000261328	-0.000112671	9.00878e-06	0.842075
w989	4	41111139	44184385	-0.000526413	NA	0.000306571	-0.000293559	7.22433e-06	0.844726
w990	4	41953974	44594884	-0.000465184	NA	0.00019845	-0.000104934	7.2475e-06	0.862813
w991	4	42658302	44975212	-0.00037995	NA	-0.000138593	-1.74101e-06	8.07867e-06	0.893658
w992	4	43169345	45503929	-0.000263305	NA	-0.000182731	-6.16109e-05	7.61479e-06	0.923983
w993	4	43720325	45908873	-0.000156534	NA	-0.000132289	-0.000312008	8.61737e-06	0.957474
w994	4	44186851	46204868	-0.000177166	NA	-0.000230232	-0.000218361	8.33269e-06	0.951061
w995	4	44599064	46668209	-0.000215911	NA	-0.000165609	-0.00048067	5.67276e-06	0.927769
w996	4	44980941	47116336	-0.000157676	NA	-0.000197869	-0.00051959	4.20869e-06	0.938736
w997	4	45909553	48135153	-0.000209246	NA	-0.000102479	-0.000515594	7.36696e-06	0.93855
w998	4	45511105	47506276	-0.000148014	NA	-0.00014075	-0.000492302	4.7521e-06	0.945866
w999	4	46212366	48697874	-0.000287463	NA	0.000185803	-0.000605512	7.94794e-06	0.918784
w1000	4	46670245	49118557	-0.000446439	NA	0.000165407	-0.000385132	1.37138e-05	0.904044
w1001	4	47124235	49522731	-0.000573871	NA	0.000295805	-0.000428899	9.9976e-06	0.855978
w1002	4	47507529	50001916	-0.000845166	NA	0.000276121	-0.000284421	1.09523e-05	0.798428
w1003	4	48135982	50426541	-0.00106146	-4.48588	0.00031725	0.000176487	1.04373e-05	0.742491
w1004	4	48698693	50905874	-0.0010479	-10.7574	4.14182e-05	0.000229105	1.11687e-05	0.753856
w1005	4	49119396	51434434	-0.00102862	-8.29762	0.000102702	0.000149634	1.14298e-05	0.760933
w1006	4	49523314	51873111	-0.00105746	-7.40832	0.000102109	0.000199538	1.15233e-05	0.75541
w1007	4	50003637	52315044	-0.00107692	-5.43858	0.000264365	0.000148317	1.17926e-05	0.753824
w1008	4	50431882	52751927	-0.000944984	NA	-2.86895e-05	-0.000206207	1.16243e-05	0.781652
w1009	4	50906351	53352540	-0.00111797	NA	0.000456108	-5.15044e-05	1.02852e-05	0.727391
w1010	4	51436396	53796461	-0.00124949	NA	0.000787677	-6.06252e-05	9.34973e-06	0.68281
w1011	4	51874911	54483145	-0.00120427	-5.63712	0.00106685	4.27786e-05	6.82326e-06	0.644779
w1012	4	52316135	55247076	-0.00109555	NA	0.00138355	-0.000113326	5.24838e-06	0.632501
w1013	4	52756009	55666506	-0.000975047	NA	0.00200192	-0.00013298	4.3652e-06	0.640726
w1014	4	53359788	56108062	-0.000847555	NA	0.00189196	-0.000238018	4.05993e-06	0.674019
w1015	4	53807295	56596473	-0.000716968	NA	0.00187084	-0.000302918	4.09698e-06	0.723177
w1016	4	54503428	57147894	-0.000621521	NA	0.00170831	-0.000451182	5.28892e-06	0.786965
w1017	4	55249833	57686704	-0.000534734	NA	0.00132392	-0.000442382	6.41117e-06	0.832741
w1018	4	55682732	58363973	-0.00062584	NA	0.000621598	-0.000371699	7.33963e-06	0.817309
w1019	4	56119324	58976892	-0.00081478	NA	0.000613309	-9.24132e-05	9.00092e-06	0.785945
w1020	4	56599805	59518040	-0.00127924	-2.15521	0.000593583	0.000593534	1.03631e-05	0.691087
w1021	4	57153256	59917182	-0.00133281	-2.01011	0.000597977	0.000735217	1.10643e-05	0.688649
w1022	4	57693224	60423531	-0.00146695	-1.90861	0.000573619	0.00102984	1.21061e-05	0.673309
w1023	4	58366419	60871913	-0.00143174	-1.8729	0.000500535	0.00116751	1.3811e-05	0.700047
w1024	4	58979994	61202579	-0.00102674	NA	-6.452e-05	0.000866175	1.27111e-05	0.773359
w1025	4	59518795	61852004	-0.000347967	NA	-0.000496785	-0.000129382	1.14273e-05	0.918014
w1026	4	59924663	62401137	-0.000341968	NA	-0.000628245	-0.000257577	1.28691e-05	0.924056
w1027	4	60427846	63052552	-0.000264454	NA	-0.000613574	-0.000241148	8.97702e-06	0.929667
w1028	4	60877776	63669705	-0.000203772	NA	-0.000561714	-0.000287566	6.85099e-06	0.937946
w1029	4	61204218	64176007	-0.000269693	NA	-0.000389391	-0.000358972	7.31545e-06	0.920573
w1030	4	61853284	64652532	-0.000291306	NA	-0.000447692	-0.000227662	4.97298e-06	0.896068
w1031	4	62405503	65300000	-0.000217769	NA	-0.000424505	-0.000251045	6.13627e-06	0.929947
w1032	4	63053213	65652207	-0.000239584	NA	-0.000587186	-0.000312555	5.54134e-06	0.918933
w1033	4	63671599	66104174	-0.000250097	NA	-0.000637511	-0.000333571	8.76706e-06	0.932686
w1034	4	64178644	66607954	-0.000247029	NA	-0.000763844	-0.000172228	6.78522e-06	0.924446
w1035	4	64657497	67329512	-0.000272376	NA	-0.000717696	-0.000127541	6.30813e-06	0.913641
w1036	4	65304503	67941747	-0.000382433	NA	-0.000763785	-9.62126e-05	7.85956e-06	0.891495
w1037	4	65653306	68557052	-0.000291828	NA	-0.000648259	-0.000377228	7.9367e-06	0.917497
w1038	4	66106374	69282296	-0.000175347	NA	-0.000456267	-0.000510189	7.61195e-06	0.949325
w1039	4	66612133	69617453	-0.000188309	NA	-0.000432297	-0.00052704	8.93742e-06	0.949775
w1040	4	67337616	69984450	-9.70833e-05	NA	-0.00050775	-0.000544655	7.91586e-06	0.972474
w1041	4	67955959	70314284	7.97075e-05	NA	-0.000465376	-0.000550203	7.24894e-06	0.976382
w1042	4	68565961	70604943	0.000128092	NA	-0.000585868	-0.000447967	6.97876e-06	0.961327
w1043	4	69286167	70967206	8.01548e-05	NA	-0.000725911	-0.000301605	6.73863e-06	0.975367
w1044	4	69624135	71382121	3.91414e-06	NA	-0.000594301	-0.000361583	6.53585e-06	0.998778
w1045	4	69988881	72024152	-3.40845e-05	NA	-0.00054411	-0.000380233	6.99801e-06	0.98972
w1046	4	70315106	72465978	-8.72789e-05	NA	-0.000699981	-0.000281544	7.77428e-06	0.975028
w1047	4	70606947	72924467	-0.000274933	NA	-0.000445932	0.000129521	8.9619e-06	0.926826
w1048	4	70978447	73316423	-0.000313171	NA	-0.000430702	0.000430726	1.03645e-05	0.922507
w1049	4	71390246	73821564	0.000247904	NA	-0.00020512	0.000745565	1.03534e-05	0.938588
w1050	4	72030357	74255578	0.000455782	NA	-5.57338e-05	0.00194123	1.11799e-05	0.891574
w1051	4	72474317	74674897	0.000712853	1.81175	5.75496e-05	0.00269006	1.09507e-05	0.829443
w1052	4	72925808	75175148	0.0010517	NA	-0.00015482	0.00266995	1.14121e-05	0.755556
w1053	4	73320611	75643312	0.00106254	NA	-0.000245963	0.0023066	1.04091e-05	0.741901
w1054	4	73825465	76050915	0.000596164	NA	-0.000590198	0.00191267	1.09833e-05	0.857241
w1055	4	74260349	76376766	0.000562549	NA	-0.000529196	0.000865304	8.61611e-06	0.848018
w1056	4	74676140	76844043	0.000313396	NA	-0.000524529	9.2249e-05	7.7316e-06	0.910261
w1057	4	75176025	77260057	0.000236996	NA	-0.000620924	-0.000209431	7.85577e-06	0.932614
w1058	4	75646803	77655615	0.000151837	NA	-0.000650885	-1.4264e-05	7.89077e-06	0.956893
w1059	4	76060077	78090814	0.000477312	NA	-0.00061531	0.000384198	9.27758e-06	0.875477
w1060	4	76377517	78700063	0.000428837	NA	-0.000739251	0.000340686	1.1317e-05	0.898564
w1061	4	76848850	79341036	0.000400995	NA	-0.000832909	0.000323562	1.12795e-05	0.904961
w1062	4	77276917	79897891	0.000379343	NA	-0.000504967	0.000122318	1.22169e-05	0.913575
w1063	4	77658399	80321992	0.000433131	NA	-0.000510039	-0.000348266	1.24563e-05	0.902327
w1064	4	78092943	80917660	0.000270161	NA	-0.000530514	-0.00041159	1.21176e-05	0.938139
w1065	4	78720510	81397660	0.000178833	NA	-0.000141222	-0.000642901	1.16403e-05	0.958197
w1066	4	79343267	81724565	0.000268251	NA	0.000249595	-0.000715923	1.23758e-05	0.939218
w1067	4	79909913	82121255	0.000389686	NA	7.36976e-05	-0.000752135	1.24732e-05	0.912141
w1068	4	80324362	82628801	0.000402365	NA	0.000496807	-0.000526996	1.2043e-05	0.907696
w1069	4	80918578	83070316	0.000190791	NA	0.000794663	-0.000696714	1.31643e-05	0.958063
w1070	4	81398606	83684236	0.000293744	NA	0.000572911	-0.000599328	1.33029e-05	0.93581
w1071	4	81725210	84151008	0.000250685	NA	0.000609682	-0.000546299	1.31242e-05	0.944832
w1072	4	82122068	84557633	-0.000310871	NA	0.000968882	-0.000224938	1.2935e-05	0.931119
w1073	4	82632350	84906489	-0.000639394	NA	0.00127351	-0.000456287	1.35864e-05	0.862285
w1074	4	83070991	85327624	-0.000570161	NA	0.00102369	-0.000835635	1.47335e-05	0.881916
w1075	4	83688519	85688011	-0.000424814	NA	0.000945767	-0.000692035	1.50347e-05	0.912759
w1076	4	84160433	86091705	-0.000562106	NA	0.000839335	-0.000499012	1.43763e-05	0.882145
w1077	4	84564359	86497589	-0.000217614	NA	0.000603404	-0.000858756	1.46736e-05	0.954697
w1078	4	84909774	87008794	0.000101891	NA	0.000568506	-0.000783607	1.48457e-05	0.978903
w1079	4	85330230	87409915	-0.000652324	NA	0.0014569	-0.000569094	1.52018e-05	0.867128
w1080	4	85688944	88117674	-0.00105092	NA	0.00133548	-0.000714562	1.64218e-05	0.795377
w1081	4	86095268	88639652	-0.00104194	NA	0.0013915	-0.00099166	1.58939e-05	0.793821
w1082	4	86508557	89180146	-0.00102163	NA	0.00102176	-0.000873961	1.52684e-05	0.793741
w1083	4	87009912	89646404	-0.00129048	NA	0.000565213	-0.000582659	1.51327e-05	0.740089
w1084	4	87412217	90183246	-0.000643189	NA	0.00039733	-0.000748388	1.64651e-05	0.874055
w1085	4	88123551	90528206	-0.000964295	NA	0.00070163	-0.000525024	1.54174e-05	0.806003
w1086	4	88641404	90951133	-0.000993126	NA	0.000802135	-0.000495726	1.30719e-05	0.783559
w1087	4	89183705	91234751	-0.000813718	NA	0.00101684	-0.000597963	1.31981e-05	0.822769
w1088	4	89647344	91428995	-0.00072191	NA	0.00081852	-0.000730848	1.39377e-05	0.84667
w1089	4	90187337	91785191	-0.000879455	NA	1.85781e-05	-0.000334551	1.36638e-05	0.811944
w1090	4	90534297	92148848	-0.00082249	NA	-0.00050755	4.83563e-06	1.69069e-05	0.841456
w1091	4	90952069	92471870	-0.000623924	NA	-0.000750163	0.0003014	1.6872e-05	0.879268
w1092	4	91236702	93039823	-0.000774414	NA	-0.000647186	0.00030572	1.40437e-05	0.836284
w1093	4	91429922	93818142	-0.000770519	NA	-0.000443938	0.000133972	1.18167e-05	0.822642
w1094	4	91788167	94481679	-0.000896284	NA	9.39532e-05	-0.000180847	1.20228e-05	0.796029
w1095	4	92150036	94926067	-0.00052139	NA	0.000549299	-0.000728881	1.18546e-05	0.879634
w1096	4	92472469	95429683	-0.000673591	NA	0.000413249	-0.000917524	1.16851e-05	0.843787
w1097	4	93043107	95877935	-0.000426833	NA	0.00034137	-0.00087556	1.34593e-05	0.907379
w1098	4	93828955	96159863	-0.000192674	NA	0.000185553	-0.00109575	1.43963e-05	0.9595
w1099	4	94491176	96522974	0.000177537	NA	-0.000425633	-0.00129376	1.45573e-05	0.962887
w1100	4	94945317	96857750	0.000128176	NA	-0.000944787	-0.00122437	1.53998e-05	0.973944
w1101	4	95430388	97285040	0.000299277	NA	-0.000965419	-0.0013422	1.53743e-05	0.939159
w1102	4	95878457	97613657	0.000208326	NA	-0.000735988	-0.00150284	1.3439e-05	0.954682
w1103	4	96160535	97926537	8.80986e-05	NA	-0.000713378	-0.00135887	1.12738e-05	0.979067
w1104	4	96524533	98423866	0.000178243	NA	-0.000426459	-0.00108902	1.18676e-05	0.958736
w1105	4	96870040	99240689	0.000335329	NA	0.00016067	-0.00114956	1.04739e-05	0.917476
w1106	4	97294417	99652215	0.00035244	NA	0.000188894	-0.00118136	1.34533e-05	0.923451
w1107	4	97614707	99931487	0.000317293	NA	0.000997983	-0.00117635	1.36191e-05	0.931484
w1108	4	97935654	100490344	0.000288583	NA	0.00144454	-0.00120268	1.8358e-05	0.946301
w1109	4	98424939	100955921	0.00014839	NA	0.00128653	-0.00152549	1.33419e-05	0.967595
w1110	4	99243838	101238247	-0.000111997	NA	0.00110167	-0.00183276	1.29147e-05	0.975138
w1111	4	99658593	101613246	-0.000164323	NA	0.00127693	-0.00189271	1.50409e-05	0.966203
w1112	4	99949143	101891165	-0.000566902	NA	0.00031784	-0.0018436	2.07185e-05	0.900883
w1113	4	100496364	102495854	-0.000594115	NA	0.00101951	-0.00206083	1.53333e-05	0.879405
w1114	4	100961292	103070845	-0.000451002	NA	0.00118488	-0.0018468	1.5097e-05	0.907594
w1115	4	101243631	103490567	-0.000422552	NA	0.00078642	-0.00177035	1.35609e-05	0.908647
w1116	4	101614135	104170346	-0.00033053	NA	0.00060714	-0.000799531	1.25266e-05	0.925595
w1117	4	101894551	104568513	-6.07028e-05	NA	0.000235865	-0.000831132	1.31762e-05	0.986658
w1118	4	102497355	104877926	-0.000119441	NA	-0.000204894	-0.000828393	1.43872e-05	0.974879
w1119	4	103071634	105302284	-0.000261051	NA	-0.000427835	-0.00107345	1.51129e-05	0.946462
w1120	4	103503929	105726937	-0.000316273	NA	-0.000300297	-0.000973552	1.6069e-05	0.937114
w1121	4	104173110	106108030	-0.000272094	NA	-0.000363277	-0.00168042	1.71705e-05	0.947645
w1122	4	104579265	106540064	-0.000255652	NA	-0.000380192	-0.00155123	1.66999e-05	0.950117
w1123	4	104879308	106997706	-0.000229078	NA	-0.0011858	-0.00150411	1.70814e-05	0.955798
w1124	4	105304020	107373199	-0.000307414	NA	-0.00143494	-0.00153011	1.72626e-05	0.941019
w1125	4	105730374	107881627	-0.000309941	NA	-0.00179965	-0.00139702	1.8568e-05	0.942659
w1126	4	106109340	108138450	2.23505e-05	NA	-0.00171423	-0.00101087	1.57684e-05	0.995509
w1127	4	106557566	108513152	-7.95752e-05	NA	-0.0016499	-0.00115207	1.38235e-05	0.982924
w1128	4	106998641	109056742	-0.00032186	NA	-0.00146773	-0.000793967	1.36213e-05	0.930506
w1129	4	107385228	109497080	-0.000371965	NA	-0.000905275	-0.000676017	1.364e-05	0.919777
w1130	4	107882283	109894976	-0.000419221	NA	-0.000378119	-0.000528506	1.4897e-05	0.913507
w1131	4	108141611	110146941	-0.00117473	NA	-0.000385268	-0.00125452	1.89732e-05	0.787397
w1132	4	108526688	110480862	-0.00143133	NA	4.56069e-05	-0.00103532	1.94462e-05	0.745499
w1133	4	109057845	110888796	-0.00121534	NA	2.95829e-05	-0.00149401	1.87741e-05	0.7791
w1134	4	109497942	111182848	-0.000913939	NA	-0.000433251	-0.00151912	2.0478e-05	0.839945
w1135	4	109896085	111471875	-0.000850537	NA	-0.000797953	-0.00206192	2.19523e-05	0.85595
w1136	4	110147974	111715520	-0.00026345	NA	-0.000704774	-0.00192482	2.22234e-05	0.955434
w1137	4	110495586	112028828	0.000235553	NA	-0.00132342	-0.00203164	2.14526e-05	0.95944
w1138	4	110891142	112510439	0.000275426	NA	-0.00152168	-0.00211775	2.12461e-05	0.952352
w1139	4	111183615	113357124	9.6321e-05	NA	-0.00126867	-0.00222572	1.87784e-05	0.982266
w1140	4	111472679	113763585	0.000212167	NA	-0.00123891	-0.00163726	1.74311e-05	0.959471
w1141	4	111718514	114086771	-3.57558e-06	NA	-0.000964398	-0.00124058	1.78268e-05	0.999324
w1142	4	112037567	114405937	-0.000114255	NA	3.5667e-05	-0.00129794	1.7911e-05	0.978462
w1143	4	112519136	114708173	-0.000352837	NA	0.00046123	-0.00109309	1.81709e-05	0.934032
w1144	4	113369025	115066503	-0.000316087	NA	0.000694941	-0.000560859	1.74294e-05	0.939648
w1145	4	113764296	115442796	-0.000285918	NA	0.000941586	-0.000512246	1.86313e-05	0.947187
w1146	4	114089686	115722999	0.000133977	NA	0.000974079	-0.000977123	1.93747e-05	0.975718
w1147	4	114406820	116119242	0.000539111	NA	0.000643253	-0.000954551	1.79285e-05	0.898685
w1148	4	114712221	116432240	0.000974914	NA	0.000369632	-0.000587408	1.97147e-05	0.826207
w1149	4	115067836	116630119	0.00100793	NA	-9.93634e-05	-0.000449709	2.30051e-05	0.833556
w1150	4	115443890	116837085	0.000767998	NA	0.00042702	-0.000850885	3.25989e-05	0.892998
w1151	4	115723682	117108434	0.000973265	NA	0.000431755	-0.00072176	2.53409e-05	0.846693
w1152	4	116122583	117526572	0.000754719	NA	0.000211042	-0.00086055	2.71691e-05	0.884874
w1153	4	116434526	117888323	0.000462566	NA	0.00031601	-0.00128579	1.877e-05	0.914973
w1154	4	116631239	118316675	-1.69216e-05	NA	0.00131069	-0.0019189	1.51479e-05	0.996531
w1155	4	116837662	118919547	0.000213305	NA	0.00141613	-0.0019275	1.36397e-05	0.953943
w1156	4	117112350	119704578	0.000214542	NA	0.00183407	-0.00186761	8.39403e-06	0.94097
w1157	5	37371	3020843	-0.00153215	-0.685331	0.00109798	0.00455204	2.49105e-05	0.758859
w1158	5	993669	3578597	-0.00130445	-0.768452	0.00110722	0.00260249	2.41545e-05	0.790688
w1159	5	1456630	4045909	-0.00108316	-0.816104	0.000706378	0.00249377	2.2944e-05	0.821101
w1160	5	1893807	4409030	-0.000461879	NA	-0.000416416	0.00220892	2.69271e-05	0.929075
w1161	5	2274001	4715637	-0.000722844	NA	-0.000378641	0.00247057	2.10385e-05	0.874777
w1162	5	3025206	5137769	-0.00041659	NA	-0.000572312	0.00212819	2.75607e-05	0.936752
w1163	5	3592318	5503501	-5.27519e-05	NA	-0.00109754	0.00150969	2.1916e-05	0.991009
w1164	5	4047119	6004187	0.000159325	NA	-0.000898383	0.000865184	2.24955e-05	0.973202
w1165	5	4410741	6394721	0.00028083	NA	-0.000929024	0.00135797	2.36221e-05	0.953923
w1166	5	5139264	7124496	3.00389e-05	NA	-0.000890379	0.0013503	2.49098e-05	0.995198
w1167	5	4724177	6775837	0.000241661	NA	-0.000742446	0.00126304	2.38937e-05	0.96057
w1168	5	5506797	7734268	-0.000628917	NA	-0.000538204	0.00192283	3.02238e-05	0.908922
w1169	5	6009131	8384413	-0.000452791	NA	-0.000965007	0.002449	2.93033e-05	0.933339
w1170	5	6397558	8963886	-0.000642322	NA	-0.00110044	0.00219517	2.61589e-05	0.900059
w1171	5	6777283	9686512	-0.000373232	NA	-0.00186132	0.00189513	2.56219e-05	0.941221
w1172	5	7127604	10190011	5.92643e-05	NA	-0.00173298	0.00155065	2.23246e-05	0.989992
w1173	5	7737559	10632800	0.000486923	NA	-0.00164075	0.000867103	2.18324e-05	0.917003
w1174	5	8392647	11012357	0.000303306	NA	-0.00153556	9.97645e-05	2.31659e-05	0.949753
w1175	5	8964846	11250201	0.000575134	NA	-0.00137922	-0.00045298	2.41346e-05	0.906804
w1176	5	9689179	11715037	0.000663783	NA	-0.00130588	-0.000462317	2.36302e-05	0.891386
w1177	5	10193160	12163997	0.000207393	NA	-0.00112031	0.00019687	2.30045e-05	0.96551
w1178	5	10633749	12410483	0.000240897	NA	-0.00127319	0.00050081	2.24066e-05	0.959412
w1179	5	11014109	12691294	0.000360143	NA	-0.00130112	0.00066165	2.07179e-05	0.936935
w1180	5	11250881	13138962	-8.0076e-05	NA	-0.000919199	0.000716136	2.28811e-05	0.986644
w1181	5	11719537	13647550	-0.000296908	NA	-0.000413258	0.000624798	2.46779e-05	0.952341
w1182	5	12166607	14405286	-0.000208519	NA	-0.000344262	-1.45347e-05	2.04591e-05	0.96323
w1183	5	12411922	14976170	-0.000237841	NA	-0.000188392	-0.000319078	2.29298e-05	0.960386
w1184	5	12696793	15486142	-0.000578294	NA	0.000315484	-0.000700051	1.96071e-05	0.896092
w1185	5	13145409	15833435	-0.000317514	NA	2.44623e-05	-0.000673589	2.21667e-05	0.946232
w1186	5	13653277	16371330	-0.000177627	NA	1.11747e-05	-0.000578059	1.97734e-05	0.968137
w1187	5	14407638	16879341	-0.00051842	NA	0.000239259	-0.000634476	2.24198e-05	0.912816
w1188	5	14983994	17258467	-0.00075105	NA	0.000740307	-0.00069554	2.09838e-05	0.869766
w1189	5	15486655	17750878	-0.000267929	NA	0.0011166	-0.000869905	1.89456e-05	0.950917
w1190	5	15841702	18307284	-0.00056777	NA	0.00229972	-0.00115109	1.69992e-05	0.890472
w1191	5	16385118	18848068	-0.000600609	NA	0.00204217	-0.00155172	1.72818e-05	0.885124
w1192	5	16883042	19384807	-7.05118e-05	NA	0.00195112	-0.00166659	1.77316e-05	0.98664
w1193	5	17263043	19720511	0.000357074	NA	0.00133295	-0.00172793	2.04441e-05	0.937055
w1194	5	17758791	20183646	0.000254522	NA	0.00152036	-0.00182177	2.10632e-05	0.955774
w1195	5	18310763	20677012	0.000839414	NA	0.00105313	-0.00199865	2.15056e-05	0.856361
w1196	5	18850812	21040649	0.000949755	NA	0.00109725	-0.00205614	2.06872e-05	0.834593
w1197	5	19388067	21565220	0.000795261	NA	0.000890368	-0.00189631	2.01599e-05	0.859415
w1198	5	19722597	21888288	0.000648959	NA	0.00119829	-0.00193518	2.13039e-05	0.888185
w1199	5	20186866	22361263	0.000595956	NA	0.000939164	-0.00190395	2.29864e-05	0.901076
w1200	5	20680123	22668265	0.000150411	NA	0.000972699	-0.00165862	2.2578e-05	0.974747
w1201	5	21051470	23091005	-0.000717259	NA	0.00222148	-0.000829105	2.25359e-05	0.879904
w1202	5	21566090	23674638	-0.000756438	NA	0.00194499	-0.000762144	1.91523e-05	0.862771
w1203	5	22674078	24896393	-3.3916e-05	-0.0745479	0.000919192	0.000225181	1.49725e-05	0.993007
w1204	5	21889128	24070212	-0.000644016	NA	0.00156861	-0.000556378	1.59017e-05	0.871699
w1205	5	22368472	24481944	-0.000440009	NA	0.00147937	-0.000244889	1.66122e-05	0.91403
w1206	5	23092590	25449441	0.000479108	NA	2.91617e-05	-0.000196767	9.37464e-06	0.875655
w1207	5	24071445	26682415	0.000392997	NA	-8.75708e-05	-0.00025271	8.59025e-06	0.893334
w1208	5	23679253	26079030	0.000441296	NA	-2.21853e-05	-0.000329093	1.11735e-05	0.89497
w1209	5	24488374	27065359	0.000263603	NA	-0.000469539	-0.000396809	9.42477e-06	0.931574
w1210	5	24899290	27334455	0.000239014	NA	-0.000552527	-0.000625591	8.45324e-06	0.934482
w1211	5	25451903	27811958	0.000246329	NA	-0.000624543	-0.000645417	1.14302e-05	0.941918
w1212	5	26083742	28408608	0.000394648	NA	-0.0005435	-0.000441585	9.09945e-06	0.895911
w1213	5	26687117	28874532	0.00035601	NA	0.000117698	-0.000582146	1.25932e-05	0.920089
w1214	5	27066637	29641917	0.000294236	NA	0.00061874	-0.000504122	1.40135e-05	0.937351
w1215	5	27335514	30006543	0.000206329	NA	0.000533676	-0.0008399	1.25901e-05	0.953629
w1216	5	27815175	30907341	-1.85131e-05	NA	0.000756642	-0.00068348	1.15401e-05	0.995652
w1217	5	28412580	31539995	-0.000300822	NA	0.000485887	-0.000192917	1.37059e-05	0.935238
w1218	5	28880505	31984342	-0.000325674	NA	-0.000493779	0.000220371	1.17584e-05	0.924335
w1219	5	29645303	32387230	-0.000416164	NA	-0.0010397	0.000526308	1.15935e-05	0.902722
w1220	5	30009089	32802020	-0.000638868	NA	-0.00114905	0.00143692	1.35942e-05	0.862436
w1221	5	30925626	33295265	-0.00086201	NA	-0.00132148	0.00351191	1.31557e-05	0.812145
w1222	5	31544112	33824755	-0.0009704	NA	-0.00121595	0.00393843	1.49208e-05	0.801644
w1223	5	31992307	34534833	-0.00163676	NA	-0.00121073	0.00758889	1.67501e-05	0.689213
w1224	5	32389438	35064699	-0.0020211	NA	-0.00106424	0.00952377	1.75244e-05	0.629239
w1225	5	32816605	35563618	-0.0022111	NA	-0.00100189	0.00976954	1.63298e-05	0.584266
w1226	5	33316379	35891426	-0.00241177	NA	-0.00101486	0.00923862	1.64543e-05	0.552137
w1227	5	33826544	36407167	-0.00237464	NA	-0.00102905	0.00908174	1.52045e-05	0.542529
w1228	5	34540786	37069143	-0.0016175	NA	-0.00076624	0.00580722	1.56978e-05	0.68309
w1229	5	35074286	37635880	-0.000834976	NA	-0.000905874	0.00535088	1.62635e-05	0.835974
w1230	5	35565729	38157252	-0.000547985	NA	-0.000927229	0.0053554	1.82725e-05	0.897995
w1231	5	35898349	38758310	-0.000179233	NA	-0.000947879	0.00399322	2.01943e-05	0.968185
w1232	5	36407687	39230120	-4.36237e-05	NA	-0.000738293	0.00284266	2.62666e-05	0.993209
w1233	5	37090895	39704579	-0.000418177	NA	-0.000750199	0.00321751	1.91575e-05	0.923885
w1234	5	37637943	40341431	-0.000993006	NA	-0.000468936	0.00233321	1.92685e-05	0.821032
w1235	5	38165014	40798885	-0.00136654	NA	-0.000127396	0.00183281	1.39013e-05	0.713978
w1236	5	38759716	41322738	-0.0021093	-18.0464	3.19324e-06	0.00427819	1.34604e-05	0.565345
w1237	5	39232088	41810665	-0.0022171	NA	-0.000187235	0.00539594	1.13458e-05	0.510399
w1238	5	39719254	42297091	-0.0022545	NA	-0.000405845	0.00551562	1.08967e-05	0.494623
w1239	5	40342668	42838011	-0.00254758	NA	-0.000190382	0.00574543	1.46281e-05	0.505353
w1240	5	40801238	43407077	-0.00343619	-2.64719	0.000235458	0.00715601	1.32872e-05	0.345849
w1241	5	41326654	43875897	-0.00382353	-1.71161	0.00069335	0.00719723	1.32444e-05	0.29343
w1242	5	41815278	44518545	-0.00376818	-1.5552	0.000944575	0.00621516	1.66436e-05	0.355668
w1243	5	42298343	44938931	-0.00355873	-1.21211	0.00147364	0.00584945	1.43852e-05	0.348095
w1244	5	42838697	45320311	-0.00373157	-1.13109	0.0019928	0.00546168	1.40465e-05	0.31942
w1245	5	43415290	45978155	-0.00328983	-1.06983	0.00234985	0.00402416	1.63086e-05	0.415279
w1246	5	43880746	46594770	-0.00257267	-1.17804	0.00337352	0.00141373	1.51162e-05	0.508161
w1247	5	44528721	46983996	-0.00259827	-1.22182	0.00353767	0.00127832	1.77738e-05	0.537694
w1248	5	44940238	47529588	-0.00311877	-1.67825	0.00366931	0.000941169	1.53071e-05	0.425368
w1249	5	45326700	48795892	-0.00322758	-1.39304	0.00365498	0.00146874	1.44174e-05	0.395309
w1250	5	45981588	49471078	-0.0023296	-1.22968	0.00311807	0.00115105	1.75228e-05	0.577856
w1251	5	46599022	50031234	-0.00199638	-1.26511	0.00203346	0.00122459	2.1198e-05	0.664574
w1252	5	46988433	50609833	-0.00224038	-1.09244	0.00279379	0.0015054	2.67853e-05	0.665097
w1253	5	47530243	51078037	-0.00156679	-0.837402	0.00265573	0.00131817	2.05652e-05	0.729721
w1254	5	48803185	51631337	-0.000740351	-0.480255	0.00292704	0.000811898	2.66639e-05	0.885993
w1255	5	49472025	52271501	-0.00129788	-0.67384	0.00319063	0.00116274	1.94434e-05	0.768498
w1256	5	50037182	53021374	-0.00166711	-0.746829	0.00305667	0.00163019	1.45925e-05	0.662536
w1257	5	50614283	53719833	-0.00168983	-0.81179	0.0024626	0.00175957	1.38347e-05	0.6496
w1258	5	51078877	54225959	-0.0023114	-0.803805	0.00241042	0.00343048	1.34138e-05	0.527975
w1259	5	51632396	54707871	-0.00281923	-1.05996	0.00191792	0.00368855	1.34012e-05	0.441229
w1260	5	52290466	55285213	-0.00316736	-1.15414	0.00174547	0.00431488	1.86773e-05	0.463624
w1261	5	53037791	56347347	-0.00359947	-1.18917	0.00176997	0.00517633	1.51991e-05	0.355865
w1262	5	53722470	57333269	-0.003317	-1.29621	0.00134301	0.00487597	1.54256e-05	0.398363
w1263	5	54240511	58265467	-0.00272169	-1.29858	0.00134478	0.00326654	1.67614e-05	0.506186
w1264	5	54712141	59910149	-0.00235536	-1.67212	0.000674194	0.00294302	1.31296e-05	0.515675
w1265	5	55294713	60468395	-0.00189411	-3.03906	0.000202383	0.00191937	1.95283e-05	0.668199
w1266	5	56353589	61402804	-0.000991167	NA	-0.000215439	0.00068747	1.91111e-05	0.820636
w1267	5	57336315	62022265	-0.00102736	NA	-0.000127246	0.00117621	1.75379e-05	0.806208
w1268	5	58269939	62702914	-0.00113466	NA	-0.000593417	0.00203075	1.87546e-05	0.793317
w1269	5	59910906	63228942	-0.00103575	NA	-0.00066359	0.00161814	1.74414e-05	0.804129
w1270	5	60493287	63695065	-0.00106351	NA	-0.000423484	0.00138404	1.74375e-05	0.798967
w1271	5	61414917	64523477	-0.00110177	NA	-0.000523351	0.00126796	1.80536e-05	0.7954
w1272	5	62025595	65084805	-0.00134783	NA	-0.000104093	0.00126546	1.91793e-05	0.758262
w1273	5	62720497	65817004	-0.00124501	NA	-0.000168154	0.000283088	2.5214e-05	0.804179
w1274	5	63232390	66609169	-0.000989101	NA	-0.000254285	0.000113771	2.77699e-05	0.851115
w1275	5	63697742	67128447	-0.000733895	NA	-0.000716123	0.000914395	1.79681e-05	0.862546
w1276	5	64539308	67520471	-0.00056285	NA	-0.000790258	0.000644881	1.78675e-05	0.89407
w1277	5	65089397	68071797	8.75585e-05	NA	-0.00121535	0.000250747	1.65913e-05	0.98285
w1278	5	65827464	68397943	-1.11666e-05	NA	-0.00116316	0.000235132	1.55774e-05	0.997743
w1279	5	66615041	69044504	-0.000295077	NA	-0.000991874	0.000342049	1.45228e-05	0.938281
w1280	5	67131743	69666171	-0.000207866	NA	-0.000565228	-0.000330816	1.4426e-05	0.956355
w1281	5	67526075	70444793	-0.000297442	NA	-0.000514365	-0.000126423	1.76786e-05	0.943603
w1282	5	68075934	70788873	-0.000753306	NA	-0.000528151	-0.000276843	1.43921e-05	0.842601
w1283	5	68400647	71209044	-0.000709853	NA	-0.00027631	-0.000483447	1.37846e-05	0.848375
w1284	5	69046465	71794323	-0.000362401	NA	-0.000216806	-0.00078507	1.38968e-05	0.922556
w1285	5	69670304	72140465	-0.000331178	NA	-0.000387002	-0.000867009	1.57622e-05	0.93352
w1286	5	70446504	72722023	-0.000306249	NA	-0.000260093	-0.00104771	1.75747e-05	0.941765
w1287	5	70792580	73364258	1.32917e-05	NA	-0.000537478	-0.00123826	1.87338e-05	0.99755
w1288	5	71214845	73763000	0.000224532	NA	-0.00103613	-0.0006413	1.70666e-05	0.956656
w1289	5	71796147	74235496	8.87165e-05	NA	-0.00134042	-0.000597213	2.05169e-05	0.984374
w1290	5	72150545	74853402	-5.1989e-05	NA	-0.001316	-0.000810003	1.71385e-05	0.98998
w1291	5	72751762	75282623	0.000143303	NA	-0.0014858	-0.000815957	1.2822e-05	0.968077
w1292	5	73365743	75827470	-6.37544e-05	NA	-0.00107055	-0.000421328	1.2927e-05	0.985853
w1293	5	73767718	76567174	-2.40889e-05	NA	-0.000966878	-0.000772646	1.38804e-05	0.994841
w1294	5	74241246	77038803	0.000377916	NA	-0.000455876	-0.000505521	1.35124e-05	0.918115
w1295	5	74857097	77503580	0.000328005	NA	-0.000219202	-0.000248989	1.2136e-05	0.924986
w1296	5	75283905	78054323	0.000298978	2.04151	0.000314841	6.8121e-05	1.14784e-05	0.929681
w1297	5	75836996	78552863	0.00064555	NA	0.000130372	-0.000178579	1.13841e-05	0.848268
w1298	5	76592480	79197520	0.000584471	NA	0.000304916	-0.000288025	1.23942e-05	0.868143
w1299	5	77041031	79998705	0.000215579	NA	-5.93093e-05	-0.00061236	1.44619e-05	0.954793
w1300	5	77507226	80565518	0.000414139	NA	-0.000413476	-0.000788372	1.38879e-05	0.911514
w1301	5	78056101	81257556	0.000373934	NA	-0.000886259	-0.00125429	1.41516e-05	0.92082
w1302	5	78555211	82074199	0.000191474	NA	-0.00119288	-0.00126032	1.54886e-05	0.961197
w1303	5	79203216	82351312	-0.000230473	NA	-0.00127737	-0.00074887	1.65679e-05	0.954846
w1304	5	80003611	82768006	-0.000217619	NA	-0.00103103	-0.000430229	1.83321e-05	0.959464
w1305	5	80572182	83229622	-0.000410242	NA	-0.000941175	-0.000379414	1.9981e-05	0.926876
w1306	5	81274020	83708635	-0.000247426	NA	-0.00117857	-0.000363404	1.87811e-05	0.954471
w1307	5	82077397	84282286	-0.000278533	NA	-0.00109759	0.000285473	2.04542e-05	0.950892
w1308	5	82355255	84831832	2.59684e-05	NA	-0.00114822	2.85311e-05	2.29063e-05	0.995671
w1309	5	82772616	85175239	0.000152423	NA	-0.00155946	7.06091e-05	2.13309e-05	0.973673
w1310	5	83233828	85618556	0.000458432	NA	-0.00157237	0.000173738	1.95918e-05	0.91751
w1311	5	83712308	86214617	0.000856777	NA	-0.00108026	0.000865658	1.95343e-05	0.846292
w1312	5	84285421	86637461	0.0013381	NA	-0.000859278	0.00103612	1.84911e-05	0.755667
w1313	5	84835600	87085347	0.00142175	NA	-0.000916496	0.00102325	1.87062e-05	0.742366
w1314	5	85184482	87467300	0.00148486	NA	-0.000765672	0.000567026	1.92987e-05	0.73536
w1315	5	85620997	88117221	0.00132469	NA	-0.000736259	0.00049818	1.90895e-05	0.761744
w1316	5	86219746	88673518	0.000497143	NA	-0.000921995	0.000606119	2.00672e-05	0.911634
w1317	5	86641999	89086730	0.00022456	NA	-0.00102746	0.00089826	2.10437e-05	0.960957
w1318	5	87087016	89573920	0.000484552	NA	-0.00109606	0.00112272	2.00528e-05	0.913832
w1319	5	87477743	90167820	0.000944301	NA	-0.000876789	0.00211141	2.04723e-05	0.834681
w1320	5	88123999	90692584	0.000976505	NA	-0.000873657	0.00261901	1.75949e-05	0.815918
w1321	5	88675186	91283153	0.00148479	NA	-0.000570446	0.00205762	1.88211e-05	0.732162
w1322	5	89087435	91726685	0.00157162	NA	-0.000217299	0.00126403	1.33259e-05	0.666813
w1323	5	89578034	92276212	0.00147305	NA	-8.63538e-05	0.000907791	1.44298e-05	0.698177
w1324	5	90170977	92875185	0.000912819	7.76095	0.000120787	0.00011453	1.20728e-05	0.792772
w1325	5	90697747	93503991	0.000870666	NA	0.000414953	-0.000427821	1.20044e-05	0.801587
w1326	5	91300867	93998131	0.00075843	NA	5.9097e-05	-0.000375079	1.40846e-05	0.839847
w1327	5	91728162	94498394	0.000768215	NA	-0.000116065	-0.000100718	1.68161e-05	0.851398
w1328	5	92279208	94995962	0.00105965	NA	-2.99621e-05	0.000460859	1.42428e-05	0.77888
w1329	5	92879001	95643705	0.00114026	NA	-0.000223468	0.000715752	1.61547e-05	0.776643
w1330	5	93511300	96068650	0.00112068	NA	-0.000628661	0.000898056	1.60668e-05	0.779794
w1331	5	94003466	96292671	0.00101961	NA	-0.000620166	0.000504657	1.57511e-05	0.797249
w1332	5	94507213	96678252	0.00076766	NA	-0.000759313	-6.81175e-05	1.39104e-05	0.836927
w1333	5	95002521	97026455	0.000421388	NA	-0.000828081	1.80901e-05	1.4157e-05	0.910828
w1334	5	95647010	97467316	0.000647805	NA	-0.000582327	0.000348517	1.42219e-05	0.863613
w1335	5	96075243	97924213	0.000806221	4.52576	0.000167226	0.000189767	1.55437e-05	0.837969
w1336	5	96299131	98433632	0.000899089	3.73337	0.000106187	0.000546177	1.73701e-05	0.829202
w1337	5	96680741	98826678	0.00101052	6.8804	2.16917e-05	0.000994419	2.01407e-05	0.821848
w1338	5	97029261	99438837	0.00099106	NA	0.000239864	-3.77795e-05	1.88645e-05	0.819506
w1339	5	97470435	99792246	0.000790418	NA	-0.000412666	-0.000686956	1.84641e-05	0.854055
w1340	5	97928224	100300261	0.000770911	NA	-0.00117221	-0.000691711	1.81047e-05	0.856227
w1341	5	98436350	100834273	0.000966285	NA	-0.000875566	-0.000885151	1.74253e-05	0.816941
w1342	5	98836292	101143993	0.00085063	NA	-0.000641616	-0.000780189	1.73404e-05	0.83814
w1343	5	99439661	101621903	0.000582639	NA	-0.000722274	-0.000351471	1.67826e-05	0.886904
w1344	5	99794408	102325919	0.000257754	NA	-0.00053917	-1.96895e-05	1.69794e-05	0.950123
w1345	5	100301032	103203836	-6.36524e-05	NA	-0.000440053	2.51181e-05	1.89013e-05	0.988319
w1346	5	100839993	103810293	-0.000267224	NA	-0.000479851	0.000106171	2.08052e-05	0.953282
w1347	5	101152035	104234738	-0.000309657	NA	-0.000559274	-9.21356e-05	1.41586e-05	0.934413
w1348	5	101625777	104476933	-0.000275935	NA	-0.000775569	-0.000113591	1.42451e-05	0.941719
w1349	5	102326509	104759620	-0.000111608	NA	-0.000768477	-0.000240712	1.53772e-05	0.977294
w1350	5	103204598	105059949	-3.88407e-05	NA	-0.000782389	-0.00023283	1.70268e-05	0.99249
w1351	5	103813225	105381329	-0.000210937	NA	-0.00063249	-9.17254e-05	1.74558e-05	0.959734
w1352	5	104237677	105837913	-0.000278517	NA	-0.000603318	9.95788e-05	1.81253e-05	0.94784
w1353	5	104478003	106188648	0.000157818	NA	-0.000255177	0.000219258	1.55938e-05	0.968121
w1354	5	104760440	106496275	0.000357185	2.10573	7.00165e-05	0.000410944	1.48812e-05	0.926228
w1355	5	105061079	106809691	0.000336765	NA	-8.65604e-05	0.000486381	1.34011e-05	0.926703
w1356	5	105387375	107247891	0.000393526	NA	-0.000255312	0.000491122	1.72105e-05	0.924427
w1357	5	105840965	107718805	0.000335087	NA	-0.00021173	0.000822414	1.23853e-05	0.924144
w1358	5	106189372	108159160	5.62798e-06	NA	-0.000360829	0.0010491	1.76002e-05	0.99893
w1359	5	106496738	108644173	-0.000379436	NA	-0.000324593	0.00105133	1.177e-05	0.911935
w1360	5	106810613	109020216	-0.000407119	NA	-8.12104e-06	0.00109853	1.16938e-05	0.905233
w1361	5	107252211	109443117	-0.000353451	-0.771024	0.000164285	0.00127916	1.06255e-05	0.913654
w1362	5	107722898	109883732	-0.000260454	-0.389671	0.000250181	0.00178572	1.32472e-05	0.942952
w1363	5	108162970	110258876	-0.000216299	-0.364282	0.000219094	0.00160917	9.84145e-06	0.945031
w1364	5	108644946	110542793	-5.36758e-06	-0.110789	1.68556e-06	0.00139258	9.24027e-06	0.998591
w1365	5	109022884	110987971	7.79013e-05	NA	-0.000194233	0.00132651	1.02824e-05	0.980618
w1366	5	109444735	111387629	0.000179118	NA	-0.000114705	0.00144638	1.07083e-05	0.956348
w1367	5	109887704	112001075	0.000278635	NA	-0.000227128	0.000768737	1.00814e-05	0.930071
w1368	5	110260504	112591446	0.000369909	NA	-1.43809e-05	0.000423816	1.07782e-05	0.910289
w1369	5	110553381	112977540	0.000399512	0.930662	0.000532824	0.000345853	1.39495e-05	0.914815
w1370	5	110994669	113389988	0.000536913	1.13714	0.000621523	0.000358691	9.45848e-06	0.86141
w1371	5	111391043	113796754	0.000398764	NA	0.000392362	-0.000165002	9.05469e-06	0.894574
w1372	5	112004499	114207871	0.000349436	NA	0.000617076	-0.000284144	9.40045e-06	0.909261
w1373	5	112596714	114482927	0.000144174	0.688106	0.000686442	6.39529e-05	9.69038e-06	0.96306
w1374	5	112981457	114813996	0.000202591	1.43886	0.000116317	0.000170436	1.02932e-05	0.94965
w1375	5	113396363	115182400	-1.81627e-05	-0.0982257	0.000181465	0.000188417	1.23317e-05	0.995873
w1376	5	113797591	115527145	6.99254e-05	0.16281	0.00073705	0.000250272	2.42205e-05	0.988664
w1377	5	114208935	115962934	1.2063e-05	0.0413039	0.000563996	0.000151236	1.6462e-05	0.997628
w1378	5	114483407	116317101	0.000339204	NA	0.000190841	-0.000307262	1.96271e-05	0.938969
w1379	5	114814526	116783806	0.000523702	NA	0.000390406	-0.000301403	1.28759e-05	0.883963
w1380	5	115184224	117197183	0.000537185	NA	0.000840676	-0.000285945	1.13732e-05	0.873442
w1381	5	115527911	117548731	0.00061554	NA	0.000814349	-2.85439e-05	1.13971e-05	0.855323
w1382	5	115983568	117747011	0.000641501	NA	0.00222503	-0.000273737	1.5048e-05	0.868653
w1383	5	116322409	118085231	0.000495309	NA	0.00253872	-0.000388681	2.61684e-05	0.922865
w1384	5	116787905	118372340	0.000354312	NA	0.00250576	-0.000602947	2.72578e-05	0.945894
w1385	5	117207462	118728781	0.000518808	NA	0.00149449	-0.000628536	2.99075e-05	0.92442
w1386	5	117550390	119114188	0.000107316	NA	0.00102425	-0.000961177	2.64832e-05	0.983363
w1387	5	117753977	119837445	0.000419193	NA	-0.000667724	0.000361101	1.57832e-05	0.915967
w1388	6	115156	2506155	-0.00141423	NA	0.00676169	-0.000852794	1.48971e-05	0.714059
w1389	6	661827	2979194	-0.000701926	NA	0.00452278	-0.000932575	1.60268e-05	0.860817
w1390	6	1161492	3442538	-0.00112948	NA	0.00261693	-0.000527731	1.58281e-05	0.776488
w1391	6	1534815	3669135	-0.0014649	NA	0.000608331	-3.26258e-05	1.59859e-05	0.714078
w1392	6	2012917	4131111	-0.00135359	NA	0.000380254	-9.67908e-05	1.7241e-05	0.744431
w1393	6	2511525	4584605	-0.000985078	NA	-0.000112732	-0.00027016	1.96457e-05	0.824121
w1394	6	2980495	5021719	-0.000974699	NA	0.000397324	-0.000216034	2.14357e-05	0.833259
w1395	6	3447118	5640586	-0.00139324	-4.73632	0.00192118	4.50405e-05	1.65534e-05	0.732021
w1396	6	3675574	6173869	-0.0014738	NA	0.00204859	-0.000881019	1.63652e-05	0.715622
w1397	6	4144587	6556190	-0.00115253	NA	0.000820465	-0.00116795	1.62438e-05	0.774907
w1398	6	4586733	6856449	-0.000857973	NA	0.000834322	-0.00121898	1.56522e-05	0.828315
w1399	6	5026991	7231698	-0.000821266	NA	0.00139238	-0.00138975	1.56079e-05	0.835323
w1400	6	5643578	7675926	-0.000306105	NA	-3.69523e-05	-0.00174916	1.71558e-05	0.941087
w1401	6	6177229	8273855	-2.29718e-05	NA	0.000400157	-0.00144305	1.71638e-05	0.995576
w1402	6	6557042	8697770	0.000109906	NA	0.000879909	-0.000740044	1.71169e-05	0.978807
w1403	6	6859624	9099436	-0.000592361	-2.15214	0.00141773	5.34366e-05	1.76849e-05	0.887981
w1404	6	7232604	9555615	-0.000428849	-0.775149	0.000644721	0.000474753	1.8479e-05	0.920533
w1405	6	7678387	9890007	-0.000429936	-1.33718	0.000393096	0.000262986	1.56935e-05	0.913576
w1406	6	8279008	10319530	-0.000697374	-7.51349	3.64209e-05	0.000236536	1.2641e-05	0.844497
w1407	6	8705839	10675959	-0.000931549	NA	-1.86175e-05	-0.00027172	1.36647e-05	0.801039
w1408	6	9105163	11078997	-0.000368074	NA	-0.000556054	-0.00105912	1.46e-05	0.923259
w1409	6	9559861	11400179	-0.00060325	NA	-0.000659687	-0.00101032	1.69999e-05	0.883677
w1410	6	9896356	11676094	-0.000126866	NA	7.87991e-05	-0.000765819	2.34989e-05	0.979121
w1411	6	10327927	12002585	-0.000599704	NA	0.000564247	-0.000413173	2.4154e-05	0.902881
w1412	6	10676883	12413294	-0.000373448	NA	0.000841791	-0.000555115	2.31866e-05	0.938182
w1413	6	11081079	12714596	-0.000474654	NA	0.00119726	-0.000581709	2.19932e-05	0.919382
w1414	6	11402835	12967079	-0.000517284	NA	0.0014162	-0.000911723	1.95242e-05	0.906805
w1415	6	11685703	13325468	-0.000953261	NA	0.000937927	-0.00107952	1.88189e-05	0.826071
w1416	6	12004156	13621029	-0.00043674	NA	0.000716975	-0.0018114	2.11382e-05	0.924321
w1417	6	12418638	14158323	-0.000491917	NA	0.0002405	-0.00169658	1.98988e-05	0.912191
w1418	6	12716541	14822137	-0.000347597	NA	0.00029352	-0.00178313	2.13798e-05	0.940075
w1419	6	12968694	15418041	-0.000299524	NA	0.000108061	-0.00171407	2.25219e-05	0.949675
w1420	6	13328947	15684151	-0.000373559	NA	8.13214e-05	-0.00129113	2.30227e-05	0.937944
w1421	6	13622671	15994977	-0.000585118	NA	-5.58649e-06	-0.000835014	1.92238e-05	0.893836
w1422	6	14163501	16389394	-0.000562425	NA	0.000113207	-0.000624697	2.20865e-05	0.904741
w1423	6	14830924	16797266	-0.000489414	NA	-0.000257476	-0.000444357	1.52036e-05	0.900114
w1424	6	15422230	17183284	-0.000667232	NA	0.000187659	-0.000417946	1.446e-05	0.860714
w1425	6	15684639	17619846	-0.000405384	NA	3.27979e-05	-0.000708466	1.93408e-05	0.926556
w1426	6	15996236	17962467	-0.000364108	NA	-0.000255093	-0.000843896	1.97663e-05	0.934729
w1427	6	16390211	18408536	-0.000871275	NA	0.000342429	-0.00087239	1.79615e-05	0.837118
w1428	6	16799228	18887394	-0.000704596	NA	0.000487056	-0.000776037	1.91193e-05	0.871983
w1429	6	17185981	19219427	-0.000336315	NA	7.30406e-06	-0.000516308	1.98599e-05	0.939843
w1430	6	17622599	19679047	-0.000190826	NA	0.000391092	-0.00020332	2.1146e-05	0.966899
w1431	6	17971218	20261787	-0.000187794	NA	0.000439193	-0.000144134	2.67864e-05	0.971055
w1432	6	18413478	20768561	9.39254e-05	NA	-0.000108368	0.000279244	3.3972e-05	0.987143
w1433	6	18890075	21256813	-0.000443295	-0.973695	0.000402742	0.000514653	2.39359e-05	0.927804
w1434	6	19229049	21737930	-0.000344848	-0.875172	0.000425772	0.000364664	1.89617e-05	0.936879
w1435	6	19679976	22104316	-0.000477491	NA	0.000176116	-3.98063e-05	2.60252e-05	0.925428
w1436	6	20264958	22546875	-0.000136489	-0.696656	0.000324368	0.000118337	1.79867e-05	0.974326
w1437	6	20770281	23018926	-2.6183e-05	NA	0.000462701	-0.000104037	1.82062e-05	0.995104
w1438	6	21258026	23550389	0.000309824	NA	-6.14541e-05	-1.33182e-05	2.07245e-05	0.94574
w1439	6	21738831	24128423	0.000201168	2.83564	0.000135916	3.70291e-05	1.90657e-05	0.963253
w1440	6	22108505	24544566	1.15033e-05	0.0494849	0.000160345	0.000337008	1.86907e-05	0.997877
w1441	6	22547488	24973994	-4.59459e-05	-0.229823	0.000183219	0.000218141	1.79445e-05	0.991346
w1442	6	23022624	25498250	9.03357e-06	NA	-0.000212843	7.79356e-05	2.44186e-05	0.998541
w1443	6	23555860	25887841	-0.000231089	NA	3.93696e-05	-0.000265712	1.88711e-05	0.957575
w1444	6	24130129	26351452	-0.000373806	NA	-5.71879e-05	-0.000486146	2.00877e-05	0.933531
w1445	6	24546201	26712454	-0.000344022	NA	0.000713334	-0.000789043	1.86173e-05	0.936451
w1446	6	24976959	27146698	-0.000472346	NA	0.000930156	-0.00102386	1.87608e-05	0.913161
w1447	6	25500339	27541244	-0.000670039	NA	0.000878848	-0.000666603	1.72939e-05	0.871998
w1448	6	25888515	28062988	-0.000476395	NA	0.000858157	-0.000978945	1.69612e-05	0.90791
w1449	6	26354218	28574337	-0.000596186	NA	0.000993164	-0.000818125	1.53219e-05	0.878943
w1450	6	26713424	29052029	-0.000504202	NA	0.000768076	-0.000639907	1.69355e-05	0.902488
w1451	6	27149227	29485330	-0.000446092	NA	0.00162488	-0.000540643	1.65345e-05	0.912643
w1452	6	27543554	29963943	-9.06623e-05	NA	0.00222861	-0.0010582	1.70532e-05	0.982484
w1453	6	28080563	30498437	-6.63367e-05	NA	0.00232548	-0.00104445	1.83275e-05	0.987637
w1454	6	28578271	30910038	0.000228005	NA	0.00247071	-0.00110364	1.85439e-05	0.957774
w1455	6	29054503	31344186	0.000420337	NA	0.00234479	-0.00118332	1.39368e-05	0.910352
w1456	6	29488238	31702522	0.000341118	NA	0.00109215	-0.00107814	1.33879e-05	0.925722
w1457	6	29968983	32367102	0.000254502	NA	0.000591729	-0.00095143	1.41839e-05	0.946123
w1458	6	30502411	33036481	0.000171135	NA	0.000570284	-0.000603869	1.44924e-05	0.964144
w1459	6	30915027	33607651	-0.0002297	NA	0.00094825	-0.000192659	1.15581e-05	0.946132
w1460	6	31351550	34096519	-0.000453548	-4.89046	0.000404567	2.12597e-05	1.06516e-05	0.889475
w1461	6	31703078	34648657	-0.000457697	NA	0.000664496	-0.00014724	9.7819e-06	0.883652
w1462	6	32367918	35194270	-0.000627028	NA	0.000702013	-4.79619e-05	1.20319e-05	0.85655
w1463	6	33042083	35658792	-0.000614998	NA	0.000441781	-0.000196617	8.73769e-06	0.835187
w1464	6	33610766	36234070	-0.000346437	NA	-0.000253255	-0.000455197	7.73608e-06	0.900875
w1465	6	34117335	36617150	-0.000391629	NA	-0.000183761	-0.000401378	7.67461e-06	0.88758
w1466	6	34665515	37159718	-0.000324708	NA	-0.00024477	-1.14647e-05	7.9941e-06	0.908569
w1467	6	35197417	37666279	-0.000253974	NA	-0.000225497	0.000461812	8.6762e-06	0.931289
w1468	6	35661777	38116481	-0.000384051	-1.39581	9.21524e-05	0.000821516	9.2462e-06	0.899494
w1469	6	36239080	38581307	-0.000396585	-2.05427	4.44095e-05	0.00083923	1.37391e-05	0.914794
w1470	6	36619708	39250952	-0.000377361	-1.27863	9.91956e-05	0.000878076	1.38511e-05	0.919237
w1471	6	37161408	39905061	-0.000292599	NA	-2.56944e-06	0.000741897	1.03243e-05	0.927442
w1472	6	37667162	40413649	-0.000234654	NA	-0.000244757	0.000511642	1.05414e-05	0.942385
w1473	6	38123141	40820102	-7.18836e-05	NA	-0.000480751	0.000201665	1.076e-05	0.982516
w1474	6	38587447	41334587	-0.000118921	NA	-0.000329729	0.000403784	1.06895e-05	0.970985
w1475	6	39251728	41960635	-6.39714e-05	NA	-0.000260734	0.000143941	1.13323e-05	0.984839
w1476	6	39916355	42234692	-0.000155728	NA	-0.000537498	-7.55344e-05	1.27165e-05	0.965168
w1477	6	40416691	42731067	-0.000500221	NA	-0.000374775	2.54032e-05	1.30465e-05	0.889854
w1478	6	40820818	43153993	-0.000417495	NA	-0.000581155	0.000282254	1.22854e-05	0.905187
w1479	6	41337966	43487725	-8.58404e-05	NA	-0.000419902	2.2431e-05	1.18909e-05	0.98014
w1480	6	41961571	43989792	-9.32019e-05	NA	-0.000590649	0.000434458	1.27422e-05	0.97917
w1481	6	42247338	44444883	-0.000217806	NA	-0.000376856	0.000822955	1.35553e-05	0.952826
w1482	6	42737526	44940310	7.37144e-05	NA	-0.000389089	0.000300532	1.38977e-05	0.984224
w1483	6	43156344	45249569	-5.25341e-05	NA	-0.000287932	-0.000158049	1.36608e-05	0.98866
w1484	6	43494195	45634010	-0.000133786	NA	-0.000472813	-0.00019978	1.45427e-05	0.972014
w1485	6	43994500	46282798	-0.000112637	NA	-0.000657214	-0.000390919	1.37659e-05	0.975781
w1486	6	44452940	46665395	-0.0001601	NA	-0.000886473	-0.000731724	1.35772e-05	0.965343
w1487	6	44945315	47146108	-0.000280586	NA	-0.00103727	-0.000754026	1.41323e-05	0.940503
w1488	6	45251207	47702309	-0.000449473	NA	-0.00104048	-0.000228108	1.35874e-05	0.902949
w1489	6	45643712	48078678	-0.000555603	NA	-0.00122362	0.000111881	1.3419e-05	0.879446
w1490	6	46284601	48500161	-0.000684088	NA	-0.00109585	0.000152299	1.46717e-05	0.858255
w1491	6	46667551	48961457	-0.000644322	NA	-0.00104878	0.000136297	1.48518e-05	0.86722
w1492	6	47146928	49348986	-0.000576081	NA	-0.000942205	0.000105745	1.32076e-05	0.87405
w1493	6	47712621	49701147	-0.000389106	NA	-0.000817789	-0.000235087	1.24501e-05	0.91219
w1494	6	48079279	50139205	-0.000552797	NA	-0.000290874	-0.000633716	1.23798e-05	0.875157
w1495	6	48504094	50546109	-0.000409217	NA	-0.00026587	-0.000563691	1.27136e-05	0.908629
w1496	6	48962535	51191493	-0.00033591	NA	0.000383555	-0.000582195	1.73686e-05	0.935759
w1497	6	49349960	51801786	-0.000278965	NA	0.000296721	-0.000499639	1.41715e-05	0.940928
w1498	6	49701765	52272455	-0.000193001	NA	0.000430503	-0.000455809	1.45815e-05	0.95969
w1499	6	50143744	52671724	-0.000150282	NA	-2.49333e-05	-0.000227252	1.46707e-05	0.968702
w1500	6	50548181	53103051	-4.55397e-06	NA	0.000170046	-0.000333692	1.33687e-05	0.999006
w1501	6	51195893	53479772	-0.000386951	NA	-0.000240958	0.00014786	1.22914e-05	0.912115
w1502	6	51804709	53858032	-0.000519712	NA	-8.23595e-06	7.06473e-05	1.30595e-05	0.885648
w1503	6	52273404	54391793	-0.000655372	NA	-0.000348077	-4.00282e-05	1.27671e-05	0.85447
w1504	6	52674445	54888732	-0.000662426	NA	-0.000434622	-0.000245287	1.32262e-05	0.855468
w1505	6	53104350	55371249	-0.00072291	NA	-0.000711056	-0.000443077	1.45659e-05	0.849767
w1506	6	53480468	55876222	-0.000384435	NA	-0.000820453	-0.000950588	1.6476e-05	0.924545
w1507	6	53867460	56315044	-0.000328166	NA	-0.000577166	-0.000805585	1.63271e-05	0.935271
w1508	6	54393897	56656915	-0.000181171	NA	-0.000663901	-0.000456399	1.47879e-05	0.962424
w1509	6	54893984	57082111	9.28581e-06	NA	-0.000442928	-0.00052281	1.38972e-05	0.998013
w1510	6	55372775	57394078	-2.74861e-05	NA	-0.000280839	-0.00011864	1.29124e-05	0.993897
w1511	6	55882205	57995574	-0.00020593	NA	-6.68105e-05	5.41749e-05	1.39315e-05	0.956001
w1512	6	56317455	58378855	-0.00042373	NA	-0.000203823	0.000476972	1.59434e-05	0.915487
w1513	6	56663529	59204391	-0.000801059	NA	-8.20848e-05	0.000516893	1.55764e-05	0.839159
w1514	6	57082767	59789979	-0.00103118	NA	-0.000178948	0.00059907	1.62472e-05	0.798084
w1515	6	57395938	60121113	-0.00122407	NA	-0.000317158	7.62165e-05	1.83421e-05	0.775021
w1516	6	57996603	60542476	-0.00115468	NA	-0.00015938	-0.000118839	1.88333e-05	0.790184
w1517	6	58388336	60982368	-0.000963222	NA	-0.00015757	-0.00060784	2.08871e-05	0.833075
w1518	6	59206981	61529515	-0.000730456	NA	0.000196891	-0.000837952	2.55872e-05	0.885181
w1519	6	59791256	61928426	-0.000761437	NA	0.000706583	-0.000976698	2.98602e-05	0.889178
w1520	6	60123835	62509742	-0.000641667	NA	0.000787085	-0.000846989	1.63682e-05	0.873982
w1521	6	60543050	63075336	-0.000935603	NA	0.00075463	-0.000246834	2.00297e-05	0.834408
w1522	6	60985091	63592466	-0.00100671	NA	0.00100201	-0.000343297	1.63016e-05	0.8031
w1523	6	61537460	64211907	-0.00101355	NA	0.000797475	-0.000325224	1.7004e-05	0.805842
w1524	6	61948396	64767831	-0.00139758	NA	0.00136942	-0.000212227	1.43441e-05	0.712119
w1525	6	62516640	65165569	-0.00172302	NA	0.00159557	-0.000291363	1.4777e-05	0.653989
w1526	6	63076212	65640670	-0.00131798	NA	0.00133838	-0.00099822	1.22829e-05	0.70687
w1527	6	63600127	66190367	-0.000870697	NA	0.00123099	-0.00101382	1.17547e-05	0.799528
w1528	6	64216861	66797512	-0.000840929	NA	0.00163327	-0.00113408	1.22424e-05	0.810066
w1529	6	64768726	67300621	-0.000751404	NA	0.00116989	-0.000934068	1.72649e-05	0.856494
w1530	6	65166948	67692375	-0.000722461	NA	0.00119256	-0.000802677	1.9088e-05	0.86866
w1531	6	65645705	68199721	-0.000779211	NA	0.00133767	-0.000772707	1.50252e-05	0.840681
w1532	6	66202614	68659448	-0.00138985	NA	0.00143249	-0.000758841	1.53276e-05	0.722587
w1533	6	66798443	68982279	-0.00156151	NA	0.00188898	-0.00081789	1.75568e-05	0.709396
w1534	6	67303220	69258860	-0.00141484	NA	0.00223778	-0.00112565	1.50105e-05	0.714975
w1535	6	67696713	69691977	-0.0013169	NA	0.00237059	-0.00125429	2.11685e-05	0.774706
w1536	6	68204115	70266159	-0.00136514	NA	0.00231258	-0.00114296	1.59544e-05	0.732523
w1537	6	68660132	70731210	-0.00132127	NA	0.00210572	-0.000903099	1.2379e-05	0.707264
w1538	6	68986129	71216225	-0.00132369	NA	0.00139585	-0.000713095	1.21762e-05	0.704434
w1539	6	69259921	71908776	-0.00128204	NA	0.00091888	-0.000273135	1.28187e-05	0.720284
w1540	6	69693016	72567993	-0.00125861	NA	0.000827781	-0.000184268	1.28997e-05	0.726015
w1541	6	70282267	73103267	-0.00113239	NA	0.00101268	-0.000196854	1.23472e-05	0.747252
w1542	6	70741834	73522761	-0.00104909	NA	0.000716	-0.000314951	1.52303e-05	0.788069
w1543	6	71219784	74042890	-0.00125402	NA	0.000869152	-0.000231031	1.54039e-05	0.749338
w1544	6	71931904	74712947	-0.00126478	NA	0.000577281	-0.000434655	1.50893e-05	0.744729
w1545	6	72575196	75490310	-0.0016268	-3.25765	0.000528863	0.00047154	1.90379e-05	0.709266
w1546	6	73107468	76099325	-0.00224369	-2.90364	0.000629781	0.000948095	1.4445e-05	0.554961
w1547	6	73526819	76855629	-0.00206573	-2.76404	0.000531671	0.00105055	1.14224e-05	0.541057
w1548	6	74047884	77563348	-0.00182127	-2.16765	0.00072398	0.000975086	1.5342e-05	0.641946
w1549	6	74746130	78061956	-0.001675	-1.96623	0.000824716	0.000879947	1.53784e-05	0.669285
w1550	6	75491124	78645381	-0.0011379	NA	0.000658041	-8.02937e-05	1.41307e-05	0.762113
w1551	6	76105564	79136793	-0.000470063	NA	0.000253187	-0.000516474	1.30422e-05	0.896439
w1552	6	76861023	79556371	-0.000640583	NA	0.000702795	-0.0006293	1.56072e-05	0.871189
w1553	6	77565359	79839057	-0.000154478	NA	0.00069291	-0.000835094	1.00186e-05	0.961075
w1554	6	78063298	80299494	-1.60303e-05	NA	0.000614284	-0.000521496	1.2855e-05	0.996433
w1555	6	78658194	80864020	-0.000150663	NA	0.00109484	-0.000416374	1.05483e-05	0.963
w1556	6	79138335	81507132	-0.000222807	NA	0.00123826	-0.000324409	1.62353e-05	0.955902
w1557	6	79562190	82249119	-0.000138441	NA	0.000730434	-0.00030707	1.37558e-05	0.970224
w1558	6	79840837	82953021	-0.000681396	-2.91097	0.000635194	8.62612e-05	1.93832e-05	0.877003
w1559	6	80305479	83475021	-0.000890391	NA	0.00122747	-0.000364373	2.15417e-05	0.847867
w1560	6	80865800	83969587	-0.00116631	-6.32564	0.00080779	4.20844e-05	1.39386e-05	0.75474
w1561	6	81515654	84556626	-0.0013743	-3.74228	0.00101701	0.000132607	1.65977e-05	0.735866
w1562	6	82252560	85388826	-0.00149567	-2.08982	0.00165907	0.000308738	1.47969e-05	0.697407
w1563	6	82954099	86045687	-0.00139264	-4.40469	0.00144303	6.92745e-05	2.33768e-05	0.773319
w1564	6	83481076	86709094	-0.00163271	-2.95324	0.00102043	0.000299528	1.6693e-05	0.68944
w1565	6	83971946	87019468	-0.00145553	NA	0.00119656	-7.92432e-05	1.82131e-05	0.73306
w1566	6	84560859	87369626	-0.00119692	NA	0.00110438	-0.000461605	2.33448e-05	0.804348
w1567	6	85401563	87638741	-0.00105386	NA	0.000994066	-0.000743052	2.09964e-05	0.8181
w1568	6	86050805	88168375	-0.000978436	NA	0.00109284	-0.000834936	2.17622e-05	0.833871
w1569	6	86710155	88864386	-0.000845767	NA	0.00101845	-0.0010216	2.18525e-05	0.856426
w1570	6	87021332	89288523	-0.00104961	NA	0.00102005	-0.000836854	1.96919e-05	0.813023
w1571	6	87375999	89662570	-0.00189096	NA	0.00174264	-0.000213436	1.85706e-05	0.660804
w1572	6	87649765	89943163	-0.00187452	NA	0.00145793	-0.000140379	2.05543e-05	0.679266
w1573	6	88176266	90494279	-0.0017945	-3.29226	0.00116747	0.00025448	1.74186e-05	0.667219
w1574	6	88865355	90907064	-0.0016838	-2.18941	0.00101456	0.00058297	1.74077e-05	0.686528
w1575	6	89293054	91171413	-0.0011785	-1.71806	0.000699142	0.000673005	1.768e-05	0.779264
w1576	6	89663250	91386493	-0.000502485	NA	-0.000146784	0.000595211	1.38479e-05	0.892588
w1577	6	89951427	91777591	-0.000549284	NA	-0.000153915	0.000552956	1.59698e-05	0.890674
w1578	6	90499918	92084206	-0.00130952	-2.76969	0.000210932	0.00105978	1.31313e-05	0.717819
w1579	6	90928158	92625753	-0.00110806	-4.9097	4.76186e-05	0.00106964	1.70077e-05	0.788174
w1580	6	91171972	93027375	-0.00117016	NA	-2.25467e-05	0.000729206	2.44202e-05	0.812817
w1581	6	91389903	93343946	-0.000976151	NA	-0.000247645	0.000464672	2.37257e-05	0.841164
w1582	6	91780542	93683031	-0.00108399	NA	-3.4278e-05	0.000482736	1.79106e-05	0.797845
w1583	6	92092012	94129249	-0.000111526	NA	-0.000214395	-0.000129795	1.49675e-05	0.977002
w1584	6	92630442	94490057	-7.7507e-05	NA	-0.000117959	-0.000298354	2.29871e-05	0.987102
w1585	6	93028157	95058099	1.5155e-05	NA	-0.000209687	-0.000250715	1.58804e-05	0.996966
w1586	6	93346944	95523329	-7.56299e-06	NA	-0.000323214	-0.000301781	1.6295e-05	0.998505
w1587	6	93684456	95968258	0.000281561	NA	-0.000820547	-0.000112339	1.63146e-05	0.944426
w1588	6	94139128	96438412	0.000110883	NA	-0.00127367	-0.000483025	1.79054e-05	0.979094
w1589	6	94498178	96856469	3.27551e-05	NA	-0.000987918	-0.000647091	1.92218e-05	0.994039
w1590	6	95063847	97246132	-0.000130756	NA	-0.000927521	-0.000659672	2.05074e-05	0.976965
w1591	6	95527948	97579700	7.64258e-05	NA	-0.000953917	-0.000714909	2.19353e-05	0.986981
w1592	6	95970405	98000939	7.45321e-05	NA	-0.00109197	-0.000922203	2.02114e-05	0.986773
w1593	6	96441242	98412972	5.28485e-05	NA	-0.00058728	-0.00119564	1.84125e-05	0.990173
w1594	6	96864761	98961982	6.44299e-05	NA	-0.00108506	-0.00138173	1.62308e-05	0.98724
w1595	6	97247353	99487225	5.25764e-05	NA	-0.00101322	-0.0014557	1.7696e-05	0.990028
w1596	6	97583034	100144443	-7.01553e-05	NA	-0.000694238	-0.00155923	1.78429e-05	0.986749
w1597	6	98004847	100510039	-0.000281226	NA	-0.000471585	-0.00140538	1.81354e-05	0.947348
w1598	6	98416682	100938426	-0.000331974	NA	-0.000785577	-0.00114299	1.8136e-05	0.937865
w1599	6	98966428	101304005	-0.000387188	NA	-0.000711782	-0.00105376	1.96927e-05	0.930472
w1600	6	99490567	101630512	-0.000234485	NA	-0.00101454	-0.000779061	1.83962e-05	0.956401
w1601	6	100146293	101980911	-0.000232057	NA	-0.00144638	-0.000854376	1.94003e-05	0.957983
w1602	6	100510695	102276823	9.55652e-05	NA	-0.00164139	-0.000602416	1.92058e-05	0.982602
w1603	6	100939401	102670632	0.000100575	NA	-0.00189409	-1.53678e-05	1.84106e-05	0.981299
w1604	6	101308776	102978496	0.000109966	NA	-0.00209675	0.000425491	1.8758e-05	0.979744
w1605	6	101631196	103263190	-0.000109177	NA	-0.00206823	0.00122712	1.79905e-05	0.979465
w1606	6	101984348	103568081	-0.000390272	NA	-0.00203352	0.00217847	1.64281e-05	0.923292
w1607	6	102282183	103958516	-0.000712317	NA	-0.00203501	0.00183374	1.60268e-05	0.858778
w1608	6	102673134	104419516	-0.000501545	NA	-0.00207815	0.00188137	1.44012e-05	0.894855
w1609	6	102982437	104802442	-0.000691088	NA	-0.00183822	0.002066	1.5211e-05	0.859354
w1610	6	103267884	105109372	-0.000277226	NA	-0.00188696	0.00175248	1.62621e-05	0.945192
w1611	6	103569272	105406454	-6.31198e-05	NA	-0.00179425	0.00141943	1.69326e-05	0.987762
w1612	6	103961733	105610152	-9.15855e-05	NA	-0.00168207	0.00131955	1.905e-05	0.983259
w1613	6	104427684	105851978	-0.000194014	NA	-0.00164368	0.000896692	2.02691e-05	0.965627
w1614	6	104803406	106192480	0.000122364	NA	-0.00144556	0.00017629	1.96476e-05	0.977977
w1615	6	105110162	106550169	0.000324094	NA	-0.00052078	-0.000233531	1.86295e-05	0.940145
w1616	6	105408284	106912424	0.000645143	NA	-0.000438174	-0.000394321	1.72396e-05	0.876523
w1617	6	105611148	107357733	0.00113732	NA	-0.000222537	-6.47967e-05	1.73003e-05	0.784519
w1618	6	105852547	107777323	0.00127008	NA	-0.000185804	5.24353e-05	1.56522e-05	0.748189
w1619	6	106193179	108364460	0.00120237	NA	-0.000458049	0.000262381	1.34883e-05	0.743375
w1620	6	106550960	108866556	0.00103758	NA	-0.000692339	0.000329497	1.31191e-05	0.774523
w1621	6	106916494	109143415	0.00107125	NA	-0.000733972	0.000886272	1.63556e-05	0.791098
w1622	6	107361656	109530778	0.000631886	NA	-0.000803797	0.000539229	1.40586e-05	0.866169
w1623	6	107778095	109939977	0.00052571	NA	-0.000455468	0.000661625	1.5907e-05	0.895134
w1624	6	108367587	110459320	0.000692455	NA	-0.000247747	0.000878737	1.3555e-05	0.850814
w1625	6	108869162	110946543	0.000497635	NA	-0.000485473	0.000862926	1.66162e-05	0.902835
w1626	6	109144813	111213551	0.000190121	NA	-0.000503252	0.000412789	1.30497e-05	0.958027
w1627	6	109533019	111653098	0.000344747	NA	-0.000576211	0.000600388	1.5333e-05	0.929844
w1628	6	109940525	111931090	0.000241652	NA	-0.000844173	0.000553209	1.28486e-05	0.94625
w1629	6	110460828	112571681	-7.23328e-05	NA	-0.00106028	0.000227137	1.60068e-05	0.985576
w1630	6	110953293	112889382	-6.6939e-05	NA	-0.0013743	-0.000379865	1.92836e-05	0.987838
w1631	6	111215989	113441232	7.1666e-05	NA	-0.00168223	-0.000932801	2.08756e-05	0.987485
w1632	6	111656010	113672959	-0.000630671	NA	-0.00174119	-0.000196458	1.90163e-05	0.885008
w1633	6	111937377	113899944	-0.000652117	NA	-0.00145784	-0.000839132	1.72727e-05	0.875317
w1634	6	112579549	114292534	-0.000362963	NA	-0.000983732	-0.000847458	1.84179e-05	0.932599
w1635	6	112890408	114598352	-0.00053848	NA	-0.00094257	-0.000244722	1.80645e-05	0.899182
w1636	6	113444577	115050472	-0.000442308	NA	-0.000669951	-0.000120712	1.93761e-05	0.919961
w1637	6	113674168	115425156	0.000300194	NA	-0.000655618	-0.00146469	2.26788e-05	0.949737
w1638	6	113903461	115974332	0.000202879	NA	-0.000950317	-0.0017313	1.91148e-05	0.962989
w1639	6	114298752	116487922	-0.000359372	NA	-0.000569844	-0.00178619	1.67833e-05	0.930098
w1640	6	114601585	117089509	-0.000983622	NA	-0.000413095	-0.00146031	1.8257e-05	0.817933
w1641	6	115054988	117629997	-0.00153838	NA	-0.000156522	-0.00155849	1.34327e-05	0.674674
w1642	7	79079	2490515	4.11409e-05	NA	-0.00151384	-0.00126632	1.64398e-05	0.991904
w1643	7	857057	2909955	-0.000128349	NA	-0.00151366	-0.000350446	1.73203e-05	0.975397
w1644	7	1166581	3419245	-0.000286306	NA	-0.000964453	0.000178081	1.72428e-05	0.94503
w1645	7	1603314	3738388	-0.000512459	NA	-0.00017176	0.000647496	1.71957e-05	0.901648
w1646	7	2077303	4120216	-0.000590494	-1.0177	0.00148113	0.000227298	1.76288e-05	0.888156
w1647	7	2491160	4544801	-0.000473834	-2.35244	0.00150131	2.70237e-05	1.5795e-05	0.905097
w1648	7	2911765	5128182	-0.000108564	NA	0.00127299	-0.000740317	1.36384e-05	0.976548
w1649	7	3419737	5556329	-0.000225168	NA	0.000531968	-0.00104846	1.52198e-05	0.953974
w1650	7	3740961	5905064	-0.000394209	NA	0.00035458	-0.00127143	1.65832e-05	0.922882
w1651	7	4124935	6344398	-0.000377326	NA	-0.000528795	-0.0010494	1.64036e-05	0.925773
w1652	7	4553461	6745523	-0.000585184	NA	-0.000334865	-0.00107	1.65141e-05	0.8855
w1653	7	5129099	7154670	-0.000510097	NA	0.000422279	-0.000616392	1.88045e-05	0.90636
w1654	7	5559720	7622794	0.000198685	NA	0.00149936	-0.000832976	1.65552e-05	0.961054
w1655	7	5918684	8125023	0.000252521	NA	0.00117445	-0.000868922	1.60517e-05	0.949744
w1656	7	6346703	9665019	0.000143835	NA	0.000557893	-0.000938106	1.46942e-05	0.970068
w1657	7	6746293	11148183	0.000119585	NA	0.000611567	-0.000981892	1.43526e-05	0.974819
w1658	7	7159526	11757271	-0.000152511	NA	-4.53844e-05	-0.00108168	1.27682e-05	0.965956
w1659	7	7628824	12173944	-0.000571459	NA	-0.000694196	-0.000869427	1.11168e-05	0.863914
w1660	7	8126872	12694905	-0.00028752	NA	-0.00105079	-0.000824947	1.24074e-05	0.934944
w1661	7	9673191	13210292	-1.5343e-05	NA	-0.000913545	-0.00062613	1.26338e-05	0.996556
w1662	7	11149104	13545147	0.000148509	NA	-0.00107197	-0.00052767	1.33688e-05	0.967601
w1663	7	11768782	13915345	0.000213988	NA	-0.000919258	-0.000732146	1.65767e-05	0.958084
w1664	7	12174435	14491563	0.000309016	NA	-0.000912027	-0.000774071	1.60208e-05	0.938461
w1665	7	12699899	14884175	0.000264237	NA	-0.00085797	-0.000808743	1.49747e-05	0.94556
w1666	7	13214327	15256433	0.000318326	NA	-0.000748894	-0.00125322	1.46096e-05	0.933627
w1667	7	13549889	15659897	0.000303464	NA	-0.000659199	-0.00140068	1.3456e-05	0.934068
w1668	7	13918761	16141598	0.000515784	NA	-0.000686397	-0.00122869	1.13791e-05	0.878475
w1669	7	14496173	16435221	0.000547952	NA	-0.000666249	-0.00121302	1.04858e-05	0.865626
w1670	7	14885397	16899632	0.000567494	NA	-0.00071061	-0.00132604	9.21899e-06	0.851735
w1671	7	15260256	17308091	0.00050707	NA	-0.000812707	-0.00140911	7.92611e-06	0.857066
w1672	7	15664648	17942205	0.000525813	NA	-0.0009095	-0.000983878	7.12544e-06	0.843842
w1673	7	16144532	18510309	0.000334276	NA	-0.00103246	-0.00087009	7.58339e-06	0.903384
w1674	7	16442053	19020768	-9.10144e-06	NA	-0.0011455	-0.000377795	8.64234e-06	0.99753
w1675	7	16901015	19497919	-0.000222233	NA	-0.00093276	-0.000153056	1.01911e-05	0.944501
w1676	7	17312964	20068146	-0.000282356	NA	-0.00101052	-7.83419e-05	7.80035e-06	0.919473
w1677	7	17948080	20867960	-0.000318654	NA	-0.000894171	-0.000212216	7.32976e-06	0.906306
w1678	7	18511279	21673013	-0.000162025	NA	-0.000682351	-6.88307e-05	7.25578e-06	0.952036
w1679	7	19024333	22236193	0.000124267	NA	-0.000511414	-0.000531518	6.78661e-06	0.961954
w1680	7	19501368	22991153	8.37629e-05	NA	-0.000579852	-0.000392448	6.22869e-06	0.973226
w1681	7	20083276	23486915	8.62866e-05	NA	-0.000484384	-0.000195778	7.28743e-06	0.974501
w1682	7	20886033	23958382	2.53522e-05	NA	-0.000622042	-6.03344e-05	9.66141e-06	0.993492
w1683	7	21678688	24370648	-0.0002673	NA	-0.00093474	-2.68683e-05	1.04309e-05	0.93404
w1684	7	22239717	24885009	-0.00062164	NA	-0.00119735	0.000731302	1.3359e-05	0.864948
w1685	7	22995940	25258663	-0.000454692	NA	-0.00148248	0.000629646	1.61831e-05	0.910008
w1686	7	23491384	25732373	-0.000581954	NA	-0.00123251	0.000523258	1.83401e-05	0.891908
w1687	7	23959792	26113733	-0.000513505	NA	-0.00116143	0.000731584	1.65069e-05	0.899423
w1688	7	24374261	26416502	-0.00029931	NA	-0.00105724	0.000538513	1.73472e-05	0.942711
w1689	7	24893420	26707302	-4.82735e-05	NA	-0.000732831	-0.000259264	1.73884e-05	0.990763
w1690	7	25260091	27091183	4.44107e-05	NA	-0.000269844	-0.000504869	1.6604e-05	0.991304
w1691	7	25737107	27510631	-0.000481076	NA	0.000496484	-0.000523424	1.62818e-05	0.905098
w1692	7	26120228	28033980	-0.000884009	NA	0.00116751	-0.000968479	1.63637e-05	0.827014
w1693	7	26418539	28496855	-0.000984282	NA	0.00105878	-0.00121064	1.52367e-05	0.800919
w1694	7	26714563	28955481	-0.00109441	NA	0.000852407	-0.00127604	1.70036e-05	0.790696
w1695	7	27093431	29386572	-0.00107294	NA	0.000664488	-0.00127958	1.48772e-05	0.78088
w1696	7	27530131	29891055	-0.0004862	NA	0.000255595	-0.00150826	1.57861e-05	0.902606
w1697	7	28044171	30320342	-0.00017395	NA	-0.000347417	-0.00159363	1.54812e-05	0.964737
w1698	7	28497542	30707311	-0.000139715	NA	-0.00060904	-0.00128478	1.48496e-05	0.971078
w1699	7	28961075	31037363	-0.00017921	NA	-0.000442081	-0.00128066	1.2981e-05	0.960329
w1700	7	29387389	31486981	-0.0003498	NA	-0.000436194	-0.00134782	1.32542e-05	0.923455
w1701	7	29893964	32061779	-0.00051867	NA	-0.000558984	-0.00120809	1.36408e-05	0.888317
w1702	7	30329693	32599935	-0.00052318	NA	-0.000209063	-0.00116015	1.25623e-05	0.88265
w1703	7	30717383	33073240	-0.000601331	NA	-1.80069e-06	-0.00115509	1.42856e-05	0.873592
w1704	7	31037849	33497760	-0.000521801	NA	-0.0002582	-0.000997339	1.68244e-05	0.898771
w1705	7	31489786	33879421	-0.000438706	NA	-0.000412986	-0.000870917	1.87292e-05	0.919256
w1706	7	32070012	34329993	-0.000351561	NA	-0.000307942	-0.00048411	2.01927e-05	0.937641
w1707	7	32601140	34624155	-0.000306003	NA	-0.000488382	-0.000430701	1.85627e-05	0.943379
w1708	7	33078408	34961041	-0.000249173	NA	-0.000594299	-0.000308788	1.35255e-05	0.945983
w1709	7	33502968	35279728	-4.4128e-05	NA	-0.000725858	-0.000248863	1.20081e-05	0.98984
w1710	7	33881858	35627654	0.000100385	NA	-0.000562801	6.31478e-05	1.15548e-05	0.976441
w1711	7	34331453	36009511	0.000300121	NA	-0.000515706	-0.000322486	1.16757e-05	0.93001
w1712	7	34635677	36496330	0.000419128	NA	-0.000428575	-0.000121721	1.43051e-05	0.911762
w1713	7	34961337	36864898	0.000558207	NA	-4.12849e-05	-6.55603e-05	1.77211e-05	0.894508
w1714	7	35283075	37283150	0.000504804	3.91715	0.000237885	6.98131e-05	1.87102e-05	0.907095
w1715	7	35634879	37651625	0.000403368	NA	0.000171438	-0.000161666	1.74318e-05	0.923035
w1716	7	36010601	38050879	0.000417865	NA	0.000110558	-0.00011922	1.70642e-05	0.919426
w1717	7	36500405	38807831	0.000362009	NA	2.57767e-05	-0.000162433	1.34944e-05	0.921498
w1718	7	36878225	39343803	0.000280785	NA	-0.000138354	-0.000387953	1.25938e-05	0.936936
w1719	7	37309073	39688572	0.000101078	NA	-0.000273713	-0.000449523	1.11334e-05	0.975833
w1720	7	37652570	40116129	-0.000178482	NA	-0.000299231	-7.40112e-05	9.79856e-06	0.954531
w1721	7	38052759	40440745	-0.000329599	NA	-0.000494886	0.000130486	9.03466e-06	0.912683
w1722	7	38808682	40877145	-0.000429521	NA	-0.000450942	9.0148e-05	1.01625e-05	0.892821
w1723	7	39344641	41319179	-0.000350974	NA	-0.000467292	8.13478e-05	1.02533e-05	0.91272
w1724	7	39694754	42010827	-0.000230966	NA	-0.00030803	-0.000124357	1.04974e-05	0.94317
w1725	7	40118777	42424190	-5.83008e-05	NA	-0.000144441	-0.00063132	9.39387e-06	0.984824
w1726	7	40441220	42790613	-0.000139532	NA	-4.87802e-05	-0.000797396	1.34553e-05	0.969657
w1727	7	40878605	43339699	-3.73097e-05	NA	-0.000229488	-0.000716936	7.83541e-06	0.989365
w1728	7	41319873	43999567	-0.0001634	NA	-0.000312762	-0.000589529	8.41381e-06	0.955077
w1729	7	42015508	44472336	-0.000184135	NA	-0.00046558	-0.000508198	4.50353e-06	0.930856
w1730	7	42428355	44903791	-0.000147454	NA	-0.000691855	-0.000474657	4.1133e-06	0.942041
w1731	7	42795604	45101749	3.60851e-05	NA	-0.000874759	-0.000447811	4.60645e-06	0.986586
w1732	7	43344462	45497873	-5.10306e-05	NA	-0.000803311	-0.000555001	6.44302e-06	0.98396
w1733	7	44000321	45861913	-3.96081e-05	NA	-0.000835548	-0.000677246	9.25048e-06	0.98961
w1734	7	44476727	46425181	-0.000153496	NA	-0.00058878	-0.00043661	7.97374e-06	0.95665
w1735	7	44906629	46812323	-0.000145962	NA	-0.000479028	-0.00040185	7.80317e-06	0.958328
w1736	7	45103593	47209097	-0.000234715	NA	-0.000408593	-0.000478953	6.73769e-06	0.92795
w1737	7	45498725	47596974	-0.000152652	NA	-0.000413257	-0.000433523	6.79324e-06	0.953296
w1738	7	45865889	48048530	-0.000131366	NA	-0.000283733	-0.00038743	7.09078e-06	0.960654
w1739	7	46427953	48443709	-9.20442e-06	NA	-0.000357088	-0.000584055	9.26455e-06	0.997587
w1740	7	46823341	48705746	5.04824e-06	NA	-0.000426508	-0.000574415	9.37578e-06	0.998685
w1741	7	47213549	48971229	4.89411e-05	NA	-0.000422084	-0.000541253	8.84676e-06	0.986872
w1742	7	47601823	49530879	1.16829e-06	NA	-0.000451219	-0.000529809	6.91051e-06	0.999645
w1743	7	48050015	50078266	-2.99351e-05	NA	-0.000510172	-0.000361621	4.87615e-06	0.989184
w1744	7	48449377	50562638	-4.26478e-05	NA	-0.000506023	-0.000264294	2.89347e-06	0.979998
w1745	7	48711504	51147563	-4.95076e-05	NA	-0.000437858	-0.000197235	1.99617e-06	0.972047
w1746	7	48971933	51773510	-4.45192e-05	NA	-0.000422846	-0.000178486	1.50705e-06	0.971071
w1747	7	49534278	51965351	0.00013022	NA	-0.000206661	-4.94727e-05	2.14475e-06	0.929147
w1748	7	50083648	52284347	0.000176284	NA	-0.000151689	-0.000126957	2.34628e-06	0.908377
w1749	7	50568329	52666959	0.000212256	NA	-0.000138482	-0.000203108	2.40344e-06	0.8911
w1750	7	51148932	53092322	0.000271174	NA	-0.000136627	-0.00028831	3.49411e-06	0.884655
w1751	7	51776148	53717085	0.000289737	NA	-0.000123517	-0.00030931	6.16726e-06	0.907122
w1752	7	51968297	54068241	-5.10673e-05	NA	-0.000443039	-0.000359374	6.87742e-06	0.984464
w1753	7	52287457	54513641	-0.000285331	NA	-0.000396097	-0.000114111	1.36825e-05	0.938514
w1754	7	52675041	55199842	-0.000263082	NA	-0.000361945	8.21672e-05	1.30282e-05	0.941896
w1755	7	53094383	55613829	-0.000239421	NA	-0.000351766	0.000230716	2.14134e-05	0.958737
w1756	7	53717730	56089553	-7.69286e-05	NA	-0.00029733	0.000473163	1.56606e-05	0.984491
w1757	7	54073527	56492419	-6.53215e-05	NA	-0.000139822	0.000519487	1.27324e-05	0.985394
w1758	7	54524955	56889453	0.000139266	NA	-0.0001841	0.000337868	1.71663e-05	0.973186
w1759	7	55209403	57215109	0.000165734	0.68448	0.000153278	0.00038249	2.02215e-05	0.9706
w1760	7	55616858	57658338	0.000122167	0.680987	8.51555e-05	0.000377936	1.5956e-05	0.975601
w1761	7	56095024	57966390	-0.000151895	NA	-4.43792e-05	0.000990066	1.03363e-05	0.962317
w1762	7	56494088	58461990	-6.67636e-05	NA	-0.000226529	0.00106413	9.21744e-06	0.982456
w1763	7	56893070	58884124	-5.28243e-05	NA	-0.000284894	0.000938661	9.0846e-06	0.986017
w1764	7	57218279	59126647	-0.000110103	NA	-0.000410086	0.0009654	7.92614e-06	0.968804
w1765	7	57661741	59411943	-0.000100189	NA	-0.000258981	0.00097509	1.62077e-05	0.980146
w1766	7	57966920	59775982	1.09596e-05	NA	-0.000213996	0.000372881	1.35097e-05	0.997621
w1767	7	58462736	60165703	5.7538e-05	NA	-0.00010751	0.000205085	1.95989e-05	0.98963
w1768	7	58888263	60583250	2.47166e-05	NA	-9.10079e-05	0.000364395	1.49509e-05	0.9949
w1769	7	59128015	60980283	-1.80009e-05	NA	-0.000176385	0.000439447	2.57756e-05	0.997171
w1770	7	59415003	61235086	-0.000236578	NA	-0.000127453	0.00087296	1.28789e-05	0.947439
w1771	7	59777965	61611244	-0.000239641	NA	-9.04647e-05	0.000880657	1.34032e-05	0.94781
w1772	7	60173859	62021492	-0.000354621	-0.802468	0.000240825	0.000810908	1.05207e-05	0.91294
w1773	7	60586919	62365202	-0.000431825	-0.589362	0.000611945	0.000877284	1.0988e-05	0.896352
w1774	7	60981556	62642330	-0.000425913	-0.557227	0.000744902	0.000784295	1.71202e-05	0.918014
w1775	7	61236550	62941360	-0.000246791	-0.418131	0.000685193	0.000508416	1.91942e-05	0.955078
w1776	7	61614252	63220490	-0.000305219	-0.486444	0.000829028	0.000474885	2.12859e-05	0.947254
w1777	7	62031477	63547947	-0.000266901	-0.917554	0.000217184	0.000389592	1.44305e-05	0.943986
w1778	7	62365881	63889708	-0.000242942	NA	-0.000431407	0.000236539	1.56245e-05	0.950992
w1779	7	62646536	64332584	-0.000244381	NA	-0.000568727	0.00021029	2.09868e-05	0.957457
w1780	7	62942566	64802650	-0.000220428	NA	-0.000695841	-0.000114576	1.6227e-05	0.956361
w1781	7	63227034	65055058	-0.000318669	NA	-0.000509028	1.35446e-05	1.67123e-05	0.937867
w1782	7	63553326	65372697	-0.000399758	NA	-0.000127673	0.000350731	1.7571e-05	0.924023
w1783	7	63894113	65589186	-0.000537119	NA	-1.39575e-05	0.000604552	1.42766e-05	0.886959
w1784	7	64334719	66003069	-0.000729314	-1.83242	0.000184242	0.000859786	1.21491e-05	0.834262
w1785	7	64812036	66414409	-0.00105402	-1.54079	0.000417377	0.0011212	1.44103e-05	0.781273
w1786	7	65056374	66823198	-0.00116885	-1.84843	0.00042378	0.000943564	1.30461e-05	0.746236
w1787	7	65373501	67236443	-0.00107361	-3.37884	0.000140546	0.000718354	1.42985e-05	0.776469
w1788	7	65590722	67586753	-0.000887133	-5.73808	4.88189e-05	0.000489616	2.49712e-05	0.859093
w1789	7	66010114	67867146	-0.000705538	-9.89411	2.75206e-05	0.000184769	1.87589e-05	0.870599
w1790	7	66415882	68406742	-0.000447641	NA	-0.000199211	5.9215e-06	1.50292e-05	0.908074
w1791	7	66828331	68998823	-0.000210851	NA	-0.000427415	5.04736e-05	1.39851e-05	0.955037
w1792	7	67241647	69376736	-9.59707e-05	NA	-0.000522307	0.000328249	1.25399e-05	0.978379
w1793	7	67588728	69928793	-0.000131498	NA	-0.000492566	0.000271571	9.90054e-06	0.966665
w1794	7	67870838	70313595	-9.1698e-05	NA	-0.000684122	0.000400877	1.17893e-05	0.978694
w1795	7	68409368	70747142	-5.46151e-05	NA	-0.000617414	0.000269723	9.72472e-06	0.986027
w1796	7	68999539	71128732	9.61568e-06	NA	-0.000622034	-1.75285e-06	1.07556e-05	0.997661
w1797	7	69381940	71501338	6.65291e-05	NA	-0.000687611	-0.00022049	9.42216e-06	0.982708
w1798	7	69943220	71829558	0.000206704	NA	-0.000731307	-0.000245624	1.26438e-05	0.953644
w1799	7	70314165	72219754	0.000262898	NA	-0.000691278	-0.000597059	1.3967e-05	0.943919
w1800	7	70753083	72627027	0.000398271	NA	-0.000791885	-0.000659512	1.42894e-05	0.916091
w1801	7	71135792	73040843	0.000370891	NA	-0.000881601	-0.000524751	1.48517e-05	0.923329
w1802	7	71505301	73544538	0.000238888	NA	-0.0007593	-0.000570518	1.22549e-05	0.945595
w1803	7	71830407	73983711	9.85965e-05	NA	-0.000711953	-0.000520934	1.17243e-05	0.977028
w1804	7	72220490	74395716	-2.4501e-05	NA	-0.000559465	-0.000322966	1.34624e-05	0.994672
w1805	7	72628644	74791197	-8.97901e-05	NA	-0.00038346	-0.000146818	1.36692e-05	0.980624
w1806	7	73043862	75248002	1.26456e-05	NA	0.000338854	-0.000167167	1.5329e-05	0.997423
w1807	7	73549419	75633257	-2.02749e-05	NA	0.000498741	-3.24247e-05	1.83832e-05	0.996227
w1808	7	73995282	76037639	-0.00015546	-1.05125	0.000781252	2.79924e-05	1.65062e-05	0.969477
w1809	7	74402829	76421532	-0.00016471	-0.381209	0.000605116	0.000308513	1.52856e-05	0.966396
w1810	7	74794947	76923985	-0.000287827	-0.540374	0.000324956	0.000873073	1.46365e-05	0.940029
w1811	7	75250343	77359426	-0.000487876	NA	-0.000361672	0.000802021	1.49072e-05	0.899447
w1812	7	75636089	77874129	-0.000498811	NA	-0.000601186	0.000784837	1.3389e-05	0.891568
w1813	7	76039063	78246579	-0.000514531	NA	-0.000606144	0.000762421	1.2432e-05	0.883978
w1814	7	76423088	78784209	-0.00046619	NA	-0.000578601	0.000381964	1.17303e-05	0.89173
w1815	7	76926886	79281371	-0.000363077	NA	-0.000650681	-6.11433e-05	1.01039e-05	0.909061
w1816	7	77363348	79606180	-0.000309614	NA	-0.000567445	-3.17217e-05	1.02052e-05	0.92279
w1817	7	77879584	79880532	-0.000213914	NA	-0.000419262	3.77078e-05	1.05969e-05	0.947607
w1818	7	78247892	80206313	6.11321e-05	NA	-0.000671647	1.94418e-05	1.0901e-05	0.985228
w1819	7	78787733	80492255	0.000133001	NA	-0.000943315	-2.00254e-05	1.37286e-05	0.971366
w1820	7	79283366	80716256	-0.000137719	NA	-0.000708057	-0.00013414	1.4665e-05	0.971312
w1821	7	79610919	81096566	-0.000197859	NA	-0.000702209	-0.000338331	1.43856e-05	0.958396
w1822	7	79882185	81486193	-0.000446776	NA	-0.000639281	-0.000520181	1.44894e-05	0.906565
w1823	7	80206974	81893070	-0.0006215	NA	-0.00072072	-0.000769909	1.40576e-05	0.868344
w1824	7	80494437	82262375	-0.000513592	NA	-0.000560561	-0.000719991	1.24022e-05	0.88405
w1825	7	80717964	82613872	-0.000134715	NA	-0.000754894	-0.000906895	9.93161e-06	0.965903
w1826	7	81098142	83241522	-7.3364e-05	NA	-0.000679122	-0.00082414	8.91685e-06	0.980399
w1827	7	81487062	83582797	4.76692e-05	NA	-0.000848888	-0.000860381	8.93394e-06	0.987276
w1828	7	81893856	84014260	-7.22472e-05	NA	-0.000775878	-0.00046757	1.04748e-05	0.982191
w1829	7	82265349	84386734	-0.000143084	NA	-0.000671663	-0.000247881	1.28991e-05	0.968221
w1830	7	82614616	84698766	9.21143e-06	NA	-0.000609778	0.000470616	1.7264e-05	0.998231
w1831	7	83248434	85312268	0.000128045	NA	-0.000689365	0.000851894	1.61935e-05	0.974616
w1832	7	83585368	85832542	6.74141e-05	NA	-0.000778794	0.00126269	1.47604e-05	0.986
w1833	7	84020295	86228896	5.71218e-05	NA	-0.00085435	0.00139805	1.22122e-05	0.986959
w1834	7	84395062	86547046	8.27605e-05	NA	-0.00107263	0.00119729	1.04617e-05	0.979587
w1835	7	84705080	86910360	2.5121e-05	NA	-0.00111506	0.000733696	1.05702e-05	0.993835
w1836	7	85315017	87508231	-7.895e-05	NA	-0.00123447	0.00109471	1.20467e-05	0.981852
w1837	7	85833946	87951069	-0.000114949	NA	-0.0010928	0.00123236	1.10034e-05	0.972356
w1838	7	86229604	88449950	0.000190523	NA	-0.00106384	0.000974191	9.80051e-06	0.951472
w1839	7	86555556	88891582	0.000634439	NA	-0.000826232	0.00162184	9.73125e-06	0.838839
w1840	7	86911450	89248787	0.000614526	NA	-0.000909158	0.00204519	1.12203e-05	0.854438
w1841	7	87537274	89696226	0.000711593	NA	-0.000965912	0.00201819	1.20943e-05	0.837872
w1842	7	87954616	90296105	0.00119315	NA	-0.000856641	0.00225017	1.30879e-05	0.741545
w1843	7	88452518	90684531	0.000940493	NA	-0.000918377	0.00243342	1.35572e-05	0.798392
w1844	7	88892501	91234523	0.000508536	NA	-0.00104906	0.0019767	1.15894e-05	0.881254
w1845	7	89251260	91795122	0.000504117	NA	-0.00105413	0.00134103	1.2422e-05	0.886264
w1846	7	89700899	92293142	0.000306419	NA	-0.000524573	0.000711082	1.53371e-05	0.937635
w1847	7	90296728	92611394	-3.54379e-05	NA	-0.000609253	-0.000157492	1.78763e-05	0.993312
w1848	7	90689839	93214908	0.000275331	NA	-0.000390987	-0.000639035	2.06372e-05	0.951671
w1849	7	91238351	93700565	0.000556525	NA	8.58468e-05	-0.00118228	2.01498e-05	0.901331
w1850	7	91796723	94072167	0.000514803	NA	-0.000102125	-0.0012816	1.71348e-05	0.901026
w1851	7	92297877	94468973	0.000706022	NA	-0.000564815	-0.00124352	1.55841e-05	0.858059
w1852	7	92612059	94779493	0.000562435	NA	-0.000328071	-0.00127134	1.51722e-05	0.885189
w1853	7	93220491	95206532	0.000579181	NA	-0.000260724	-0.00134843	1.56439e-05	0.883579
w1854	7	93704065	95645472	0.000128049	NA	-0.000626251	-0.00140368	1.61896e-05	0.974612
w1855	7	94075868	96056068	0.000574837	NA	-0.000108406	-0.0010509	1.86344e-05	0.894064
w1856	7	94474333	96288439	0.00129222	NA	0.00123622	-0.000484736	1.8798e-05	0.765669
w1857	7	94784594	96508196	0.0012073	NA	0.00183251	-0.000352434	1.88105e-05	0.780731
w1858	7	95207750	96897163	0.000892901	3.31532	0.00269332	2.6932e-05	1.84208e-05	0.835197
w1859	7	95648256	97296347	0.000328235	0.190274	0.00375925	0.000791607	2.63136e-05	0.94898
w1860	7	96056633	97640783	-0.000929283	-0.475128	0.00361084	0.00105941	1.82877e-05	0.827971
w1861	7	96290098	98111633	-0.00204178	-1.36882	0.00176321	0.0012619	1.99568e-05	0.647635
w1862	7	96512568	98519257	-0.00213252	-1.7168	0.00100154	0.00154056	1.64135e-05	0.59863
w1863	7	96899448	99084766	-0.0021475	-2.97107	0.000379186	0.0013778	1.43226e-05	0.570414
w1864	7	97300564	99497707	-0.00177181	NA	-0.000354678	0.000940856	1.90642e-05	0.684892
w1865	7	97648489	99865657	-0.00114523	NA	-0.000577479	0.000251083	9.595e-06	0.711594
w1866	7	98113364	100216477	-0.000967158	NA	-0.000402433	-0.000437125	1.21585e-05	0.781497
w1867	7	98524795	100707969	-0.000713725	NA	-0.00072591	-0.000679455	1.23882e-05	0.839306
w1868	7	99086656	101040989	-0.000549813	NA	-0.00079231	-0.00061155	1.71545e-05	0.894393
w1869	7	99498273	101440009	-0.000339979	NA	-0.000618769	-0.00085162	2.10706e-05	0.940959
w1870	7	99869786	101787418	-0.000671808	NA	-0.000430249	-0.000921355	1.4796e-05	0.861353
w1871	7	100226847	102297973	-0.000727147	NA	9.41557e-05	-0.000698873	1.56921e-05	0.854358
w1872	7	100709404	102582243	-0.000599584	NA	0.00026561	-0.000298576	1.61564e-05	0.88142
w1873	7	101045602	102985651	-0.000365627	NA	-0.000136797	-0.000752907	1.57812e-05	0.926668
w1874	7	101443146	103336367	-4.05522e-05	NA	-0.000452271	-0.000756547	1.62115e-05	0.991964
w1875	7	101797885	103797973	-3.02254e-05	NA	-0.000591126	-0.000556605	1.77771e-05	0.99428
w1876	7	102306579	104267311	0.000184231	NA	-0.00132494	-0.000502602	2.03657e-05	0.967436
w1877	7	102585831	104876176	0.000251057	NA	-0.00119613	-0.000630748	1.78553e-05	0.952622
w1878	7	102986609	105451543	0.000288868	NA	-0.000862446	-0.000495627	2.24599e-05	0.951397
w1879	7	103340589	105907945	0.000134694	NA	-0.00091104	-3.07976e-05	1.69141e-05	0.973873
w1880	7	103800407	106377528	0.000554835	NA	-0.000765754	0.000106116	1.73068e-05	0.893902
w1881	7	104283552	106676610	0.000378412	NA	-0.000508044	0.000152463	1.60272e-05	0.924694
w1882	7	104881395	106998968	0.000616318	NA	-0.000608631	0.000642579	1.57012e-05	0.876397
w1883	7	105455684	107460887	0.000937501	NA	-0.000852641	0.00148703	1.42511e-05	0.803871
w1884	7	105915231	107918522	0.000806031	NA	-0.00112747	0.00136852	1.33277e-05	0.825258
w1885	7	106381061	108208413	0.000611286	NA	-0.00144912	0.000930049	1.26356e-05	0.863463
w1886	7	106677563	108563367	0.000675251	NA	-0.00194305	0.000817029	1.0803e-05	0.837226
w1887	7	106999796	108966776	0.00050955	NA	-0.00199024	-7.73362e-05	9.88416e-06	0.871246
w1888	7	107465157	109237468	0.000183765	NA	-0.00213274	-0.000605604	9.83382e-06	0.95327
w1889	7	107921604	109712960	0.00020357	NA	-0.00210877	-2.02178e-05	9.96731e-06	0.948588
w1890	7	108213390	110332958	0.000162116	NA	-0.00221279	0.000198664	1.11942e-05	0.961354
w1891	8	152749	2065816	-0.000506564	NA	-0.000568553	-4.63884e-05	1.00229e-05	0.872876
w1892	8	704605	2545978	-0.00068398	NA	-0.000584953	0.000337877	1.3276e-05	0.851096
w1893	8	1019419	3042649	-0.000753646	NA	-0.000598282	0.000544288	1.64064e-05	0.852395
w1894	8	1341285	3439568	-0.000948707	NA	-0.000714736	0.00142418	1.37709e-05	0.798219
w1895	8	1735452	3826063	-0.000560239	NA	-0.00121348	0.00105822	1.94724e-05	0.898973
w1896	8	2069077	4214280	-0.000843422	NA	-0.00105821	0.00094378	1.63176e-05	0.83461
w1897	8	2553139	4700768	-0.000550188	NA	-0.00071382	3.60424e-05	1.7091e-05	0.894126
w1898	8	3045429	5183825	-0.000248565	NA	-0.000579922	-0.000247227	1.72857e-05	0.952326
w1899	8	3441372	5509457	-0.000102865	NA	-0.000344715	-0.00108174	1.63917e-05	0.97973
w1900	8	4218936	6298436	0.000131846	NA	2.37615e-05	-0.000791374	1.38031e-05	0.971691
w1901	8	3833060	5907263	1.40854e-05	NA	-0.000297288	-0.000753556	1.51544e-05	0.997113
w1902	8	4708063	6778238	-0.000195153	NA	9.46875e-05	-0.000555074	1.3512e-05	0.95766
w1903	8	5201859	7209421	-0.000689123	NA	0.000411583	-0.000140163	1.2819e-05	0.847371
w1904	8	5510702	7655789	-0.000546638	NA	0.000471727	-5.20382e-06	1.13942e-05	0.871352
w1905	8	5918623	8028017	-0.000661922	NA	0.000479171	-0.000105708	1.19202e-05	0.847963
w1906	8	6306964	8329564	-0.000666873	-3.1278	0.00026648	0.000170586	1.1428e-05	0.843617
w1907	8	6786466	8677127	-0.000296454	NA	-4.40231e-05	0.000411594	1.42256e-05	0.937351
w1908	8	7212052	9043397	0.000140602	NA	-0.000574899	0.000247594	1.32041e-05	0.969135
w1909	8	7661101	9398731	-0.000220563	NA	-0.00022026	0.000332196	1.61875e-05	0.956282
w1910	8	8029356	9754823	-0.000307029	NA	-0.000147015	0.000257123	1.19574e-05	0.929249
w1911	8	8331830	10121699	-0.000184648	NA	-0.000413368	-5.41368e-05	1.21669e-05	0.957782
w1912	8	8679484	10613620	-0.000297671	NA	-0.00021305	-4.18942e-05	1.18286e-05	0.931029
w1913	8	9045066	10879551	-6.52654e-05	-0.505511	0.000200775	8.30223e-05	1.18711e-05	0.984887
w1914	8	9400153	11256056	0.000514643	NA	-6.99875e-05	6.38526e-05	1.04828e-05	0.873706
w1915	8	9757717	11672362	0.000756479	NA	-0.00019654	0.000471437	1.33221e-05	0.835809
w1916	8	10125492	12224006	0.000509632	0.960496	0.000311902	0.000902617	1.58543e-05	0.898155
w1917	8	10617532	12728916	0.00018284	0.323924	0.000279136	0.00114141	1.63734e-05	0.963959
w1918	8	10882279	13237446	-0.000795152	-0.615681	0.00135633	0.00122977	1.88206e-05	0.854572
w1919	8	11257825	13858425	-0.00151406	-1.15236	0.0014258	0.00121074	1.63265e-05	0.707875
w1920	8	11680065	14332639	-0.00207025	-1.38157	0.00242602	0.00092556	1.64233e-05	0.609457
w1921	8	12230605	15005097	-0.00181734	-1.70962	0.00275135	0.0004107	1.721e-05	0.661334
w1922	8	12730902	15390835	-0.0015471	NA	0.00283745	-0.00031169	1.61936e-05	0.70064
w1923	8	13243080	15790617	-0.000936737	NA	0.00180584	-0.000953307	1.55959e-05	0.812502
w1924	8	13864037	16121387	-0.000753186	NA	0.00193259	-0.00110707	1.63314e-05	0.85215
w1925	8	14335665	16583642	-0.000208279	NA	0.000930129	-0.00110062	2.09464e-05	0.963702
w1926	8	15012752	16939230	-4.4117e-05	NA	0.000427823	-0.00100141	1.67292e-05	0.991394
w1927	8	15393982	17310789	2.40106e-05	NA	0.000319325	-0.000858308	1.87113e-05	0.995571
w1928	8	15793115	17696264	0.000396616	NA	-0.000454127	-0.00023392	1.83297e-05	0.926191
w1929	8	16122657	18128504	0.000574574	NA	-0.00113207	-0.0004165	1.62352e-05	0.886607
w1930	8	16585346	18524625	0.000638405	NA	-0.00103112	-0.000553626	2.10902e-05	0.88944
w1931	8	16940318	19028088	0.000949381	NA	-0.00129044	5.68693e-05	2.22855e-05	0.840614
w1932	8	17317662	19521939	0.00114651	NA	-0.0016035	0.00083712	1.66756e-05	0.778893
w1933	8	17701824	19960286	0.00087699	NA	-0.00141768	0.000723197	1.74271e-05	0.833606
w1934	8	18133326	20463735	0.000777786	NA	-0.0012866	0.000862017	1.71307e-05	0.850939
w1935	8	18526832	20869195	0.000623862	NA	-0.00148257	0.000848654	2.01967e-05	0.889593
w1936	8	19039121	21407949	0.000384806	NA	-0.0015011	0.000188376	1.68448e-05	0.925301
w1937	8	19528348	21893872	0.000198441	NA	-0.00131717	-0.000388754	1.43484e-05	0.95822
w1938	8	19963894	22487520	0.000205864	NA	-0.00124391	-0.000877059	1.29611e-05	0.9544
w1939	8	20469571	23395592	0.000187885	NA	-0.00105691	-0.0011514	1.24145e-05	0.957473
w1940	8	20871555	23788266	6.23011e-05	NA	-0.000813051	-0.00117573	1.15176e-05	0.985354
w1941	8	21412390	24167970	3.82933e-05	NA	-0.00080028	-0.000932311	2.13287e-05	0.993384
w1942	8	21902616	24600203	-9.56543e-06	NA	-0.000807308	-0.000954826	1.75555e-05	0.998178
w1943	8	22489176	24917244	-4.10067e-05	NA	-0.000831858	-0.000575755	1.24823e-05	0.990739
w1944	8	23398821	25373612	-0.000211786	NA	-0.000962922	5.35906e-05	1.36694e-05	0.95432
w1945	8	23791228	25852972	-0.000158547	NA	-0.00106863	0.00025822	1.02534e-05	0.96051
w1946	8	24177471	26292362	-0.000283052	NA	-0.000873147	0.000110579	1.59414e-05	0.943483
w1947	8	24601173	26656987	-0.000181773	NA	-0.000776688	0.000453561	9.53905e-06	0.953068
w1948	8	24920794	27186565	-6.08495e-05	NA	-0.000770887	0.000518568	1.47097e-05	0.987342
w1949	8	25379477	27624203	0.000168059	NA	-0.000834968	0.000266291	1.17683e-05	0.960927
w1950	8	25860672	27943651	0.000335644	NA	-0.000836156	6.87606e-05	1.22859e-05	0.923713
w1951	8	26298838	28396004	0.00044385	NA	-0.00106364	0.000226501	1.27992e-05	0.901265
w1952	8	26660604	28815925	0.000386326	NA	-0.00125053	-2.70245e-05	1.44046e-05	0.918924
w1953	8	27192961	29166373	0.00021668	NA	-0.00134874	-6.8829e-05	1.61197e-05	0.95696
w1954	8	27626441	29515901	0.000197062	NA	-0.00116843	-2.73688e-05	1.18206e-05	0.954293
w1955	8	27946309	29888862	0.000165026	NA	-0.00101099	-0.000123651	1.07151e-05	0.959792
w1956	8	28397021	30329923	0.000169701	NA	-0.000820193	-0.000343126	1.35468e-05	0.963225
w1957	8	28821388	30761502	-0.000205297	NA	-0.000505267	-6.48601e-05	1.09174e-05	0.950457
w1958	8	29174257	31107802	-0.000460361	NA	0.000199463	-0.00019314	1.11542e-05	0.890366
w1959	8	29519043	31547953	-0.00062406	NA	0.000454421	-0.000483012	1.27957e-05	0.861504
w1960	8	29892076	32025412	-0.000679385	-4.54775	0.000441109	5.05932e-05	1.42694e-05	0.85727
w1961	8	30331660	32711444	-0.000967897	-2.05273	0.00107051	0.000207686	1.54558e-05	0.805529
w1962	8	31112060	33936501	-0.000283948	NA	-2.69391e-05	-0.00025005	1.09032e-05	0.931472
w1963	8	30764114	33280569	-0.000584695	NA	0.000680323	-0.000233382	1.49638e-05	0.879857
w1964	8	32044588	34807147	-0.000201126	NA	-0.000509375	-0.000817695	1.01096e-05	0.949563
w1965	8	31549752	34412712	-0.000179028	NA	-0.000264817	-0.000279967	9.89631e-06	0.954617
w1966	8	32713553	35204480	-6.00669e-05	NA	-0.00131795	-0.000814183	1.06519e-05	0.985316
w1967	8	33283043	35574152	9.11902e-07	NA	-0.00133617	-0.000986894	1.24722e-05	0.999794
w1968	8	33938261	35947321	0.000102043	NA	-0.00120483	-0.000806392	1.39009e-05	0.978165
w1969	8	34413649	36237251	0.000287462	NA	-0.000800042	-1.86789e-05	1.57684e-05	0.942291
w1970	8	34809330	36628758	0.000414876	NA	-0.000380118	0.000145417	1.46795e-05	0.913771
w1971	8	35206696	37001902	0.000449381	NA	8.55551e-05	-2.70939e-05	1.43065e-05	0.905427
w1972	8	35591690	37416130	0.000338593	2.1253	0.000110946	0.000228772	1.28366e-05	0.924708
w1973	8	35950569	37852771	0.000260303	NA	3.72909e-05	-1.63476e-05	1.17753e-05	0.939533
w1974	8	36239342	38278769	9.61012e-05	NA	-0.000343661	-0.000600339	1.34458e-05	0.979091
w1975	8	36632496	38818450	-0.000404583	NA	6.56285e-06	-0.000230154	1.03253e-05	0.899804
w1976	8	37011046	39539558	-0.000454796	NA	-0.000132976	-8.98136e-06	7.952e-06	0.871873
w1977	8	37418938	39997234	-0.000423179	NA	-0.000120355	-3.71432e-05	1.10382e-05	0.898646
w1978	8	37854401	40367540	-0.000455882	NA	3.88985e-05	-0.000105629	7.8643e-06	0.870862
w1979	8	38280303	40794765	-0.000476373	-2.83465	0.000257753	0.00010957	8.99033e-06	0.873766
w1980	8	38819293	41215830	-0.000248199	NA	0.000220105	-0.000167502	9.47454e-06	0.935733
w1981	8	39545785	41694385	-0.000395287	NA	0.000475702	-0.000189562	1.06809e-05	0.90373
w1982	8	39999089	42065850	-0.000468893	NA	0.000916868	-0.000347512	1.19121e-05	0.891935
w1983	8	40371925	42625090	-0.000485146	NA	0.0013053	-0.000288529	1.11709e-05	0.884589
w1984	8	40798843	43017880	-0.000402297	NA	0.00141106	-0.000347478	1.16764e-05	0.90628
w1985	8	41219415	43500469	-6.29892e-05	NA	0.00106581	-0.000220843	1.76796e-05	0.988048
w1986	8	41697312	43912173	8.77763e-05	NA	0.000795825	-0.000114728	1.49078e-05	0.981863
w1987	8	42085204	44215127	0.000363452	1.56071	0.000667653	8.12272e-05	1.47356e-05	0.924568
w1988	8	42628326	44721072	0.000356105	1.1301	0.000435487	0.000228007	1.31677e-05	0.921825
w1989	8	43018967	45135058	0.000418199	1.47963	0.000363634	0.000219682	8.49801e-06	0.885929
w1990	8	43503948	45503830	0.000316181	2.15195	0.000291289	7.41108e-05	1.05287e-05	0.922375
w1991	8	43918058	45946939	0.000666396	NA	0.000473891	-0.000217551	1.40763e-05	0.859023
w1992	8	44217677	46251778	0.000607536	NA	0.000459101	-0.00047177	1.4307e-05	0.872393
w1993	8	44724572	46662471	0.000779267	NA	2.68549e-05	-0.000503131	1.50956e-05	0.841036
w1994	8	45155884	47030006	0.000749766	NA	-3.48417e-05	-0.000147766	1.58751e-05	0.850738
w1995	8	45506987	47485594	0.000766238	NA	-1.60192e-05	0.000338991	1.24252e-05	0.827915
w1996	8	45948715	47950559	0.000553678	NA	-0.000219388	0.000411033	1.13528e-05	0.869475
w1997	8	46256320	48453846	0.000411879	NA	-0.000372326	0.000411371	9.46958e-06	0.893525
[truncated: 3,416 more rows]

## Sheet: LAVA_AGECL vs IGF1b_BB
Table S4. The correlation estimates (r2) from LAVA using 500 SNPs in each window with sliding windows of 100 SNPs for AGECL and IGF1b in Brahman population.
	AGECL, age at first corpus; IGF1b serum levels of insulin growth hormone measured in bulls. P denoted the pvalue for each window
locus	chr	start	stop	n.snps	n.pcs	phen1	phen2	rho	rho.lower	rho.upper	r2	r2.lower	r2.upper	p
W4	1	2076521	3715936	500	80	AGECL	IGF1b	0.680423	-1	1	0.462975	0	1	0.495578
W5	1	2404092	4117406	500	77	AGECL	IGF1b	-0.106176	-1	1	0.0112733	0	1	0.888129
W6	1	2907493	4373367	500	80	AGECL	IGF1b	-0.327275	-1	1	0.107109	0	1	0.590192
W44	1	19490305	21877978	500	102	AGECL	IGF1b	-0.310132	-1	1	0.0961817	0	1	0.93426
W45	1	19981278	22388234	500	101	AGECL	IGF1b	-1	-1	1	1	0	1	0.518064
W46	1	20440130	22865351	500	98	AGECL	IGF1b	NA	NA	NA	NA	NA	NA	NA
W47	1	21040784	23335758	500	90	AGECL	IGF1b	0.0892138	-1	1	0.0079591	0	1	0.921343
W48	1	21458655	23687319	500	96	AGECL	IGF1b	-0.235521	-1	1	0.0554701	0	1	0.894321
W54	1	24206401	26537906	500	116	AGECL	IGF1b	-0.306849	-1	1	0.0941565	0	1	0.73629
W55	1	24587185	26803778	500	110	AGECL	IGF1b	0.146112	-1	1	0.0213486	0	1	0.865507
W56	1	25033972	27107796	500	95	AGECL	IGF1b	0.346275	-0.95094	1	0.119906	0	1	0.503916
W57	1	25512928	27452998	500	91	AGECL	IGF1b	0.365826	-1	1	0.133829	0	1	0.677214
W58	1	26131090	27802231	500	83	AGECL	IGF1b	0.488725	-1	1	0.238852	0	1	0.567126
W59	1	26538432	28194419	500	81	AGECL	IGF1b	0.383862	-1	1	0.14735	0	1	0.5956
W60	1	26805233	28789243	500	88	AGECL	IGF1b	0.308275	-1	1	0.0950334	0	1	0.606178
W61	1	27111802	29139904	500	97	AGECL	IGF1b	0.228635	-1	1	0.0522741	0	1	0.796376
W62	1	27458950	29551116	500	93	AGECL	IGF1b	0.00392902	-1	1	1.54372e-05	0	1	0.996141
W63	1	27805253	30140935	500	99	AGECL	IGF1b	0.317949	-1	1	0.101091	0	1	0.628493
W65	1	28790257	31168587	500	94	AGECL	IGF1b	1	-1	1	1	0	1	0.489546
W66	1	29143535	31736868	500	90	AGECL	IGF1b	0.768708	-1	1	0.590912	0	1	0.521542
W67	1	29555484	32502682	500	89	AGECL	IGF1b	0.289528	-1	1	0.0838266	0	1	0.714845
W68	1	30146236	33183056	500	87	AGECL	IGF1b	0.442821	-1	1	0.196091	0	1	0.660265
W69	1	30656578	33626027	500	85	AGECL	IGF1b	0.266315	-1	1	0.0709238	0	1	0.765321
W70	1	31171747	34057089	500	92	AGECL	IGF1b	0.255471	-1	1	0.0652654	0	1	0.737314
W71	1	31743728	34613655	500	97	AGECL	IGF1b	0.0673829	-1	1	0.00454046	0	1	0.889584
W72	1	32508974	34998363	500	95	AGECL	IGF1b	0.136716	-1	1	0.0186913	0	1	0.851831
W73	1	33188998	35497677	500	95	AGECL	IGF1b	0.149608	-1	1	0.0223825	0	1	0.767458
W74	1	33626776	35884896	500	98	AGECL	IGF1b	0.274526	-0.81597	1	0.0753646	0	1	0.562829
W75	1	34062866	36460707	500	95	AGECL	IGF1b	0.493142	-0.63142	1	0.243189	0	1	0.341046
W76	1	34618419	37001035	500	99	AGECL	IGF1b	0.80629	-0.99647	1	0.650103	0	1	0.484876
W77	1	35002244	37482559	500	107	AGECL	IGF1b	0.47723	-1	1	0.227749	0	1	0.643181
W83	1	37985205	40629765	500	82	AGECL	IGF1b	1	-0.51533	1	1	0	1	0.138218
W84	1	38345003	41135509	500	81	AGECL	IGF1b	0.700529	-0.79946	1	0.490741	0	1	0.344864
W85	1	38835408	41492237	500	75	AGECL	IGF1b	NA	NA	NA	NA	NA	NA	NA
W86	1	39494949	41918071	500	72	AGECL	IGF1b	-0.217556	-1	1	0.0473306	0	1	0.727255
W87	1	39954780	42255886	500	71	AGECL	IGF1b	0.150724	-1	1	0.0227177	0	1	0.818189
W88	1	40635859	42729267	500	76	AGECL	IGF1b	0.604975	-1	1	0.365995	0	1	0.408409
W89	1	41149564	43428471	500	89	AGECL	IGF1b	1	-1	1	1	0	1	0.663575
W90	1	41499352	43835615	500	100	AGECL	IGF1b	1	-0.52189	1	1	0	1	0.149403
W94	1	43443436	46057263	500	100	AGECL	IGF1b	-0.0315889	-1	1	0.000997858	0	1	0.953432
W95	1	43836654	46572997	500	94	AGECL	IGF1b	-0.544138	-1	1	0.296086	0	1	0.403775
W97	1	44913993	47606699	500	89	AGECL	IGF1b	-0.589953	-1	0.99137	0.348044	0	1	0.372639
W98	1	45407551	48090549	500	81	AGECL	IGF1b	NA	NA	NA	NA	NA	NA	NA
W113	1	52893209	55551718	500	83	AGECL	IGF1b	NA	NA	NA	NA	NA	NA	NA
W114	1	53232499	55950673	500	84	AGECL	IGF1b	-0.601876	-1	1	0.362255	0	1	0.542924
W118	1	55554393	57668777	500	91	AGECL	IGF1b	-0.736081	-1	1	0.541815	0	1	0.730066
W128	1	60065759	62118288	500	94	AGECL	IGF1b	NA	NA	NA	NA	NA	NA	NA
W129	1	60472099	62601189	500	99	AGECL	IGF1b	-0.746628	-1	0.62321	0.557454	0	1	0.328468
W130	1	60790377	63070424	500	98	AGECL	IGF1b	0.119041	-1	1	0.0141708	0	1	0.932772
W131	1	61219155	63602126	500	95	AGECL	IGF1b	-0.194211	-1	1	0.037718	0	1	0.793271
W132	1	61589954	63955262	500	89	AGECL	IGF1b	-0.516145	-1	1	0.266406	0	1	0.564203
W133	1	62137916	64372955	500	83	AGECL	IGF1b	NA	NA	NA	NA	NA	NA	NA
W136	1	63611031	65838513	500	65	AGECL	IGF1b	NA	NA	NA	NA	NA	NA	NA
W152	1	69535888	72193451	500	63	AGECL	IGF1b	NA	NA	NA	NA	NA	NA	NA
W161	1	74185062	76205991	500	91	AGECL	IGF1b	0.486619	-1	1	0.236798	0	1	0.558557
W162	1	74789253	76690630	500	89	AGECL	IGF1b	NA	NA	NA	NA	NA	NA	NA
W163	1	75220236	77336260	500	88	AGECL	IGF1b	0.489455	-1	1	0.239566	0	1	0.733456
W164	1	75582248	77930147	500	88	AGECL	IGF1b	0.993964	-1	1	0.987965	0	1	0.455627
W165	1	75861057	78453663	500	89	AGECL	IGF1b	0.94823	-1	1	0.89914	0	1	0.671919
W167	1	76710098	79287538	500	99	AGECL	IGF1b	0.552879	-1	1	0.305676	0	1	0.498607
W168	1	77340562	79757250	500	98	AGECL	IGF1b	0.388767	-1	1	0.15114	0	1	0.801571
W170	1	78460662	80816170	500	89	AGECL	IGF1b	0.190955	-1	1	0.0364637	0	1	0.905727
W171	1	78826134	81381998	500	90	AGECL	IGF1b	0.761906	-1	1	0.5805	0	1	0.588224
W174	1	80287686	82838702	500	73	AGECL	IGF1b	1	-1	1	1	0	1	0.428891
W175	1	80816596	83522052	500	70	AGECL	IGF1b	1	-1	1	1	0	1	0.600787
W176	1	81383593	84160531	500	65	AGECL	IGF1b	0.56092	-1	1	0.314631	0	1	0.829024
W177	1	81867620	84676926	500	69	AGECL	IGF1b	-0.98139	-1	1	0.963126	0	1	0.702236
W179	1	82846064	85790627	500	76	AGECL	IGF1b	0.0878441	-1	1	0.00771659	0	1	0.92644
W180	1	83541324	86325192	500	78	AGECL	IGF1b	-0.404314	-1	1	0.16347	0	1	0.657883
W181	1	84170791	86836561	500	77	AGECL	IGF1b	-0.524294	-1	1	0.274885	0	1	0.614896
W182	1	84680569	87362802	500	74	AGECL	IGF1b	-0.444308	-1	0.9767	0.19741	0	1	0.453655
W183	1	85130568	87847124	500	71	AGECL	IGF1b	-0.175876	-1	1	0.0309325	0	1	0.704029
W184	1	85797044	88717216	500	78	AGECL	IGF1b	-0.458113	-1	0.63165	0.209867	0	1	0.328566
W185	1	86333780	89092520	500	83	AGECL	IGF1b	NA	NA	NA	NA	NA	NA	NA
W186	1	86839174	89677748	500	88	AGECL	IGF1b	-0.856436	-1	0.33348	0.733482	0	1	0.146798
W187	1	87370249	90277694	500	98	AGECL	IGF1b	-0.582638	-1	0.67255	0.339467	0	1	0.322444
W188	1	87851973	90686166	500	96	AGECL	IGF1b	-0.748912	-1	0.74502	0.560869	0	1	0.281621
W189	1	88721964	91164423	500	91	AGECL	IGF1b	-1	-1	0.85691	1	0	1	0.261524
W190	1	89096327	91722842	500	90	AGECL	IGF1b	-0.495765	-1	0.96339	0.245783	0	1	0.422466
W191	1	89685218	92076075	500	87	AGECL	IGF1b	-0.246645	-1	1	0.0608339	0	1	0.653668
W192	1	90280297	92438243	500	76	AGECL	IGF1b	-1	-1	0.76101	1	0	1	0.194342
W199	1	93380507	95778356	500	95	AGECL	IGF1b	-0.19389	-1	1	0.0375934	0	1	0.901038
W200	1	93823488	96205117	500	95	AGECL	IGF1b	0.589104	-1	1	0.347044	0	1	0.603707
W201	1	94212819	96402929	500	90	AGECL	IGF1b	0.141789	-1	1	0.0201042	0	1	0.872148
W202	1	94669980	96843288	500	92	AGECL	IGF1b	-0.411977	-1	0.48555	0.169725	0	1	0.317937
W203	1	95184032	97157865	500	89	AGECL	IGF1b	-0.360971	-1	0.77938	0.1303	0	1	0.450851
W205	1	96207860	98328362	500	90	AGECL	IGF1b	NA	NA	NA	NA	NA	NA	NA
W206	1	96405691	98752886	500	98	AGECL	IGF1b	-0.772911	-1	0.29008	0.597392	0	1	0.140596
W207	1	96844097	99215719	500	96	AGECL	IGF1b	NA	NA	NA	NA	NA	NA	NA
W208	1	97167283	99601552	500	91	AGECL	IGF1b	-1	-1	0.00282	1	0	1	0.0431199
W209	1	97814820	100052224	500	87	AGECL	IGF1b	-1	-1	-0.18077	1	0.04521	1	0.00651809
W210	1	98329048	100468920	500	84	AGECL	IGF1b	NA	NA	NA	NA	NA	NA	NA
W211	1	98754671	100945748	500	74	AGECL	IGF1b	NA	NA	NA	NA	NA	NA	NA
W212	1	99220587	101342687	500	72	AGECL	IGF1b	NA	NA	NA	NA	NA	NA	NA
W213	1	99605557	101909609	500	74	AGECL	IGF1b	-0.994012	-1	-0.25977	0.98806	0.07613	1	0.0156276
W214	1	100053006	102397725	500	76	AGECL	IGF1b	-0.877429	-1	-0.02648	0.769882	0.0152	1	0.0538219
W215	1	100472187	102813185	500	71	AGECL	IGF1b	-0.889191	-1	0.06409	0.79066	0	1	0.0842368
W216	1	100950729	103223076	500	70	AGECL	IGF1b	NA	NA	NA	NA	NA	NA	NA
W217	1	101346641	103750825	500	64	AGECL	IGF1b	NA	NA	NA	NA	NA	NA	NA
W219	1	102399013	104896281	500	58	AGECL	IGF1b	NA	NA	NA	NA	NA	NA	NA
W220	1	102817465	105401355	500	59	AGECL	IGF1b	-1	-1	-0.22171	1	0.05746	1	0.00732098
W221	1	103234850	105900412	500	65	AGECL	IGF1b	-1	-1	-0.21383	1	0.05192	1	0.0166991
W222	1	103754337	106385939	500	73	AGECL	IGF1b	NA	NA	NA	NA	NA	NA	NA
W223	1	104381153	106870732	500	75	AGECL	IGF1b	NA	NA	NA	NA	NA	NA	NA
W224	1	104901456	107348913	500	73	AGECL	IGF1b	-0.843313	-1	0.21258	0.711176	0	1	0.119594
W225	1	105405541	107611052	500	69	AGECL	IGF1b	-0.99208	-1	0.35193	0.984222	0	1	0.147005
W226	1	105909984	108009680	500	73	AGECL	IGF1b	-0.69169	-1	0.88484	0.478435	0	1	0.296805
W227	1	106389701	108388229	500	71	AGECL	IGF1b	-0.83663	-1	0.41558	0.69995	0	1	0.171778
W228	1	106873696	108728784	500	72	AGECL	IGF1b	-1	-1	0.51715	1	0	1	0.126498
W229	1	107350265	109226610	500	76	AGECL	IGF1b	-1	-1	0.19315	1	0	1	0.0970959
W230	1	107616613	109892590	500	81	AGECL	IGF1b	-0.609312	-1	0.37618	0.371261	0	1	0.18723
W231	1	108011171	110374136	500	86	AGECL	IGF1b	-0.659378	-1	0.54584	0.43478	0	1	0.277227
W232	1	108390815	110891497	500	85	AGECL	IGF1b	-0.278421	-1	0.58518	0.0775183	0	1	0.46738
W233	1	108774334	111305556	500	83	AGECL	IGF1b	-0.109097	-1	0.9806	0.0119021	0	1	0.786808
W234	1	109229357	111749188	500	79	AGECL	IGF1b	-0.313909	-1	1	0.0985387	0	1	0.558955
W235	1	109897614	112122574	500	72	AGECL	IGF1b	-0.153221	-1	1	0.0234768	0	1	0.799967
W236	1	110389266	112513084	500	66	AGECL	IGF1b	1	-0.3339	1	1	0	1	0.146271
W237	1	110895781	113124132	500	71	AGECL	IGF1b	0.716482	-0.45438	1	0.513347	0	1	0.206812
W238	1	111307409	113390482	500	70	AGECL	IGF1b	0.189436	-1	1	0.035886	0	1	0.908132
W239	1	111751747	113883575	500	75	AGECL	IGF1b	0.242951	-1	1	0.0590253	0	1	0.696343
W240	1	112124030	114251613	500	79	AGECL	IGF1b	-0.0744395	-1	1	0.00554124	0	1	0.92192
W251	1	117426746	119275340	500	87	AGECL	IGF1b	-0.476773	-1	1	0.227312	0	1	0.523417
W252	1	117947599	119813363	500	97	AGECL	IGF1b	0.179629	-1	1	0.0322666	0	1	0.742198
W253	1	118312448	120295119	500	103	AGECL	IGF1b	0.596079	-0.49675	1	0.35531	0	1	0.243448
W254	1	118576204	120648889	500	108	AGECL	IGF1b	0.650357	-0.49963	1	0.422965	0	1	0.278452
W255	1	118973792	121271488	500	103	AGECL	IGF1b	0.231587	-0.78663	1	0.0536327	0	1	0.595266
W256	1	119279169	121841959	500	102	AGECL	IGF1b	0.512236	-0.39358	1	0.262386	0	1	0.242461
W257	1	119814856	122295680	500	91	AGECL	IGF1b	-0.044564	-1	0.98167	0.00198595	0	1	0.910677
W258	1	120298547	122730737	500	87	AGECL	IGF1b	-0.328517	-1	0.3537	0.107923	0	1	0.30414
W259	1	120652562	123263600	500	83	AGECL	IGF1b	-0.555253	-1	0.68932	0.308306	0	1	0.383466
W260	1	121273813	123865143	500	81	AGECL	IGF1b	-0.248721	-1	1	0.0618622	0	1	0.626966
W261	1	121843248	124280243	500	82	AGECL	IGF1b	-0.852304	-1	0.3809	0.726422	0	1	0.187468
W263	1	122733102	125039320	500	89	AGECL	IGF1b	NA	NA	NA	NA	NA	NA	NA
W283	1	131733207	134339137	500	84	AGECL	IGF1b	NA	NA	NA	NA	NA	NA	NA
W295	1	137243307	139184099	500	62	AGECL	IGF1b	NA	NA	NA	NA	NA	NA	NA
W298	1	138501143	140349544	500	80	AGECL	IGF1b	-0.689892	-1	1	0.475951	0	1	0.64521
W305	1	140875503	142530263	500	93	AGECL	IGF1b	0.07343	-1	1	0.00539197	0	1	0.962244
W306	1	141310711	142827211	500	90	AGECL	IGF1b	-0.400106	-1	1	0.160085	0	1	0.518754
W307	1	141579135	143070285	500	89	AGECL	IGF1b	-0.196411	-1	1	0.0385774	0	1	0.921784
W308	1	141823426	143425826	500	85	AGECL	IGF1b	-0.20846	-1	1	0.0434556	0	1	0.768735
W320	1	145942582	147869536	500	92	AGECL	IGF1b	NA	NA	NA	NA	NA	NA	NA
W322	1	146811165	148582029	500	95	AGECL	IGF1b	-0.516578	-1	1	0.266853	0	1	0.753632
W323	1	147161333	148942437	500	91	AGECL	IGF1b	0.474134	-1	1	0.224803	0	1	0.850129
W330	1	149654639	151342869	500	106	AGECL	IGF1b	-0.107825	-1	1	0.0116263	0	1	0.893471
W331	1	150070246	151645896	500	105	AGECL	IGF1b	-0.559932	-1	1	0.313524	0	1	0.747558
W333	1	150686216	152267129	500	102	AGECL	IGF1b	NA	NA	NA	NA	NA	NA	NA
W335	1	151343633	153111206	500	98	AGECL	IGF1b	0.277882	-1	1	0.0772186	0	1	0.705372
W336	1	151647634	153462390	500	99	AGECL	IGF1b	0.144742	-1	1	0.0209502	0	1	0.898745
W337	1	152028569	153797567	500	98	AGECL	IGF1b	-0.125635	-1	1	0.015784	0	1	0.899554
W338	1	152269998	154097966	500	104	AGECL	IGF1b	-0.464731	-1	1	0.215975	0	1	0.79753
W339	1	152652787	154528103	500	95	AGECL	IGF1b	0.152	-1	1	0.023104	0	1	0.741744
W340	1	153112422	154851885	500	88	AGECL	IGF1b	-0.197277	-1	1	0.0389182	0	1	0.90238
W343	1	154102242	155838061	500	76	AGECL	IGF1b	-0.232507	-1	1	0.0540593	0	1	0.739665
W344	1	154529305	156116231	500	83	AGECL	IGF1b	-0.586205	-1	0.82709	0.343636	0	1	0.355761
W345	1	154856966	156457586	500	86	AGECL	IGF1b	-0.479597	-1	1	0.230013	0	1	0.444187
W346	1	155231132	156797115	500	84	AGECL	IGF1b	-0.448345	-1	1	0.201014	0	1	0.443225
W347	1	155591710	157160634	500	86	AGECL	IGF1b	-0.527012	-1	1	0.277742	0	1	0.607428
W392	2	17126401	19166434	500	107	AGECL	IGF1b	NA	NA	NA	NA	NA	NA	NA
W406	2	23498287	25660645	500	97	AGECL	IGF1b	NA	NA	NA	NA	NA	NA	NA
W407	2	23729812	25943528	500	99	AGECL	IGF1b	NA	NA	NA	NA	NA	NA	NA
W427	2	31565009	33700180	500	94	AGECL	IGF1b	-0.897714	-1	0.55093	0.80589	0	1	0.27196
W429	2	32454345	34383524	500	83	AGECL	IGF1b	-0.0663913	-1	1	0.00440781	0	1	0.958093
W443	2	38440083	40630707	500	85	AGECL	IGF1b	-0.628956	-1	0.48434	0.395586	0	1	0.299253
W452	2	42600380	44766046	500	73	AGECL	IGF1b	NA	NA	NA	NA	NA	NA	NA
W453	2	43011614	45366926	500	76	AGECL	IGF1b	0.988754	0.03328	1	0.977635	0.00968	1	0.060884
W454	2	43445942	45804248	500	81	AGECL	IGF1b	0.925334	-0.49746	1	0.856244	0	1	0.269063
W462	2	47197736	49475000	500	67	AGECL	IGF1b	0.181793	-1	1	0.0330487	0	1	0.804024
W463	2	47543648	49934002	500	75	AGECL	IGF1b	0.336512	-1	1	0.11324	0	1	0.7369
W464	2	48045209	50474475	500	82	AGECL	IGF1b	NA	NA	NA	NA	NA	NA	NA
W465	2	48481452	51234734	500	92	AGECL	IGF1b	NA	NA	NA	NA	NA	NA	NA
W466	2	48993143	51851886	500	98	AGECL	IGF1b	-0.535108	-1	1	0.286341	0	1	0.65622
W467	2	49479744	52426961	500	102	AGECL	IGF1b	-0.885674	-1	0.58376	0.784418	0	1	0.240021
W471	2	51858192	54290121	500	82	AGECL	IGF1b	NA	NA	NA	NA	NA	NA	NA
W477	2	54823037	56847284	500	70	AGECL	IGF1b	NA	NA	NA	NA	NA	NA	NA
W478	2	55107289	57410691	500	74	AGECL	IGF1b	NA	NA	NA	NA	NA	NA	NA
W520	2	73519679	75641481	500	74	AGECL	IGF1b	NA	NA	NA	NA	NA	NA	NA
W547	2	86790014	89364320	500	83	AGECL	IGF1b	0.153708	-1	1	0.023626	0	1	0.85218
W548	2	87518506	89896794	500	84	AGECL	IGF1b	0.773418	-1	1	0.598175	0	1	0.676973
W549	2	88035286	90188161	500	79	AGECL	IGF1b	0.269802	-1	1	0.0727933	0	1	0.855494
W550	2	88598211	90611508	500	78	AGECL	IGF1b	NA	NA	NA	NA	NA	NA	NA
W551	2	89020636	91274851	500	82	AGECL	IGF1b	NA	NA	NA	NA	NA	NA	NA
W558	2	92085813	93911696	500	93	AGECL	IGF1b	NA	NA	NA	NA	NA	NA	NA
W568	2	96519385	99248557	500	104	AGECL	IGF1b	NA	NA	NA	NA	NA	NA	NA
W575	2	100769869	103331260	500	79	AGECL	IGF1b	1	-1	1	1	0	1	0.500108
W576	2	101433723	103853335	500	88	AGECL	IGF1b	1	-1	1	1	0	1	0.354246
W578	2	102544750	104630143	500	97	AGECL	IGF1b	0.562128	-1	1	0.315988	0	1	0.752577
W580	2	103335352	105461925	500	103	AGECL	IGF1b	0.322956	-1	1	0.104301	0	1	0.649266
W581	2	103854602	106015873	500	100	AGECL	IGF1b	0.131843	-1	1	0.0173825	0	1	0.880052
W582	2	104273842	106578081	500	99	AGECL	IGF1b	0.31937	-1	1	0.101998	0	1	0.757697
W619	2	120618241	123083188	500	87	AGECL	IGF1b	-0.720838	-1	1	0.519608	0	1	0.580429
W623	2	122829334	124706567	500	91	AGECL	IGF1b	-0.428023	-1	0.77818	0.183203	0	1	0.409467
W624	2	123087209	125220787	500	89	AGECL	IGF1b	-0.418423	-1	1	0.175078	0	1	0.506792
W625	2	123338690	125652255	500	91	AGECL	IGF1b	-0.868561	-1	0.57469	0.754398	0	1	0.233068
W626	2	123819975	126190382	500	87	AGECL	IGF1b	-1	-1	0.62605	1	0	1	0.14662
W627	2	124249848	126698637	500	91	AGECL	IGF1b	NA	NA	NA	NA	NA	NA	NA
W628	2	124710998	127051224	500	84	AGECL	IGF1b	0.0998108	-1	1	0.0099622	0	1	0.877474
W629	2	125224253	127415100	500	93	AGECL	IGF1b	-1	-1	0.55391	1	0	1	0.192796
W631	2	126206444	128317904	500	107	AGECL	IGF1b	NA	NA	NA	NA	NA	NA	NA
W633	2	127051942	129020645	500	109	AGECL	IGF1b	NA	NA	NA	NA	NA	NA	NA
W637	2	128653070	130784072	500	94	AGECL	IGF1b	-1	-1	1	1	0	1	0.437314
W638	2	129022426	131128997	500	95	AGECL	IGF1b	NA	NA	NA	NA	NA	NA	NA
W640	2	130000793	132038872	500	93	AGECL	IGF1b	-0.502589	-1	0.92216	0.252595	0	1	0.440742
W645	2	132047690	133893635	500	90	AGECL	IGF1b	NA	NA	NA	NA	NA	NA	NA
W646	2	132511520	134221163	500	92	AGECL	IGF1b	-0.159338	-1	1	0.0253887	0	1	0.858464
W647	2	132917176	134544411	500	101	AGECL	IGF1b	-0.572082	-1	0.89289	0.327278	0	1	0.363027
W648	2	133219038	134895968	500	106	AGECL	IGF1b	NA	NA	NA	NA	NA	NA	NA
W649	2	133584851	135220676	500	109	AGECL	IGF1b	NA	NA	NA	NA	NA	NA	NA
W650	2	133895043	135562524	500	102	AGECL	IGF1b	-0.727835	-1	0.75379	0.529744	0	1	0.282612
W651	2	134222427	135990633	500	100	AGECL	IGF1b	NA	NA	NA	NA	NA	NA	NA
W670	3	5459773	7131313	500	108	AGECL	IGF1b	NA	NA	NA	NA	NA	NA	NA
W671	3	5856809	7385782	500	106	AGECL	IGF1b	NA	NA	NA	NA	NA	NA	NA
W672	3	6187838	7670472	500	106	AGECL	IGF1b	NA	NA	NA	NA	NA	NA	NA
W673	3	6567545	7982975	500	97	AGECL	IGF1b	NA	NA	NA	NA	NA	NA	NA
W684	3	10273024	12873484	500	87	AGECL	IGF1b	NA	NA	NA	NA	NA	NA	NA
W691	3	13747034	15409175	500	72	AGECL	IGF1b	NA	NA	NA	NA	NA	NA	NA
W710	3	22406809	24561046	500	93	AGECL	IGF1b	-0.41236	-1	1	0.170041	0	1	0.783343
W711	3	22877632	24950077	500	98	AGECL	IGF1b	-0.128582	-1	1	0.0165333	0	1	0.912432
W729	3	29521431	31599416	500	76	AGECL	IGF1b	-0.231225	-1	1	0.0534652	0	1	0.690471
W730	3	30000206	32028072	500	72	AGECL	IGF1b	-0.274986	-1	0.88527	0.0756175	0	1	0.560578
W731	3	30347819	32609512	500	77	AGECL	IGF1b	-0.27134	-1	0.7812	0.0736254	0	1	0.567426
W732	3	30767098	33060757	500	81	AGECL	IGF1b	-0.413799	-1	0.52669	0.17123	0	1	0.349968
W733	3	31199333	33540856	500	83	AGECL	IGF1b	-0.294847	-1	1	0.0869345	0	1	0.596357
W734	3	31600777	34089209	500	87	AGECL	IGF1b	-0.40095	-1	0.74386	0.160761	0	1	0.46256
W735	3	32031085	34524620	500	84	AGECL	IGF1b	-0.390319	-1	0.41431	0.152349	0	1	0.289495
W736	3	32623590	34996447	500	83	AGECL	IGF1b	-0.350519	-1	0.48178	0.122864	0	1	0.352521
W737	3	33069643	35361733	500	87	AGECL	IGF1b	-0.133093	-1	1	0.0177137	0	1	0.801306
W738	3	33542736	35666149	500	88	AGECL	IGF1b	-0.546775	-1	0.60685	0.298963	0	1	0.334389
W739	3	34091882	36022711	500	88	AGECL	IGF1b	-0.020334	-1	1	0.000413471	0	1	0.965737
W740	3	34529871	36512152	500	93	AGECL	IGF1b	-0.14366	-1	1	0.0206381	0	1	0.753895
W741	3	34999359	37083596	500	101	AGECL	IGF1b	-0.799152	-1	0.30202	0.638643	0	1	0.154359
W742	3	35362562	37660099	500	98	AGECL	IGF1b	-0.793421	-1	0.99639	0.629518	0	1	0.342892
W743	3	35666776	38432126	500	95	AGECL	IGF1b	NA	NA	NA	NA	NA	NA	NA
W744	3	36027057	39114782	500	92	AGECL	IGF1b	NA	NA	NA	NA	NA	NA	NA
W745	3	36514147	39570052	500	91	AGECL	IGF1b	-0.322778	-1	1	0.104185	0	1	0.727198
W746	3	37091453	40113266	500	88	AGECL	IGF1b	-0.139636	-1	1	0.0194982	0	1	0.749668
W747	3	37663850	40507148	500	82	AGECL	IGF1b	-0.174875	-1	1	0.0305814	0	1	0.724803
W748	3	38433068	40971803	500	83	AGECL	IGF1b	-0.22479	-1	0.8704	0.0505304	0	1	0.59998
W749	3	39115636	41428139	500	87	AGECL	IGF1b	-0.440572	-1	0.39908	0.194104	0	1	0.241029
W750	3	39571582	41811484	500	83	AGECL	IGF1b	-0.38274	-1	0.37313	0.14649	0	1	0.277847
W751	3	40119070	42195347	500	84	AGECL	IGF1b	-0.592318	-1	0.26605	0.350841	0	1	0.14879
W752	3	40507714	42604832	500	86	AGECL	IGF1b	NA	NA	NA	NA	NA	NA	NA
W753	3	40972545	42978425	500	89	AGECL	IGF1b	-0.875085	-1	0.33782	0.765775	0	1	0.149125
W754	3	41428868	43311786	500	80	AGECL	IGF1b	NA	NA	NA	NA	NA	NA	NA
W755	3	41817686	43594290	500	77	AGECL	IGF1b	-1	-1	0.05988	1	0	1	0.0416065
W756	3	42197091	43925346	500	75	AGECL	IGF1b	-0.60922	-1	0.86694	0.371149	0	1	0.356944
W757	3	42614221	44235654	500	77	AGECL	IGF1b	-1	-1	0.43498	1	0	1	0.108629
W758	3	42988234	44547866	500	74	AGECL	IGF1b	-0.463725	-1	0.85917	0.215041	0	1	0.408134
W759	3	43312723	45001180	500	84	AGECL	IGF1b	-0.116999	-1	1	0.0136888	0	1	0.836256
W760	3	43596096	45569917	500	89	AGECL	IGF1b	-0.723333	-1	1	0.523211	0	1	0.390834
W796	3	59840323	61713130	500	74	AGECL	IGF1b	1	-1	1	1	0	1	0.542499
W797	3	60198533	62120371	500	78	AGECL	IGF1b	NA	NA	NA	NA	NA	NA	NA
W874	3	96935569	99316408	500	88	AGECL	IGF1b	-0.0573095	-1	1	0.00328438	0	1	0.965355
W875	3	97407696	99800871	500	82	AGECL	IGF1b	0.719656	-1	1	0.517904	0	1	0.53306
W877	3	98166506	100967302	500	85	AGECL	IGF1b	0.505041	-0.89543	1	0.255066	0	1	0.408928
W878	3	98641940	101461254	500	85	AGECL	IGF1b	NA	NA	NA	NA	NA	NA	NA
W879	3	99321368	101948844	500	84	AGECL	IGF1b	-0.892338	-1	0.0113	0.796268	0	1	0.0563968
W880	3	99805504	102474541	500	88	AGECL	IGF1b	-1	-1	0.92517	1	0	1	0.363915
W881	3	100350260	102830962	500	92	AGECL	IGF1b	NA	NA	NA	NA	NA	NA	NA
W895	3	107134795	109322712	500	116	AGECL	IGF1b	-0.133443	-1	1	0.0178071	0	1	0.844112
W914	3	115139744	116836256	500	121	AGECL	IGF1b	NA	NA	NA	NA	NA	NA	NA
W915	3	115510431	117120195	500	113	AGECL	IGF1b	NA	NA	NA	NA	NA	NA	NA
W916	3	115836776	117550146	500	108	AGECL	IGF1b	NA	NA	NA	NA	NA	NA	NA
W917	3	116190175	117982050	500	99	AGECL	IGF1b	NA	NA	NA	NA	NA	NA	NA
W928	4	182210	3433899	500	101	AGECL	IGF1b	NA	NA	NA	NA	NA	NA	NA
W930	4	1865472	4214836	500	93	AGECL	IGF1b	NA	NA	NA	NA	NA	NA	NA
W931	4	2466571	4668292	500	93	AGECL	IGF1b	-0.709138	-1	0.59829	0.502876	0	1	0.251944
W932	4	3018464	5102318	500	95	AGECL	IGF1b	NA	NA	NA	NA	NA	NA	NA
W933	4	3439961	5725502	500	103	AGECL	IGF1b	NA	NA	NA	NA	NA	NA	NA
W937	4	5107799	7254078	500	103	AGECL	IGF1b	NA	NA	NA	NA	NA	NA	NA
W951	4	12360762	14985246	500	103	AGECL	IGF1b	0.417969	-1	1	0.174698	0	1	0.915619
W974	4	23084293	26244143	500	119	AGECL	IGF1b	0.479901	-1	1	0.230305	0	1	0.707282
W975	4	23653308	27070689	500	115	AGECL	IGF1b	0.182082	-1	1	0.033154	0	1	0.743841
W976	4	24209343	27433141	500	103	AGECL	IGF1b	0.0352614	-1	1	0.00124337	0	1	0.96611
W977	4	24865718	28036507	500	106	AGECL	IGF1b	0.255668	-1	1	0.065366	0	1	0.790066
W994	4	35878361	38260829	500	102	AGECL	IGF1b	0.132874	-1	1	0.0176556	0	1	0.885044
W995	4	36346016	38859320	500	103	AGECL	IGF1b	-0.282789	-1	1	0.0799694	0	1	0.676954
W996	4	36892824	39495132	500	97	AGECL	IGF1b	0.148471	-1	1	0.0220437	0	1	0.82367
W997	4	37299668	40085868	500	92	AGECL	IGF1b	0.29596	-1	1	0.0875921	0	1	0.670708
W998	4	37800488	40528264	500	90	AGECL	IGF1b	NA	NA	NA	NA	NA	NA	NA
W1007	4	43169345	45503929	500	68	AGECL	IGF1b	-0.982648	-1	1	0.965597	0	1	0.80991
W1009	4	44186851	46204868	500	61	AGECL	IGF1b	-0.611771	-1	0.73093	0.374263	0	1	0.400472
W1010	4	44599064	46668209	500	53	AGECL	IGF1b	-0.016715	-1	1	0.000279391	0	1	0.977408
W1011	4	44980941	47116336	500	57	AGECL	IGF1b	0.328557	-1	1	0.10795	0	1	0.611691
W1012	4	45511105	47506276	500	61	AGECL	IGF1b	-0.0370312	-1	1	0.00137131	0	1	0.94901
W1013	4	45909553	48135153	500	65	AGECL	IGF1b	0.0695121	-1	1	0.00483194	0	1	0.924278
W1014	4	46212366	48697874	500	66	AGECL	IGF1b	0.0924322	-1	1	0.00854371	0	1	0.941287
W1015	4	46670245	49118557	500	78	AGECL	IGF1b	NA	NA	NA	NA	NA	NA	NA
W1016	4	47124235	49522731	500	80	AGECL	IGF1b	0.124947	-1	1	0.0156117	0	1	0.913393
W1017	4	47507529	50001916	500	76	AGECL	IGF1b	1	-1	1	1	0	1	0.379719
W1026	4	51874911	54483145	500	85	AGECL	IGF1b	NA	NA	NA	NA	NA	NA	NA
W1048	4	63671599	66104174	500	77	AGECL	IGF1b	-0.302048	-1	1	0.0912329	0	1	0.598027
W1049	4	64178644	66607954	500	77	AGECL	IGF1b	-0.307495	-1	1	0.0945533	0	1	0.603073
W1050	4	64657497	67329512	500	84	AGECL	IGF1b	-0.424046	-1	0.6431	0.179815	0	1	0.370638
W1051	4	65304503	67941747	500	88	AGECL	IGF1b	NA	NA	NA	NA	NA	NA	NA
W1066	4	72474317	74674897	500	79	AGECL	IGF1b	NA	NA	NA	NA	NA	NA	NA
W1067	4	72925808	75175148	500	81	AGECL	IGF1b	0.0194201	-1	1	0.00037714	0	1	0.982128
W1069	4	73825465	76050915	500	79	AGECL	IGF1b	-0.258563	-1	1	0.0668548	0	1	0.794164
W1166	4	115723682	117108434	500	96	AGECL	IGF1b	0.341407	-0.91396	1	0.116559	0	1	0.54493
W1167	4	116122583	117526572	500	96	AGECL	IGF1b	NA	NA	NA	NA	NA	NA	NA
W1168	4	116434526	117888323	500	98	AGECL	IGF1b	NA	NA	NA	NA	NA	NA	NA
W1177	5	37371	3020843	500	113	AGECL	IGF1b	-0.696484	-1	0.48881	0.48509	0	1	0.244059
W1178	5	993669	3578597	500	110	AGECL	IGF1b	-0.788513	-1	-0.09085	0.621753	0.01596	1	0.0364323
W1179	5	1456630	4045909	500	110	AGECL	IGF1b	-0.991709	-1	-0.24923	0.983487	0.06879	1	0.0147875
W1180	5	1893807	4409030	500	103	AGECL	IGF1b	-0.635279	-1	0.65614	0.40358	0	1	0.267188
W1181	5	2274001	4715637	500	102	AGECL	IGF1b	-1	-1	-0.08454	1	0.01739	1	0.0380633
W1182	5	3025206	5137769	500	100	AGECL	IGF1b	NA	NA	NA	NA	NA	NA	NA
W1183	5	3592318	5503501	500	101	AGECL	IGF1b	NA	NA	NA	NA	NA	NA	NA
W1187	5	5139264	7124496	500	104	AGECL	IGF1b	NA	NA	NA	NA	NA	NA	NA
W1188	5	5506797	7734268	500	108	AGECL	IGF1b	-0.814637	-1	0.35132	0.663633	0	1	0.175589
W1189	5	6009131	8384413	500	113	AGECL	IGF1b	-1	-1	0.39271	1	0	1	0.109341
W1190	5	6397558	8963886	500	119	AGECL	IGF1b	NA	NA	NA	NA	NA	NA	NA
W1191	5	6777283	9686512	500	119	AGECL	IGF1b	-0.666383	-1	1	0.444066	0	1	0.800049
W1195	5	8964846	11250201	500	112	AGECL	IGF1b	-0.651436	-1	1	0.424368	0	1	0.952861
W1197	5	10193160	12163997	500	104	AGECL	IGF1b	NA	NA	NA	NA	NA	NA	NA
W1198	5	10633749	12410483	500	100	AGECL	IGF1b	-0.914457	-1	0.17332	0.836231	0	1	0.106691
W1199	5	11014109	12691294	500	94	AGECL	IGF1b	-1	-1	0.08925	1	0	1	0.0804677
W1201	5	11719537	13647550	500	104	AGECL	IGF1b	-0.970694	-1	0.77256	0.942247	0	1	0.308154
W1202	5	12166607	14405286	500	103	AGECL	IGF1b	-0.195797	-1	1	0.0383366	0	1	0.821782
W1203	5	12411922	14976170	500	103	AGECL	IGF1b	NA	NA	NA	NA	NA	NA	NA
W1224	5	22368472	24481944	500	92	AGECL	IGF1b	NA	NA	NA	NA	NA	NA	NA
W1235	5	27335514	30006543	500	83	AGECL	IGF1b	-0.65689	-1	1	0.431504	0	1	0.453385
W1236	5	27815175	30907341	500	82	AGECL	IGF1b	-0.54245	-1	0.56643	0.294252	0	1	0.292816
W1237	5	28412580	31539995	500	81	AGECL	IGF1b	-0.791145	-1	0.18697	0.62591	0	1	0.0996701
W1238	5	28880505	31984342	500	78	AGECL	IGF1b	NA	NA	NA	NA	NA	NA	NA
W1239	5	29645303	32387230	500	72	AGECL	IGF1b	NA	NA	NA	NA	NA	NA	NA
W1244	5	32389438	35064699	500	86	AGECL	IGF1b	NA	NA	NA	NA	NA	NA	NA
W1245	5	32816605	35563618	500	79	AGECL	IGF1b	-0.568146	-1	1	0.32279	0	1	0.467431
W1246	5	33316379	35891426	500	72	AGECL	IGF1b	-0.376381	-1	1	0.141663	0	1	0.609231
W1247	5	33826544	36407167	500	69	AGECL	IGF1b	-0.538078	-1	1	0.289528	0	1	0.530103
W1248	5	34540786	37069143	500	75	AGECL	IGF1b	NA	NA	NA	NA	NA	NA	NA
W1249	5	35074286	37635880	500	74	AGECL	IGF1b	-0.722107	-1	1	0.521439	0	1	0.439579
W1250	5	35565729	38157252	500	78	AGECL	IGF1b	-0.945304	-1	0.76453	0.893599	0	1	0.284077
W1251	5	35898349	38758310	500	83	AGECL	IGF1b	-0.409735	-1	1	0.167882	0	1	0.611009
W1252	5	36407687	39230120	500	79	AGECL	IGF1b	-0.278425	-1	0.58213	0.0775204	0	1	0.4653
W1253	5	37090895	39704579	500	73	AGECL	IGF1b	-0.224832	-1	0.71486	0.0505496	0	1	0.561203
W1254	5	37637943	40341431	500	73	AGECL	IGF1b	0.260479	-1	1	0.0678492	0	1	0.632943
W1255	5	38165014	40798885	500	68	AGECL	IGF1b	-0.267773	-1	1	0.0717025	0	1	0.712643
W1256	5	38759716	41322738	500	63	AGECL	IGF1b	-0.455879	-1	1	0.207826	0	1	0.546338
W1257	5	39232088	41810665	500	58	AGECL	IGF1b	-0.808893	-1	1	0.654307	0	1	0.414815
W1258	5	39719254	42297091	500	54	AGECL	IGF1b	-0.507731	-1	0.89532	0.257791	0	1	0.385851
W1259	5	40342668	42838011	500	57	AGECL	IGF1b	-0.866928	-1	0.18636	0.751565	0	1	0.103715
W1260	5	40801238	43407077	500	60	AGECL	IGF1b	-0.933908	-1	-0.16495	0.872183	0.03615	1	0.0308776
W1261	5	41326654	43875897	500	65	AGECL	IGF1b	-1	-1	0.04298	1	0	1	0.0391365
W1262	5	41815278	44518545	500	69	AGECL	IGF1b	-0.476275	-1	0.78025	0.226838	0	1	0.352463
W1263	5	42298343	44938931	500	70	AGECL	IGF1b	-0.879087	-1	0.92942	0.772795	0	1	0.294986
W1264	5	42838697	45320311	500	61	AGECL	IGF1b	-0.63435	-1	1	0.4024	0	1	0.456142
W1265	5	43415290	45978155	500	60	AGECL	IGF1b	-0.208596	-1	1	0.0435124	0	1	0.759059
W1266	5	43880746	46594770	500	63	AGECL	IGF1b	0.174023	-1	1	0.030284	0	1	0.768308
W1267	5	44528721	46983996	500	68	AGECL	IGF1b	-0.413991	-1	0.66287	0.171388	0	1	0.377096
W1268	5	44940238	47529588	500	65	AGECL	IGF1b	-0.944407	-1	0.00855	0.891904	0	1	0.0662775
W1269	5	45326700	48795892	500	78	AGECL	IGF1b	-0.968718	-1	-0.13002	0.938415	0.02809	1	0.0378494
W1270	5	45981588	49471078	500	83	AGECL	IGF1b	-0.648092	-1	0.02754	0.420023	0	1	0.0764052
W1271	5	46599022	50031234	500	83	AGECL	IGF1b	-0.764054	-1	-0.02373	0.583778	0.00963	1	0.0524347
W1272	5	46988433	50609833	500	82	AGECL	IGF1b	-0.426379	-1	0.33725	0.181799	0	1	0.250169
W1273	5	47530243	51078037	500	87	AGECL	IGF1b	-0.454142	-1	0.35209	0.206245	0	1	0.230573
W1274	5	48803185	51631337	500	79	AGECL	IGF1b	-0.843942	-1	0.07133	0.712239	0	1	0.0823492
W1276	5	50037182	53021374	500	68	AGECL	IGF1b	-1	-1	0.30584	1	0	1	0.127113
W1277	5	50614283	53719833	500	65	AGECL	IGF1b	-1	-1	0.61145	1	0	1	0.191256
W1278	5	51078877	54225959	500	62	AGECL	IGF1b	NA	NA	NA	NA	NA	NA	NA
W1279	5	51632396	54707871	500	65	AGECL	IGF1b	NA	NA	NA	NA	NA	NA	NA
W1280	5	52290466	55285213	500	65	AGECL	IGF1b	-1	-1	0.45387	1	0	1	0.137282
W1281	5	53037791	56347347	500	72	AGECL	IGF1b	-1	-1	0.26271	1	0	1	0.108272
W1282	5	53722470	57333269	500	73	AGECL	IGF1b	NA	NA	NA	NA	NA	NA	NA
W1283	5	54240511	58265467	500	74	AGECL	IGF1b	NA	NA	NA	NA	NA	NA	NA
W1284	5	54712141	59910149	500	69	AGECL	IGF1b	NA	NA	NA	NA	NA	NA	NA
W1285	5	55294713	60468395	500	69	AGECL	IGF1b	NA	NA	NA	NA	NA	NA	NA
W1286	5	56353589	61402804	500	69	AGECL	IGF1b	NA	NA	NA	NA	NA	NA	NA
W1287	5	57336315	62022265	500	76	AGECL	IGF1b	NA	NA	NA	NA	NA	NA	NA
W1289	5	59910906	63228942	500	81	AGECL	IGF1b	NA	NA	NA	NA	NA	NA	NA
W1293	5	62720497	65817004	500	77	AGECL	IGF1b	-0.676528	-1	0.96609	0.457691	0	1	0.401446
W1310	5	72150545	74853402	500	67	AGECL	IGF1b	NA	NA	NA	NA	NA	NA	NA
W1338	5	87087016	89573920	500	103	AGECL	IGF1b	-0.00694743	-1	1	4.82668e-05	0	1	0.995742
W1339	5	87477743	90167820	500	97	AGECL	IGF1b	-0.0887373	-1	1	0.00787431	0	1	0.92685
W1340	5	88123999	90692584	500	93	AGECL	IGF1b	-0.0172242	-1	1	0.000296673	0	1	0.979261
W1341	5	88675186	91283153	500	84	AGECL	IGF1b	1	-1	1	1	0	1	0.300156
W1345	5	90697747	93503991	500	80	AGECL	IGF1b	0.0537318	-1	1	0.0028871	0	1	0.977496
W1346	5	91300867	93998131	500	87	AGECL	IGF1b	0.33261	-1	1	0.11063	0	1	0.626486
W1347	5	91728162	94498394	500	90	AGECL	IGF1b	0.576687	-1	1	0.332568	0	1	0.421929
W1348	5	92279208	94995962	500	94	AGECL	IGF1b	0.209164	-0.81793	1	0.0437495	0	1	0.610527
W1349	5	92879001	95643705	500	98	AGECL	IGF1b	0.345876	-1	1	0.119631	0	1	0.498965
W1350	5	93511300	96068650	500	99	AGECL	IGF1b	0.577134	-1	1	0.333084	0	1	0.382126
W1351	5	94003466	96292671	500	85	AGECL	IGF1b	0.495275	-1	1	0.245298	0	1	0.532938
W1352	5	94507213	96678252	500	82	AGECL	IGF1b	-0.0668517	-1	1	0.00446915	0	1	0.94441
W1353	5	95002521	97026455	500	79	AGECL	IGF1b	-0.0353813	-1	1	0.00125184	0	1	0.955376
W1354	5	95647010	97467316	500	73	AGECL	IGF1b	0.496636	-0.97099	1	0.246647	0	1	0.437676
W1355	5	96075243	97924213	500	73	AGECL	IGF1b	0.201942	-1	1	0.0407808	0	1	0.803773
W1363	5	99439661	101621903	500	78	AGECL	IGF1b	NA	NA	NA	NA	NA	NA	NA
W1364	5	99794408	102325919	500	78	AGECL	IGF1b	NA	NA	NA	NA	NA	NA	NA
W1365	5	100301032	103203836	500	76	AGECL	IGF1b	-0.933146	-1	0.05959	0.870761	0	1	0.0666643
W1366	5	100839993	103810293	500	80	AGECL	IGF1b	NA	NA	NA	NA	NA	NA	NA
W1367	5	101152035	104234738	500	87	AGECL	IGF1b	NA	NA	NA	NA	NA	NA	NA
W1378	5	106189372	108159160	500	99	AGECL	IGF1b	NA	NA	NA	NA	NA	NA	NA
W1379	5	106496738	108644173	500	93	AGECL	IGF1b	NA	NA	NA	NA	NA	NA	NA
W1382	5	107722898	109883732	500	76	AGECL	IGF1b	NA	NA	NA	NA	NA	NA	NA
W1389	5	110553381	112977540	500	82	AGECL	IGF1b	-0.422538	-1	0.87146	0.178539	0	1	0.531263
W1390	5	110994669	113389988	500	85	AGECL	IGF1b	-1	-1	1	1	0	1	0.4932
W1397	5	114208935	115962934	500	110	AGECL	IGF1b	-0.763056	-1	1	0.582255	0	1	0.543806
W1404	5	116787905	118372340	500	121	AGECL	IGF1b	-0.327299	-1	0.6418	0.107124	0	1	0.501195
W1405	5	117207462	118728781	500	117	AGECL	IGF1b	0.408089	-0.62254	1	0.166536	0	1	0.439059
W1406	5	117550390	119114188	500	118	AGECL	IGF1b	0.136385	-1	1	0.0186008	0	1	0.848589
W1448	6	14830924	16797266	500	98	AGECL	IGF1b	-0.107506	-1	1	0.0115575	0	1	0.972667
W1450	6	15684639	17619846	500	92	AGECL	IGF1b	-0.948199	-1	1	0.899082	0	1	0.451621
W1455	6	17622599	19679047	500	89	AGECL	IGF1b	NA	NA	NA	NA	NA	NA	NA
W1456	6	17971218	20261787	500	95	AGECL	IGF1b	-0.658203	-1	0.44673	0.433231	0	1	0.213397
W1457	6	18413478	20768561	500	100	AGECL	IGF1b	-0.212798	-1	0.79849	0.0452828	0	1	0.610439
W1458	6	18890075	21256813	500	101	AGECL	IGF1b	-0.481877	-1	0.38613	0.232206	0	1	0.241443
W1459	6	19229049	21737930	500	99	AGECL	IGF1b	-1	-1	0.7788	1	0	1	0.261031
W1460	6	19679976	22104316	500	88	AGECL	IGF1b	NA	NA	NA	NA	NA	NA	NA
W1461	6	20264958	22546875	500	86	AGECL	IGF1b	NA	NA	NA	NA	NA	NA	NA
W1464	6	21738831	24128423	500	90	AGECL	IGF1b	NA	NA	NA	NA	NA	NA	NA
W1465	6	22108505	24544566	500	98	AGECL	IGF1b	-0.621509	-1	0.63703	0.386273	0	1	0.303531
W1466	6	22547488	24973994	500	92	AGECL	IGF1b	NA	NA	NA	NA	NA	NA	NA
W1467	6	23022624	25498250	500	87	AGECL	IGF1b	-0.637828	-1	0.62043	0.406825	0	1	0.294628
W1468	6	23555860	25887841	500	85	AGECL	IGF1b	-1	-1	0.99919	1	0	1	0.210727
W1474	6	26354218	28574337	500	75	AGECL	IGF1b	-0.842577	-1	1	0.709935	0	1	0.472301
W1476	6	27149227	29485330	500	86	AGECL	IGF1b	-0.374213	-1	1	0.140035	0	1	0.702205
W1483	6	30502411	33036481	500	66	AGECL	IGF1b	NA	NA	NA	NA	NA	NA	NA
W1484	6	30915027	33607651	500	70	AGECL	IGF1b	NA	NA	NA	NA	NA	NA	NA
W1485	6	31351550	34096519	500	68	AGECL	IGF1b	NA	NA	NA	NA	NA	NA	NA
W1492	6	35197417	37666279	500	66	AGECL	IGF1b	-0.753083	-1	1	0.567133	0	1	0.392239
W1493	6	35661777	38116481	500	66	AGECL	IGF1b	-0.660203	-1	1	0.435868	0	1	0.573724
W1494	6	36239080	38581307	500	69	AGECL	IGF1b	-0.56638	-1	1	0.320786	0	1	0.764444
W1511	6	44452940	46665395	500	72	AGECL	IGF1b	NA	NA	NA	NA	NA	NA	NA
W1512	6	44945315	47146108	500	76	AGECL	IGF1b	NA	NA	NA	NA	NA	NA	NA
W1513	6	45251207	47702309	500	79	AGECL	IGF1b	-0.778955	-1	1	0.606771	0	1	0.351138
W1516	6	46667551	48961457	500	65	AGECL	IGF1b	NA	NA	NA	NA	NA	NA	NA
W1548	6	61537460	64211907	500	66	AGECL	IGF1b	NA	NA	NA	NA	NA	NA	NA
W1584	6	80305479	83475021	500	66	AGECL	IGF1b	NA	NA	NA	NA	NA	NA	NA
W1589	6	83481076	86709094	500	85	AGECL	IGF1b	NA	NA	NA	NA	NA	NA	NA
W1593	6	86050805	88168375	500	78	AGECL	IGF1b	NA	NA	NA	NA	NA	NA	NA
W1594	6	86710155	88864386	500	77	AGECL	IGF1b	NA	NA	NA	NA	NA	NA	NA
W1595	6	87021332	89288523	500	78	AGECL	IGF1b	NA	NA	NA	NA	NA	NA	NA
W1596	6	87375999	89662570	500	79	AGECL	IGF1b	NA	NA	NA	NA	NA	NA	NA
W1597	6	87649765	89943163	500	84	AGECL	IGF1b	NA	NA	NA	NA	NA	NA	NA
W1602	6	89951427	91777591	500	64	AGECL	IGF1b	-0.74966	-1	1	0.561989	0	1	0.586612
W1603	6	90499918	92084206	500	63	AGECL	IGF1b	-0.652853	-1	0.86393	0.426217	0	1	0.381912
W1604	6	90928158	92625753	500	66	AGECL	IGF1b	-0.0257848	-1	1	0.000664854	0	1	0.962087
W1605	6	91171972	93027375	500	73	AGECL	IGF1b	NA	NA	NA	NA	NA	NA	NA
W1646	6	106916494	109143415	500	99	AGECL	IGF1b	NA	NA	NA	NA	NA	NA	NA
W1647	6	107361656	109530778	500	91	AGECL	IGF1b	-0.0867483	-1	1	0.00752526	0	1	0.943566
W1648	6	107778095	109939977	500	96	AGECL	IGF1b	-0.127139	-1	1	0.0161643	0	1	0.867562
W1649	6	108367587	110459320	500	95	AGECL	IGF1b	-0.779831	-1	1	0.608137	0	1	0.411515
W1650	6	108869162	110946543	500	95	AGECL	IGF1b	-0.38793	-1	0.88262	0.15049	0	1	0.461117
W1651	6	109144813	111213551	500	99	AGECL	IGF1b	-0.822042	-1	0.30098	0.675753	0	1	0.139896
W1652	6	109533019	111653098	500	102	AGECL	IGF1b	-1	-1	0.74159	1	0	1	0.206053
W1653	6	109940525	111931090	500	102	AGECL	IGF1b	-0.355247	-1	1	0.1262	0	1	0.679613
W1674	7	1166581	3419245	500	136	AGECL	IGF1b	NA	NA	NA	NA	NA	NA	NA
W1675	7	1603314	3738388	500	134	AGECL	IGF1b	NA	NA	NA	NA	NA	NA	NA
W1676	7	2077303	4120216	500	131	AGECL	IGF1b	NA	NA	NA	NA	NA	NA	NA
W1677	7	2491160	4544801	500	123	AGECL	IGF1b	-0.97167	-1	1	0.944142	0	1	0.441079
W1678	7	2911765	5128182	500	117	AGECL	IGF1b	-0.960438	-1	0.20716	0.922441	0	1	0.110878
W1679	7	3419737	5556329	500	126	AGECL	IGF1b	NA	NA	NA	NA	NA	NA	NA
W1683	7	5129099	7154670	500	109	AGECL	IGF1b	NA	NA	NA	NA	NA	NA	NA
W1707	7	17948080	20867960	500	83	AGECL	IGF1b	NA	NA	NA	NA	NA	NA	NA
W1755	7	40118777	42424190	500	59	AGECL	IGF1b	1	-0.27466	1	1	0	1	0.137587
W1757	7	40878605	43339699	500	56	AGECL	IGF1b	0.670204	-0.64939	1	0.449173	0	1	0.326111
W1778	7	50083648	52284347	500	20	AGECL	IGF1b	0.71734	-1	1	0.514577	0	1	0.619246
W1779	7	50568329	52666959	500	24	AGECL	IGF1b	-0.68371	-1	1	0.467459	0	1	0.632245
W1780	7	51148932	53092322	500	31	AGECL	IGF1b	0.252956	-1	1	0.0639869	0	1	0.884091
W1781	7	51776148	53717085	500	40	AGECL	IGF1b	-0.612897	-1	0.98943	0.375643	0	1	0.364568
W1782	7	51968297	54068241	500	49	AGECL	IGF1b	NA	NA	NA	NA	NA	NA	NA
W1783	7	52287457	54513641	500	55	AGECL	IGF1b	-0.122772	-1	0.92855	0.0150729	0	1	0.75984
W1784	7	52675041	55199842	500	63	AGECL	IGF1b	-0.129892	-1	0.90203	0.0168719	0	1	0.746761
W1785	7	53094383	55613829	500	64	AGECL	IGF1b	-0.160603	-1	0.93287	0.0257932	0	1	0.697688
W1786	7	53717730	56089553	500	63	AGECL	IGF1b	0.0107615	-1	1	0.000115811	0	1	0.98223
W1787	7	54073527	56492419	500	65	AGECL	IGF1b	-0.0719849	-1	1	0.00518182	0	1	0.873989
W1788	7	54524955	56889453	500	69	AGECL	IGF1b	0.0339556	-1	1	0.00115299	0	1	0.934115
W1789	7	55209403	57215109	500	66	AGECL	IGF1b	0.238349	-1	1	0.0568103	0	1	0.668704
W1790	7	55616858	57658338	500	65	AGECL	IGF1b	-0.0521586	-1	1	0.00272052	0	1	0.919103
W1791	7	56095024	57966390	500	63	AGECL	IGF1b	0.323012	-0.90969	1	0.104337	0	1	0.568389
W1792	7	56494088	58461990	500	66	AGECL	IGF1b	0.52335	-1	1	0.273895	0	1	0.682807
W1793	7	56893070	58884124	500	67	AGECL	IGF1b	-0.758094	-1	0.39571	0.574706	0	1	0.214339
W1794	7	57218279	59126647	500	67	AGECL	IGF1b	-0.434076	-1	0.43325	0.188422	0	1	0.281511
W1795	7	57661741	59411943	500	64	AGECL	IGF1b	-0.468528	-1	0.45405	0.219519	0	1	0.278528
W1796	7	57966920	59775982	500	64	AGECL	IGF1b	-0.303731	-1	0.46375	0.0922525	0	1	0.372743
W1797	7	58462736	60165703	500	60	AGECL	IGF1b	-0.395771	-1	0.3676	0.156634	0	1	0.254156
W1798	7	58888263	60583250	500	59	AGECL	IGF1b	-0.447977	-1	0.39155	0.200684	0	1	0.235755
W1799	7	59128015	60980283	500	58	AGECL	IGF1b	-0.167874	-1	0.61994	0.0281816	0	1	0.611461
W1800	7	59415003	61235086	500	60	AGECL	IGF1b	-0.253214	-1	0.38617	0.0641172	0	1	0.387106
W1801	7	59777965	61611244	500	64	AGECL	IGF1b	-0.015574	-0.75347	0.71262	0.000242549	0	0.80978	0.959129
W1802	7	60173859	62021492	500	64	AGECL	IGF1b	0.148132	-0.68551	1	0.0219432	0	1	0.663182
W1803	7	60586919	62365202	500	63	AGECL	IGF1b	0.284582	-0.65702	1	0.080987	0	1	0.485266
W1804	7	60981556	62642330	500	65	AGECL	IGF1b	0.117294	-0.71265	1	0.0137579	0	1	0.734299
W1805	7	61236550	62941360	500	67	AGECL	IGF1b	0.108264	-0.61034	0.90458	0.0117212	0	0.93839	0.727962
W1806	7	61614252	63220490	500	64	AGECL	IGF1b	0.0543634	-1	1	0.00295538	0	1	0.898305
W1807	7	62031477	63547947	500	62	AGECL	IGF1b	-0.410996	-1	0.89449	0.168918	0	1	0.433823
W1808	7	62365881	63889708	500	63	AGECL	IGF1b	-0.194749	-1	1	0.0379272	0	1	0.766669
W1809	7	62646536	64332584	500	63	AGECL	IGF1b	-0.0484416	-1	1	0.00234659	0	1	0.934161
W1810	7	62942566	64802650	500	67	AGECL	IGF1b	-0.528788	-1	0.92614	0.279617	0	1	0.40088
W1811	7	63227034	65055058	500	72	AGECL	IGF1b	-0.322987	-1	1	0.10432	0	1	0.563766
W1812	7	63553326	65372697	500	73	AGECL	IGF1b	-0.428343	-1	0.37051	0.183478	0	1	0.27078
W1813	7	63894113	65589186	500	72	AGECL	IGF1b	-0.309008	-1	0.61879	0.0954862	0	1	0.441144
W1814	7	64334719	66003069	500	68	AGECL	IGF1b	-0.275539	-1	0.92791	0.0759219	0	1	0.554794
W1815	7	64812036	66414409	500	67	AGECL	IGF1b	-0.667719	-1	0.58948	0.445848	0	1	0.246142
W1816	7	65056374	66823198	500	70	AGECL	IGF1b	-0.644844	-1	0.59869	0.415824	0	1	0.303625
W1817	7	65373501	67236443	500	72	AGECL	IGF1b	-0.782605	-1	0.24027	0.61247	0	1	0.135947
W1818	7	65590722	67586753	500	76	AGECL	IGF1b	-0.703281	-1	0.20764	0.494605	0	1	0.125025
W1819	7	66010114	67867146	500	77	AGECL	IGF1b	-0.527339	-1	0.32776	0.278087	0	1	0.209271
W1820	7	66415882	68406742	500	77	AGECL	IGF1b	-0.58538	-1	0.94065	0.34267	0	1	0.383021
W1822	7	67241647	69376736	500	78	AGECL	IGF1b	-0.585119	-1	1	0.342364	0	1	0.619485
W1823	7	67588728	69928793	500	74	AGECL	IGF1b	-0.207489	-1	1	0.0430517	0	1	0.833844
W1824	7	67870838	70313595	500	75	AGECL	IGF1b	0.208991	-1	1	0.0436774	0	1	0.790119
W1825	7	68409368	70747142	500	71	AGECL	IGF1b	-0.622175	-1	1	0.387102	0	1	0.429135
W1826	7	68999539	71128732	500	66	AGECL	IGF1b	-0.394528	-1	1	0.155652	0	1	0.480925
W1827	7	69381940	71501338	500	68	AGECL	IGF1b	-0.500662	-1	1	0.250662	0	1	0.433556
W1828	7	69943220	71829558	500	73	AGECL	IGF1b	-1	-1	0.59509	1	0	1	0.160661
W1838	7	73995282	76037639	500	85	AGECL	IGF1b	NA	NA	NA	NA	NA	NA	NA
W1839	7	74402829	76421532	500	83	AGECL	IGF1b	NA	NA	NA	NA	NA	NA	NA
W1840	7	74794947	76923985	500	84	AGECL	IGF1b	-0.895468	-1	1	0.801863	0	1	0.617586
W1870	7	86911450	89248787	500	110	AGECL	IGF1b	0.452026	-1	1	0.204328	0	1	0.849833
W1877	7	90296728	92611394	500	112	AGECL	IGF1b	-0.66599	-1	0.77934	0.443543	0	1	0.31024
W1886	7	94474333	96288439	500	109	AGECL	IGF1b	-0.100115	-1	1	0.010023	0	1	0.907916
W1888	7	95207750	96897163	500	91	AGECL	IGF1b	-0.470313	-1	1	0.221194	0	1	0.603341
W1890	7	96056633	97640783	500	87	AGECL	IGF1b	-1	-1	0.63955	1	0	1	0.246706
W1891	7	96290098	98111633	500	98	AGECL	IGF1b	-0.955866	-1	0.10031	0.91368	0	1	0.0754548
W1892	7	96512568	98519257	500	101	AGECL	IGF1b	NA	NA	NA	NA	NA	NA	NA
W1893	7	96899448	99084766	500	104	AGECL	IGF1b	-0.672727	-1	0.43457	0.452561	0	1	0.221279
W1894	7	97300564	99497707	500	100	AGECL	IGF1b	-0.943481	-1	0.25176	0.890157	0	1	0.134781
W1895	7	97648489	99865657	500	91	AGECL	IGF1b	-0.669085	-1	0.20892	0.447675	0	1	0.125632
W1896	7	98113364	100216477	500	85	AGECL	IGF1b	-0.402823	-1	0.68774	0.162267	0	1	0.40383
W1897	7	98524795	100707969	500	84	AGECL	IGF1b	-0.138954	-1	0.70405	0.0193082	0	1	0.684359
W1898	7	99086656	101040989	500	84	AGECL	IGF1b	-0.261418	-1	1	0.0683395	0	1	0.755382
W1899	7	99498273	101440009	500	88	AGECL	IGF1b	NA	NA	NA	NA	NA	NA	NA
W1900	7	99869786	101787418	500	96	AGECL	IGF1b	-0.847352	-1	0.6338	0.718006	0	1	0.2236
W1901	7	100226847	102297973	500	93	AGECL	IGF1b	-0.86236	-1	0.79456	0.743665	0	1	0.258288
W1902	7	100709404	102582243	500	96	AGECL	IGF1b	-0.867729	-1	1	0.752953	0	1	0.458009
W1904	7	101443146	103336367	500	97	AGECL	IGF1b	0.337796	-0.94899	1	0.114106	0	1	0.519169
W1905	7	101797885	103797973	500	102	AGECL	IGF1b	-0.276739	-1	1	0.0765842	0	1	0.947862
W1906	7	102306579	104267311	500	114	AGECL	IGF1b	NA	NA	NA	NA	NA	NA	NA
W1918	7	107465157	109237468	500	75	AGECL	IGF1b	NA	NA	NA	NA	NA	NA	NA
W1919	7	107921604	109712960	500	81	AGECL	IGF1b	NA	NA	NA	NA	NA	NA	NA
W1920	7	108213390	110332958	500	91	AGECL	IGF1b	NA	NA	NA	NA	NA	NA	NA
W1926	8	152749	2065816	500	82	AGECL	IGF1b	NA	NA	NA	NA	NA	NA	NA
W1927	8	704605	2545978	500	89	AGECL	IGF1b	0.0813462	-1	1	0.0066172	0	1	0.966256
W1937	8	4708063	6778238	500	106	AGECL	IGF1b	0.670766	-0.52719	1	0.449927	0	1	0.236329
W1938	8	5201859	7209421	500	106	AGECL	IGF1b	0.576275	-1	1	0.332093	0	1	0.781976
W1939	8	5510702	7655789	500	105	AGECL	IGF1b	1	-1	1	1	0	1	0.310006
W1957	8	12730902	15390835	500	113	AGECL	IGF1b	NA	NA	NA	NA	NA	NA	NA
W1958	8	13243080	15790617	500	105	AGECL	IGF1b	0.0477978	-1	1	0.00228463	0	1	0.946502
W1959	8	13864037	16121387	500	101	AGECL	IGF1b	-0.183551	-1	1	0.0336911	0	1	0.750049
W1960	8	14335665	16583642	500	107	AGECL	IGF1b	-0.0233465	-1	1	0.000545059	0	1	0.962574
W1961	8	15012752	16939230	500	103	AGECL	IGF1b	-0.165064	-1	1	0.027246	0	1	0.809384
W1962	8	15393982	17310789	500	105	AGECL	IGF1b	0.220996	-1	1	0.048839	0	1	0.798736
W1963	8	15793115	17696264	500	111	AGECL	IGF1b	-0.364287	-1	0.9335	0.132705	0	1	0.521305
W1964	8	16122657	18128504	500	109	AGECL	IGF1b	0.405005	-1	1	0.164029	0	1	0.664155
W1965	8	16585346	18524625	500	103	AGECL	IGF1b	-0.597235	-1	1	0.35669	0	1	0.613567
W1966	8	16940318	19028088	500	101	AGECL	IGF1b	0.243426	-1	1	0.0592561	0	1	0.763677
W1967	8	17317662	19521939	500	99	AGECL	IGF1b	0.179168	-1	1	0.0321012	0	1	0.802342
W1968	8	17701824	19960286	500	104	AGECL	IGF1b	NA	NA	NA	NA	NA	NA	NA
W1973	8	19963894	22487520	500	90	AGECL	IGF1b	-0.932191	-1	1	0.868981	0	1	0.364126
W1974	8	20469571	23395592	500	85	AGECL	IGF1b	-1	-1	0.83868	1	0	1	0.159934
W1975	8	20871555	23788266	500	80	AGECL	IGF1b	-0.592852	-1	0.51278	0.351473	0	1	0.23558
W1976	8	21412390	24167970	500	84	AGECL	IGF1b	-0.340803	-1	0.39799	0.116147	0	1	0.324495
W1977	8	21902616	24600203	500	95	AGECL	IGF1b	-0.522486	-1	0.57899	0.272992	0	1	0.281408
W1978	8	22489176	24917244	500	94	AGECL	IGF1b	-0.369981	-1	0.59734	0.136886	0	1	0.360055
W1979	8	23398821	25373612	500	93	AGECL	IGF1b	-0.155976	-1	1	0.0243287	0	1	0.739668
W1980	8	23791228	25852972	500	100	AGECL	IGF1b	-0.732189	-1	0.3112	0.5361	0	1	0.179288
W1981	8	24177471	26292362	500	105	AGECL	IGF1b	-0.407319	-1	0.29079	0.165908	0	1	0.230986
W1982	8	24601173	26656987	500	104	AGECL	IGF1b	-0.209503	-1	0.75315	0.0438917	0	1	0.589817
W1983	8	24920794	27186565	500	98	AGECL	IGF1b	-0.525734	-1	0.2778	0.276396	0	1	0.16533
W1984	8	25379477	27624203	500	99	AGECL	IGF1b	-0.511784	-1	1	0.261923	0	1	0.47982
W1985	8	25860672	27943651	500	90	AGECL	IGF1b	1	-1	1	1	0	1	0.570817
W1993	8	29174257	31107802	500	91	AGECL	IGF1b	-0.563118	-1	0.99204	0.317102	0	1	0.371032
W2007	8	35591690	37416130	500	84	AGECL	IGF1b	-0.493021	-1	1	0.24307	0	1	0.688896
W2008	8	35950569	37852771	500	79	AGECL	IGF1b	0.0734545	-1	1	0.00539557	0	1	0.906896
W2009	8	36239342	38278769	500	74	AGECL	IGF1b	0.184894	-1	1	0.0341858	0	1	0.74743
W2010	8	36632496	38818450	500	68	AGECL	IGF1b	-0.234506	-1	1	0.0549933	0	1	0.783583
W2011	8	37011046	39539558	500	62	AGECL	IGF1b	-0.650777	-1	0.76474	0.423511	0	1	0.290436
W2012	8	37418938	39997234	500	64	AGECL	IGF1b	-0.384846	-1	1	0.148107	0	1	0.603304
W2013	8	37854401	40367540	500	66	AGECL	IGF1b	0.0879748	-1	1	0.00773957	0	1	0.873458
W2014	8	38280303	40794765	500	72	AGECL	IGF1b	0.0159883	-1	1	0.000255625	0	1	0.995982
W2016	8	39545785	41694385	500	76	AGECL	IGF1b	NA	NA	NA	NA	NA	NA	NA
W2017	8	39999089	42065850	500	77	AGECL	IGF1b	1	-1	1	1	0	1	0.389718
W2018	8	40371925	42625090	500	77	AGECL	IGF1b	0.222486	-1	1	0.0495002	0	1	0.811936
W2019	8	40798843	43017880	500	84	AGECL	IGF1b	0.0857912	-1	1	0.00736014	0	1	0.848754
W2020	8	41219415	43500469	500	90	AGECL	IGF1b	0.338254	-0.60353	1	0.114416	0	1	0.414943
W2021	8	41697312	43912173	500	86	AGECL	IGF1b	0.0609553	-1	1	0.00371555	0	1	0.887735
W2022	8	42085204	44215127	500	78	AGECL	IGF1b	-0.253862	-1	1	0.0644458	0	1	0.68723
W2041	8	50311361	52395909	500	87	AGECL	IGF1b	0.491311	-1	1	0.241386	0	1	0.555305
W2047	8	52743733	55048121	500	75	AGECL	IGF1b	0.0689241	-1	1	0.00475052	0	1	0.965544
W2048	8	53178460	55528418	500	70	AGECL	IGF1b	-0.616088	-1	0.95242	0.379565	0	1	0.446902
W2052	8	55050492	57431848	500	68	AGECL	IGF1b	-0.089367	-1	1	0.00798647	0	1	0.945807
W2053	8	55533783	57849664	500	73	AGECL	IGF1b	-1	-1	0.85948	1	0	1	0.281113
W2054	8	55952444	58444752	500	73	AGECL	IGF1b	-0.201524	-1	1	0.0406121	0	1	0.659762
W2055	8	56370867	58919209	500	75	AGECL	IGF1b	-0.0976037	-1	1	0.00952647	0	1	0.818835
W2056	8	56934415	59495180	500	66	AGECL	IGF1b	-0.248022	-1	1	0.061515	0	1	0.601762
W2057	8	57434612	59964585	500	62	AGECL	IGF1b	-0.394268	-1	1	0.155447	0	1	0.589452
W2058	8	57852952	60477227	500	61	AGECL	IGF1b	-0.168655	-1	1	0.0284446	0	1	0.846886
W2059	8	58447120	60851355	500	59	AGECL	IGF1b	0.525642	-1	1	0.276299	0	1	0.658271
W2060	8	58921513	61195805	500	59	AGECL	IGF1b	0.722814	-1	1	0.52246	0	1	0.562912
W2061	8	59497885	61644925	500	59	AGECL	IGF1b	0.590054	-1	1	0.348164	0	1	0.729978
W2063	8	60479382	62518125	500	63	AGECL	IGF1b	-0.905778	-1	1	0.820434	0	1	0.566151
W2064	8	60857358	62863215	500	61	AGECL	IGF1b	NA	NA	NA	NA	NA	NA	NA
W2065	8	61198723	63278852	500	61	AGECL	IGF1b	-0.887934	-1	1	0.788427	0	1	0.706593
W2066	8	61647745	63562532	500	63	AGECL	IGF1b	0.455423	-1	1	0.20741	0	1	0.546739
W2067	8	62196382	63910723	500	68	AGECL	IGF1b	0.953479	-0.30317	1	0.909122	0	1	0.127106
W2098	8	74416158	76320126	500	55	AGECL	IGF1b	NA	NA	NA	NA	NA	NA	NA
W2100	8	75028133	76982202	500	55	AGECL	IGF1b	-0.376157	-1	1	0.141494	0	1	0.766305
W2101	8	75496918	77539886	500	56	AGECL	IGF1b	-0.631952	-1	1	0.399363	0	1	0.448596
W2102	8	75909049	78065228	500	63	AGECL	IGF1b	-1	-1	0.91197	1	0	1	0.323385
W2110	8	79526458	81575912	500	86	AGECL	IGF1b	NA	NA	NA	NA	NA	NA	NA
W2111	8	80108855	82103406	500	87	AGECL	IGF1b	-0.319764	-1	1	0.102249	0	1	0.715901
W2112	8	80519035	82552196	500	88	AGECL	IGF1b	-0.290835	-1	1	0.0845848	0	1	0.680583
W2113	8	80858331	82927642	500	89	AGECL	IGF1b	-0.136676	-1	1	0.0186803	0	1	0.871847
W2114	8	81161105	83402294	500	89	AGECL	IGF1b	0.614556	-0.66003	1	0.377679	0	1	0.289772
W2115	8	81581661	83973567	500	91	AGECL	IGF1b	-0.0600672	-1	1	0.00360807	0	1	0.958039
W2122	8	84877909	86846834	500	75	AGECL	IGF1b	NA	NA	NA	NA	NA	NA	NA
W2123	8	85384157	87192188	500	74	AGECL	IGF1b	0.903896	-1	1	0.817027	0	1	0.483913
W2124	8	85832684	87660766	500	80	AGECL	IGF1b	-0.656114	-1	1	0.430486	0	1	0.596951
W2156	8	99326250	101317093	500	111	AGECL	IGF1b	NA	NA	NA	NA	NA	NA	NA
W2157	8	99690542	101760534	500	102	AGECL	IGF1b	NA	NA	NA	NA	NA	NA	NA
W2171	8	105346815	106735250	500	66	AGECL	IGF1b	-0.340689	-1	1	0.116069	0	1	0.760282
W2172	8	105612265	107141136	500	64	AGECL	IGF1b	0.348127	-1	1	0.121192	0	1	0.725672
W2173	8	105905788	107475284	500	64	AGECL	IGF1b	0.266119	-1	1	0.0708194	0	1	0.79152
W2174	8	106169010	107772393	500	73	AGECL	IGF1b	0.38054	-1	1	0.14481	0	1	0.600219
W2175	8	106433264	108121371	500	71	AGECL	IGF1b	0.325132	-1	1	0.105711	0	1	0.736213
W2190	9	5625308	7696243	500	82	AGECL	IGF1b	-0.62849	-1	1	0.395	0	1	0.718088
W2191	9	6170624	7970915	500	87	AGECL	IGF1b	-0.460133	-1	1	0.211722	0	1	0.743669
W2203	9	11327358	13362606	500	98	AGECL	IGF1b	NA	NA	NA	NA	NA	NA	NA
W2204	9	11615376	13869936	500	102	AGECL	IGF1b	NA	NA	NA	NA	NA	NA	NA
W2205	9	11947619	14367327	500	106	AGECL	IGF1b	NA	NA	NA	NA	NA	NA	NA
W2206	9	12394437	14827651	500	113	AGECL	IGF1b	NA	NA	NA	NA	NA	NA	NA
W2218	9	17601678	19902985	500	81	AGECL	IGF1b	NA	NA	NA	NA	NA	NA	NA
W2222	9	19363149	22124928	500	87	AGECL	IGF1b	NA	NA	NA	NA	NA	NA	NA
W2223	9	19907421	22558053	500	86	AGECL	IGF1b	-0.935276	-1	0.62388	0.874741	0	1	0.234228
W2224	9	20487427	23130490	500	87	AGECL	IGF1b	-0.60421	-1	0.33456	0.36507	0	1	0.185555
W2225	9	21147483	23476524	500	82	AGECL	IGF1b	-0.844527	-1	0.21569	0.713225	0	1	0.117314
W2226	9	21757696	23941126	500	83	AGECL	IGF1b	-0.947489	-1	0.16711	0.897735	0	1	0.0977199
W2227	9	22126781	24550140	500	90	AGECL	IGF1b	-0.856691	-1	0.3771	0.733919	0	1	0.17448
W2228	9	22561619	25308156	500	92	AGECL	IGF1b	-0.448299	-1	0.63873	0.200972	0	1	0.37665
W2229	9	23134484	25901317	500	97	AGECL	IGF1b	-0.844935	-1	0.9571	0.713915	0	1	0.386086
W2230	9	23480965	26199832	500	95	AGECL	IGF1b	-1	-1	0.31876	1	0	1	0.0824201
W2231	9	23948593	26853779	500	100	AGECL	IGF1b	-0.611845	-1	0.41218	0.374354	0	1	0.231689
W2232	9	24556512	27290727	500	102	AGECL	IGF1b	NA	NA	NA	NA	NA	NA	NA
W2234	9	25904127	27896741	500	96	AGECL	IGF1b	NA	NA	NA	NA	NA	NA	NA
W2235	9	26201309	28327399	500	100	AGECL	IGF1b	NA	NA	NA	NA	NA	NA	NA
W2241	9	28676134	31080852	500	86	AGECL	IGF1b	NA	NA	NA	NA	NA	NA	NA
W2242	9	29165589	31578147	500	83	AGECL	IGF1b	NA	NA	NA	NA	NA	NA	NA
W2243	9	29704931	31944041	500	79	AGECL	IGF1b	NA	NA	NA	NA	NA	NA	NA
W2244	9	30140621	32185145	500	81	AGECL	IGF1b	NA	NA	NA	NA	NA	NA	NA
W2245	9	30569649	32640206	500	82	AGECL	IGF1b	NA	NA	NA	NA	NA	NA	NA
W2246	9	31098434	32942039	500	77	AGECL	IGF1b	NA	NA	NA	NA	NA	NA	NA
W2247	9	31580603	33341874	500	74	AGECL	IGF1b	NA	NA	NA	NA	NA	NA	NA
W2248	9	31948035	33844282	500	80	AGECL	IGF1b	NA	NA	NA	NA	NA	NA	NA
W2250	9	32640681	34693105	500	82	AGECL	IGF1b	NA	NA	NA	NA	NA	NA	NA
W2292	9	50800169	53297426	500	90	AGECL	IGF1b	0.183807	-1	1	0.033785	0	1	0.809263
W2293	9	51364215	53949921	500	86	AGECL	IGF1b	NA	NA	NA	NA	NA	NA	NA
W2300	9	54920811	57500626	500	77	AGECL	IGF1b	NA	NA	NA	NA	NA	NA	NA
W2301	9	55496272	57890450	500	77	AGECL	IGF1b	1	-1	1	1	0	1	0.430673
W2303	9	56595028	58832751	500	83	AGECL	IGF1b	-0.00619394	-1	1	3.83649e-05	0	1	0.996876
W2304	9	57011595	59280744	500	88	AGECL	IGF1b	0.735358	-1	1	0.540751	0	1	0.43177
W2307	9	58401351	60503463	500	87	AGECL	IGF1b	-0.0542066	-1	1	0.00293835	0	1	0.962179
W2308	9	58836197	60851754	500	84	AGECL	IGF1b	-0.130677	-1	1	0.0170766	0	1	0.807265
W2309	9	59282419	61297254	500	71	AGECL	IGF1b	-0.180008	-1	0.98609	0.0324028	0	1	0.672422
W2310	9	59672157	61742606	500	73	AGECL	IGF1b	0.0023621	-1	1	5.5795e-06	0	1	0.995209
W2311	9	60048360	62243611	500	74	AGECL	IGF1b	0.126707	-1	1	0.0160547	0	1	0.774281
W2312	9	60506045	62678441	500	67	AGECL	IGF1b	-0.515847	-1	0.81745	0.266098	0	1	0.359554
W2313	9	60855976	63051307	500	65	AGECL	IGF1b	-0.635833	-1	0.34964	0.404284	0	1	0.185193
W2314	9	61302098	63466215	500	67	AGECL	IGF1b	-0.466477	-1	0.73476	0.217601	0	1	0.343303
W2315	9	61752086	63898141	500	60	AGECL	IGF1b	-0.185595	-1	0.84668	0.0344456	0	1	0.643835
W2316	9	62244333	64299479	500	53	AGECL	IGF1b	-0.852369	-1	0.05425	0.726532	0	1	0.0699439
W2317	9	62680845	64664635	500	57	AGECL	IGF1b	-0.959869	-1	-0.11152	0.921349	0.02572	1	0.0428629
W2318	9	63054916	65041925	500	59	AGECL	IGF1b	-0.505161	-1	0.37683	0.255188	0	1	0.216463
W2319	9	63479477	65291187	500	57	AGECL	IGF1b	-0.201287	-1	0.96671	0.0405165	0	1	0.641737
W2320	9	63904873	65710661	500	59	AGECL	IGF1b	-0.0986159	-1	0.87153	0.00972509	0	1	0.791542
W2321	9	64301660	66138983	500	65	AGECL	IGF1b	-0.0990588	-1	1	0.00981265	0	1	0.890414
W2322	9	64668983	66445760	500	74	AGECL	IGF1b	-0.102113	-1	1	0.010427	0	1	0.812547
W2323	9	65046945	66839327	500	78	AGECL	IGF1b	-0.504151	-1	0.40792	0.254169	0	1	0.250901
W2324	9	65292623	67376768	500	92	AGECL	IGF1b	-0.384673	-1	0.24152	0.147973	0	1	0.200278
W2325	9	65715599	67793300	500	98	AGECL	IGF1b	-0.510931	-1	0.07322	0.26105	0	1	0.0783417
W2326	9	66144440	68290049	500	96	AGECL	IGF1b	-0.150375	-1	0.86962	0.0226127	0	1	0.713173
W2327	9	66450484	68774177	500	96	AGECL	IGF1b	-0.404289	-1	0.52066	0.16345	0	1	0.324343
W2328	9	66846654	69253051	500	94	AGECL	IGF1b	-0.529546	-1	0.98684	0.280419	0	1	0.479701
W2329	9	67383965	69647809	500	88	AGECL	IGF1b	-0.55002	-1	0.40538	0.302522	0	1	0.220561
W2330	9	67796936	70057711	500	89	AGECL	IGF1b	-0.396488	-1	0.55593	0.157202	0	1	0.338646
W2331	9	68291974	70437779	500	86	AGECL	IGF1b	-0.225415	-1	1	0.0508119	0	1	0.699821
W2332	9	68783746	70967028	500	83	AGECL	IGF1b	-0.20721	-1	1	0.042936	0	1	0.66449
W2333	9	69257435	71493970	500	85	AGECL	IGF1b	-0.509528	-1	0.93604	0.259619	0	1	0.443272
W2334	9	69648279	72161733	500	87	AGECL	IGF1b	NA	NA	NA	NA	NA	NA	NA
W2337	9	70970018	73414579	500	101	AGECL	IGF1b	NA	NA	NA	NA	NA	NA	NA
W2338	9	71501899	73803550	500	93	AGECL	IGF1b	NA	NA	NA	NA	NA	NA	NA
W2339	9	72170206	74273494	500	91	AGECL	IGF1b	-1	-1	0.16025	1	0	1	0.0857919
W2340	9	72501201	74642387	500	87	AGECL	IGF1b	NA	NA	NA	NA	NA	NA	NA
W2342	9	73417767	75489603	500	80	AGECL	IGF1b	-0.883137	-1	1	0.779931	0	1	0.641695
W2343	9	73810031	75825712	500	80	AGECL	IGF1b	NA	NA	NA	NA	NA	NA	NA
W2344	9	74288416	76270842	500	79	AGECL	IGF1b	NA	NA	NA	NA	NA	NA	NA
W2345	9	74643679	76795754	500	76	AGECL	IGF1b	-0.913085	-1	0.12132	0.833724	0	1	0.0932389
W2346	9	75078244	77385040	500	74	AGECL	IGF1b	-1	-1	0.24332	1	0	1	0.0537705
W2347	9	75491653	77917747	500	81	AGECL	IGF1b	-0.648089	-1	0.53905	0.420019	0	1	0.220725
W2348	9	75830819	78630226	500	87	AGECL	IGF1b	-0.60934	-1	0.55895	0.371295	0	1	0.253535
W2349	9	76273875	79178085	500	89	AGECL	IGF1b	NA	NA	NA	NA	NA	NA	NA
W2350	9	76800967	79722909	500	97	AGECL	IGF1b	NA	NA	NA	NA	NA	NA	NA
W2351	9	77388506	80054246	500	94	AGECL	IGF1b	-0.426513	-1	0.59441	0.181914	0	1	0.371456
W2352	9	77921141	80345540	500	86	AGECL	IGF1b	NA	NA	NA	NA	NA	NA	NA
W2353	9	78638828	80662342	500	78	AGECL	IGF1b	NA	NA	NA	NA	NA	NA	NA
W2359	9	81184476	83165137	500	101	AGECL	IGF1b	NA	NA	NA	NA	NA	NA	NA
W2360	9	81664960	83571167	500	94	AGECL	IGF1b	NA	NA	NA	NA	NA	NA	NA
W2361	9	82037184	84028342	500	88	AGECL	IGF1b	NA	NA	NA	NA	NA	NA	NA
W2362	9	82396673	84632163	500	90	AGECL	IGF1b	-1	-1	-0.19652	1	0.05098	1	0.0178438
W2363	9	82717303	85193198	500	96	AGECL	IGF1b	-1	-1	-0.04959	1	0.0179	1	0.0238323
W2364	9	83167974	85593868	500	97	AGECL	IGF1b	-0.951791	-1	-0.23103	0.905906	0.06051	1	0.0182483
W2365	9	83579767	85936511	500	103	AGECL	IGF1b	NA	NA	NA	NA	NA	NA	NA
W2366	9	84030411	86374305	500	104	AGECL	IGF1b	NA	NA	NA	NA	NA	NA	NA
W2367	9	84640197	86777354	500	98	AGECL	IGF1b	-1	-1	-0.24456	1	0.06937	1	0.00442965
W2368	9	85194327	87339342	500	97	AGECL	IGF1b	NA	NA	NA	NA	NA	NA	NA
W2369	9	85594520	87706355	500	93	AGECL	IGF1b	-0.863908	-1	-0.07831	0.746337	0.01567	1	0.0388797
W2370	9	85937938	88127664	500	98	AGECL	IGF1b	-0.711651	-1	0.05959	0.506448	0	1	0.0722093
W2371	9	86380622	88494422	500	99	AGECL	IGF1b	-1	-1	-0.0768	1	0.02576	1	0.0326998
W2372	9	86778451	88913304	500	100	AGECL	IGF1b	-0.887979	-1	-0.1554	0.788507	0.03821	1	0.0252942
W2373	9	87343058	89384152	500	102	AGECL	IGF1b	-0.547229	-1	0.1342	0.29946	0	1	0.107393
W2374	9	87713604	89744444	500	99	AGECL	IGF1b	-0.608961	-1	-0.04847	0.370833	0.00715	1	0.0404667
W2375	9	88129495	90218779	500	98	AGECL	IGF1b	-0.715886	-1	-0.11269	0.512493	0.01784	1	0.0254593
W2376	9	88499809	90611291	500	97	AGECL	IGF1b	-0.768463	-1	-0.04515	0.590535	0.0106	1	0.0417064
W2377	9	88918447	91010027	500	95	AGECL	IGF1b	-0.67624	-1	-0.15699	0.457301	0.02685	1	0.0167489
W2378	9	89386034	91327025	500	102	AGECL	IGF1b	-0.715017	-1	-0.0969	0.51125	0.01833	1	0.0282416
W2379	9	89745141	91785503	500	105	AGECL	IGF1b	-0.694058	-1	-0.1032	0.481717	0.01721	1	0.0249598
W2380	9	90220362	92248237	500	105	AGECL	IGF1b	-1	-1	-0.2392	1	0.06073	1	0.00619576
W2381	9	90612668	92672059	500	113	AGECL	IGF1b	-0.756606	-1	-0.12278	0.572452	0.02322	1	0.0285008
W2382	9	91013028	92922173	500	113	AGECL	IGF1b	-0.446692	-1	0.39104	0.199534	0	1	0.249365
W2383	9	91333092	93366735	500	107	AGECL	IGF1b	-0.31191	-1	0.3379	0.0972881	0	1	0.318757
W2384	9	91788607	93970051	500	102	AGECL	IGF1b	-0.408846	-1	0.26708	0.167155	0	1	0.203651
W2385	9	92251482	94214831	500	96	AGECL	IGF1b	-0.975468	-1	-0.05636	0.951538	0.01461	1	0.0533544
W2386	9	92675039	94523239	500	89	AGECL	IGF1b	-0.157397	-1	1	0.0247737	0	1	0.87121
W2387	9	92926025	94967122	500	88	AGECL	IGF1b	NA	NA	NA	NA	NA	NA	NA
W2388	9	93370170	95257977	500	92	AGECL	IGF1b	-0.566659	-1	0.2028	0.321103	0	1	0.132976
W2389	9	93974871	95715756	500	97	AGECL	IGF1b	-0.529435	-1	0.5749	0.280302	0	1	0.313279
W2390	9	94215561	95986863	500	95	AGECL	IGF1b	-0.783784	-1	0.34747	0.614317	0	1	0.160046
W2391	9	94524273	96368368	500	88	AGECL	IGF1b	-0.55171	-1	0.75735	0.304384	0	1	0.339009
W2392	9	94972648	96691195	500	90	AGECL	IGF1b	-0.670254	-1	0.22905	0.449241	0	1	0.135589
W2393	9	95261560	97087385	500	88	AGECL	IGF1b	NA	NA	NA	NA	NA	NA	NA
W2394	9	95717251	97308029	500	90	AGECL	IGF1b	-0.539562	-1	0.39836	0.291127	0	1	0.237363
W2395	9	95987775	97504576	500	96	AGECL	IGF1b	-0.802183	-1	0.08247	0.643498	0	1	0.082129
W2396	9	96371477	97739904	500	105	AGECL	IGF1b	-0.879023	-1	0.09149	0.772681	0	1	0.0775949
W2397	9	96692240	97942359	500	106	AGECL	IGF1b	-0.659866	-1	0.83584	0.435423	0	1	0.318487
W2398	9	97088197	98337533	500	104	AGECL	IGF1b	-1	-1	0.80287	1	0	1	0.21375
W2399	9	97309618	98610009	500	104	AGECL	IGF1b	NA	NA	NA	NA	NA	NA	NA
W2400	9	97507097	99047914	500	97	AGECL	IGF1b	NA	NA	NA	NA	NA	NA	NA
W2401	9	97741297	99376689	500	99	AGECL	IGF1b	-1	-1	0.17278	1	0	1	0.0981192
W2402	9	97944167	99745806	500	104	AGECL	IGF1b	-0.71585	-1	0.17214	0.512441	0	1	0.106536
W2403	9	98339598	100147156	500	109	AGECL	IGF1b	-0.722453	-1	0.27652	0.521938	0	1	0.141588
W2404	9	98612606	100431342	500	105	AGECL	IGF1b	-0.12511	-1	1	0.0156525	0	1	0.819992
W2405	9	99049511	100658454	500	101	AGECL	IGF1b	-0.534932	-1	0.88952	0.286153	0	1	0.376343
W2406	9	99381273	100935171	500	92	AGECL	IGF1b	-0.469571	-1	1	0.220497	0	1	0.453633
W2407	9	99747566	101304814	500	91	AGECL	IGF1b	NA	NA	NA	NA	NA	NA	NA
W2463	10	17789958	20394531	500	105	AGECL	IGF1b	-1	-1	1	1	0	1	0.605444
W2464	10	18162984	20883310	500	96	AGECL	IGF1b	-0.732337	-1	1	0.536318	0	1	0.753527
W2484	10	30609858	34229750	500	132	AGECL	IGF1b	-0.335538	-1	0.99145	0.112586	0	1	0.621643
W2486	10	32229137	35195978	500	121	AGECL	IGF1b	NA	NA	NA	NA	NA	NA	NA
W2491	10	35208271	39083504	500	91	AGECL	IGF1b	-0.124774	-1	1	0.0155685	0	1	0.883647
W2494	10	37741802	40678001	500	94	AGECL	IGF1b	-1	-1	0.68513	1	0	1	0.308124
W2529	10	55820285	58312754	500	85	AGECL	IGF1b	NA	NA	NA	NA	NA	NA	NA
W2531	10	56623941	59594116	500	80	AGECL	IGF1b	NA	NA	NA	NA	NA	NA	NA
W2533	10	57808001	60858840	500	77	AGECL	IGF1b	NA	NA	NA	NA	NA	NA	NA
W2534	10	58314763	61484192	500	80	AGECL	IGF1b	-0.730624	-1	1	0.533812	0	1	0.421648
W2535	10	58958721	62061124	500	88	AGECL	IGF1b	-0.534379	-1	1	0.285561	0	1	0.647792
W2546	10	64712006	67884014	500	100	AGECL	IGF1b	0.636966	-1	1	0.405725	0	1	0.508995
W2630	11	840272	2600897	500	115	AGECL	IGF1b	-0.397522	-1	1	0.158024	0	1	0.618754
W2631	11	1253562	2996132	500	103	AGECL	IGF1b	-0.640968	-1	0.79461	0.41084	0	1	0.410795
W2632	11	1568801	3386255	500	99	AGECL	IGF1b	-0.686793	-1	0.72727	0.471685	0	1	0.28611
W2667	11	15610889	18045585	500	107	AGECL	IGF1b	NA	NA	NA	NA	NA	NA	NA
W2670	11	17057637	19236844	500	100	AGECL	IGF1b	NA	NA	NA	NA	NA	NA	NA
W2686	11	24008395	26305472	500	100	AGECL	IGF1b	-0.460732	-1	0.50974	0.212274	0	1	0.295724
W2687	11	24377983	26989031	500	94	AGECL	IGF1b	-0.268849	-1	0.98761	0.0722796	0	1	0.578614
W2688	11	24766542	27431968	500	88	AGECL	IGF1b	-0.305275	-1	0.71216	0.0931931	0	1	0.495663
W2689	11	25264466	27946452	500	86	AGECL	IGF1b	-0.215396	-1	0.87032	0.0463953	0	1	0.605563
W2690	11	25760288	28378438	500	86	AGECL	IGF1b	-0.0930047	-1	1	0.00864988	0	1	0.823922
W2691	11	26317092	28741811	500	86	AGECL	IGF1b	-0.199682	-1	1	0.0398728	0	1	0.773506
W2692	11	27001515	29235761	500	97	AGECL	IGF1b	0.78182	-1	1	0.611243	0	1	0.426426
W2693	11	27437447	29597099	500	99	AGECL	IGF1b	0.565029	-1	1	0.319258	0	1	0.457314
W2694	11	27952492	29821016	500	92	AGECL	IGF1b	0.645722	-0.55303	1	0.416957	0	1	0.238572
W2695	11	28381807	30136035	500	86	AGECL	IGF1b	0.362816	-0.70092	1	0.131636	0	1	0.417069
W2696	11	28746564	30627382	500	81	AGECL	IGF1b	0.826139	-0.13248	1	0.682506	0	1	0.101264
W2697	11	29240986	31037875	500	75	AGECL	IGF1b	0.652774	-0.34734	1	0.426114	0	1	0.164108
W2698	11	29597919	31282945	500	72	AGECL	IGF1b	0.461189	-0.53511	1	0.212695	0	1	0.309384
W2699	11	29823410	31489724	500	74	AGECL	IGF1b	0.367859	-0.88971	1	0.13532	0	1	0.479715
W2700	11	30138430	31855376	500	77	AGECL	IGF1b	0.497258	-0.38706	1	0.247265	0	1	0.239604
W2701	11	30628801	32280890	500	83	AGECL	IGF1b	0.927243	-0.15402	1	0.859779	0	1	0.094824
W2702	11	31041776	32560784	500	89	AGECL	IGF1b	0.904314	-0.01085	1	0.817784	0	1	0.0629272
W2703	11	31283642	32974827	500	94	AGECL	IGF1b	0.536822	-0.33099	1	0.288178	0	1	0.193016
W2704	11	31490362	33611544	500	101	AGECL	IGF1b	0.556831	-0.28566	1	0.310061	0	1	0.172032
W2705	11	31859438	34066445	500	102	AGECL	IGF1b	0.641942	-0.3337	1	0.41209	0	1	0.162878
W2706	11	32281664	34671858	500	95	AGECL	IGF1b	1	-1	1	1	0	1	0.296417
W2707	11	32564709	35118798	500	88	AGECL	IGF1b	1	-0.75667	1	1	0	1	0.225855
W2708	11	32978618	35474547	500	86	AGECL	IGF1b	0.922019	-0.68347	1	0.850119	0	1	0.242484
W2709	11	33621197	35934809	500	82	AGECL	IGF1b	1	-0.62214	1	1	0	1	0.220865
W2710	11	34068063	36208733	500	81	AGECL	IGF1b	NA	NA	NA	NA	NA	NA	NA
W2711	11	34677826	36719033	500	86	AGECL	IGF1b	NA	NA	NA	NA	NA	NA	NA
W2712	11	35127003	37105160	500	89	AGECL	IGF1b	NA	NA	NA	NA	NA	NA	NA
W2713	11	35476580	37428459	500	85	AGECL	IGF1b	NA	NA	NA	NA	NA	NA	NA
W2714	11	35939393	37888697	500	88	AGECL	IGF1b	NA	NA	NA	NA	NA	NA	NA
W2715	11	36209643	38553633	500	83	AGECL	IGF1b	NA	NA	NA	NA	NA	NA	NA
W2716	11	36723547	38961655	500	86	AGECL	IGF1b	0.930326	-0.01182	1	0.865507	0	1	0.0632687
W2717	11	37107175	39321694	500	91	AGECL	IGF1b	0.882625	-0.1461	1	0.779026	0	1	0.0937503
W2718	11	37432737	39734465	500	92	AGECL	IGF1b	0.761743	-0.52145	1	0.580252	0	1	0.201258
W2719	11	37889567	40273665	500	92	AGECL	IGF1b	NA	NA	NA	NA	NA	NA	NA
W2720	11	38563347	40767368	500	96	AGECL	IGF1b	NA	NA	NA	NA	NA	NA	NA
W2726	11	41282731	43243266	500	99	AGECL	IGF1b	-0.0494643	-1	1	0.00244671	0	1	0.93512
W2727	11	41674110	43714298	500	99	AGECL	IGF1b	-0.120275	-1	1	0.0144661	0	1	0.85936
W2728	11	42101249	44345071	500	95	AGECL	IGF1b	-0.367887	-1	1	0.135341	0	1	0.605633
W2729	11	42526022	44915340	500	87	AGECL	IGF1b	-0.358971	-1	1	0.12886	0	1	0.611086
W2730	11	42860714	45232417	500	84	AGECL	IGF1b	0.0945288	-1	1	0.00893569	0	1	0.936292
W2731	11	43243772	45820265	500	81	AGECL	IGF1b	-1	-1	0.55209	1	0	1	0.21819
W2813	11	84741591	87251856	500	102	AGECL	IGF1b	-1	-1	1	1	0	1	0.523677
W2814	11	85328330	87670712	500	95	AGECL	IGF1b	-0.625212	-1	1	0.39089	0	1	0.484611
W2815	11	85781986	88093097	500	95	AGECL	IGF1b	-0.585647	-1	1	0.342983	0	1	0.601229
W2816	11	86156637	88485219	500	89	AGECL	IGF1b	NA	NA	NA	NA	NA	NA	NA
W2825	11	90322687	92088470	500	91	AGECL	IGF1b	-0.873532	-1	1	0.763059	0	1	0.415315
W2831	11	92556968	94788881	500	71	AGECL	IGF1b	NA	NA	NA	NA	NA	NA	NA
W2873	12	4147339	6662067	500	102	AGECL	IGF1b	-1	-1	1	1	0	1	0.510349
W2874	12	4551548	6992050	500	100	AGECL	IGF1b	-0.34172	-1	1	0.116772	0	1	0.713414
W2876	12	5685179	8090638	500	91	AGECL	IGF1b	0.387191	-1	1	0.149917	0	1	0.828025
W2877	12	6211444	8554118	500	95	AGECL	IGF1b	-0.612816	-1	1	0.375544	0	1	0.662581
W2881	12	8094571	10316393	500	121	AGECL	IGF1b	-0.356435	-1	1	0.127046	0	1	0.843414
W2962	12	51136880	53693236	500	96	AGECL	IGF1b	0.283533	-0.93492	1	0.0803911	0	1	0.540706
W2963	12	51758869	54070858	500	95	AGECL	IGF1b	NA	NA	NA	NA	NA	NA	NA
W2964	12	52457704	54541332	500	98	AGECL	IGF1b	0.23788	-1	1	0.056587	0	1	0.834598
W2965	12	52915775	55194450	500	103	AGECL	IGF1b	NA	NA	NA	NA	NA	NA	NA
W3007	12	73981603	75602486	500	107	AGECL	IGF1b	-0.19988	-1	1	0.0399522	0	1	0.783996
W3008	12	74274109	75794621	500	100	AGECL	IGF1b	-0.482813	-1	1	0.233109	0	1	0.572577
W3010	12	74898303	76694671	500	99	AGECL	IGF1b	-0.158942	-1	1	0.0252625	0	1	0.841413
W3011	12	75293735	77240177	500	90	AGECL	IGF1b	-0.552366	-1	1	0.305108	0	1	0.668051
W3012	12	75603557	77537063	500	92	AGECL	IGF1b	-0.466986	-1	1	0.218076	0	1	0.847789
W3019	12	78146786	79646808	500	88	AGECL	IGF1b	NA	NA	NA	NA	NA	NA	NA
W3020	12	78469642	79957631	500	93	AGECL	IGF1b	0.320709	-1	1	0.102854	0	1	0.574743
W3021	12	78791917	80285275	500	97	AGECL	IGF1b	0.403974	-1	1	0.163195	0	1	0.663247
W3022	12	79044357	80772452	500	105	AGECL	IGF1b	0.091333	-1	1	0.00834171	0	1	0.908378
W3023	12	79332754	81219586	500	112	AGECL	IGF1b	0.177591	-1	1	0.0315385	0	1	0.863948
W3027	12	80779957	82766095	500	114	AGECL	IGF1b	NA	NA	NA	NA	NA	NA	NA
W3030	12	82076672	83658481	500	105	AGECL	IGF1b	NA	NA	NA	NA	NA	NA	NA
W3032	12	82768585	84378576	500	102	AGECL	IGF1b	0.142746	-1	1	0.0203765	0	1	0.904325
W3033	12	83018935	84792583	500	103	AGECL	IGF1b	-0.273186	-1	1	0.0746307	0	1	0.850687
W3034	12	83249250	85192043	500	103	AGECL	IGF1b	-0.313	-1	1	0.0979692	0	1	0.580628
W3035	12	83659438	85767653	500	102	AGECL	IGF1b	-0.282176	-1	1	0.0796233	0	1	0.731069
W3036	12	83999618	86175725	500	97	AGECL	IGF1b	-0.221815	-1	1	0.049202	0	1	0.698137
W3037	12	84381734	86610053	500	92	AGECL	IGF1b	-0.545219	-1	1	0.297264	0	1	0.500946
W3038	12	84802761	87095585	500	84	AGECL	IGF1b	-0.523574	-1	0.75386	0.27413	0	1	0.336539
W3044	13	239729	2516398	500	110	AGECL	IGF1b	-0.848694	-1	0.86392	0.720281	0	1	0.292048
W3045	13	1062393	2901183	500	111	AGECL	IGF1b	-1	-1	1	1	0	1	0.308017
W3046	13	1500721	3430770	500	109	AGECL	IGF1b	-0.623425	-1	1	0.388659	0	1	0.452213
W3047	13	1794236	3876751	500	108	AGECL	IGF1b	-0.304306	-1	1	0.092602	0	1	0.629509
W3048	13	2212715	4522174	500	108	AGECL	IGF1b	-0.686432	-1	0.20014	0.471189	0	1	0.122611
W3049	13	2520162	5006602	500	109	AGECL	IGF1b	-0.463866	-1	0.45655	0.215172	0	1	0.293586
W3050	13	2941571	5376853	500	114	AGECL	IGF1b	-0.546203	-1	0.31107	0.298338	0	1	0.200751
W3051	13	3434777	5873273	500	114	AGECL	IGF1b	-0.373898	-1	0.62253	0.139799	0	1	0.398853
W3052	13	3877428	6311705	500	114	AGECL	IGF1b	NA	NA	NA	NA	NA	NA	NA
W3053	13	4531236	6689810	500	115	AGECL	IGF1b	NA	NA	NA	NA	NA	NA	NA
W3054	13	5007486	7060174	500	116	AGECL	IGF1b	-0.654218	-1	0.25794	0.428001	0	1	0.156982
W3055	13	5377561	7542656	500	114	AGECL	IGF1b	-1	-1	0.43276	1	0	1	0.172002
W3056	13	5875806	8035349	500	106	AGECL	IGF1b	-1	-1	0.64359	1	0	1	0.294692
W3057	13	6323152	8448605	500	99	AGECL	IGF1b	-0.779051	-1	0.72318	0.606921	0	1	0.373526
W3058	13	6690538	8839687	500	103	AGECL	IGF1b	-0.208079	-1	0.81013	0.0432969	0	1	0.603995
W3059	13	7063243	9304687	500	106	AGECL	IGF1b	-0.818869	-1	0.30286	0.670547	0	1	0.132183
W3060	13	7545391	9643710	500	118	AGECL	IGF1b	-0.409951	-1	0.54349	0.16806	0	1	0.33993
W3061	13	8049346	10058231	500	129	AGECL	IGF1b	-0.331122	-1	0.53541	0.109642	0	1	0.390254
W3062	13	8453222	10512787	500	130	AGECL	IGF1b	-0.242429	-1	1	0.0587719	0	1	0.644712
W3063	13	8840811	11683270	500	119	AGECL	IGF1b	0.138082	-1	1	0.0190665	0	1	0.881556
W3064	13	9307048	11881618	500	107	AGECL	IGF1b	-0.0807567	-1	0.82842	0.00652165	0	1	0.820493
W3065	13	9653742	12123437	500	97	AGECL	IGF1b	0.0573186	-1	1	0.00328542	0	1	0.954008
W3066	13	10059127	12520034	500	89	AGECL	IGF1b	-0.201051	-1	1	0.0404214	0	1	0.841834
W3091	13	20863409	23300640	500	111	AGECL	IGF1b	-0.43809	-1	1	0.191923	0	1	0.530434
W3092	13	21230952	23791918	500	107	AGECL	IGF1b	-0.479128	-1	1	0.229564	0	1	0.556017
W3093	13	21617194	24155356	500	103	AGECL	IGF1b	-0.0874953	-1	1	0.00765544	0	1	0.880411
W3094	13	22020994	24711020	500	98	AGECL	IGF1b	NA	NA	NA	NA	NA	NA	NA
W3095	13	22566590	25083717	500	88	AGECL	IGF1b	0.148735	-1	1	0.0221222	0	1	0.89175
W3096	13	23304912	25412971	500	88	AGECL	IGF1b	0.152859	-1	1	0.023366	0	1	0.860479
W3097	13	23795550	25846876	500	89	AGECL	IGF1b	-0.00715426	-1	1	5.11835e-05	0	1	0.997674
W3098	13	24162545	26329803	500	93	AGECL	IGF1b	0.0111572	-1	1	0.000124483	0	1	0.981222
W3099	13	24721448	26707633	500	95	AGECL	IGF1b	0.0295041	-1	1	0.000870491	0	1	0.94798
W3100	13	25085213	27164043	500	96	AGECL	IGF1b	-0.172156	-1	1	0.0296379	0	1	0.770897
W3101	13	25417114	27552087	500	93	AGECL	IGF1b	-0.68212	-1	0.65973	0.465288	0	1	0.268423
W3102	13	25849225	28044242	500	96	AGECL	IGF1b	NA	NA	NA	NA	NA	NA	NA
W3103	13	26330797	28451237	500	93	AGECL	IGF1b	NA	NA	NA	NA	NA	NA	NA
W3104	13	26712584	28788307	500	96	AGECL	IGF1b	-0.622299	-1	0.62193	0.387256	0	1	0.303841
W3105	13	27167610	29214821	500	96	AGECL	IGF1b	-0.596475	-1	0.16678	0.355783	0	1	0.120295
W3106	13	27555372	29582740	500	96	AGECL	IGF1b	-0.649162	-1	0.15788	0.421412	0	1	0.103631
W3107	13	28051297	29932465	500	90	AGECL	IGF1b	-0.40598	-1	0.89596	0.16482	0	1	0.440508
W3108	13	28451710	30374411	500	92	AGECL	IGF1b	-1	-1	1	1	0	1	0.347839
W3109	13	28789636	30910612	500	92	AGECL	IGF1b	-0.514055	-1	1	0.264252	0	1	0.689623
W3110	13	29217185	31218394	500	91	AGECL	IGF1b	0.165621	-1	1	0.0274304	0	1	0.883186
W3111	13	29585355	31490623	500	90	AGECL	IGF1b	-0.0201331	-1	1	0.000405344	0	1	0.976281
W3112	13	29933409	31933866	500	85	AGECL	IGF1b	0.271333	-1	1	0.0736217	0	1	0.626787
W3113	13	30376602	32595507	500	87	AGECL	IGF1b	0.336257	-1	1	0.113069	0	1	0.735184
W3114	13	30913393	32942363	500	85	AGECL	IGF1b	-0.569017	-1	1	0.32378	0	1	0.70443
W3199	13	72463658	74854089	500	88	AGECL	IGF1b	NA	NA	NA	NA	NA	NA	NA
W3200	13	72905003	75284075	500	92	AGECL	IGF1b	-0.779775	-1	0.44988	0.608049	0	1	0.187127
W3201	13	73230829	75741522	500	108	AGECL	IGF1b	NA	NA	NA	NA	NA	NA	NA
W3202	13	73687952	76245997	500	124	AGECL	IGF1b	-0.416766	-1	0.80444	0.173694	0	1	0.486436
W3203	13	74319776	76725955	500	129	AGECL	IGF1b	NA	NA	NA	NA	NA	NA	NA
W3204	13	74856826	77182578	500	135	AGECL	IGF1b	-0.74228	-1	0.48664	0.550979	0	1	0.277829
W3210	13	77719500	80740939	500	140	AGECL	IGF1b	NA	NA	NA	NA	NA	NA	NA
W3211	13	78219692	81442555	500	152	AGECL	IGF1b	-0.645856	-1	0.50558	0.41713	0	1	0.247967
W3212	13	78784696	81983717	500	152	AGECL	IGF1b	-0.401986	-1	0.51368	0.161593	0	1	0.338191
W3213	13	79280951	82396628	500	143	AGECL	IGF1b	-0.312119	-1	1	0.0974182	0	1	0.664752
W3214	13	79827738	83018906	500	134	AGECL	IGF1b	-0.326228	-1	0.90269	0.106425	0	1	0.546832
W3224	14	2276601	4152182	500	97	AGECL	IGF1b	-0.417399	-1	0.60302	0.174222	0	1	0.356564
W3225	14	2694136	4415730	500	97	AGECL	IGF1b	-0.570429	-1	0.43974	0.325389	0	1	0.222676
W3226	14	3098041	4764564	500	104	AGECL	IGF1b	-0.590326	-1	0.07221	0.348485	0	1	0.0770851
W3227	14	3463355	5099212	500	111	AGECL	IGF1b	-0.44078	-1	0.21415	0.194287	0	1	0.167543
W3228	14	3810605	5443973	500	106	AGECL	IGF1b	-0.25199	-1	0.50679	0.0634991	0	1	0.451598
W3229	14	4153300	5790599	500	105	AGECL	IGF1b	-0.587873	-1	0.19621	0.345595	0	1	0.131068
W3230	14	4420372	6055657	500	111	AGECL	IGF1b	-0.802512	-1	0.0059	0.644025	0	1	0.0553423
W3231	14	4767234	6367040	500	107	AGECL	IGF1b	-0.714293	-1	0.05238	0.510214	0	1	0.0729039
W3232	14	5103132	6795090	500	102	AGECL	IGF1b	-0.451037	-1	0.30169	0.203434	0	1	0.216355
W3233	14	5451183	7031262	500	98	AGECL	IGF1b	-0.622888	-1	0.3792	0.38799	0	1	0.196277
W3234	14	5791147	7346806	500	82	AGECL	IGF1b	-0.262333	-1	0.87699	0.0688185	0	1	0.550117
W3235	14	6057472	7745107	500	85	AGECL	IGF1b	-0.180043	-1	0.77898	0.0324154	0	1	0.639054
W3236	14	6373269	8083378	500	82	AGECL	IGF1b	-0.433398	-1	0.29442	0.187834	0	1	0.214712
W3237	14	6797103	8375047	500	81	AGECL	IGF1b	-0.504396	-1	0.16538	0.254415	0	1	0.13561
W3238	14	7047646	8761275	500	79	AGECL	IGF1b	-0.614029	-1	0.05558	0.377032	0	1	0.0715698
W3239	14	7349327	9128631	500	85	AGECL	IGF1b	-0.433536	-1	0.20635	0.187954	0	1	0.17156
W3240	14	7750320	9510531	500	79	AGECL	IGF1b	-0.468738	-1	0.03139	0.219715	0	1	0.073943
W3241	14	8084856	9874626	500	84	AGECL	IGF1b	-0.704931	-1	-0.11975	0.496928	0.01972	1	0.0273364
W3242	14	8379462	10334507	500	93	AGECL	IGF1b	-0.722416	-1	-0.07112	0.521885	0.01153	1	0.0389624
W3243	14	8763626	10545632	500	92	AGECL	IGF1b	-0.635603	-1	0.05544	0.403991	0	1	0.078818
W3244	14	9134153	10776161	500	85	AGECL	IGF1b	-0.491151	-1	0.11536	0.24123	0	1	0.10539
W3245	14	9514401	11163506	500	85	AGECL	IGF1b	-0.665537	-1	0.37907	0.442939	0	1	0.175291
W3246	14	9875349	11606428	500	78	AGECL	IGF1b	-0.587089	-1	0.24843	0.344674	0	1	0.148988
W3247	14	10336199	12059434	500	74	AGECL	IGF1b	-0.455591	-1	0.28265	0.207563	0	1	0.195789
W3248	14	10546522	12426748	500	81	AGECL	IGF1b	-0.740039	-1	0.10318	0.547658	0	1	0.0859788
W3249	14	10778375	12842530	500	89	AGECL	IGF1b	-0.837757	-1	-0.03973	0.701836	0.01183	1	0.0439873
W3250	14	11164276	13343667	500	96	AGECL	IGF1b	-0.947648	-1	-0.29809	0.898036	0.0896	1	0.00853883
W3251	14	11608595	14168274	500	104	AGECL	IGF1b	-0.662408	-1	0.00448	0.438784	0	1	0.0501917
W3252	14	12061619	14486990	500	105	AGECL	IGF1b	-0.947921	-1	-0.21897	0.898554	0.0519	1	0.0171215
W3253	14	12430378	14784873	500	98	AGECL	IGF1b	NA	NA	NA	NA	NA	NA	NA
W3254	14	12849349	15196037	500	87	AGECL	IGF1b	-1	-1	-0.36591	1	0.13447	1	0.00293547
W3255	14	13347085	15562970	500	82	AGECL	IGF1b	-0.743905	-1	-0.23858	0.553394	0.05763	1	0.00718124
W3256	14	14174513	15943437	500	73	AGECL	IGF1b	-0.811316	-1	-0.21972	0.658234	0.05226	1	0.0134627
W3257	14	14487898	16309574	500	74	AGECL	IGF1b	-0.684246	-1	-0.14443	0.468193	0.02358	1	0.0202957
W3258	14	14789001	16720242	500	74	AGECL	IGF1b	-0.850188	-1	-0.32552	0.722819	0.10596	1	0.0051621
W3259	14	15200497	17109467	500	83	AGECL	IGF1b	-0.686435	-1	-0.21596	0.471193	0.04693	1	0.00850047
W3260	14	15565785	17666233	500	86	AGECL	IGF1b	-0.754798	-1	-0.26084	0.569719	0.06822	1	0.0063743
W3261	14	15946783	18049675	500	87	AGECL	IGF1b	-0.72243	-1	-0.24	0.521905	0.05796	1	0.00622796
W3262	14	16312028	18482381	500	84	AGECL	IGF1b	-0.842358	-1	-0.38414	0.709566	0.14756	1	0.00154572
W3263	14	16725020	18909391	500	87	AGECL	IGF1b	-0.741508	-1	-0.25827	0.549834	0.06682	1	0.00686312
W3264	14	17114503	19363068	500	84	AGECL	IGF1b	-0.93873	-1	-0.40123	0.881215	0.16104	1	0.00280092
W3265	14	17669699	19592144	500	71	AGECL	IGF1b	-0.846943	-1	-0.31176	0.717313	0.09722	1	0.00549748
W3266	14	18053481	19985843	500	68	AGECL	IGF1b	-0.960255	-1	-0.43371	0.922089	0.1881	1	0.00233137
W3267	14	18483853	20432822	500	69	AGECL	IGF1b	NA	NA	NA	NA	NA	NA	NA
W3268	14	18910576	20792640	500	67	AGECL	IGF1b	-1	-1	-0.57072	1	0.32572	1	7.52245e-06
W3269	14	19368490	21291383	500	65	AGECL	IGF1b	-1	-1	-0.49447	1	0.24469	1	0.000425078
W3270	14	19599715	21644200	500	72	AGECL	IGF1b	NA	NA	NA	NA	NA	NA	NA
W3271	14	19988066	22155117	500	69	AGECL	IGF1b	-1	-1	-0.42334	1	0.18022	1	0.000453516
W3272	14	20435364	22680795	500	68	AGECL	IGF1b	-1	-1	-0.44234	1	0.19567	1	0.00150706
W3273	14	20801092	23041600	500	62	AGECL	IGF1b	-1	-1	-0.53574	1	0.28702	1	4.92818e-05
W3274	14	21296123	23528728	500	57	AGECL	IGF1b	NA	NA	NA	NA	NA	NA	NA
W3275	14	21646528	24039249	500	56	AGECL	IGF1b	-1	-1	-0.58648	1	0.34396	1	2.7729e-05
W3276	14	22159643	24556475	500	65	AGECL	IGF1b	-0.973629	-1	-0.52269	0.947953	0.27321	1	0.000530548
W3277	14	22681826	24960651	500	56	AGECL	IGF1b	-0.870815	-1	-0.45913	0.758319	0.2108	1	0.000825206
W3278	14	23043305	25292725	500	55	AGECL	IGF1b	-0.815798	-1	-0.47401	0.665526	0.22469	1	0.000157611
W3279	14	23535708	25836580	500	63	AGECL	IGF1b	-0.700789	-1	-0.35094	0.491105	0.12316	1	0.000632161
W3280	14	24041313	26160389	500	63	AGECL	IGF1b	-0.644073	-1	-0.26397	0.41483	0.06968	1	0.00269053
W3281	14	24560464	26607612	500	56	AGECL	IGF1b	-0.803543	-1	-0.46389	0.645682	0.2152	1	0.000156582
W3282	14	24962351	26961480	500	58	AGECL	IGF1b	-0.822433	-1	-0.39691	0.676395	0.15754	1	0.00137186
W3283	14	25295245	27376642	500	60	AGECL	IGF1b	-1	-1	-0.5022	1	0.2522	1	0.00045829
W3284	14	25839968	27808305	500	61	AGECL	IGF1b	-0.995493	-1	-0.36965	0.991006	0.13771	1	0.00705105
W3285	14	26163203	28236317	500	62	AGECL	IGF1b	-0.61531	-1	-0.05682	0.378607	0.00885	1	0.035761
W3286	14	26610488	28773580	500	68	AGECL	IGF1b	-0.582717	-1	0.01714	0.339559	0	1	0.0563003
W3287	14	26962240	29243117	500	71	AGECL	IGF1b	-0.54686	-1	-0.01804	0.299055	0.00495	1	0.0509341
W3288	14	27380760	29647437	500	72	AGECL	IGF1b	-0.839929	-1	-0.16125	0.705482	0.0342	1	0.0246271
W3289	14	27810898	30113395	500	73	AGECL	IGF1b	-0.39224	-1	0.38628	0.153852	0	1	0.280019
W3290	14	28237280	30485005	500	76	AGECL	IGF1b	-0.593617	-1	0.10956	0.352381	0	1	0.0930446
W3291	14	28775822	30892575	500	68	AGECL	IGF1b	-1	-1	0.88591	1	0	1	0.147018
W3294	14	30118764	32191086	500	62	AGECL	IGF1b	NA	NA	NA	NA	NA	NA	NA
W3295	14	30485892	32500520	500	62	AGECL	IGF1b	-1	-1	0.57319	1	0	1	0.151046
W3296	14	30896409	32871925	500	60	AGECL	IGF1b	NA	NA	NA	NA	NA	NA	NA
W3297	14	31367176	33326342	500	69	AGECL	IGF1b	-0.112775	-1	1	0.0127182	0	1	0.892277
W3298	14	31800140	33759496	500	72	AGECL	IGF1b	0.262136	-1	1	0.0687155	0	1	0.637862
W3299	14	32193053	34157933	500	67	AGECL	IGF1b	-0.168128	-1	1	0.028267	0	1	0.804353
W3300	14	32503734	34683371	500	69	AGECL	IGF1b	-0.180711	-1	1	0.0326564	0	1	0.769499
W3301	14	32875096	35103231	500	70	AGECL	IGF1b	0.158686	-1	1	0.0251814	0	1	0.817401
W3302	14	33329233	35569281	500	70	AGECL	IGF1b	-0.21383	-1	1	0.0457232	0	1	0.850306
W3305	14	34686630	36694416	500	70	AGECL	IGF1b	0.0768546	-1	1	0.00590663	0	1	0.87278
W3306	14	35107188	37167675	500	70	AGECL	IGF1b	-0.198264	-1	1	0.0393086	0	1	0.738701
W3307	14	35571901	37561982	500	73	AGECL	IGF1b	-0.15396	-1	1	0.0237038	0	1	0.823433
W3309	14	36301973	38700427	500	66	AGECL	IGF1b	-0.85482	-1	0.85568	0.730717	0	1	0.334815
W3310	14	36698345	39185052	500	66	AGECL	IGF1b	-0.298148	-1	1	0.0888924	0	1	0.764434
W3311	14	37187103	39742388	500	73	AGECL	IGF1b	0.221908	-1	1	0.049243	0	1	0.732884
W3312	14	37564477	40182284	500	73	AGECL	IGF1b	0.223131	-1	1	0.0497874	0	1	0.719694
W3313	14	38125464	40632222	500	76	AGECL	IGF1b	1	-1	1	1	0	1	0.465741
W3314	14	38702303	41251948	500	82	AGECL	IGF1b	-0.0580188	-1	1	0.00336619	0	1	0.907109
W3319	14	41254135	43749576	500	97	AGECL	IGF1b	-0.715117	-1	1	0.511393	0	1	0.513379
W3320	14	41739836	44268544	500	100	AGECL	IGF1b	-0.617809	-1	1	0.381688	0	1	0.381382
W3321	14	42195009	44688317	500	100	AGECL	IGF1b	-1	-1	0.6025	1	0	1	0.219938
W3322	14	42725155	45184823	500	96	AGECL	IGF1b	-0.590041	-1	0.53365	0.348148	0	1	0.245673
W3323	14	43294669	45820162	500	96	AGECL	IGF1b	-0.485348	-1	0.39005	0.235563	0	1	0.229078
W3324	14	43756391	46246541	500	91	AGECL	IGF1b	-0.177072	-1	0.58609	0.0313545	0	1	0.58679
W3325	14	44281127	46648445	500	88	AGECL	IGF1b	-0.332013	-1	0.32767	0.110232	0	1	0.278468
W3326	14	44689061	47092713	500	89	AGECL	IGF1b	-0.546269	-1	0.41885	0.29841	0	1	0.217246
W3327	14	45203411	47673196	500	91	AGECL	IGF1b	-0.773722	-1	0.16897	0.598645	0	1	0.102283
W3328	14	45828977	48169420	500	87	AGECL	IGF1b	-1	-1	1	1	0	1	0.264485
W3329	14	46249217	48692887	500	90	AGECL	IGF1b	NA	NA	NA	NA	NA	NA	NA
W3333	14	48175340	50481687	500	94	AGECL	IGF1b	-1	-1	1	1	0	1	0.422778
W3334	14	48708457	51066010	500	79	AGECL	IGF1b	NA	NA	NA	NA	NA	NA	NA
W3335	14	49156981	51480414	500	62	AGECL	IGF1b	-0.781572	-1	0.5966	0.610855	0	1	0.217247
W3336	14	49493448	51919846	500	59	AGECL	IGF1b	-0.523623	-1	0.74136	0.274181	0	1	0.33624
W3337	14	49957161	52304784	500	51	AGECL	IGF1b	-0.311596	-1	1	0.0970924	0	1	0.58979
W3338	14	50488033	52865713	500	52	AGECL	IGF1b	-0.234853	-1	1	0.0551558	0	1	0.652253
W3339	14	51074250	53503854	500	59	AGECL	IGF1b	-0.076376	-1	1	0.0058333	0	1	0.898881
W3340	14	51485309	54143521	500	67	AGECL	IGF1b	-0.49449	-1	1	0.244521	0	1	0.549868
W3341	14	51928596	54585227	500	80	AGECL	IGF1b	NA	NA	NA	NA	NA	NA	NA
W3345	14	54144463	56343301	500	88	AGECL	IGF1b	NA	NA	NA	NA	NA	NA	NA
W3346	14	54587713	56805544	500	84	AGECL	IGF1b	NA	NA	NA	NA	NA	NA	NA
W3347	14	54976985	57247647	500	73	AGECL	IGF1b	-0.76315	-1	0.54805	0.582398	0	1	0.191493
W3348	14	55331472	57682166	500	71	AGECL	IGF1b	-1	-1	0.1025	1	0	1	0.0765936
W3349	14	55738038	58102959	500	64	AGECL	IGF1b	NA	NA	NA	NA	NA	NA	NA
W3350	14	56347397	58510271	500	72	AGECL	IGF1b	NA	NA	NA	NA	NA	NA	NA
W3351	14	56812212	58947933	500	78	AGECL	IGF1b	-0.503829	-1	0.81466	0.253844	0	1	0.396033
W3384	14	70206106	72149593	500	104	AGECL	IGF1b	NA	NA	NA	NA	NA	NA	NA
W3385	14	70531488	72467995	500	114	AGECL	IGF1b	NA	NA	NA	NA	NA	NA	NA
W3386	14	70917773	72940458	500	117	AGECL	IGF1b	NA	NA	NA	NA	NA	NA	NA
W3388	14	71693984	73842573	500	103	AGECL	IGF1b	NA	NA	NA	NA	NA	NA	NA
W3402	14	77831682	79698148	500	112	AGECL	IGF1b	0.319823	-1	1	0.102287	0	1	0.863296
W3403	14	78163650	80091810	500	110	AGECL	IGF1b	NA	NA	NA	NA	NA	NA	NA
W3407	14	79703180	81654451	500	92	AGECL	IGF1b	NA	NA	NA	NA	NA	NA	NA
W3450	15	19551522	22298877	500	110	AGECL	IGF1b	-0.310357	-1	1	0.0963213	0	1	0.75388
W3451	15	20223371	22702231	500	106	AGECL	IGF1b	-0.319464	-1	1	0.102057	0	1	0.622032
W3452	15	20798909	23067921	500	112	AGECL	IGF1b	NA	NA	NA	NA	NA	NA	NA
W3453	15	21345401	23385668	500	118	AGECL	IGF1b	-0.665688	-1	1	0.44314	0	1	0.453484
W3454	15	21935896	23696892	500	118	AGECL	IGF1b	-0.698054	-1	1	0.48728	0	1	0.383778
W3455	15	22299561	23948538	500	118	AGECL	IGF1b	NA	NA	NA	NA	NA	NA	NA
W3462	15	24717776	26687799	500	117	AGECL	IGF1b	-0.569383	-1	1	0.324196	0	1	0.818373
W3485	15	34372821	36330847	500	78	AGECL	IGF1b	0.84055	-0.56638	1	0.706524	0	1	0.240811
W3486	15	34689286	36776893	500	78	AGECL	IGF1b	0.991499	-0.14928	1	0.98307	0	1	0.112325
W3504	15	42023801	44213393	500	78	AGECL	IGF1b	NA	NA	NA	NA	NA	NA	NA
W3598	16	2052747	3880009	500	97	AGECL	IGF1b	NA	NA	NA	NA	NA	NA	NA
W3617	16	11834328	13771818	500	96	AGECL	IGF1b	0.498052	-1	1	0.248056	0	1	0.599071
W3621	16	13423440	15645401	500	108	AGECL	IGF1b	NA	NA	NA	NA	NA	NA	NA
W3624	16	14652905	17247398	500	117	AGECL	IGF1b	-0.841494	-1	0.95724	0.708113	0	1	0.353607
W3625	16	15209246	17672095	500	110	AGECL	IGF1b	-0.520227	-1	1	0.270636	0	1	0.552606
W3626	16	15647195	18221862	500	107	AGECL	IGF1b	-0.697544	-1	1	0.486567	0	1	0.411164
W3627	16	16093637	18628839	500	101	AGECL	IGF1b	-0.680137	-1	0.92936	0.462586	0	1	0.324089
W3628	16	16704621	19020100	500	94	AGECL	IGF1b	NA	NA	NA	NA	NA	NA	NA
W3629	16	17248994	19396025	500	92	AGECL	IGF1b	NA	NA	NA	NA	NA	NA	NA
W3677	16	39043637	42184117	500	71	AGECL	IGF1b	NA	NA	NA	NA	NA	NA	NA
W3678	16	39608007	42873758	500	77	AGECL	IGF1b	NA	NA	NA	NA	NA	NA	NA
W3679	16	40414576	43493533	500	71	AGECL	IGF1b	-0.863462	-1	0.68452	0.745567	0	1	0.281026
W3680	16	41137341	44032421	500	68	AGECL	IGF1b	-0.862991	-1	0.92914	0.744753	0	1	0.319722
W3692	16	47645443	49441709	500	79	AGECL	IGF1b	1	-1	1	1	0	1	0.642042
W3704	16	52704902	54988339	500	99	AGECL	IGF1b	NA	NA	NA	NA	NA	NA	NA
W3708	16	54491909	56754888	500	82	AGECL	IGF1b	-0.72789	-1	0.67941	0.529824	0	1	0.262056
W3709	16	54989404	57050869	500	87	AGECL	IGF1b	-0.439408	-1	1	0.193079	0	1	0.529051
W3710	16	55550094	57525208	500	90	AGECL	IGF1b	-0.611156	-1	1	0.373511	0	1	0.499904
W3711	16	56085804	57956817	500	87	AGECL	IGF1b	-1	-1	1	1	0	1	0.283966
W3713	16	56757452	58735252	500	91	AGECL	IGF1b	-0.584212	-1	0.92031	0.341303	0	1	0.377529
W3714	16	57054621	59044351	500	85	AGECL	IGF1b	-1	-1	1	1	0	1	0.471453
W3715	16	57526937	59308064	500	89	AGECL	IGF1b	-0.979012	-1	1	0.958465	0	1	0.300634
W3716	16	57962837	59821815	500	93	AGECL	IGF1b	-0.713096	-1	0.22887	0.508505	0	1	0.132941
W3717	16	58378141	60206642	500	93	AGECL	IGF1b	-0.675346	-1	0.22188	0.456092	0	1	0.121956
W3718	16	58737614	60687812	500	89	AGECL	IGF1b	-0.47885	-1	0.52471	0.229297	0	1	0.28543
W3719	16	59045700	61101253	500	93	AGECL	IGF1b	-0.312574	-1	1	0.0977024	0	1	0.575171
W3720	16	59309602	61656692	500	98	AGECL	IGF1b	-0.0903053	-1	1	0.00815504	0	1	0.880813
W3721	16	59830202	62112621	500	94	AGECL	IGF1b	-0.0167714	-1	1	0.000281281	0	1	0.970945
W3734	16	65078877	67525303	500	115	AGECL	IGF1b	NA	NA	NA	NA	NA	NA	NA
W3737	16	66768998	68811568	500	113	AGECL	IGF1b	NA	NA	NA	NA	NA	NA	NA
W3738	16	67256693	69255138	500	111	AGECL	IGF1b	NA	NA	NA	NA	NA	NA	NA
W3739	16	67525869	69676831	500	120	AGECL	IGF1b	NA	NA	NA	NA	NA	NA	NA
W3741	16	68309068	70427326	500	120	AGECL	IGF1b	NA	NA	NA	NA	NA	NA	NA
W3742	16	68814363	70928121	500	111	AGECL	IGF1b	NA	NA	NA	NA	NA	NA	NA
W3744	16	69680515	71911360	500	102	AGECL	IGF1b	-1	-1	0.52302	1	0	1	0.121359
W3745	16	70035327	72342840	500	101	AGECL	IGF1b	-1	-1	0.07389	1	0	1	0.0470092
W3746	16	70433530	72586002	500	98	AGECL	IGF1b	-0.756876	-1	0.49386	0.572861	0	1	0.203738
W3747	16	70928826	72888122	500	93	AGECL	IGF1b	0.095122	-1	1	0.0090482	0	1	0.903155
W3748	16	71459227	73358445	500	100	AGECL	IGF1b	-0.0128262	-1	1	0.000164511	0	1	0.990068
W3754	16	73608251	75021825	500	96	AGECL	IGF1b	-1	-1	0.64848	1	0	1	0.206043
W3755	16	73848494	75414266	500	103	AGECL	IGF1b	NA	NA	NA	NA	NA	NA	NA
W3756	16	74185625	75750823	500	109	AGECL	IGF1b	NA	NA	NA	NA	NA	NA	NA
W3757	16	74449297	76045119	500	109	AGECL	IGF1b	NA	NA	NA	NA	NA	NA	NA
W3758	16	74763741	76281920	500	103	AGECL	IGF1b	-0.494076	-1	1	0.244111	0	1	0.5187
W3759	16	75024506	76632577	500	97	AGECL	IGF1b	0.345243	-1	1	0.119193	0	1	0.55309
W3760	16	75419813	77018800	500	93	AGECL	IGF1b	0.229116	-0.70835	1	0.052494	0	1	0.554961
W3761	16	75751742	77430331	500	98	AGECL	IGF1b	-0.0396173	-1	1	0.00156953	0	1	0.919571
W3762	16	76046923	77822940	500	107	AGECL	IGF1b	-0.112724	-1	1	0.0127068	0	1	0.814587
W3763	16	76285940	78180010	500	116	AGECL	IGF1b	-0.233822	-1	0.89667	0.0546726	0	1	0.588766
W3764	16	76633292	78574994	500	125	AGECL	IGF1b	-0.205764	-1	1	0.0423389	0	1	0.714874
W3765	16	77019355	78930452	500	127	AGECL	IGF1b	-0.0544995	-1	1	0.0029702	0	1	0.910149
W3766	16	77433681	79225108	500	122	AGECL	IGF1b	-0.74735	-1	1	0.558532	0	1	0.441256
W3823	17	20353173	22446904	500	78	AGECL	IGF1b	0.303863	-1	1	0.0923327	0	1	0.940768
W3824	17	20791054	22850718	500	77	AGECL	IGF1b	-0.183809	-1	1	0.0337856	0	1	0.86483
W3825	17	21270516	23246638	500	79	AGECL	IGF1b	-0.643411	-1	1	0.413978	0	1	0.592454
W3834	17	25229484	27327772	500	99	AGECL	IGF1b	NA	NA	NA	NA	NA	NA	NA
W3836	17	26162084	28141076	500	96	AGECL	IGF1b	NA	NA	NA	NA	NA	NA	NA
W3837	17	26585724	28516952	500	96	AGECL	IGF1b	0.371154	-0.93727	1	0.137755	0	1	0.563612
W3838	17	27032884	29081021	500	92	AGECL	IGF1b	0.446882	-0.47183	1	0.199703	0	1	0.309749
W3839	17	27330083	29935764	500	95	AGECL	IGF1b	0.549704	-0.50996	1	0.302175	0	1	0.271311
W3840	17	27761711	30499213	500	93	AGECL	IGF1b	NA	NA	NA	NA	NA	NA	NA
W3843	17	29082909	32355375	500	89	AGECL	IGF1b	0.721584	-0.95515	1	0.520684	0	1	0.458122
W3844	17	29944356	32889380	500	91	AGECL	IGF1b	0.595702	-0.5977	1	0.354861	0	1	0.304598
W3845	17	30514883	33406380	500	94	AGECL	IGF1b	0.685583	-0.94977	1	0.470024	0	1	0.337599
W3846	17	31061099	33966013	500	99	AGECL	IGF1b	NA	NA	NA	NA	NA	NA	NA
W3851	17	33967555	36553179	500	75	AGECL	IGF1b	NA	NA	NA	NA	NA	NA	NA
W3852	17	34481729	36972720	500	75	AGECL	IGF1b	0.957919	-1	1	0.917608	0	1	0.655304
W3855	17	36159480	38254872	500	72	AGECL	IGF1b	-0.778413	-1	1	0.605926	0	1	0.768234
W3856	17	36554126	38937075	500	74	AGECL	IGF1b	-0.154308	-1	1	0.0238109	0	1	0.920605
W3859	17	37800770	39981552	500	81	AGECL	IGF1b	-0.166493	-1	1	0.02772	0	1	0.812739
W3860	17	38259081	40363593	500	80	AGECL	IGF1b	-0.225355	-1	1	0.0507851	0	1	0.731589
W3861	17	38937922	40664481	500	82	AGECL	IGF1b	-0.267206	-1	1	0.071399	0	1	0.805992
W3862	17	39249827	41040190	500	82	AGECL	IGF1b	-0.568356	-1	1	0.323029	0	1	0.627277
W3868	17	41584214	44292857	500	102	AGECL	IGF1b	0.027156	-1	1	0.00073745	0	1	0.977097
W3869	17	42278785	44785512	500	96	AGECL	IGF1b	0.0627756	-1	1	0.00394078	0	1	0.910243
W3870	17	42896315	45165672	500	91	AGECL	IGF1b	-0.0596107	-1	1	0.00355343	0	1	0.93082
W3871	17	43516537	45758640	500	86	AGECL	IGF1b	-0.992095	-1	0.28929	0.984253	0	1	0.135481
W3872	17	43944318	46211205	500	85	AGECL	IGF1b	NA	NA	NA	NA	NA	NA	NA
W3873	17	44295392	46613790	500	96	AGECL	IGF1b	NA	NA	NA	NA	NA	NA	NA
W3874	17	44786694	46975839	500	92	AGECL	IGF1b	-0.983154	-1	0.20163	0.966591	0	1	0.103303
W3875	17	45166791	47355282	500	95	AGECL	IGF1b	-0.428663	-1	0.96973	0.183752	0	1	0.48585
W3876	17	45765205	47721748	500	94	AGECL	IGF1b	-0.976918	-1	1	0.954368	0	1	0.500589
W3881	17	47723430	49652807	500	87	AGECL	IGF1b	NA	NA	NA	NA	NA	NA	NA
W3882	17	48069252	50027735	500	88	AGECL	IGF1b	NA	NA	NA	NA	NA	NA	NA
W3883	17	48421999	50424236	500	98	AGECL	IGF1b	-0.462215	-1	1	0.213643	0	1	0.718754
W3884	17	48793999	50810131	500	97	AGECL	IGF1b	-0.664054	-1	1	0.440968	0	1	0.685479
W3886	17	49654254	51764650	500	106	AGECL	IGF1b	-0.19578	-1	1	0.03833	0	1	0.731996
W3887	17	50028393	52085974	500	101	AGECL	IGF1b	-0.0253175	-1	1	0.000640976	0	1	0.96787
W3888	17	50425399	52861740	500	97	AGECL	IGF1b	0.36691	-1	1	0.134623	0	1	0.519354
W3889	17	50814457	53413035	500	93	AGECL	IGF1b	0.415838	-1	1	0.172921	0	1	0.549641
W3890	17	51317736	54001709	500	93	AGECL	IGF1b	-0.371931	-1	1	0.138333	0	1	0.601396
W3891	17	51771067	54586991	500	87	AGECL	IGF1b	-0.161183	-1	1	0.02598	0	1	0.842698
W3892	17	52096120	54993385	500	98	AGECL	IGF1b	-1	-1	0.94121	1	0	1	0.194242
W3893	17	52879418	55521507	500	95	AGECL	IGF1b	-0.529746	-1	1	0.280631	0	1	0.58633
W3894	17	53418815	56001496	500	90	AGECL	IGF1b	-0.532323	-1	1	0.283368	0	1	0.708501
W3901	17	56684100	58588973	500	81	AGECL	IGF1b	NA	NA	NA	NA	NA	NA	NA
W3902	17	57300083	59082032	500	82	AGECL	IGF1b	NA	NA	NA	NA	NA	NA	NA
W3903	17	57561458	59426817	500	93	AGECL	IGF1b	-1	-1	-0.07504	1	0.02632	1	0.0409166
W3904	17	57796815	59866706	500	102	AGECL	IGF1b	NA	NA	NA	NA	NA	NA	NA
W3905	17	58136311	60368430	500	118	AGECL	IGF1b	NA	NA	NA	NA	NA	NA	NA
W3907	17	59089716	61036415	500	110	AGECL	IGF1b	-0.0569726	-1	1	0.00324588	0	1	0.910679
W3908	17	59427719	61356000	500	106	AGECL	IGF1b	-0.0301669	-1	1	0.000910043	0	1	0.949935
W3911	17	60765865	62929702	500	83	AGECL	IGF1b	NA	NA	NA	NA	NA	NA	NA
W3912	17	61037303	63400088	500	84	AGECL	IGF1b	0.903474	-0.7337	1	0.816266	0	1	0.24806
W3913	17	61356629	63770652	500	83	AGECL	IGF1b	NA	NA	NA	NA	NA	NA	NA
W3914	17	61626718	64077337	500	93	AGECL	IGF1b	NA	NA	NA	NA	NA	NA	NA
W3915	17	62305789	64693996	500	102	AGECL	IGF1b	NA	NA	NA	NA	NA	NA	NA
W3916	17	62931299	65089000	500	106	AGECL	IGF1b	0.314656	-1	1	0.0990082	0	1	0.662321
W3917	17	63401939	65484546	500	109	AGECL	IGF1b	0.545941	-0.89919	1	0.298051	0	1	0.419332
W3918	17	63771931	65824838	500	109	AGECL	IGF1b	NA	NA	NA	NA	NA	NA	NA
W3919	17	64078280	66093986	500	109	AGECL	IGF1b	0.420152	-1	1	0.176528	0	1	0.590103
W3926	17	66793029	69566122	500	90	AGECL	IGF1b	NA	NA	NA	NA	NA	NA	NA
W3927	17	67300948	69903773	500	83	AGECL	IGF1b	-0.633009	-1	0.9351	0.4007	0	1	0.350551
W3928	17	67866596	70280594	500	89	AGECL	IGF1b	-1	-1	0.74611	1	0	1	0.201707
W3929	17	68446354	70590385	500	89	AGECL	IGF1b	NA	NA	NA	NA	NA	NA	NA
W3939	18	199888	2695012	500	104	AGECL	IGF1b	-0.00234382	-1	1	5.49349e-06	0	1	0.997591
W3940	18	938303	3031210	500	101	AGECL	IGF1b	-1	-1	0.98618	1	0	1	0.211217
W3941	18	1459020	3389171	500	93	AGECL	IGF1b	-0.296954	-1	1	0.0881817	0	1	0.574724
W3942	18	1752037	3729729	500	97	AGECL	IGF1b	NA	NA	NA	NA	NA	NA	NA
W3943	18	2238129	4211193	500	96	AGECL	IGF1b	NA	NA	NA	NA	NA	NA	NA
W3944	18	2697841	4535275	500	97	AGECL	IGF1b	-0.732107	-1	1	0.53598	0	1	0.352634
W3989	18	20937849	23017244	500	82	AGECL	IGF1b	NA	NA	NA	NA	NA	NA	NA
W3990	18	21286215	23351423	500	86	AGECL	IGF1b	-1	-1	0.97249	1	0	1	0.249417
W3993	18	22509142	24364854	500	78	AGECL	IGF1b	NA	NA	NA	NA	NA	NA	NA
W3994	18	23022737	24771041	500	67	AGECL	IGF1b	NA	NA	NA	NA	NA	NA	NA
W3998	18	24368044	26278813	500	84	AGECL	IGF1b	-0.0905748	-1	1	0.00820379	0	1	0.917575
W3999	18	24778360	26576075	500	84	AGECL	IGF1b	0.510674	-1	1	0.260788	0	1	0.562822
W4000	18	25198608	27023296	500	87	AGECL	IGF1b	NA	NA	NA	NA	NA	NA	NA
W4014	18	30660501	32997416	500	82	AGECL	IGF1b	-0.0266496	-1	1	0.000710202	0	1	0.977593
W4015	18	31393701	33448672	500	90	AGECL	IGF1b	-0.175593	-1	1	0.0308329	0	1	0.803227
W4017	18	32279857	34027011	500	102	AGECL	IGF1b	-1	-1	0.74936	1	0	1	0.2038
W4019	18	32998571	34965639	500	86	AGECL	IGF1b	NA	NA	NA	NA	NA	NA	NA
W4020	18	33450415	35665853	500	74	AGECL	IGF1b	-0.984981	-1	0.2266	0.970187	0	1	0.119782
W4021	18	33673648	36075254	500	70	AGECL	IGF1b	NA	NA	NA	NA	NA	NA	NA
W4026	18	36087440	39092945	500	102	AGECL	IGF1b	-0.380752	-1	1	0.144972	0	1	0.855861
W4033	18	40327339	42320163	500	120	AGECL	IGF1b	NA	NA	NA	NA	NA	NA	NA
W4062	18	53458808	56266811	500	122	AGECL	IGF1b	NA	NA	NA	NA	NA	NA	NA
W4093	19	5059360	7355961	500	124	AGECL	IGF1b	NA	NA	NA	NA	NA	NA	NA
W4101	19	8325196	11004174	500	99	AGECL	IGF1b	NA	NA	NA	NA	NA	NA	NA
W4104	19	9931105	12537872	500	116	AGECL	IGF1b	-1	-1	1	1	0	1	0.629432
W4105	19	10474638	13050228	500	115	AGECL	IGF1b	-0.908391	-1	1	0.825175	0	1	0.300548
W4106	19	11007951	13514076	500	118	AGECL	IGF1b	NA	NA	NA	NA	NA	NA	NA
W4107	19	11690953	13845629	500	96	AGECL	IGF1b	NA	NA	NA	NA	NA	NA	NA
W4108	19	12138966	14336760	500	95	AGECL	IGF1b	-0.440425	-1	1	0.193974	0	1	0.856411
W4147	19	28126301	30159323	500	109	AGECL	IGF1b	-0.890475	-1	0.00769	0.792945	0	1	0.0595266
W4148	19	28595520	30479757	500	106	AGECL	IGF1b	-0.872107	-1	0.42688	0.760571	0	1	0.174447
W4149	19	29046500	31022371	500	98	AGECL	IGF1b	-0.181663	-1	1	0.0330013	0	1	0.740547
W4151	19	29784751	31877781	500	90	AGECL	IGF1b	-0.761414	-1	1	0.579752	0	1	0.516692
W4165	19	36621330	39691729	500	104	AGECL	IGF1b	NA	NA	NA	NA	NA	NA	NA
W4166	19	37061384	40325623	500	104	AGECL	IGF1b	-0.394636	-1	1	0.155738	0	1	0.689263
W4167	19	37541942	40933339	500	102	AGECL	IGF1b	-0.905654	-1	1	0.82021	0	1	0.68722
W4174	19	42054880	45706836	500	106	AGECL	IGF1b	NA	NA	NA	NA	NA	NA	NA
W4186	19	49274746	52234747	500	90	AGECL	IGF1b	NA	NA	NA	NA	NA	NA	NA
W4187	19	49773469	52822683	500	92	AGECL	IGF1b	NA	NA	NA	NA	NA	NA	NA
W4188	19	50779658	53202760	500	92	AGECL	IGF1b	0.109279	-1	1	0.0119419	0	1	0.854047
W4194	19	53701356	55698969	500	106	AGECL	IGF1b	NA	NA	NA	NA	NA	NA	NA
W4196	19	54435661	56598590	500	104	AGECL	IGF1b	0.150238	-1	1	0.0225715	0	1	0.908134
W4197	19	54819659	57114180	500	103	AGECL	IGF1b	NA	NA	NA	NA	NA	NA	NA
W4200	19	56161420	58443039	500	117	AGECL	IGF1b	-0.654378	-1	1	0.42821	0	1	0.69517
W4216	20	626501	2134638	500	89	AGECL	IGF1b	0.255794	-1	1	0.0654305	0	1	0.909664
W4217	20	975688	2487983	500	93	AGECL	IGF1b	0.263196	-1	1	0.0692723	0	1	0.770611
W4218	20	1394593	2846137	500	96	AGECL	IGF1b	0.0697936	-1	1	0.00487115	0	1	0.943192
W4222	20	2489308	4792498	500	91	AGECL	IGF1b	0.0919866	-1	1	0.00846153	0	1	0.964253
W4223	20	2853820	5266222	500	87	AGECL	IGF1b	0.579849	-1	1	0.336225	0	1	0.74126
W4224	20	3467628	5784941	500	88	AGECL	IGF1b	-0.240294	-1	1	0.057741	0	1	0.76287
W4229	20	5793363	7703283	500	98	AGECL	IGF1b	NA	NA	NA	NA	NA	NA	NA
W4230	20	6046547	8046606	500	104	AGECL	IGF1b	0.666386	-1	1	0.44407	0	1	0.376149
W4238	20	9347829	11575257	500	96	AGECL	IGF1b	-1	-1	0.70446	1	0	1	0.157278
W4239	20	9809438	12011450	500	96	AGECL	IGF1b	-0.758323	-1	1	0.575053	0	1	0.375971
W4240	20	10290386	12465280	500	98	AGECL	IGF1b	-0.628737	-1	0.8716	0.395311	0	1	0.354987
W4241	20	10727153	12750924	500	104	AGECL	IGF1b	-0.668048	-1	1	0.446288	0	1	0.413892
W4242	20	11196746	13093763	500	102	AGECL	IGF1b	-0.0779422	-1	1	0.00607499	0	1	0.873663
W4243	20	11583110	13507528	500	97	AGECL	IGF1b	0.547953	-1	1	0.300253	0	1	0.530173
W4244	20	12016657	14191602	500	98	AGECL	IGF1b	-0.107561	-1	1	0.0115695	0	1	0.880908
W4245	20	12469525	15007068	500	90	AGECL	IGF1b	-0.043013	-1	1	0.00185012	0	1	0.930674
W4246	20	12752804	15667522	500	90	AGECL	IGF1b	-0.291168	-1	0.773	0.0847786	0	1	0.512245
W4247	20	13094567	16256939	500	92	AGECL	IGF1b	-0.279994	-1	0.93327	0.0783964	0	1	0.55914
W4248	20	13513606	16564208	500	87	AGECL	IGF1b	-1	-1	0.7523	1	0	1	0.179327
W4249	20	14216290	17150568	500	89	AGECL	IGF1b	NA	NA	NA	NA	NA	NA	NA
W4250	20	15011097	17529786	500	89	AGECL	IGF1b	NA	NA	NA	NA	NA	NA	NA
W4265	20	21787225	23707725	500	79	AGECL	IGF1b	NA	NA	NA	NA	NA	NA	NA
W4278	20	27753833	30086008	500	105	AGECL	IGF1b	NA	NA	NA	NA	NA	NA	NA
W4279	20	28159934	30858334	500	107	AGECL	IGF1b	NA	NA	NA	NA	NA	NA	NA
W4280	20	28517937	31532284	500	98	AGECL	IGF1b	NA	NA	NA	NA	NA	NA	NA
W4282	20	29620056	32846186	500	90	AGECL	IGF1b	NA	NA	NA	NA	NA	NA	NA
W4284	20	30872111	33530930	500	85	AGECL	IGF1b	1	-0.85828	1	1	0	1	0.208947
W4285	20	31532970	34328374	500	97	AGECL	IGF1b	NA	NA	NA	NA	NA	NA	NA
W4286	20	31980878	34776175	500	99	AGECL	IGF1b	NA	NA	NA	NA	NA	NA	NA
W4287	20	32849415	35554249	500	103	AGECL	IGF1b	0.523182	-0.64088	1	0.27372	0	1	0.353801
W4288	20	33202863	36043695	500	104	AGECL	IGF1b	0.0686996	-1	1	0.00471963	0	1	0.915597
W4289	20	33537716	36383394	500	107	AGECL	IGF1b	-0.0917674	-1	1	0.00842126	0	1	0.92876
W4290	20	34331486	36934725	500	102	AGECL	IGF1b	0.00959202	-1	1	9.20068e-05	0	1	0.987746
W4292	20	35555508	38129097	500	98	AGECL	IGF1b	0.328174	-1	1	0.107698	0	1	0.684666
W4293	20	36045485	38716667	500	97	AGECL	IGF1b	0.966039	-1	1	0.933231	0	1	0.502155
W4294	20	36385737	39233634	500	96	AGECL	IGF1b	-1	-1	1	1	0	1	0.526372
W4297	20	38132613	40189122	500	73	AGECL	IGF1b	NA	NA	NA	NA	NA	NA	NA
W4304	20	40934824	43687499	500	88	AGECL	IGF1b	NA	NA	NA	NA	NA	NA	NA
W4313	20	45854213	48844106	500	93	AGECL	IGF1b	NA	NA	NA	NA	NA	NA	NA
W4319	20	49391182	51957562	500	96	AGECL	IGF1b	NA	NA	NA	NA	NA	NA	NA
W4320	20	49999798	52626784	500	95	AGECL	IGF1b	-1	-1	1	1	0	1	0.22055
W4321	20	50484452	53253728	500	102	AGECL	IGF1b	-0.811899	-1	1	0.659179	0	1	0.692529
W4322	20	50833363	53641841	500	104	AGECL	IGF1b	NA	NA	NA	NA	NA	NA	NA
W4344	20	60955121	62600628	500	83	AGECL	IGF1b	NA	NA	NA	NA	NA	NA	NA
W4348	20	62219400	64121340	500	85	AGECL	IGF1b	-1	-1	1	1	0	1	0.748872
W4349	20	62606715	64522929	500	87	AGECL	IGF1b	0.226813	-1	1	0.0514441	0	1	0.945455
W4350	20	62996985	65047209	500	91	AGECL	IGF1b	NA	NA	NA	NA	NA	NA	NA
W4351	20	63444591	65314587	500	90	AGECL	IGF1b	NA	NA	NA	NA	NA	NA	NA
W4352	20	63849437	65561851	500	90	AGECL	IGF1b	-1	-1	1	1	0	1	0.230984
W4354	20	64525864	66463169	500	101	AGECL	IGF1b	-0.996556	-1	0.9485	0.993125	0	1	0.264178
W4357	20	65562996	67570086	500	97	AGECL	IGF1b	0.547718	-1	1	0.299995	0	1	0.706432
W4358	20	66020135	68101580	500	98	AGECL	IGF1b	-1	-1	1	1	0	1	0.439297
W4372	21	2106565	5057129	500	77	AGECL	IGF1b	-0.963142	-1	0.43993	0.927642	0	1	0.224274
W4373	21	2823202	5556445	500	80	AGECL	IGF1b	-0.380077	-1	1	0.144458	0	1	0.582958
W4374	21	3357954	6015846	500	84	AGECL	IGF1b	-0.350949	-1	0.96941	0.123165	0	1	0.56149
W4375	21	4060826	6463783	500	84	AGECL	IGF1b	-0.113266	-1	1	0.0128291	0	1	0.851565
W4376	21	4520710	6979292	500	77	AGECL	IGF1b	-0.166831	-1	0.94225	0.0278326	0	1	0.711305
W4377	21	5058594	7575595	500	80	AGECL	IGF1b	-0.0275093	-1	1	0.000756763	0	1	0.94596
W4378	21	5563704	8020246	500	79	AGECL	IGF1b	0.0201065	-0.97864	1	0.000404272	0	1	0.956046
W4379	21	6021092	8394456	500	85	AGECL	IGF1b	0.310507	-0.67188	1	0.0964148	0	1	0.470739
W4380	21	6466492	8809983	500	99	AGECL	IGF1b	0.510718	-0.76818	1	0.260832	0	1	0.398496
W4381	21	6979973	9098181	500	102	AGECL	IGF1b	0.70481	-0.3746	1	0.496757	0	1	0.213691
W4382	21	7578878	9524039	500	100	AGECL	IGF1b	0.45183	-0.69567	1	0.20415	0	1	0.367818
W4383	21	8028486	9965833	500	104	AGECL	IGF1b	0.244599	-1	1	0.0598288	0	1	0.830131
W4390	21	10809715	12675059	500	120	AGECL	IGF1b	-0.20845	-1	1	0.0434513	0	1	0.855094
W4391	21	11122423	12978467	500	119	AGECL	IGF1b	0.113788	-1	1	0.0129477	0	1	0.885454
W4392	21	11654700	13467482	500	114	AGECL	IGF1b	0.179331	-1	1	0.0321596	0	1	0.857496
W4393	21	12077771	13913105	500	117	AGECL	IGF1b	0.425311	-1	1	0.180889	0	1	0.756258
W4394	21	12370438	14325399	500	112	AGECL	IGF1b	0.777575	-1	1	0.604623	0	1	0.682031
W4395	21	12676195	14736074	500	114	AGECL	IGF1b	-0.514362	-1	1	0.264569	0	1	0.524792
W4396	21	12979423	14995721	500	106	AGECL	IGF1b	-0.128779	-1	1	0.016584	0	1	0.845883
W4397	21	13471265	15274343	500	99	AGECL	IGF1b	-0.178905	-1	1	0.0320071	0	1	0.763346
W4398	21	13915178	15782137	500	93	AGECL	IGF1b	-0.176495	-1	1	0.0311506	0	1	0.751693
W4399	21	14329259	16352379	500	101	AGECL	IGF1b	-0.480525	-1	0.32347	0.230904	0	1	0.2049
W4400	21	14741766	16637552	500	100	AGECL	IGF1b	-0.887499	-1	-0.12207	0.787654	0.02729	1	0.0276422
W4401	21	14997173	16921096	500	102	AGECL	IGF1b	-1	-1	0.01715	1	0	1	0.0522233
W4402	21	15275672	17325910	500	105	AGECL	IGF1b	-0.662515	-1	0.00653	0.438926	0	1	0.0604106
W4403	21	15785610	17748401	500	107	AGECL	IGF1b	-0.44911	-1	0.30566	0.2017	0	1	0.205602
W4404	21	16358029	18255188	500	105	AGECL	IGF1b	-0.588615	-1	0.10225	0.346468	0	1	0.095534
W4405	21	16638080	18635487	500	107	AGECL	IGF1b	-0.8389	-1	0.29088	0.703753	0	1	0.140285
W4406	21	16924110	18946965	500	103	AGECL	IGF1b	-0.918401	-1	0.90655	0.843461	0	1	0.325682
W4407	21	17339570	19274686	500	93	AGECL	IGF1b	-0.370895	-1	0.82106	0.137563	0	1	0.444955
W4408	21	17757058	19586922	500	86	AGECL	IGF1b	-0.472558	-1	0.5535	0.223311	0	1	0.322625
W4409	21	18259871	20079731	500	90	AGECL	IGF1b	0.210657	-0.62784	1	0.0443765	0	1	0.544286
W4410	21	18637006	20574896	500	95	AGECL	IGF1b	-0.0329875	-1	1	0.00108817	0	1	0.940772
W4411	21	18947415	20882031	500	97	AGECL	IGF1b	0.151476	-1	1	0.0229449	0	1	0.7738
W4413	21	19587859	22112148	500	101	AGECL	IGF1b	0.0525537	-1	1	0.00276189	0	1	0.899902
W4414	21	20080310	22531247	500	88	AGECL	IGF1b	0.0343253	-0.97185	1	0.00117823	0	1	0.926844
W4415	21	20577384	23404271	500	88	AGECL	IGF1b	-0.194327	-1	0.83966	0.037763	0	1	0.629244
W4416	21	20887629	23961361	500	88	AGECL	IGF1b	-0.56695	-1	0.26743	0.321432	0	1	0.153508
W4417	21	21370945	24597454	500	86	AGECL	IGF1b	-0.351598	-1	0.62392	0.123621	0	1	0.411258
W4418	21	22119415	25290575	500	80	AGECL	IGF1b	-0.0335384	-1	1	0.00112482	0	1	0.940273
W4419	21	22532646	25879026	500	93	AGECL	IGF1b	-0.312235	-1	0.84893	0.0974909	0	1	0.509767
W4420	21	23418475	26339306	500	91	AGECL	IGF1b	-0.306408	-1	1	0.0938856	0	1	0.636688
W4421	21	23967605	26721147	500	89	AGECL	IGF1b	-0.536123	-1	0.43117	0.287428	0	1	0.263576
W4422	21	24602105	27207805	500	90	AGECL	IGF1b	-0.241191	-1	1	0.0581732	0	1	0.643949
W4423	21	25301305	27723578	500	93	AGECL	IGF1b	-0.919475	-1	0.06988	0.845433	0	1	0.0792084
W4424	21	25879886	28452197	500	85	AGECL	IGF1b	-1	-1	0.36224	1	0	1	0.127131
W4425	21	26348569	29012901	500	76	AGECL	IGF1b	NA	NA	NA	NA	NA	NA	NA
W4426	21	26727253	29553027	500	73	AGECL	IGF1b	NA	NA	NA	NA	NA	NA	NA
W4431	21	29562052	32284922	500	85	AGECL	IGF1b	NA	NA	NA	NA	NA	NA	NA
W4432	21	30169593	32722921	500	76	AGECL	IGF1b	NA	NA	NA	NA	NA	NA	NA
W4433	21	30698750	33312468	500	74	AGECL	IGF1b	-0.937574	-1	1	0.879045	0	1	0.346395
W4434	21	31272241	33744931	500	72	AGECL	IGF1b	NA	NA	NA	NA	NA	NA	NA
W4435	21	31829495	34153399	500	78	AGECL	IGF1b	-0.817855	-1	0.50086	0.668887	0	1	0.219389
W4436	21	32287523	34540104	500	85	AGECL	IGF1b	NA	NA	NA	NA	NA	NA	NA
W4437	21	32726184	34954703	500	91	AGECL	IGF1b	NA	NA	NA	NA	NA	NA	NA
W4438	21	33316628	35190368	500	90	AGECL	IGF1b	NA	NA	NA	NA	NA	NA	NA
W4439	21	33751277	35565412	500	92	AGECL	IGF1b	-0.719651	-1	0.41601	0.517897	0	1	0.189081
W4443	21	35217751	37181064	500	101	AGECL	IGF1b	NA	NA	NA	NA	NA	NA	NA
W4444	21	35566066	37820312	500	101	AGECL	IGF1b	NA	NA	NA	NA	NA	NA	NA
W4445	21	35800193	38399081	500	104	AGECL	IGF1b	-0.99457	-1	0.07477	0.98917	0	1	0.0760142
W4446	21	36109400	38986015	500	105	AGECL	IGF1b	NA	NA	NA	NA	NA	NA	NA
W4447	21	36530318	39719858	500	105	AGECL	IGF1b	-0.495007	-1	0.50747	0.245032	0	1	0.296413
W4448	21	37192770	40329048	500	107	AGECL	IGF1b	-0.351679	-1	0.61226	0.123678	0	1	0.44579
W4449	21	37825614	40835485	500	104	AGECL	IGF1b	-0.377334	-1	0.61326	0.142381	0	1	0.395224
W4450	21	38404764	41405937	500	94	AGECL	IGF1b	NA	NA	NA	NA	NA	NA	NA
W4451	21	38996747	41769349	500	86	AGECL	IGF1b	-0.485494	-1	1	0.235705	0	1	0.661078
W4452	21	39725291	42095208	500	78	AGECL	IGF1b	-0.743164	-1	1	0.552292	0	1	0.367143
W4453	21	40335195	42451361	500	71	AGECL	IGF1b	NA	NA	NA	NA	NA	NA	NA
W4454	21	40837194	42886815	500	74	AGECL	IGF1b	-1	-1	1	1	0	1	0.364658
W4455	21	41407790	43227385	500	77	AGECL	IGF1b	-0.218704	-1	1	0.0478316	0	1	0.741399
W4456	21	41771712	43674686	500	78	AGECL	IGF1b	-0.217045	-1	1	0.0471083	0	1	0.788415
W4457	21	42096738	44197002	500	88	AGECL	IGF1b	NA	NA	NA	NA	NA	NA	NA
W4458	21	42458372	44480889	500	92	AGECL	IGF1b	-0.46623	-1	1	0.217371	0	1	0.603788
W4459	21	42887516	44793628	500	96	AGECL	IGF1b	-0.357004	-1	0.50864	0.127452	0	1	0.355154
W4460	21	43229028	45305713	500	95	AGECL	IGF1b	-0.247743	-1	0.38687	0.0613765	0	1	0.405793
W4461	21	43677015	45782349	500	90	AGECL	IGF1b	-0.0524641	-0.95011	0.80266	0.00275248	0	1	0.875805
W4462	21	44198391	46354033	500	85	AGECL	IGF1b	-0.082603	-1	0.74007	0.00682325	0	1	0.805489
W4463	21	44483182	46899865	500	85	AGECL	IGF1b	0.02011	-1	1	0.000404412	0	1	0.961145
W4464	21	44799897	47305148	500	84	AGECL	IGF1b	-0.362855	-1	0.66852	0.131664	0	1	0.410305
W4465	21	45310125	47573659	500	78	AGECL	IGF1b	-0.118461	-1	1	0.014033	0	1	0.835657
W4466	21	45790026	47897611	500	76	AGECL	IGF1b	NA	NA	NA	NA	NA	NA	NA
W4467	21	46355733	48280727	500	79	AGECL	IGF1b	0.189591	-1	1	0.0359449	0	1	0.805194
W4468	21	46904320	48633825	500	78	AGECL	IGF1b	0.243868	-0.68105	1	0.0594716	0	1	0.529775
W4469	21	47305998	48883407	500	80	AGECL	IGF1b	-0.0138693	-1	1	0.000192358	0	1	0.974144
W4470	21	47574522	49291584	500	85	AGECL	IGF1b	0.517285	-0.72225	1	0.267583	0	1	0.326478
W4471	21	47903545	49736032	500	88	AGECL	IGF1b	0.218899	-1	1	0.0479169	0	1	0.791767
W4472	21	48282939	50116266	500	91	AGECL	IGF1b	0.336047	-1	1	0.112928	0	1	0.619671
W4474	21	48884227	51045539	500	106	AGECL	IGF1b	0.439703	-1	1	0.193339	0	1	0.52662
W4475	21	49297358	51548209	500	114	AGECL	IGF1b	0.9613	-1	1	0.924098	0	1	0.494556
W4482	21	52332102	54611800	500	105	AGECL	IGF1b	-0.602373	-1	1	0.362853	0	1	0.558442
W4483	21	52796436	54965984	500	103	AGECL	IGF1b	-0.365044	-1	1	0.133257	0	1	0.528501
W4484	21	53402990	55401287	500	97	AGECL	IGF1b	-0.290302	-1	1	0.0842755	0	1	0.696019
W4485	21	53792465	55621424	500	91	AGECL	IGF1b	-0.857635	-1	0.3497	0.735538	0	1	0.161
W4486	21	54309123	55946425	500	89	AGECL	IGF1b	-1	-1	0.65506	1	0	1	0.154082
W4487	21	54613328	56284647	500	97	AGECL	IGF1b	NA	NA	NA	NA	NA	NA	NA
W4488	21	54974615	56865858	500	103	AGECL	IGF1b	-0.846172	-1	0.25759	0.716007	0	1	0.113891
W4489	21	55412292	57149054	500	100	AGECL	IGF1b	-0.829428	-1	-0.06838	0.687951	0.01889	1	0.034491
W4490	21	55622766	57447969	500	97	AGECL	IGF1b	-0.577699	-1	0.06185	0.333736	0	1	0.0754455
W4491	21	55947725	57834053	500	92	AGECL	IGF1b	-0.8252	-1	-0.01562	0.680955	0.00888	1	0.0507034
W4492	21	56289538	58322763	500	90	AGECL	IGF1b	-0.304205	-1	0.5212	0.0925404	0	1	0.415292
W4493	21	56870964	58567137	500	89	AGECL	IGF1b	0.00717744	-1	1	5.15157e-05	0	1	0.989494
W4494	21	57153182	58803792	500	85	AGECL	IGF1b	0.613849	-1	1	0.376811	0	1	0.588152
W4495	21	57453588	59264029	500	87	AGECL	IGF1b	-0.149665	-1	1	0.0223995	0	1	0.836759
W4496	21	57836319	59726401	500	89	AGECL	IGF1b	0.401885	-0.89612	1	0.161512	0	1	0.439673
W4497	21	58325159	60001146	500	80	AGECL	IGF1b	0.659888	-0.80968	1	0.435452	0	1	0.357666
W4498	21	58568477	60275924	500	80	AGECL	IGF1b	0.27155	-1	1	0.0737395	0	1	0.720695
W4499	21	58808829	60521686	500	88	AGECL	IGF1b	0.132309	-1	1	0.0175057	0	1	0.772446
W4500	21	59264593	60859512	500	94	AGECL	IGF1b	0.570607	-1	1	0.325592	0	1	0.529252
W4504	21	60531761	62302380	500	98	AGECL	IGF1b	0.376396	-1	1	0.141674	0	1	0.509531
W4505	21	60868914	62650154	500	96	AGECL	IGF1b	0.0819424	-1	1	0.00671456	0	1	0.883233
W4506	21	61169172	62927240	500	95	AGECL	IGF1b	-0.0987922	-1	1	0.0097599	0	1	0.852461
W4507	21	61664746	63444539	500	95	AGECL	IGF1b	-0.702469	-1	1	0.493463	0	1	0.669955
W4516	21	65045778	67186102	500	109	AGECL	IGF1b	NA	NA	NA	NA	NA	NA	NA
W4576	22	21776358	23679290	500	74	AGECL	IGF1b	-0.136943	-1	1	0.0187533	0	1	0.876737
W4577	22	22275594	24224822	500	72	AGECL	IGF1b	1	-1	1	1	0	1	0.76209
W4578	22	22743218	24833980	500	78	AGECL	IGF1b	0.113882	-1	1	0.012969	0	1	0.956834
W4599	22	32693348	35248268	500	94	AGECL	IGF1b	NA	NA	NA	NA	NA	NA	NA
W4600	22	33007851	35632925	500	95	AGECL	IGF1b	NA	NA	NA	NA	NA	NA	NA
W4623	22	43539568	46885571	500	113	AGECL	IGF1b	-0.336951	-1	1	0.113536	0	1	0.757253
W4625	22	45019042	48013591	500	108	AGECL	IGF1b	0.415295	-1	1	0.17247	0	1	0.736816
W4626	22	45852208	48751667	500	103	AGECL	IGF1b	-0.0476928	-1	1	0.00227461	0	1	0.938133
W4627	22	46346946	49363828	500	101	AGECL	IGF1b	-0.0036258	-1	1	1.31464e-05	0	1	0.995055
W4628	22	46886195	49779185	500	84	AGECL	IGF1b	-1	-1	0.20757	1	0	1	0.0554373
W4629	22	47404500	50411262	500	80	AGECL	IGF1b	-0.954749	-1	0.62596	0.911546	0	1	0.224274
W4630	22	48021995	51415655	500	79	AGECL	IGF1b	-0.447007	-1	0.41297	0.199816	0	1	0.249231
W4631	22	48754546	51875854	500	75	AGECL	IGF1b	-0.14166	-1	0.74172	0.0200675	0	1	0.691714
W4632	22	49367301	52259939	500	72	AGECL	IGF1b	-0.109741	-1	1	0.0120431	0	1	0.799665
W4633	22	49779671	52946517	500	89	AGECL	IGF1b	-0.0312127	-1	1	0.000974231	0	1	0.949151
W4634	22	50413174	53429267	500	92	AGECL	IGF1b	-0.0530562	-0.94625	0.78947	0.00281496	0	1	0.873356
W4635	22	51423399	53866244	500	95	AGECL	IGF1b	-0.0571549	-0.70589	0.55291	0.00326669	0	0.57527	0.830932
W4636	22	51876693	54187723	500	100	AGECL	IGF1b	-0.017647	-0.93639	0.85751	0.000311417	0	1	0.958841
W4637	22	52261163	54596551	500	108	AGECL	IGF1b	-0.228137	-1	0.44955	0.0520463	0	1	0.452275
W4638	22	52948015	55004192	500	104	AGECL	IGF1b	0.0579036	-1	1	0.00335283	0	1	0.908502
W4640	22	53875783	55697614	500	99	AGECL	IGF1b	0.14694	-1	1	0.0215913	0	1	0.826068
W4641	22	54195316	56268910	500	106	AGECL	IGF1b	-0.00899543	-1	1	8.09177e-05	0	1	0.988617
W4642	22	54599912	56498974	500	102	AGECL	IGF1b	0.131476	-1	1	0.0172858	0	1	0.891773
W4647	22	56505662	58585605	500	113	AGECL	IGF1b	0.681215	-1	1	0.464054	0	1	0.655491
W4648	22	56998641	59096771	500	113	AGECL	IGF1b	0.150855	-1	1	0.0227572	0	1	0.775433
W4649	22	57409434	59611066	500	118	AGECL	IGF1b	-0.00503774	-1	1	2.53788e-05	0	1	0.994095
W4650	22	57677477	59958375	500	131	AGECL	IGF1b	0.318092	-1	1	0.101182	0	1	0.655051
W4651	22	58134032	60353060	500	119	AGECL	IGF1b	0.713653	-1	1	0.509301	0	1	0.525104
W4692	23	17178229	19623721	500	115	AGECL	IGF1b	-0.179133	-1	1	0.0320888	0	1	0.882865
W4738	23	36700262	39270706	500	123	AGECL	IGF1b	NA	NA	NA	NA	NA	NA	NA
W4739	23	37206058	39660422	500	124	AGECL	IGF1b	-0.609946	-1	1	0.372035	0	1	0.536338
W4740	23	37850982	40190398	500	131	AGECL	IGF1b	NA	NA	NA	NA	NA	NA	NA
W4743	23	39274992	41529486	500	130	AGECL	IGF1b	-0.889354	-1	0.37132	0.79095	0	1	0.150838
W4744	23	39661218	41946288	500	134	AGECL	IGF1b	-0.529485	-1	0.83553	0.280355	0	1	0.363118
W4745	23	40192301	42619537	500	138	AGECL	IGF1b	NA	NA	NA	NA	NA	NA	NA
W4746	23	40722347	43081932	500	146	AGECL	IGF1b	NA	NA	NA	NA	NA	NA	NA
W4755	23	44930652	47164610	500	136	AGECL	IGF1b	NA	NA	NA	NA	NA	NA	NA
W4764	23	48859076	51213377	500	107	AGECL	IGF1b	NA	NA	NA	NA	NA	NA	NA
W4765	23	49237584	51753980	500	102	AGECL	IGF1b	NA	NA	NA	NA	NA	NA	NA
W4766	23	49664015	52162162	500	101	AGECL	IGF1b	NA	NA	NA	NA	NA	NA	NA
W4772	24	74029	2293495	500	85	AGECL	IGF1b	-0.130693	-1	1	0.0170807	0	1	0.767207
W4773	24	682620	2723480	500	89	AGECL	IGF1b	0.0720369	-0.81932	1	0.00518932	0	1	0.836522
W4774	24	1159648	3101429	500	91	AGECL	IGF1b	-0.14482	-1	0.79016	0.0209728	0	1	0.694524
W4775	24	1615848	3451536	500	89	AGECL	IGF1b	0.100977	-1	1	0.0101963	0	1	0.868516
W4776	24	1921310	3935605	500	89	AGECL	IGF1b	-1	-1	1	1	0	1	0.62889
W4778	24	2728750	4963661	500	91	AGECL	IGF1b	-0.802571	-1	1	0.64412	0	1	0.471539
W4779	24	3104175	5554052	500	98	AGECL	IGF1b	0.106437	-1	1	0.0113288	0	1	0.82208
W4780	24	3452600	6039065	500	100	AGECL	IGF1b	0.0344637	-1	1	0.00118775	0	1	0.953499
W4781	24	3941328	6400637	500	102	AGECL	IGF1b	-0.411737	-1	0.42209	0.169527	0	1	0.289547
W4782	24	4332842	6710595	500	102	AGECL	IGF1b	-0.210222	-1	0.68113	0.0441935	0	1	0.568235
W4783	24	4968222	7030643	500	96	AGECL	IGF1b	-0.0881287	-0.81459	0.60879	0.00776666	0	0.77235	0.762679
W4784	24	5558215	7363501	500	85	AGECL	IGF1b	-0.452866	-1	0.67518	0.205088	0	1	0.378909
W4786	24	6407676	8130925	500	86	AGECL	IGF1b	0.259258	-0.83629	1	0.0672146	0	1	0.591141
W4787	24	6711751	8461356	500	95	AGECL	IGF1b	0.749048	-0.70454	1	0.561074	0	1	0.357066
W4788	24	7031372	8918284	500	96	AGECL	IGF1b	0.309095	-1	1	0.09554	0	1	0.718497
W4793	24	8919359	10794665	500	96	AGECL	IGF1b	-0.254591	-1	1	0.0648164	0	1	0.884081
W4794	24	9208862	11249810	500	103	AGECL	IGF1b	-0.385092	-1	1	0.148296	0	1	0.682174
W4795	24	9540705	11584694	500	100	AGECL	IGF1b	0.191069	-1	1	0.0365072	0	1	0.768383
W4796	24	9949468	11975451	500	104	AGECL	IGF1b	-0.364191	-1	1	0.132635	0	1	0.789222
W4800	24	11585965	14030362	500	84	AGECL	IGF1b	NA	NA	NA	NA	NA	NA	NA
W4802	24	12285586	14811578	500	87	AGECL	IGF1b	NA	NA	NA	NA	NA	NA	NA
W4803	24	12855197	15588291	500	90	AGECL	IGF1b	NA	NA	NA	NA	NA	NA	NA
W4804	24	13428695	16249508	500	89	AGECL	IGF1b	NA	NA	NA	NA	NA	NA	NA
W4805	24	14033728	16813945	500	87	AGECL	IGF1b	NA	NA	NA	NA	NA	NA	NA
W4806	24	14477137	17146229	500	85	AGECL	IGF1b	NA	NA	NA	NA	NA	NA	NA
W4807	24	14833069	17802475	500	96	AGECL	IGF1b	-0.346553	-1	1	0.120099	0	1	0.637639
W4808	24	15595131	18270762	500	99	AGECL	IGF1b	-0.455464	-1	1	0.207448	0	1	0.837245
W4834	24	28318415	30579915	500	88	AGECL	IGF1b	-0.133274	-1	1	0.017762	0	1	0.809083
W4835	24	28656586	31235561	500	90	AGECL	IGF1b	-0.864812	-1	1	0.7479	0	1	0.322953
W4836	24	29052176	31627419	500	93	AGECL	IGF1b	NA	NA	NA	NA	NA	NA	NA
W4837	24	29558906	31910298	500	91	AGECL	IGF1b	NA	NA	NA	NA	NA	NA	NA
W4840	24	31238508	33009856	500	86	AGECL	IGF1b	NA	NA	NA	NA	NA	NA	NA
W4842	24	31914066	33984004	500	92	AGECL	IGF1b	NA	NA	NA	NA	NA	NA	NA
W4843	24	32275889	34617467	500	102	AGECL	IGF1b	NA	NA	NA	NA	NA	NA	NA
W4858	24	39813652	41868251	500	86	AGECL	IGF1b	NA	NA	NA	NA	NA	NA	NA
W4859	24	40075155	42431778	500	87	AGECL	IGF1b	NA	NA	NA	NA	NA	NA	NA
W4860	24	40561256	43011894	500	77	AGECL	IGF1b	-0.38128	-1	1	0.145375	0	1	0.798292
W4861	24	40903366	43539756	500	67	AGECL	IGF1b	-0.620169	-1	1	0.384609	0	1	0.598281
W4862	24	41297881	44328935	500	66	AGECL	IGF1b	0.234476	-1	1	0.054979	0	1	0.869636
W4863	24	41868740	44897464	500	67	AGECL	IGF1b	-0.205453	-1	1	0.0422108	0	1	0.75523
W4864	24	42437256	45188133	500	67	AGECL	IGF1b	-0.0678364	-1	1	0.00460178	0	1	0.927783
W4865	24	43016960	45485535	500	75	AGECL	IGF1b	0.245309	-1	1	0.0601765	0	1	0.802008
W4867	24	44332812	46187108	500	82	AGECL	IGF1b	-0.950611	-1	0.62799	0.903661	0	1	0.289156
W4868	24	44899505	46534370	500	81	AGECL	IGF1b	NA	NA	NA	NA	NA	NA	NA
W4869	24	45189087	46991955	500	84	AGECL	IGF1b	NA	NA	NA	NA	NA	NA	NA
W4870	24	45489006	47407934	500	88	AGECL	IGF1b	NA	NA	NA	NA	NA	NA	NA
W4871	24	45852235	47835849	500	89	AGECL	IGF1b	-0.963397	-1	0.46075	0.928134	0	1	0.20345
W4882	24	50317972	52110643	500	112	AGECL	IGF1b	NA	NA	NA	NA	NA	NA	NA
W4883	24	50729962	52578979	500	115	AGECL	IGF1b	NA	NA	NA	NA	NA	NA	NA
W4884	24	51016598	52971471	500	116	AGECL	IGF1b	-0.856157	-1	0.34535	0.733005	0	1	0.174044
W4885	24	51395074	53328816	500	114	AGECL	IGF1b	-1	-1	0.84035	1	0	1	0.214855
W4901	24	58268716	60136381	500	105	AGECL	IGF1b	NA	NA	NA	NA	NA	NA	NA
W4911	25	103153	2766562	500	88	AGECL	IGF1b	-0.239093	-1	1	0.0571654	0	1	0.70457
W4912	25	657078	3331518	500	92	AGECL	IGF1b	-0.351787	-1	1	0.123754	0	1	0.672504
W4937	25	11225941	13423053	500	103	AGECL	IGF1b	-0.241155	-1	1	0.0581558	0	1	0.827599
W4938	25	11576886	13942307	500	102	AGECL	IGF1b	0.152183	-1	1	0.0231597	0	1	0.902081
W4939	25	11915513	14458657	500	101	AGECL	IGF1b	0.562887	-1	1	0.316842	0	1	0.596735
W4962	25	22697194	24652788	500	104	AGECL	IGF1b	-0.462369	-1	1	0.213785	0	1	0.78483
W4963	25	23214982	25111212	500	115	AGECL	IGF1b	NA	NA	NA	NA	NA	NA	NA
W4964	25	23541200	25476493	500	120	AGECL	IGF1b	NA	NA	NA	NA	NA	NA	NA
W4965	25	23878091	26007045	500	126	AGECL	IGF1b	-0.660145	-1	1	0.435791	0	1	0.431612
W4966	25	24347991	26664775	500	128	AGECL	IGF1b	NA	NA	NA	NA	NA	NA	NA
W4970	25	26007855	28933322	500	102	AGECL	IGF1b	-1	-1	1	1	0	1	0.550852
W5000	25	39612870	42016583	500	98	AGECL	IGF1b	0.492918	-1	1	0.242969	0	1	0.766248
W5008	26	1645627	4118821	500	98	AGECL	IGF1b	NA	NA	NA	NA	NA	NA	NA
W5009	26	2276146	4610626	500	108	AGECL	IGF1b	NA	NA	NA	NA	NA	NA	NA
W5010	26	2783512	4997576	500	115	AGECL	IGF1b	NA	NA	NA	NA	NA	NA	NA
W5019	26	6650438	8738484	500	120	AGECL	IGF1b	NA	NA	NA	NA	NA	NA	NA
W5020	26	7138023	9289099	500	121	AGECL	IGF1b	0.171006	-1	1	0.029243	0	1	0.904308
W5030	26	11432875	14433443	500	98	AGECL	IGF1b	-0.0632421	-1	1	0.00399956	0	1	0.936524
W5031	26	11853979	14965769	500	105	AGECL	IGF1b	0.0895345	-1	1	0.00801642	0	1	0.928642
W5032	26	12403096	15771652	500	104	AGECL	IGF1b	NA	NA	NA	NA	NA	NA	NA
W5034	26	13643649	17089044	500	106	AGECL	IGF1b	-1	-1	1	1	0	1	0.546928
W5036	26	15223215	17895805	500	97	AGECL	IGF1b	-0.603694	-1	1	0.364447	0	1	0.764148
W5041	26	17900306	20038904	500	85	AGECL	IGF1b	1	-1	1	1	0	1	0.56479
W5046	26	20055301	22659438	500	84	AGECL	IGF1b	-0.144914	-1	1	0.0210001	0	1	0.820488
W5047	26	20553693	23275357	500	81	AGECL	IGF1b	-0.324959	-1	0.87427	0.105599	0	1	0.572409
W5048	26	20943755	23887535	500	79	AGECL	IGF1b	-0.411754	-1	1	0.169542	0	1	0.680645
W5056	26	25141850	27176349	500	107	AGECL	IGF1b	-0.233225	-1	1	0.0543938	0	1	0.810728
W5057	26	25437702	27621343	500	115	AGECL	IGF1b	0.0269871	-1	1	0.000728305	0	1	0.959261
W5058	26	26027329	27912420	500	112	AGECL	IGF1b	-0.0496504	-1	0.87097	0.00246516	0	1	0.88759
W5059	26	26343811	28146679	500	102	AGECL	IGF1b	-0.11922	-1	0.93278	0.0142134	0	1	0.803068
W5061	26	27181639	29013315	500	97	AGECL	IGF1b	0.113006	-1	1	0.0127703	0	1	0.874993
W5062	26	27624069	29484796	500	89	AGECL	IGF1b	-0.170018	-1	1	0.0289063	0	1	0.76329
W5064	26	28159218	30327484	500	88	AGECL	IGF1b	-0.144048	-1	1	0.0207499	0	1	0.869925
W5065	26	28551429	30762284	500	87	AGECL	IGF1b	-0.0331038	-1	1	0.00109586	0	1	0.94909
W5066	26	29015582	31275311	500	93	AGECL	IGF1b	0.00696496	-1	1	4.85106e-05	0	1	0.989588
W5068	26	29958930	32247608	500	92	AGECL	IGF1b	-0.619701	-1	1	0.384029	0	1	0.803033
W5075	26	33038183	35117347	500	122	AGECL	IGF1b	-0.416298	-1	1	0.173304	0	1	0.857028
W5078	26	34125126	36365713	500	129	AGECL	IGF1b	-0.136614	-1	1	0.0186634	0	1	0.813151
W5079	26	34679657	36654794	500	122	AGECL	IGF1b	0.393272	-0.94911	1	0.154663	0	1	0.459093
W5080	26	35119651	37077937	500	110	AGECL	IGF1b	NA	NA	NA	NA	NA	NA	NA
W5081	26	35470536	37546191	500	111	AGECL	IGF1b	NA	NA	NA	NA	NA	NA	NA
W5082	26	35993293	37895471	500	102	AGECL	IGF1b	1	-0.74029	1	1	0	1	0.203795
W5083	26	36367570	38608589	500	106	AGECL	IGF1b	0.741317	-1	1	0.549551	0	1	0.494833
W5090	26	39339964	41392393	500	98	AGECL	IGF1b	NA	NA	NA	NA	NA	NA	NA
W5102	26	44069455	45913613	500	94	AGECL	IGF1b	NA	NA	NA	NA	NA	NA	NA
W5103	26	44432704	46292752	500	98	AGECL	IGF1b	NA	NA	NA	NA	NA	NA	NA
W5125	27	1305926	3158506	500	101	AGECL	IGF1b	-0.028361	-1	1	0.000804347	0	1	0.95939
W5126	27	1651504	3627327	500	106	AGECL	IGF1b	0.16495	-1	1	0.0272086	0	1	0.801468
W5127	27	2122316	3946023	500	110	AGECL	IGF1b	-1	-1	1	1	0	1	0.430648
W5128	27	2462480	4238960	500	105	AGECL	IGF1b	NA	NA	NA	NA	NA	NA	NA
W5145	27	10224612	12457763	500	123	AGECL	IGF1b	NA	NA	NA	NA	NA	NA	NA
W5146	27	10771071	13193395	500	123	AGECL	IGF1b	NA	NA	NA	NA	NA	NA	NA
W5147	27	11242924	13589614	500	125	AGECL	IGF1b	NA	NA	NA	NA	NA	NA	NA
W5148	27	11612951	13858107	500	122	AGECL	IGF1b	NA	NA	NA	NA	NA	NA	NA
W5149	27	12011252	14333882	500	122	AGECL	IGF1b	NA	NA	NA	NA	NA	NA	NA
W5180	27	27249090	29663351	500	129	AGECL	IGF1b	0.41786	-1	1	0.174607	0	1	0.582542
W5182	27	28164498	30638393	500	132	AGECL	IGF1b	0.355225	-0.85418	1	0.126185	0	1	0.562167
W5184	27	29100018	31272464	500	124	AGECL	IGF1b	-1	-1	0.9118	1	0	1	0.45714
W5185	27	29670054	31655564	500	121	AGECL	IGF1b	-0.178999	-1	1	0.0320406	0	1	0.765149
W5186	27	30173189	32062265	500	115	AGECL	IGF1b	-0.381824	-1	0.54423	0.145789	0	1	0.364775
W5187	27	30639248	32507828	500	112	AGECL	IGF1b	-0.56798	-1	0.41349	0.322601	0	1	0.26352
W5189	27	31272977	33758936	500	116	AGECL	IGF1b	-0.0935575	-1	1	0.00875301	0	1	0.929093
W5190	27	31661018	34212970	500	117	AGECL	IGF1b	0.448005	-1	1	0.200708	0	1	0.598824
W5200	27	36100077	38023631	500	100	AGECL	IGF1b	NA	NA	NA	NA	NA	NA	NA
W5201	27	36424763	38327324	500	109	AGECL	IGF1b	NA	NA	NA	NA	NA	NA	NA
W5202	27	36803376	38583315	500	105	AGECL	IGF1b	-1	-1	0.6361	1	0	1	0.16455
W5214	27	41441438	43804563	500	103	AGECL	IGF1b	NA	NA	NA	NA	NA	NA	NA
W5215	27	41824185	44114032	500	97	AGECL	IGF1b	-0.931062	-1	1	0.866877	0	1	0.527543
W5217	27	42937373	44882103	500	95	AGECL	IGF1b	NA	NA	NA	NA	NA	NA	NA
W5247	28	10242743	13931108	500	131	AGECL	IGF1b	0.540322	-1	1	0.291948	0	1	0.729099
W5249	28	12016859	15317330	500	126	AGECL	IGF1b	0.178913	-1	1	0.0320098	0	1	0.768044
W5250	28	12752591	16148403	500	137	AGECL	IGF1b	0.351279	-0.43041	1	0.123397	0	1	0.3304
W5251	28	13357578	16676291	500	144	AGECL	IGF1b	0.281537	-0.31357	1	0.0792629	0	1	0.318717
W5252	28	13932533	17141375	500	139	AGECL	IGF1b	0.339814	-0.59147	1	0.115474	0	1	0.403834
W5253	28	14459634	18397417	500	143	AGECL	IGF1b	-0.0375387	-1	1	0.00140916	0	1	0.932681
W5254	28	15324908	19040376	500	142	AGECL	IGF1b	-0.564532	-1	0.73965	0.318697	0	1	0.330123
W5255	28	16164092	19668083	500	125	AGECL	IGF1b	-0.070958	-1	1	0.00503503	0	1	0.885248
W5256	28	16686318	20279665	500	127	AGECL	IGF1b	-0.29833	-1	1	0.0890009	0	1	0.865985
W5257	28	17157221	20693799	500	125	AGECL	IGF1b	-0.806914	-1	1	0.65111	0	1	0.373181
W5258	28	18404194	21389059	500	111	AGECL	IGF1b	-0.705293	-1	1	0.497439	0	1	0.375822
W5259	28	19049646	22318001	500	111	AGECL	IGF1b	-0.390042	-1	0.97807	0.152132	0	1	0.477748
W5260	28	19673238	22978747	500	122	AGECL	IGF1b	-0.61202	-1	0.99745	0.374568	0	1	0.481927
W5265	28	22981320	25954066	500	106	AGECL	IGF1b	-0.221012	-1	0.79419	0.0488464	0	1	0.605194
W5266	28	23460870	26470660	500	107	AGECL	IGF1b	-0.593931	-1	0.16957	0.352754	0	1	0.113705
W5267	28	24138772	26902368	500	108	AGECL	IGF1b	-0.658623	-1	0.08694	0.433785	0	1	0.0751516
W5268	28	24747891	27309958	500	106	AGECL	IGF1b	-0.651493	-1	0.05664	0.424444	0	1	0.0742365
W5269	28	25592922	27729221	500	108	AGECL	IGF1b	-0.663498	-1	0.07079	0.44023	0	1	0.0667802
W5270	28	25956837	28124070	500	119	AGECL	IGF1b	-0.847548	-1	-0.06322	0.718337	0.01663	1	0.0389397
W5271	28	26475964	28760089	500	111	AGECL	IGF1b	-0.446445	-1	0.61586	0.199313	0	1	0.334171
W5272	28	26917744	29308618	500	111	AGECL	IGF1b	-0.249792	-1	1	0.0623958	0	1	0.624571
W5273	28	27318024	29770963	500	110	AGECL	IGF1b	-0.583202	-1	1	0.340125	0	1	0.507486
W5274	28	27735531	30341016	500	102	AGECL	IGF1b	-0.961357	-1	0.7542	0.924207	0	1	0.235518
W5275	28	28125472	31017300	500	98	AGECL	IGF1b	-0.564262	-1	0.41625	0.318392	0	1	0.212725
W5276	28	28764405	31680344	500	104	AGECL	IGF1b	-0.333367	-1	0.75545	0.111133	0	1	0.463428
W5277	28	29310889	32194146	500	108	AGECL	IGF1b	0.127825	-1	1	0.0163393	0	1	0.757308
W5278	28	29774209	32645510	500	114	AGECL	IGF1b	-0.26988	-1	0.57193	0.0728351	0	1	0.461015
W5279	28	30380301	33031884	500	122	AGECL	IGF1b	-0.141911	-0.74957	0.40791	0.0201387	0	0.58318	0.581245
W5280	28	31044471	33247610	500	115	AGECL	IGF1b	-0.510074	-1	0.26649	0.260176	0	1	0.169715
W5281	28	31695540	33640284	500	113	AGECL	IGF1b	NA	NA	NA	NA	NA	NA	NA
W5283	28	32646707	34237380	500	105	AGECL	IGF1b	NA	NA	NA	NA	NA	NA	NA
W5284	28	33038720	34645460	500	105	AGECL	IGF1b	-1	-1	0.19993	1	0	1	0.105018
W5285	28	33248298	35089827	500	112	AGECL	IGF1b	-0.868717	-1	0.13642	0.754669	0	1	0.101971
W5293	28	36511100	38483809	500	98	AGECL	IGF1b	NA	NA	NA	NA	NA	NA	NA
W5294	28	36900482	38731626	500	93	AGECL	IGF1b	NA	NA	NA	NA	NA	NA	NA
W5296	28	37587158	39646260	500	99	AGECL	IGF1b	NA	NA	NA	NA	NA	NA	NA
W5297	28	37952047	40092748	500	93	AGECL	IGF1b	NA	NA	NA	NA	NA	NA	NA
W5298	28	38488202	40471071	500	89	AGECL	IGF1b	NA	NA	NA	NA	NA	NA	NA
W5299	28	38733464	40684338	500	89	AGECL	IGF1b	NA	NA	NA	NA	NA	NA	NA
W5300	28	39170020	40932900	500	87	AGECL	IGF1b	NA	NA	NA	NA	NA	NA	NA
W5301	28	39654559	41328867	500	87	AGECL	IGF1b	NA	NA	NA	NA	NA	NA	NA
W5303	28	40471735	42276609	500	99	AGECL	IGF1b	NA	NA	NA	NA	NA	NA	NA
W5316	29	349575	2832971	500	103	AGECL	IGF1b	NA	NA	NA	NA	NA	NA	NA
W5319	29	2173932	4240035	500	114	AGECL	IGF1b	-0.861862	-1	1	0.742807	0	1	0.326111
W5320	29	2537356	4662660	500	109	AGECL	IGF1b	-1	-1	0.83366	1	0	1	0.215931
W5321	29	2837853	5128275	500	112	AGECL	IGF1b	NA	NA	NA	NA	NA	NA	NA
W5322	29	3307313	6161569	500	107	AGECL	IGF1b	NA	NA	NA	NA	NA	NA	NA
W5323	29	3766958	6549785	500	104	AGECL	IGF1b	NA	NA	NA	NA	NA	NA	NA
W5324	29	4246237	6925940	500	104	AGECL	IGF1b	NA	NA	NA	NA	NA	NA	NA
W5325	29	4664177	7276116	500	105	AGECL	IGF1b	NA	NA	NA	NA	NA	NA	NA
W5326	29	5129603	7796470	500	115	AGECL	IGF1b	-1	-1	0.0801	1	0	1	0.0590779
W5327	29	6175785	8233951	500	110	AGECL	IGF1b	NA	NA	NA	NA	NA	NA	NA
W5328	29	6552531	8769348	500	114	AGECL	IGF1b	NA	NA	NA	NA	NA	NA	NA
W5329	29	6929788	8989534	500	107	AGECL	IGF1b	NA	NA	NA	NA	NA	NA	NA
W5330	29	7282915	9238172	500	105	AGECL	IGF1b	NA	NA	NA	NA	NA	NA	NA
W5332	29	8236010	10547592	500	97	AGECL	IGF1b	NA	NA	NA	NA	NA	NA	NA
W5333	29	8777540	10986797	500	95	AGECL	IGF1b	NA	NA	NA	NA	NA	NA	NA
W5337	29	10548978	12438052	500	112	AGECL	IGF1b	-1	-1	1	1	0	1	0.32987
W5338	29	11007221	13015702	500	111	AGECL	IGF1b	-1	-1	0.2079	1	0	1	0.0960353
W5339	29	11499649	13343702	500	97	AGECL	IGF1b	NA	NA	NA	NA	NA	NA	NA
W5345	29	13821500	15737621	500	106	AGECL	IGF1b	NA	NA	NA	NA	NA	NA	NA
W5346	29	14280532	16145811	500	109	AGECL	IGF1b	-1	-1	1	1	0	1	0.438307
W5347	29	14654201	16615658	500	116	AGECL	IGF1b	-0.539659	-1	1	0.291232	0	1	0.410102
W5348	29	15083126	17040548	500	116	AGECL	IGF1b	-0.360495	-1	0.60535	0.129956	0	1	0.378629
W5349	29	15346389	17375187	500	111	AGECL	IGF1b	-0.4959	-1	1	0.245917	0	1	0.433271
W5350	29	15738885	18333016	500	109	AGECL	IGF1b	-0.240944	-1	1	0.0580541	0	1	0.635176
W5351	29	16150566	19149036	500	96	AGECL	IGF1b	-0.831666	-1	0.35257	0.691669	0	1	0.164834
W5352	29	16626924	19659105	500	85	AGECL	IGF1b	-0.467891	-1	1	0.218922	0	1	0.496479
W5354	29	17377849	20578980	500	87	AGECL	IGF1b	NA	NA	NA	NA	NA	NA	NA
W5368	29	24642506	26986480	500	102	AGECL	IGF1b	NA	NA	NA	NA	NA	NA	NA
W5369	29	25118160	27550446	500	96	AGECL	IGF1b	NA	NA	NA	NA	NA	NA	NA
W5371	29	26018226	28875855	500	99	AGECL	IGF1b	NA	NA	NA	NA	NA	NA	NA
W5372	29	26396496	29361109	500	104	AGECL	IGF1b	NA	NA	NA	NA	NA	NA	NA
W5378	29	29758973	31702626	500	104	AGECL	IGF1b	0.0837891	-1	1	0.00702062	0	1	0.954256
W5394	29	35916228	39798304	500	121	AGECL	IGF1b	NA	NA	NA	NA	NA	NA	NA
W5419	30	56844	2083899	500	65	AGECL	IGF1b	1	-1	1	1	0	1	0.325323
W5424	30	2087914	3945245	500	70	AGECL	IGF1b	1	-0.84213	1	1	0	1	0.233929
W5425	30	2526602	4236512	500	70	AGECL	IGF1b	1	-0.91009	1	1	0	1	0.277629
W5426	30	2849145	5016388	500	73	AGECL	IGF1b	0.740396	-0.75652	1	0.548186	0	1	0.260451
W5427	30	3418524	5383121	500	75	AGECL	IGF1b	1	-0.20732	1	1	0	1	0.0727062
W5428	30	3683531	5953774	500	74	AGECL	IGF1b	0.365363	-0.41892	1	0.13349	0	1	0.304339
W5429	30	3946490	6378361	500	75	AGECL	IGF1b	0.255203	-0.53286	1	0.0651284	0	1	0.457892
W5430	30	4237857	6763952	500	73	AGECL	IGF1b	0.665416	-0.62803	1	0.442779	0	1	0.249798
W5431	30	5017114	7146775	500	74	AGECL	IGF1b	0.487946	-0.91115	1	0.238092	0	1	0.436182
W5432	30	5392428	7527328	500	76	AGECL	IGF1b	-0.263347	-1	1	0.0693518	0	1	0.595589
W5433	30	5954786	7759832	500	75	AGECL	IGF1b	-0.112953	-1	1	0.0127583	0	1	0.863934
W5434	30	6379917	8141034	500	75	AGECL	IGF1b	0.38016	-1	1	0.144522	0	1	0.495835
W5435	30	6765499	8515397	500	74	AGECL	IGF1b	0.804182	-1	1	0.646709	0	1	0.621601
W5436	30	7153989	8851131	500	84	AGECL	IGF1b	0.815991	-0.14347	1	0.665842	0	1	0.0965665
W5437	30	7529201	9154116	500	79	AGECL	IGF1b	0.872051	-0.15826	1	0.760473	0	1	0.102651
W5438	30	7760332	9583738	500	80	AGECL	IGF1b	0.968621	-0.07059	1	0.938226	0	1	0.0793801
W5439	30	8143621	10091078	500	76	AGECL	IGF1b	NA	NA	NA	NA	NA	NA	NA
W5440	30	8520799	10429303	500	70	AGECL	IGF1b	NA	NA	NA	NA	NA	NA	NA
W5443	30	9584581	12232119	500	63	AGECL	IGF1b	0.847145	-0.5317	1	0.717655	0	1	0.242046
W5444	30	10101707	12931238	500	64	AGECL	IGF1b	0.791716	-0.75635	1	0.626815	0	1	0.322454
W5445	30	10433375	13270822	500	66	AGECL	IGF1b	-0.266024	-1	1	0.0707688	0	1	0.751081
W5446	30	10976153	13629642	500	60	AGECL	IGF1b	0.46151	-1	1	0.212991	0	1	0.66067
W5447	30	11590187	13924198	500	62	AGECL	IGF1b	0.608559	-0.60702	1	0.370344	0	1	0.27045
W5448	30	12236682	14579450	500	71	AGECL	IGF1b	0.516085	-0.88917	1	0.266343	0	1	0.380801
W5449	30	12936673	14921918	500	71	AGECL	IGF1b	0.259537	-1	1	0.0673596	0	1	0.663206
W5450	30	13272183	15415188	500	78	AGECL	IGF1b	0.689668	-0.68516	1	0.475642	0	1	0.288785
W5451	30	13630922	16051867	500	91	AGECL	IGF1b	0.108434	-1	1	0.0117579	0	1	0.848173
W5456	30	16052713	17624627	500	89	AGECL	IGF1b	-0.359816	-1	1	0.129468	0	1	0.539095
W5457	30	16401437	18037148	500	93	AGECL	IGF1b	0.0314832	-1	1	0.000991194	0	1	0.957777
W5472	30	25728794	29450046	500	67	AGECL	IGF1b	-0.0981453	-1	1	0.0096325	0	1	0.834599
W5479	30	30421957	32779694	500	74	AGECL	IGF1b	0.535193	-0.47144	1	0.286431	0	1	0.305525
W5480	30	30739101	33177007	500	70	AGECL	IGF1b	0.857604	-0.71244	1	0.735484	0	1	0.389946
W5485	30	33180454	34965782	500	46	AGECL	IGF1b	-0.302728	-1	1	0.0916445	0	1	0.698653
W5486	30	33471086	35406953	500	48	AGECL	IGF1b	0.118516	-1	1	0.0140459	0	1	0.868894
W5487	30	33777515	36060533	500	43	AGECL	IGF1b	0.293745	-1	1	0.0862863	0	1	0.611966
W5488	30	34152464	36674140	500	32	AGECL	IGF1b	0.130539	-1	1	0.0170404	0	1	0.807
W5489	30	34453285	37050848	500	29	AGECL	IGF1b	-0.235738	-1	1	0.0555726	0	1	0.65573
W5492	30	36062292	39350880	500	18	AGECL	IGF1b	0.542932	-1	1	0.294775	0	1	0.855895
W5494	30	37058093	40866833	500	14	AGECL	IGF1b	-0.0569318	-1	1	0.00324123	0	1	0.924278
W5495	30	37370298	41453199	500	10	AGECL	IGF1b	0.574421	-0.96246	1	0.329959	0	1	0.371953
W5496	30	38383640	42090155	500	8	AGECL	IGF1b	0.906852	-0.18211	1	0.82238	0	1	0.120197
W5497	30	39356884	42614672	500	6	AGECL	IGF1b	0.961001	0.09448	1	0.923522	0.04022	1	0.0849959
W5498	30	40132675	43261111	500	5	AGECL	IGF1b	NA	NA	NA	NA	NA	NA	NA
W5499	30	40874754	43885651	500	5	AGECL	IGF1b	NA	NA	NA	NA	NA	NA	NA
W5500	30	41464145	44419463	500	5	AGECL	IGF1b	NA	NA	NA	NA	NA	NA	NA
W5501	30	42092030	44998945	500	5	AGECL	IGF1b	NA	NA	NA	NA	NA	NA	NA
W5503	30	43271407	46069096	500	16	AGECL	IGF1b	0.228712	-1	1	0.0523093	0	1	0.622364
W5504	30	43887948	46565193	500	24	AGECL	IGF1b	0.369863	-0.55339	1	0.136799	0	1	0.354131
W5505	30	44423557	46969766	500	31	AGECL	IGF1b	0.346196	-0.46417	1	0.119851	0	1	0.353592
W5506	30	45004539	47513172	500	33	AGECL	IGF1b	0.23728	-0.55837	1	0.0563017	0	1	0.491658
W5507	30	45556583	48168448	500	36	AGECL	IGF1b	0.417956	-0.3717	1	0.174688	0	1	0.267369
W5508	30	46071574	48871484	500	28	AGECL	IGF1b	0.946373	-0.21469	1	0.895621	0	1	0.118229
W5509	30	46580154	49391541	500	23	AGECL	IGF1b	0.938471	-1	1	0.880728	0	1	0.360596
W5510	30	46972435	49901691	500	26	AGECL	IGF1b	0.174713	-1	1	0.0305246	0	1	0.84029
W5511	30	47518875	50446318	500	27	AGECL	IGF1b	0.2226	-1	1	0.0495509	0	1	0.662945
W5512	30	48170167	50867674	500	29	AGECL	IGF1b	-0.288366	-1	0.52756	0.0831548	0	1	0.431063
W5513	30	48881053	51413651	500	36	AGECL	IGF1b	-0.354502	-1	0.62135	0.125672	0	1	0.407059
W5514	30	49395586	52362750	500	46	AGECL	IGF1b	-0.218709	-1	0.40874	0.0478336	0	1	0.442568
W5515	30	49908239	52856658	500	49	AGECL	IGF1b	-0.111973	-0.69974	0.42439	0.012538	0	0.53983	0.651387
W5516	30	50454718	53399445	500	55	AGECL	IGF1b	-0.171279	-0.86336	0.42429	0.0293364	0	0.77446	0.523438
W5517	30	50870328	53827521	500	65	AGECL	IGF1b	-0.355183	-1	0.17699	0.126155	0	1	0.181668
W5518	30	51416268	54245413	500	69	AGECL	IGF1b	-0.12808	-0.89628	0.55469	0.0164045	0	0.91722	0.660557
W5519	30	52367680	54558719	500	67	AGECL	IGF1b	-0.459279	-1	0.43776	0.210937	0	1	0.259256
W5520	30	52867489	55198964	500	68	AGECL	IGF1b	-0.175825	-1	0.56133	0.0309145	0	1	0.583542
W5521	30	53404555	55640786	500	77	AGECL	IGF1b	-0.0557815	-0.68631	0.54118	0.00311157	0	0.5559	0.829578
W5522	30	53829396	56123728	500	79	AGECL	IGF1b	0.159628	-0.34575	0.69483	0.0254811	0	0.48795	0.497125
W5523	30	54252480	56374476	500	76	AGECL	IGF1b	0.224233	-0.35459	0.86464	0.0502805	0	0.75441	0.40558
W5524	30	54563148	56806569	500	79	AGECL	IGF1b	-0.102173	-1	0.79091	0.0104393	0	1	0.777816
W5525	30	55204385	57138053	500	81	AGECL	IGF1b	-0.187612	-1	1	0.0351984	0	1	0.689421
W5526	30	55646419	57510749	500	75	AGECL	IGF1b	-0.691584	-1	1	0.478289	0	1	0.376216
W5528	30	56377358	58236093	500	72	AGECL	IGF1b	-0.609131	-1	0.41619	0.371041	0	1	0.218161
W5529	30	56810816	58523378	500	73	AGECL	IGF1b	-1	-1	-0.00289	1	0.01021	1	0.0551542
W5530	30	57140042	58820982	500	65	AGECL	IGF1b	-0.633754	-1	0.02198	0.401644	0	1	0.0605822
W5531	30	57513688	59204979	500	63	AGECL	IGF1b	-0.418863	-1	0.17701	0.175446	0	1	0.154761
W5532	30	57885930	59448362	500	64	AGECL	IGF1b	-0.375038	-1	0.29195	0.140653	0	1	0.243173
W5533	30	58238203	59810437	500	62	AGECL	IGF1b	-0.49854	-1	0.58686	0.248542	0	1	0.395951
W5534	30	58524727	60161075	500	54	AGECL	IGF1b	-0.374	-1	0.46812	0.139876	0	1	0.332263
W5535	30	58824214	60483140	500	53	AGECL	IGF1b	-0.41027	-1	0.47414	0.168321	0	1	0.314962
W5536	30	59218764	61023914	500	51	AGECL	IGF1b	-0.6793	-1	0.17031	0.461448	0	1	0.137894
W5537	30	59451696	61378740	500	53	AGECL	IGF1b	-0.193679	-1	0.50256	0.0375116	0	1	0.529912
W5538	30	59819075	61852695	500	49	AGECL	IGF1b	-0.0694011	-1	0.96375	0.00481652	0	1	0.86121
W5539	30	60161964	62369888	500	49	AGECL	IGF1b	-0.157159	-1	1	0.024699	0	1	0.734404
W5540	30	60484186	62920809	500	47	AGECL	IGF1b	-0.443329	-1	1	0.196541	0	1	0.593065
W5541	30	61027001	63595952	500	45	AGECL	IGF1b	-0.465819	-1	0.86113	0.216987	0	1	0.421574
W5542	30	61380494	64067792	500	41	AGECL	IGF1b	0.0314089	-1	1	0.000986517	0	1	0.953783
W5543	30	61854443	65081710	500	38	AGECL	IGF1b	-0.197934	-1	0.6747	0.0391777	0	1	0.585586
W5544	30	62376391	65690851	500	31	AGECL	IGF1b	-0.448565	-1	0.20266	0.20121	0	1	0.162142
W5545	30	62927063	66242781	500	23	AGECL	IGF1b	-0.542914	-1	0.42028	0.294756	0	1	0.21323
W5546	30	63600843	66722537	500	14	AGECL	IGF1b	-0.580718	-1	0.21601	0.337233	0	1	0.13714
W5547	30	64075994	67189419	500	7	AGECL	IGF1b	0.869704	-0.38941	1	0.756385	0	1	0.169547
W5548	30	65097450	67910104	500	5	AGECL	IGF1b	0.399335	-1	1	0.159468	0	1	0.509095
W5550	30	66247705	69150440	500	4	AGECL	IGF1b	NA	NA	NA	NA	NA	NA	NA
W5552	30	67199999	70529634	500	5	AGECL	IGF1b	NA	NA	NA	NA	NA	NA	NA
W5556	30	69807979	74256828	500	13	AGECL	IGF1b	NA	NA	NA	NA	NA	NA	NA
W5557	30	70539742	75020730	500	14	AGECL	IGF1b	NA	NA	NA	NA	NA	NA	NA
W5558	30	71514228	76194474	500	16	AGECL	IGF1b	-0.407832	-1	0.97056	0.166327	0	1	0.455655

## Sheet: SG_IGF1c vs IGF1b_BB
Table S5. The correlation estimates (corr) from SUPERGNOVA (SG) using 500 SNPs in each window with sliding windows of 100 SNPs for IGF1c and IGF1b in Brahman population. IGF1, serum levels of insulin growth
	hormone (measured in cows, IGF1c, or bulls, IGF1b). The heritability of IGF1c and IGF1b are denoted by h2_1 and h2_2 respectively. P denoted the pvalue for each window
window	chr	start	end	rho	corr	h2_1	h2_2	var	p	m
W1	1	719789	2903152	0.000675246	NA	0.000753455	-2.59119e-05	6.20391e-06	0.786314	500
W2	1	1117674	3144779	0.000884459	2.23209	0.000897721	0.0001749	6.82281e-06	0.734906	500
W3	1	1657620	3426355	0.000732282	2.73399	0.000593489	0.000120878	9.59991e-06	0.813166	500
W4	1	2076521	3715936	0.000616292	1.68533	0.000655804	0.000203906	1.00426e-05	0.845804	500
W5	1	2404092	4117406	0.000254074	1.1194	0.000233168	0.000220942	1.01507e-05	0.936439	500
W6	1	2907493	4373367	6.65616e-05	NA	-0.000279258	-0.000150986	1.07355e-05	0.983792	500
W7	1	3147141	4768264	0.000164053	NA	-0.000369174	-0.000283715	1.04304e-05	0.959488	500
W8	1	3430450	5505791	0.000357941	NA	-5.21682e-05	-6.30672e-05	1.07872e-05	0.913216	500
W9	1	3716490	5824824	0.000394269	NA	4.61996e-05	-0.000398247	1.20623e-05	0.909617	500
W10	1	4121215	6207793	0.00052201	NA	5.72089e-05	-0.000636747	1.34975e-05	0.887012	500
W11	1	4374771	6503750	0.000276181	NA	-2.61854e-05	-0.000670502	1.47327e-05	0.942639	500
W12	1	4772655	6937787	1.52995e-05	NA	-0.000349652	-0.000970263	1.42878e-05	0.996771	500
W13	1	5506653	7441167	-0.000128539	NA	-0.000239833	-0.00115312	1.33548e-05	0.971941	500
W14	1	5834595	7727784	-2.26862e-05	NA	-0.000174668	-0.000928603	1.36929e-05	0.995108	500
W15	1	6208557	8305311	-3.43086e-06	NA	-0.000195871	-0.00111559	1.49064e-05	0.999291	500
W16	1	6506339	8838343	-4.93303e-06	NA	0.000186749	-0.00125459	1.50709e-05	0.998986	500
W17	1	6943072	9398823	9.49531e-05	NA	0.000442523	-0.00114317	1.5404e-05	0.980699	500
W18	1	7446884	9868425	4.13202e-06	NA	-1.25528e-05	-0.00119977	1.57807e-05	0.99917	500
W19	1	7731583	10170608	-0.000106679	NA	-0.000269842	-0.00121224	1.41107e-05	0.977344	500
W20	1	8308710	10498355	-0.000124316	NA	-0.000468542	-0.000913325	1.34627e-05	0.972972	500
W21	1	8839413	10790696	0.00018062	NA	-0.000622915	-0.000684627	1.29202e-05	0.959924	500
W22	1	9403159	11285320	0.000178888	NA	-0.000657121	-0.00081216	1.066e-05	0.956306	500
W23	1	9872044	11870772	0.00024045	NA	-0.000452064	-0.000744615	1.14587e-05	0.943372	500
W24	1	10172746	12381262	0.00027272	NA	-0.000555451	-0.000677313	1.16249e-05	0.936247	500
W25	1	10501157	12905387	0.000317929	NA	-0.000533483	-0.000666254	1.0038e-05	0.920068	500
W26	1	10793076	13288892	0.000187992	NA	-0.000545621	-0.000503092	9.4881e-06	0.951334	500
W27	1	11290172	13806862	0.000155296	NA	-0.000680023	-0.000391735	9.5227e-06	0.959864	500
W28	1	11877763	14340365	0.000142381	NA	-0.00101317	-0.00034761	9.65881e-06	0.963459	500
W29	1	12384124	14879081	6.03196e-05	NA	-0.000930691	-0.000425379	1.14494e-05	0.985777	500
W30	1	12906424	15356829	2.19488e-05	NA	-0.000990889	-0.000532321	1.27778e-05	0.995101	500
W31	1	13292022	15695226	-0.00014555	NA	-0.000850462	-0.000763739	1.34072e-05	0.968292	500
W32	1	13810946	16125949	0.000118289	NA	-0.000516525	-0.000193726	1.37838e-05	0.974583	500
W33	1	14342100	16648005	-3.34778e-06	NA	-0.000353729	-0.000158539	1.38895e-05	0.999283	500
W34	1	14880156	17200924	-0.000105471	NA	-0.000318413	-2.47071e-05	1.34295e-05	0.977039	500
W35	1	15362087	17630258	-0.000209914	NA	-6.03439e-05	0.00015516	1.52177e-05	0.957086	500
W36	1	15699132	18134138	-0.000222999	NA	-0.000185031	2.54361e-05	1.57534e-05	0.955195	500
W37	1	16127799	18476769	-0.000922594	NA	-0.000294058	-0.0004999	1.55287e-05	0.81489	500
W38	1	16650819	18952401	-0.00117608	NA	6.88533e-05	-0.000311953	1.59008e-05	0.768042	500
W39	1	17206552	19488546	-0.000967524	-8.55201	0.000401481	3.18803e-05	1.65011e-05	0.811741	500
W40	1	17648630	19974732	-0.000674812	-1.69836	0.000964994	0.000163598	1.63212e-05	0.867343	500
W41	1	18135269	20433039	-0.000697566	-1.79374	0.000702219	0.000215367	1.70198e-05	0.865729	500
W42	1	18477661	21033820	-0.000505105	-2.02382	0.000548481	0.000113569	1.90339e-05	0.90783	500
W43	1	18961068	21457294	-0.000264359	NA	8.63862e-05	-0.000214579	1.80785e-05	0.950424	500
W44	1	19490305	21877978	-0.000183077	NA	-1.14077e-05	-0.000342711	2.02411e-05	0.967541	500
W45	1	19981278	22388234	-0.000226596	NA	-0.000376393	-0.000739606	1.54005e-05	0.953955	500
W46	1	20440130	22865351	4.44193e-05	NA	-0.000309844	-0.000469573	1.0032e-05	0.988811	500
W47	1	21040784	23335758	-0.000104475	NA	0.000370511	-0.000419906	9.92876e-06	0.97355	500
W48	1	21458655	23687319	-1.1074e-05	NA	0.000651363	-0.000304906	1.20009e-05	0.997449	500
W49	1	21879265	24200820	-4.11892e-05	-0.928699	0.00082877	2.37346e-06	1.3937e-05	0.991197	500
W50	1	22393370	24584330	1.66332e-05	0.0248409	0.000822214	0.000545294	1.96937e-05	0.997009	500
W51	1	22873491	25033028	-6.71626e-05	-0.113756	0.00095779	0.000363946	2.1515e-05	0.988447	500
W52	1	23339845	25511500	0.000834124	1.13887	0.000484077	0.00110816	2.28266e-05	0.861405	500
W53	1	23687874	26125634	0.00147737	1.25141	0.00100208	0.00139083	3.18222e-05	0.793405	500
W54	1	24206401	26537906	0.00122516	1.82285	0.000528405	0.000854896	2.0576e-05	0.78709	500
W55	1	24587185	26803778	0.0010707	2.98453	0.000191407	0.000672393	1.9818e-05	0.809933	500
W56	1	25033972	27107796	0.00130123	2.28	0.000314621	0.00103527	1.9497e-05	0.768227	500
W57	1	25512928	27452998	0.000803687	15.8235	3.83002e-05	6.7355e-05	2.00092e-05	0.857413	500
W58	1	26131090	27802231	0.000355495	NA	-0.000646298	-9.94997e-05	2.14572e-05	0.938827	500
W59	1	26538432	28194419	0.000575402	NA	-0.000721135	-0.000344766	1.84036e-05	0.893301	500
W60	1	26805233	28789243	0.000590295	NA	-0.000629664	-0.00027789	2.29088e-05	0.901846	500
W61	1	27111802	29139904	0.000197667	NA	-0.000873756	-0.000723144	1.90958e-05	0.963921	500
W62	1	27458950	29551116	0.000158437	NA	-0.00102495	-0.00043453	1.95345e-05	0.971404	500
W63	1	27805253	30140935	7.39241e-05	NA	-0.000911191	-0.000343436	1.91283e-05	0.986514	500
W64	1	28200213	30655541	-9.05459e-05	NA	-0.00077655	-0.000507495	1.83858e-05	0.983153	500
W65	1	28790257	31168587	-5.98935e-06	NA	-0.000511091	-0.000794146	1.79299e-05	0.998871	500
W66	1	29143535	31736868	0.000446201	NA	-4.29637e-05	-0.00037502	1.79982e-05	0.916236	500
W67	1	29555484	32502682	0.000616859	NA	0.000499648	-0.000437609	1.59691e-05	0.877323	500
W68	1	30146236	33183056	0.000506563	NA	0.000581744	-0.000172476	1.64337e-05	0.900556	500
W69	1	30656578	33626027	0.000485747	1.72025	0.000639076	0.000124762	1.39329e-05	0.896461	500
W70	1	31171747	34057089	0.000225409	0.555216	0.000638915	0.000257975	1.38099e-05	0.951633	500
W71	1	31743728	34613655	-0.000207199	-0.716697	0.000342644	0.000243927	1.83245e-05	0.961395	500
W72	1	32508974	34998363	-0.000428356	-2.24427	0.000152986	0.000238127	1.69464e-05	0.917125	500
W73	1	33188998	35497677	-0.000286716	-1.64051	6.69715e-05	0.000456096	2.15171e-05	0.950714	500
W74	1	33626776	35884896	-0.000238405	-5.89037	3.46213e-06	0.000473152	2.23297e-05	0.959763	500
W75	1	34062866	36460707	-0.000171374	NA	-0.000273345	0.000377646	1.84988e-05	0.968217	500
W76	1	34618419	37001035	8.17317e-05	NA	-0.000450407	0.000338846	1.68852e-05	0.984131	500
W77	1	35002244	37482559	-2.62487e-05	NA	-0.000753546	0.000342113	1.57473e-05	0.994722	500
W78	1	35510839	37983941	-9.26701e-05	NA	-0.000959779	-0.000156219	1.54213e-05	0.981173	500
W79	1	35889570	38342260	3.40493e-05	NA	-0.00100142	0.000483382	1.43269e-05	0.992823	500
W80	1	36464285	38831229	0.000242046	NA	-0.000947564	0.000508315	1.27815e-05	0.946022	500
W81	1	37005346	39484746	6.94033e-05	NA	-0.000768839	0.000425413	1.19924e-05	0.98401	500
W82	1	37488749	39952816	7.82102e-06	NA	-0.000680377	0.000312805	1.20762e-05	0.998204	500
W83	1	37985205	40629765	-0.000313404	NA	-0.000527621	0.000535059	1.08855e-05	0.924322	500
W84	1	38345003	41135509	-0.000408215	NA	-0.000545411	5.17991e-05	1.15306e-05	0.904312	500
W85	1	38835408	41492237	-0.000549849	NA	-0.000617532	0.000425469	1.01945e-05	0.863272	500
W86	1	39494949	41918071	-0.000354678	NA	-0.000322207	0.00107184	8.64895e-06	0.904007	500
W87	1	39954780	42255886	-0.000709361	NA	-0.000131995	0.00152116	8.73355e-06	0.810304	500
W88	1	40635859	42729267	-0.000431069	NA	-0.000311103	0.00161658	9.24969e-06	0.887288	500
W89	1	41149564	43428471	-0.000487096	NA	-0.000205876	0.00157532	1.27183e-05	0.89136	500
W90	1	41499352	43835615	-0.000486743	-1.41785	8.8595e-05	0.00133024	1.53297e-05	0.901064	500
W91	1	41918551	44232197	-0.000672019	NA	-0.000244387	0.000545006	1.47802e-05	0.861237	500
W92	1	42258910	44903305	-0.000172496	NA	-0.000492052	4.70342e-05	1.17594e-05	0.959882	500
W93	1	42740228	45398373	-0.000397838	NA	-0.000321204	-0.000222178	1.07556e-05	0.903447	500
W94	1	43443436	46057263	-0.000627828	NA	-0.000127446	9.50293e-05	1.18375e-05	0.855207	500
W95	1	43836654	46572997	-0.00107681	NA	-0.000176337	0.000771657	1.16878e-05	0.752783	500
W96	1	44236960	47046311	-0.0012437	NA	-0.000117298	0.00113547	1.26013e-05	0.726073	500
W97	1	44913993	47606699	-0.00130238	NA	-7.60214e-05	0.00131261	1.33698e-05	0.721702	500
W98	1	45407551	48090549	-0.0014892	-8.78564	2.16495e-05	0.00132713	1.38724e-05	0.68928	500
W99	1	46069634	48599135	-0.00166447	-3.65009	0.000166049	0.00125231	1.45885e-05	0.662993	500
W100	1	46589213	49011657	-0.00158234	-3.33986	0.000462818	0.000484991	1.46544e-05	0.679352	500
W101	1	47048153	49606225	-0.00157523	-5.70866	0.000352522	0.000215991	1.51605e-05	0.685798	500
W102	1	47608001	50137064	-0.00202337	-2.79406	0.000448782	0.00116854	1.36886e-05	0.584458	500
W103	1	48095365	50622082	-0.00206345	-2.33762	0.000420849	0.00185147	1.03189e-05	0.52064	500
W104	1	48599751	51126716	-0.00211457	-2.12245	0.000587715	0.0016889	9.7887e-06	0.499127	500
W105	1	49018689	51678038	-0.00207675	-2.39032	0.000447811	0.00168563	9.9349e-06	0.509976	500
W106	1	49617263	52120663	-0.00218476	-2.17617	0.000564841	0.00178442	9.698e-06	0.482955	500
W107	1	50137962	52507059	-0.00192903	-2.8809	0.000417826	0.00107307	9.9644e-06	0.541131	500
W108	1	50623084	52889663	-0.00174812	-3.54975	0.000398555	0.000608495	1.04994e-05	0.589545	500
W109	1	51132324	53231278	-0.00157426	NA	-0.000137073	0.000649711	1.24117e-05	0.654983	500
W110	1	51681944	53741954	-0.00144206	NA	-0.00015571	0.00089968	1.24173e-05	0.682368	500
W111	1	52121657	54238633	-0.00113912	NA	-0.000247442	0.000721882	1.24261e-05	0.746583	500
W112	1	52511173	54898775	-0.00108929	NA	-0.000107881	0.000507058	1.18561e-05	0.751735	500
W113	1	52893209	55551718	-0.00104402	NA	-8.69861e-05	0.000147653	1.13094e-05	0.756219	500
W114	1	53232499	55950673	-0.000913266	NA	-4.4128e-05	-6.17333e-05	1.31053e-05	0.800829	500
W115	1	53750481	56321224	-0.000745482	NA	-0.000166775	-0.000463398	9.6609e-06	0.810452	500
W116	1	54252501	56635672	-0.000746399	NA	-0.000263931	-0.000557529	1.00397e-05	0.81377	500
W117	1	54912619	57143247	-0.000575021	NA	-0.000544514	-0.000573514	1.14086e-05	0.864819	500
W118	1	55554393	57668777	-0.000471759	NA	-0.000759659	-0.000658052	1.30149e-05	0.895959	500
W119	1	55954700	58137871	-0.000298608	NA	-0.000838271	-0.00065033	1.47622e-05	0.938052	500
W120	1	56324596	58566672	-0.00041561	NA	-0.00105144	-0.000379924	1.56288e-05	0.916273	500
W121	1	56639971	58955755	-0.000512177	NA	-0.00097116	-0.00026866	1.41178e-05	0.891574	500
W122	1	57144222	59555496	-0.000504752	NA	-0.000872791	-0.000353857	1.24427e-05	0.886216	500
W123	1	57669483	60061327	-0.000518232	NA	-0.000838447	-0.000272783	1.24618e-05	0.883288	500
W124	1	58146272	60464803	-0.000559965	NA	-0.000791568	-0.00029145	1.24554e-05	0.873933	500
W125	1	58572000	60785807	-0.000470335	NA	-0.000618942	-0.000471264	1.29402e-05	0.895974	500
W126	1	58961212	61216141	-0.000294446	NA	-0.000429894	-0.000712751	1.34619e-05	0.936037	500
W127	1	59563871	61580916	-0.000330054	NA	-0.000430201	-0.000721378	1.42351e-05	0.930291	500
W128	1	60065759	62118288	-0.000363875	NA	-0.000406988	-0.000633496	1.48834e-05	0.924855	500
W129	1	60472099	62601189	-0.000426905	NA	-0.000220341	-0.000677799	1.58964e-05	0.914731	500
W130	1	60790377	63070424	-0.000466464	NA	-0.000106235	-0.000816574	1.74192e-05	0.91101	500
W131	1	61219155	63602126	-0.000647193	NA	-0.000515548	-0.000915853	1.47386e-05	0.866127	500
W132	1	61589954	63955262	-0.000699461	NA	-0.000692892	-0.000682594	1.44288e-05	0.853904	500
W133	1	62137916	64372955	-0.000595576	NA	-0.000676448	-0.000385546	2.11113e-05	0.896865	500
W134	1	62603896	64872871	-0.00059428	NA	-0.000876246	-0.000262715	1.22135e-05	0.864972	500
W135	1	63071199	65358926	-0.00059313	NA	-0.00108774	-0.000128088	1.13402e-05	0.86019	500
W136	1	63611031	65838513	-0.000533575	NA	-0.000836686	2.81565e-05	1.07226e-05	0.87056	500
W137	1	63963167	66063270	-0.000385616	NA	-0.00077646	-0.000171191	8.5326e-06	0.894975	500
W138	1	64374860	66601705	-0.000275841	NA	-0.000633897	-0.000559801	6.58102e-06	0.914372	500
W139	1	64878156	67093458	-0.000233658	NA	-0.000567728	-0.000706663	7.28874e-06	0.931031	500
W140	1	65360036	67533035	-0.000226847	NA	-0.000611573	-0.000790711	7.62558e-06	0.934529	500
W141	1	65848003	67825631	-0.000418417	NA	-0.000624445	-0.000572639	8.83191e-06	0.888033	500
W142	1	66064232	68270302	-0.000530309	NA	-0.000478167	-0.000536194	9.36547e-06	0.862426	500
W143	1	66604610	68594579	-0.000602045	NA	-0.000684814	-0.000605044	1.05747e-05	0.853121	500
W144	1	67096313	68832237	-0.000564736	NA	-0.000724267	-0.000609908	9.9403e-06	0.857843	500
W145	1	67535964	68998337	-0.000591957	NA	-0.000645023	-0.000595644	9.17196e-06	0.845032	500
W146	1	67827978	69164657	-0.000293676	NA	-0.000665562	-0.000864884	8.69735e-06	0.920677	500
W147	1	68274974	69529426	-0.000192431	NA	-0.000629014	-0.000938458	7.92618e-06	0.945507	500
W148	1	68610222	70095584	-0.000259672	NA	-0.000536348	-0.000856836	7.20439e-06	0.922929	500
W149	1	68833175	70424054	-0.00025149	NA	-0.000479989	-0.000897001	7.66211e-06	0.927608	500
W150	1	69002530	70755405	-0.000184129	NA	-0.00043812	-0.000886122	7.33903e-06	0.945811	500
W151	1	69165595	71364289	-0.000275114	NA	-0.000454895	-0.000909882	6.66115e-06	0.91511	500
W152	1	69535888	72193451	-0.000290855	NA	-0.000573487	-0.000885194	7.18472e-06	0.913591	500
W153	1	70097878	72513979	-0.000247878	NA	-0.000715338	-0.000972548	9.41768e-06	0.935623	500
W154	1	70426665	73071203	-0.000200019	NA	-0.000605675	-0.000818665	8.56467e-06	0.94551	500
W155	1	70763514	73844948	-0.000174373	NA	-0.000568414	-0.000823053	9.20209e-06	0.954161	500
W156	1	71366061	74181258	-7.67583e-05	NA	-0.000520198	-0.000801864	9.23051e-06	0.979844	500
W157	1	72203173	74787426	-4.59349e-05	NA	-0.000425817	-0.000792384	8.41725e-06	0.987368	500
W158	1	72515294	75216168	0.000122534	NA	-8.96538e-05	-0.000622232	8.12351e-06	0.965708	500
W159	1	73088834	75581179	0.000162024	NA	0.000137622	-0.000612429	9.0496e-06	0.957047	500
W160	1	73845794	75859834	0.000272086	NA	0.000754561	-0.000566979	1.10543e-05	0.934778	500
W161	1	74185062	76205991	0.000311456	NA	0.00076509	-0.000392888	1.28689e-05	0.930814	500
W162	1	74789253	76690630	0.000154506	NA	0.00135097	-0.000317567	1.26574e-05	0.96536	500
W163	1	75220236	77336260	7.19679e-05	NA	0.0012874	-0.000363973	1.17806e-05	0.983271	500
W164	1	75582248	77930147	0.000115119	NA	0.00116554	-0.000354564	1.16115e-05	0.97305	500
W165	1	75861057	78453663	4.08448e-05	NA	0.000644855	-0.000413671	1.00286e-05	0.989709	500
W166	1	76207235	78818770	3.55836e-05	NA	0.000766415	-0.000528452	1.03562e-05	0.991178	500
W167	1	76710098	79287538	0.000122875	NA	0.000450379	-0.000520108	1.04394e-05	0.969664	500
W168	1	77340562	79757250	5.4057e-05	NA	0.000358526	-0.000563556	7.8552e-06	0.984612	500
W169	1	77931638	80286821	-5.92963e-05	NA	0.000291362	-0.000538186	7.84771e-06	0.983113	500
W170	1	78460662	80816170	5.22563e-05	NA	0.000402712	-0.000406956	8.91826e-06	0.986039	500
W171	1	78826134	81381998	0.000107269	NA	0.00040317	-0.000202007	8.93933e-06	0.97138	500
W172	1	79290900	81854577	0.000237203	1.64275	0.000303152	6.87759e-05	6.07018e-06	0.923301	500
W173	1	79760684	82390785	0.00032661	1.07013	0.00022174	0.000420091	9.05005e-06	0.913545	500
W174	1	80287686	82838702	0.000486731	3.00924	3.05883e-05	0.000855283	6.13833e-06	0.844254	500
W175	1	80816596	83522052	0.000462183	3.85696	1.31643e-05	0.00109078	8.50955e-06	0.874111	500
W176	1	81383593	84160531	0.00049051	NA	-2.57448e-05	0.00126128	5.22819e-06	0.83014	500
W177	1	81867620	84676926	0.00043055	NA	-7.4791e-05	0.00137393	4.6779e-06	0.842211	500
W178	1	82405576	85110291	0.00043587	NA	-7.65198e-05	0.0013921	4.97773e-06	0.845109	500
W179	1	82846064	85790627	0.000356881	NA	-1.67288e-05	0.00106905	5.57471e-06	0.879856	500
W180	1	83541324	86325192	0.000425035	NA	-4.06192e-05	0.00101185	6.9167e-06	0.871611	500
W181	1	84170791	86836561	0.000471021	2.185	4.33578e-05	0.00107179	8.23656e-06	0.869635	500
W182	1	84680569	87362802	0.000489512	0.936713	0.000276728	0.000986869	1.43405e-05	0.897148	500
W183	1	85130568	87847124	0.000782864	0.944124	0.000388798	0.00176845	1.08818e-05	0.812408	500
W184	1	85797044	88717216	0.000929619	0.919407	0.000405148	0.00252337	1.31351e-05	0.797564	500
W185	1	86333780	89092520	0.000824618	0.676414	0.000546821	0.00271791	1.68974e-05	0.841007	500
W186	1	86839174	89677748	0.000448089	0.432796	0.000453649	0.00236288	1.50339e-05	0.907997	500
W187	1	87370249	90277694	0.000355631	0.663943	0.000140169	0.00204685	1.33455e-05	0.922449	500
W188	1	87851973	90686166	-0.000203535	-1.70652	2.51015e-05	0.000566704	1.45313e-05	0.957419	500
W189	1	88721964	91164423	-0.000437604	NA	-0.000128152	-0.00023938	1.43044e-05	0.907887	500
W190	1	89096327	91722842	-0.000553246	NA	-0.000534518	-0.000417133	1.476e-05	0.885497	500
W191	1	89685218	92076075	-0.000522252	NA	-0.000789276	-0.000858031	2.14532e-05	0.910225	500
W192	1	90280297	92438243	-0.000483551	NA	-0.00102559	-0.000952054	1.59852e-05	0.903736	500
W193	1	90689089	92994652	-0.00031183	NA	-0.00120603	-0.000131807	1.56132e-05	0.937098	500
W194	1	91172885	93376297	-0.000212519	NA	-0.00113106	4.53522e-05	1.75797e-05	0.959575	500
W195	1	91724057	93821277	-0.000322266	NA	-0.000911074	0.000347729	1.59242e-05	0.935634	500
W196	1	92078509	94207832	-0.000693236	NA	-0.000799763	0.00141413	1.53982e-05	0.859773	500
W197	1	92442440	94660273	-0.000952461	NA	-0.000349898	0.00149859	1.69806e-05	0.817208	500
W198	1	93002601	95180304	-0.00119526	NA	-6.13055e-05	0.000881189	1.51019e-05	0.758409	500
W199	1	93380507	95778356	-0.00122126	-13.9209	1.01755e-05	0.000756352	1.19278e-05	0.723628	500
W200	1	93823488	96205117	-0.00125501	-5.32672	6.83922e-05	0.000811656	1.09925e-05	0.705036	500
W201	1	94212819	96402929	-0.000964726	-20.8534	6.27592e-06	0.000341016	9.95652e-06	0.759804	500
W202	1	94669980	96843288	-0.000881516	NA	-4.32096e-05	0.000437088	8.8199e-06	0.766601	500
W203	1	95184032	97157865	-0.000931036	NA	-8.92573e-05	0.000490012	8.78548e-06	0.753437	500
W204	1	95780803	97813512	-0.000961852	NA	-0.000164713	0.00052459	1.56435e-05	0.80786	500
W205	1	96207860	98328362	-0.000811589	-3.7645	0.000188632	0.000246401	1.71257e-05	0.84452	500
W206	1	96405691	98752886	-0.000638796	NA	0.000379632	-0.000120633	1.42664e-05	0.865699	500
W207	1	96844097	99215719	-0.000360784	NA	0.000275797	-4.37336e-05	1.02762e-05	0.91039	500
W208	1	97167283	99601552	-3.53347e-05	-0.135094	0.000431531	0.000158534	1.1304e-05	0.991615	500
W209	1	97814820	100052224	1.36217e-05	0.0419877	0.000444855	0.000236594	1.24444e-05	0.996919	500
W210	1	98329048	100468920	8.61123e-05	0.545383	0.00014938	0.000166891	1.17041e-05	0.979919	500
W211	1	98754671	100945748	-6.76573e-06	NA	-7.55748e-05	0.000146182	1.15456e-05	0.998411	500
W212	1	99220587	101342687	-0.000145026	NA	5.17802e-05	-3.44498e-05	1.40444e-05	0.969131	500
W213	1	99605557	101909609	-0.000190416	NA	3.37904e-05	-0.000368631	1.09202e-05	0.95405	500
W214	1	100053006	102397725	-0.000229707	NA	7.51175e-05	-0.000514745	1.01031e-05	0.942388	500
W215	1	100472187	102813185	-0.000364075	NA	-1.84487e-06	-0.000492454	1.39847e-05	0.922443	500
W216	1	100950729	103223076	-0.000400937	NA	0.000101723	-0.000574793	1.20104e-05	0.907898	500
W217	1	101346641	103750825	-0.000644387	NA	0.000206101	-0.000621688	1.01845e-05	0.83998	500
W218	1	101910162	104375908	-0.000873142	NA	0.00070909	-0.000659376	9.24952e-06	0.77404	500
W219	1	102399013	104896281	-0.000779138	NA	0.0014452	-0.000837205	9.10627e-06	0.796258	500
W220	1	102817465	105401355	-0.000840851	NA	0.00145176	-0.000709061	8.9611e-06	0.778794	500
W221	1	103234850	105900412	-0.000749254	-1.24285	0.00161764	0.000224667	1.28338e-05	0.834334	500
W222	1	103754337	106385939	-0.000374101	-0.34085	0.00125008	0.000963635	1.7161e-05	0.928044	500
W223	1	104381153	106870732	-0.00039041	-0.552883	0.000439489	0.00113456	1.48331e-05	0.919258	500
W224	1	104901456	107348913	-0.00033441	NA	-0.000249902	0.0012318	1.12925e-05	0.92073	500
W225	1	105405541	107611052	-0.000257355	NA	-0.000247167	0.00104939	1.36896e-05	0.944547	500
W226	1	105909984	108009680	-0.000161435	NA	-0.000361224	0.0010099	2.08363e-05	0.971788	500
W227	1	106389701	108388229	-0.000293348	NA	-0.000442912	0.000547859	1.7691e-05	0.944397	500
W228	1	106873696	108728784	-0.000181615	NA	-0.000458545	0.000575215	1.16899e-05	0.957637	500
W229	1	107350265	109226610	-4.22439e-05	NA	-0.000370154	0.000565385	1.19701e-05	0.990258	500
W230	1	107616613	109892590	0.000116861	NA	-0.000321763	0.000523203	1.07922e-05	0.971623	500
W231	1	108011171	110374136	8.01896e-05	NA	-0.000326794	1.21558e-05	1.07579e-05	0.980495	500
W232	1	108390815	110891497	0.000188485	NA	-0.000176162	-0.000119604	1.22041e-05	0.956972	500
W233	1	108774334	111305556	8.22048e-05	NA	-9.36984e-05	-0.000156682	7.39059e-06	0.975877	500
W234	1	109229357	111749188	-0.00019665	NA	-0.000144884	-0.000278515	8.3281e-06	0.945672	500
W235	1	109897614	112122574	-0.000325805	NA	-8.34607e-06	-0.000384301	8.829e-06	0.912688	500
W236	1	110389266	112513084	-0.000387783	NA	2.7088e-05	-0.000503512	9.39839e-06	0.899343	500
W237	1	110895781	113124132	-0.00059088	NA	0.000132861	-0.000615724	8.05983e-06	0.835127	500
W238	1	111307409	113390482	-0.000616788	NA	0.000386326	-0.000750355	1.02403e-05	0.84716	500
W239	1	111751747	113883575	-0.00052352	NA	0.000369401	-0.000780277	8.9244e-06	0.860888	500
W240	1	112124030	114251613	-0.000517171	NA	0.000154224	-0.000733334	9.82266e-06	0.868933	500
W241	1	112516629	114849500	-0.000496967	NA	0.000193931	-0.000668354	9.87949e-06	0.87437	500
W242	1	113135381	115342907	-0.000508481	NA	2.13541e-06	-0.000533611	1.50552e-05	0.895737	500
W243	1	113393524	115927251	-0.000317685	NA	-9.9588e-05	-0.000535232	1.09605e-05	0.923554	500
W244	1	113887543	116679326	-0.000270437	NA	-6.78614e-05	-0.000515775	1.07607e-05	0.934296	500
W245	1	114257495	117003117	-0.000195913	NA	-3.35858e-05	-0.000538087	7.53274e-06	0.943094	500
W246	1	114850802	117423958	-0.000187304	NA	-6.66809e-05	-0.000666015	9.04729e-06	0.950347	500
W247	1	115346504	117946554	-5.7261e-05	NA	9.46664e-05	-0.000792442	9.0806e-06	0.984839	500
W248	1	115944602	118310758	-3.20718e-05	NA	-5.92676e-05	-0.000815391	1.04105e-05	0.992069	500
W249	1	116680674	118575139	4.54899e-05	NA	-5.08047e-05	-0.000805258	1.25906e-05	0.989771	500
W250	1	117003815	118973161	-8.4792e-05	NA	0.00016622	-0.000784657	1.31686e-05	0.981358	500
W251	1	117426746	119275340	-0.000166817	NA	0.000452999	-0.000742362	1.34663e-05	0.963742	500
W252	1	117947599	119813363	-0.000284772	NA	0.00034398	-0.000767676	1.43368e-05	0.940048	500
W253	1	118312448	120295119	-0.000345997	NA	0.00027408	-0.000745993	1.07589e-05	0.915991	500
W254	1	118576204	120648889	-0.000416472	NA	0.000321377	-0.000795554	1.18512e-05	0.903709	500
W255	1	118973792	121271488	-0.000393148	NA	9.87168e-05	-0.000702247	1.00447e-05	0.901278	500
W256	1	119279169	121841959	-0.000307968	NA	-0.000374691	-0.000606177	1.35929e-05	0.933429	500
W257	1	119814856	122295680	-0.000300961	NA	-0.000451022	-0.000604499	1.08095e-05	0.927064	500
W258	1	120298547	122730737	-0.000256529	NA	-0.00039258	-0.000655889	1.43113e-05	0.945936	500
W259	1	120652562	123263600	-0.000110103	NA	-0.000558466	-0.000746652	1.26815e-05	0.975335	500
W260	1	121273813	123865143	0.000322182	NA	-0.000253754	-0.000643672	1.5668e-05	0.935128	500
W261	1	121843248	124280243	0.000286708	NA	1.45099e-06	-0.000701315	1.38448e-05	0.93858	500
W262	1	122299408	124759763	0.000292707	NA	-9.23353e-05	-0.00017136	1.51705e-05	0.940095	500
W263	1	122733102	125039320	0.000379983	NA	-0.000134098	9.84039e-05	1.35623e-05	0.91782	500
W264	1	123270508	125514822	0.00015961	NA	-0.000271147	0.000193407	1.42469e-05	0.96627	500
W265	1	123869462	125746980	-0.000297367	NA	-0.000597801	-0.000129687	1.62759e-05	0.941242	500
W266	1	124285558	126228441	-0.00030923	NA	-0.000669515	-0.000108805	1.68105e-05	0.93988	500
W267	1	124761383	126849438	-0.000174482	NA	-0.000546832	-0.000326317	1.63159e-05	0.965545	500
W268	1	125040443	127480610	-0.00029785	NA	-0.000514242	-0.000406683	1.88025e-05	0.945237	500
W269	1	125516628	127931960	-0.000537059	NA	-0.000253859	-0.000272291	1.28772e-05	0.881032	500
W270	1	125751082	128485093	-0.000525081	NA	-0.000190365	-0.000276194	1.14071e-05	0.876453	500
W271	1	126230521	128764840	-0.00049641	NA	-0.000210384	-0.000462939	1.47123e-05	0.897026	500
W272	1	126850263	129022898	-0.000599937	NA	-0.000265172	-0.000704454	1.26357e-05	0.865974	500
W273	1	127482336	129551609	-0.000446612	NA	-0.00020472	-0.000704214	9.42881e-06	0.884359	500
W274	1	127933531	129988245	-0.000258863	NA	-0.000415196	-0.000945389	9.56318e-06	0.933288	500
W275	1	128486623	130519110	-0.000351606	NA	-0.000414229	-0.000957391	8.53687e-06	0.904214	500
W276	1	128765506	130855076	-0.00036755	NA	-0.000437837	-0.000973221	7.76961e-06	0.895094	500
W277	1	129027171	131267460	-0.000343826	NA	-0.000322812	-0.0010585	7.98109e-06	0.903133	500
W278	1	129552990	131706233	-0.000522011	NA	-0.000560323	-0.00109529	1.08793e-05	0.87425	500
W279	1	129994308	132188359	-0.00037697	NA	-0.00043089	-0.000917215	1.08285e-05	0.908796	500
W280	1	130526360	132781345	-0.000221353	NA	-0.000616031	-0.000888406	1.0982e-05	0.946745	500
W281	1	130860026	133431095	-0.000239693	NA	-0.000725555	-0.000850686	1.04417e-05	0.940869	500
W282	1	131269582	133946585	-0.000220932	NA	-0.000791915	-0.000622626	1.13715e-05	0.947763	500
W283	1	131733207	134339137	-0.000165804	NA	-0.000676257	-0.000707492	1.365e-05	0.964205	500
W284	1	132188861	134560926	-0.000283509	NA	-0.000901053	-0.000861007	1.13836e-05	0.933034	500
W285	1	132793737	134996598	-0.000260741	NA	-0.000907377	-0.000825439	1.15815e-05	0.938928	500
W286	1	133439470	135513142	-0.00024271	NA	-0.00075272	-0.000581594	1.08998e-05	0.941396	500
W287	1	133949794	135916803	-0.000165281	NA	-0.000708168	-0.000690281	1.10862e-05	0.960409	500
W288	1	134339686	136253792	-0.000305546	NA	-0.000518436	-0.000647465	9.7749e-06	0.922148	500
W289	1	134562235	136728784	-0.000316439	NA	-0.000274804	-0.000587799	8.7275e-06	0.914699	500
W290	1	135000345	137242534	-0.000460926	NA	-0.000147405	-0.000450474	7.64207e-06	0.867579	500
W291	1	135513701	137682900	-0.000538262	NA	-0.000326112	-0.000564457	8.46931e-06	0.853263	500
W292	1	135918561	138125032	-0.000661088	NA	-0.000448693	-0.000404801	7.33548e-06	0.807163	500
W293	1	136256277	138496937	-0.000588479	NA	-0.000546456	-0.000135629	7.61567e-06	0.831137	500
W294	1	136733886	138826005	-0.000486435	NA	-0.000611006	-5.72151e-05	7.82795e-06	0.861975	500
W295	1	137243307	139184099	-0.000250152	NA	-0.000314951	-0.000284072	9.1677e-06	0.934155	500
W296	1	137685546	139849258	-7.79006e-05	NA	-8.94725e-05	-0.000310659	8.91873e-06	0.97919	500
W297	1	138131908	140152411	-0.000232974	NA	0.000395834	-0.000418549	1.03866e-05	0.942372	500
W298	1	138501143	140349544	-8.97969e-05	NA	0.000891893	-0.000724842	1.19658e-05	0.97929	500
W299	1	138826974	140621741	-0.000250798	NA	0.000950552	-0.000548304	1.28299e-05	0.944179	500
W300	1	139184646	140869068	-0.000484295	NA	0.000701662	-0.000371092	1.40942e-05	0.897358	500
W301	1	139850233	141305993	-0.000401444	NA	0.000801437	-0.000209775	1.78623e-05	0.924327	500
W302	1	140153331	141578208	-0.000152872	NA	0.000292376	-0.000270194	1.93233e-05	0.972258	500
W303	1	140351903	141817254	2.22442e-05	NA	-0.000195577	-4.28855e-05	1.90733e-05	0.995936	500
W304	1	140622427	142154525	0.000232677	NA	-8.76449e-05	-0.000128477	1.79616e-05	0.956217	500
W305	1	140875503	142530263	0.000253345	NA	0.000151091	-0.000107086	2.23658e-05	0.957278	500
W306	1	141310711	142827211	0.000157432	NA	0.000298847	-0.000112468	1.70096e-05	0.96955	500
W307	1	141579135	143070285	7.24439e-05	NA	0.000846667	-0.00012412	1.47888e-05	0.98497	500
W308	1	141823426	143425826	-0.000122246	NA	0.00147453	-0.000465529	1.39791e-05	0.973917	500
W309	1	142159909	143810169	-0.000200619	NA	0.0019334	-0.000758728	1.16851e-05	0.9532	500
W310	1	142530477	144248898	-0.000234373	NA	0.0022095	-0.000844721	1.24914e-05	0.947128	500
W311	1	142829445	144589518	-0.000300569	NA	0.00232746	-0.000842239	9.71779e-06	0.923188	500
W312	1	143074227	144935961	-0.000333524	NA	0.00214151	-0.000862193	1.0377e-05	0.917538	500
W313	1	143431742	145261392	-0.000488711	NA	0.00160712	-0.000790372	1.14407e-05	0.885117	500
W314	1	143810697	145602335	-0.000407076	NA	0.00125289	-0.000465733	1.30407e-05	0.910248	500
W315	1	144251646	145941006	-0.000270613	NA	0.000547235	-0.000450995	1.29241e-05	0.939996	500
W316	1	144593354	146242466	-0.000260401	NA	3.80678e-05	-0.00055602	1.23039e-05	0.940822	500
W317	1	144937191	146810359	6.39949e-05	NA	-8.02376e-05	-0.000474264	1.28899e-05	0.985779	500
W318	1	145262367	147160783	0.000211907	NA	-4.38735e-05	-0.000481827	1.40911e-05	0.954982	500
W319	1	145603055	147506182	5.9549e-05	NA	0.000178068	-0.000604326	1.33692e-05	0.987006	500
W320	1	145942582	147869536	0.000130557	NA	0.000229383	-0.000511579	1.08857e-05	0.968435	500
W321	1	146245132	148309128	0.000131568	NA	0.000214796	-0.000492824	9.72923e-06	0.966355	500
W322	1	146811165	148582029	6.82866e-06	NA	0.000267227	-0.000536731	1.00486e-05	0.998281	500
W323	1	147161333	148942437	-0.000100043	NA	0.000128528	-0.000582484	7.71909e-06	0.971276	500
W324	1	147510319	149324955	-0.000116677	NA	0.00010793	-0.00076727	8.20189e-06	0.967503	500
W325	1	147873092	149653059	-0.000324333	NA	0.000182461	-0.000875481	7.20563e-06	0.90383	500
W326	1	148317434	150067644	-0.000326374	NA	7.98035e-05	-0.000968306	8.69601e-06	0.911873	500
W327	1	148591642	150406458	-0.000447898	NA	-7.78893e-05	-0.00113269	8.75463e-06	0.879678	500
W328	1	148947089	150685663	-0.000234632	NA	0.000237784	-0.0011489	9.80722e-06	0.940276	500
W329	1	149328203	151035908	-0.000117427	NA	-0.000170763	-0.00103998	1.08887e-05	0.971612	500
W330	1	149654639	151342869	0.000124271	NA	-0.000265693	-0.00118256	1.44098e-05	0.973884	500
W331	1	150070246	151645896	0.000102309	NA	-0.000270442	-0.001353	1.48499e-05	0.978819	500
W332	1	150406999	152026417	0.000370294	NA	-0.000355325	-0.00120617	1.58336e-05	0.925857	500
W333	1	150686216	152267129	0.000443485	NA	-0.000644138	-0.000983416	1.57479e-05	0.911018	500
W334	1	151037031	152651910	0.000310525	NA	-0.000462897	-0.00083536	1.44038e-05	0.93479	500
W335	1	151343633	153111206	0.000293627	NA	-0.000516518	-0.000712915	1.25306e-05	0.933892	500
W336	1	151647634	153462390	0.000465416	NA	-0.000323925	-0.000385956	1.54396e-05	0.905714	500
W337	1	152028569	153797567	0.000763908	NA	0.000188847	-0.000156006	1.58588e-05	0.847879	500
W338	1	152269998	154097966	0.00084875	5.22589	0.000229435	0.000114968	1.31869e-05	0.815197	500
W339	1	152652787	154528103	0.000791084	NA	-5.89151e-06	0.000207291	1.88293e-05	0.855341	500
W340	1	153112422	154851885	0.00079977	3.62318	0.000275307	0.000176984	1.39718e-05	0.830576	500
W341	1	153463918	155230188	0.000855617	3.89256	0.000282299	0.000171151	1.93601e-05	0.845817	500
W342	1	153798507	155590749	0.000627049	NA	-0.000253191	0.00036026	1.73362e-05	0.880291	500
W343	1	154102242	155838061	0.000293629	NA	-0.000280005	0.000235161	2.38397e-05	0.952046	500
W344	1	154529305	156116231	0.000609577	NA	-0.000108323	1.70427e-05	2.07827e-05	0.893629	500
W345	1	154856966	156457586	0.00063848	NA	-0.000638765	0.000890886	2.46684e-05	0.897713	500
W346	1	155231132	156797115	0.000982887	NA	-0.000305722	0.00129871	3.09262e-05	0.859711	500
W347	1	155591710	157160634	0.00108516	NA	-0.000312111	0.00124259	2.97138e-05	0.842205	500
W348	2	83872	2194458	1.4866e-05	NA	-0.000202677	-0.000764849	1.37867e-05	0.996806	500
W349	2	724166	2777084	0.000471008	NA	-0.000538604	-0.000706518	1.51274e-05	0.903611	500
W350	2	1028641	3249122	0.000838353	NA	-0.000200413	-0.00138386	1.3554e-05	0.819867	500
W351	2	3252983	5025142	0.000473534	NA	-0.000973589	-0.00148224	1.11353e-05	0.887154	500
W352	2	1344805	3721038	0.000623866	NA	-0.000443994	-0.00154999	1.20566e-05	0.857411	500
W353	2	1738817	4067012	0.000549405	NA	-0.000606502	-0.00159023	1.19615e-05	0.873784	500
W354	2	2200311	4327136	0.000523707	NA	-0.000823044	-0.00141476	1.18403e-05	0.879031	500
W355	2	2780044	4655242	0.000601231	NA	-0.000816482	-0.00172573	1.16156e-05	0.859972	500
W356	2	3727296	5385687	0.000531653	NA	-0.00110842	-0.00116568	1.02625e-05	0.868189	500
W357	2	4072796	5726274	0.000293326	NA	-0.0010566	-0.00103557	9.92024e-06	0.9258	500
W358	2	4327962	6142264	-0.000299553	NA	-0.000934609	-0.00121984	1.29462e-05	0.93365	500
W359	2	4655818	6610243	-0.000589331	NA	-0.000799435	-0.000657996	1.21879e-05	0.865947	500
W360	2	5027182	7001541	-0.00105657	NA	-0.000664659	-0.000346052	1.27818e-05	0.767589	500
W361	2	5389264	7423025	-0.0012462	NA	-0.0008897	-0.000142708	1.3404e-05	0.733567	500
W362	2	5731502	7976245	-0.00140006	NA	-0.000819727	0.000156685	1.32263e-05	0.70026	500
W363	2	6142866	8390449	-0.00145904	NA	-0.00101497	0.00044524	1.51237e-05	0.707528	500
W364	2	6611676	8844969	-0.00116143	NA	-0.00100491	0.000140267	1.56812e-05	0.769298	500
W365	2	7009291	9342938	-0.00101792	NA	-0.00096033	0.000156137	1.59904e-05	0.799065	500
W366	2	7429445	9921889	-0.00102164	NA	-0.000645658	-0.0004227	1.36201e-05	0.781913	500
W367	2	7976793	10514454	-0.000672198	NA	-0.000919666	-0.000726542	1.17982e-05	0.844845	500
W368	2	8395800	11091343	-0.000391345	NA	-0.000747344	-0.00085968	1.03452e-05	0.903159	500
W369	2	8850090	11468766	-0.000428596	NA	-0.000766126	-0.00108218	1.10012e-05	0.897184	500
W370	2	9347706	11858933	-0.000322144	NA	-0.000625081	-0.00134519	1.16227e-05	0.924718	500
W371	2	9932982	12207908	-0.000252727	NA	-0.000636379	-0.00120364	1.38638e-05	0.945885	500
W372	2	10533803	12679896	-0.000255041	NA	-0.000631408	-0.000896669	1.48536e-05	0.947239	500
W373	2	11860959	13869774	-0.000310708	NA	-0.00131293	-0.00101259	1.65651e-05	0.939148	500
W374	2	11098071	13168802	-0.00023683	NA	-0.000787413	-0.000845962	1.8779e-05	0.956416	500
W375	2	11472361	13522631	-0.000435391	NA	-0.000841013	-0.000809856	1.86627e-05	0.919722	500
W376	2	12213957	14338966	-0.000376198	NA	-0.00130663	-0.000984156	1.32197e-05	0.917592	500
W377	2	12690693	14823088	-0.00039976	NA	-0.00122462	-0.00109139	1.3076e-05	0.911973	500
W378	2	13171743	15186298	-0.00068324	NA	-0.00125131	-0.000472388	1.22049e-05	0.844946	500
W379	2	13526610	15520666	-0.000583622	NA	-0.0012518	-0.000180526	1.434e-05	0.877515	500
W380	2	13881194	15965324	-0.00037287	NA	-0.00121943	0.000221967	1.57998e-05	0.925263	500
W381	2	14339841	16504137	-0.000120399	NA	-0.00124226	0.000537704	1.79064e-05	0.977301	500
W382	2	15967374	18457929	0.000731261	NA	-0.000831587	-0.000238281	1.46844e-05	0.84866	500
W383	2	14827278	17123040	0.000312045	NA	-0.00110006	0.000709744	1.86074e-05	0.942332	500
W384	2	15189258	17570662	0.000757016	NA	-0.00119915	-0.000356703	1.84951e-05	0.860273	500
W385	2	15522559	18012804	0.000992669	NA	-0.000987216	-0.00049074	1.66678e-05	0.807893	500
W386	2	16521367	18741753	0.000677253	NA	-0.000852364	-0.000530018	1.43825e-05	0.858267	500
W387	2	17126401	19166434	0.000459889	NA	-0.000828261	-0.000735734	1.48405e-05	0.904975	500
W388	2	17578000	19589641	0.000377738	NA	-0.000708556	-0.00066605	1.94657e-05	0.931771	500
W389	2	18015872	20105766	0.000164374	NA	-0.000787624	-0.00078099	1.6301e-05	0.967525	500
W390	2	18459562	20536931	0.000410155	NA	-0.00037192	-0.00143295	1.66449e-05	0.919921	500
W391	2	20106896	22551147	0.00104918	NA	0.00215229	-0.000923573	1.01978e-05	0.742498	500
W392	2	18742832	21153313	0.000439177	NA	0.000972616	-0.0013459	1.32972e-05	0.904137	500
W393	2	19168342	21544744	0.000436744	NA	0.0014726	-0.00140899	1.20564e-05	0.899905	500
W394	2	19591664	21923605	0.000779668	NA	0.00190399	-0.0011047	1.1087e-05	0.814865	500
W395	2	20539504	23056818	0.00121014	NA	0.00220246	-0.000731662	9.83331e-06	0.699564	500
W396	2	21158167	23493382	0.00169986	NA	0.00151747	-0.000233483	1.38666e-05	0.648039	500
W397	2	21550249	23726353	0.0019687	3.36568	0.00137715	0.000248444	1.337e-05	0.590294	500
W398	2	21928150	24145008	0.00191819	3.37566	0.00118001	0.000273639	1.20329e-05	0.58028	500
W399	2	22552338	24494892	0.00172941	3.92827	0.0010562	0.000183505	1.10964e-05	0.603644	500
W400	2	24145556	26236814	0.000582418	NA	-6.48715e-05	-0.000286655	1.00585e-05	0.854295	500
W401	2	23058753	25017516	0.00161908	2.30617	0.00085617	0.000575696	1.42296e-05	0.667769	500
W402	2	23498287	25660645	0.00110918	4.09821	0.000570211	0.000128464	9.4648e-06	0.718447	500
W403	2	23729812	25943528	0.000887572	NA	0.000216377	-8.1526e-05	1.06789e-05	0.785924	500
W404	2	24496758	26751214	0.000426506	NA	-0.000204416	-0.000400641	1.32037e-05	0.906562	500
W405	2	25019765	27063408	0.000317539	NA	-0.000567196	-0.000819199	9.90279e-06	0.919625	500
W406	2	25661726	27409944	0.000415772	NA	-0.000588873	-0.000752768	1.05849e-05	0.898311	500
W407	2	25944302	27749898	0.000314838	NA	-0.000587453	-0.000703967	1.1162e-05	0.924922	500
W408	2	26237423	28221529	0.00035924	NA	-0.000472522	-1.91256e-05	1.04289e-05	0.911425	500
W409	2	26753804	28478055	0.000367941	NA	-0.000626707	0.000201323	1.1354e-05	0.913048	500
W410	2	27753345	29769053	0.000297763	NA	-0.000907925	0.000167396	1.47993e-05	0.938304	500
W411	2	27064126	28972970	0.000270926	NA	-0.000686278	0.000245319	1.21263e-05	0.937986	500
W412	2	27412957	29293306	0.000260305	NA	-0.000813321	0.000233237	1.40455e-05	0.944626	500
W413	2	28223228	30038455	0.000138426	NA	-0.00114265	-0.000388395	1.71476e-05	0.973333	500
W414	2	28481378	30362022	0.000157361	NA	-0.00124962	-0.000225166	1.63538e-05	0.96896	500
W415	2	28986348	30729817	0.000191226	NA	-0.00108413	-9.21476e-05	1.63666e-05	0.9623	500
W416	2	29294183	31092463	0.00022026	NA	-0.000877845	0.000266543	1.39023e-05	0.952894	500
W417	2	31565009	33700180	-0.000316378	-1.9442	2.82713e-05	0.000936662	1.60368e-05	0.93703	500
W418	2	29774838	31557828	8.178e-05	NA	-0.00081689	0.00061833	1.24385e-05	0.9815	500
W419	2	30042831	31975749	0.000109141	NA	-0.000564997	0.000979002	1.07764e-05	0.973478	500
W420	2	30367680	32441500	-0.00014164	NA	-0.000325639	0.00108745	1.18561e-05	0.967188	500
W421	2	30732601	32989429	-3.18822e-05	NA	-0.000330532	0.00158761	1.2276e-05	0.99274	500
W422	2	31095018	33336397	-0.000331753	NA	-2.33043e-05	0.00151605	1.41404e-05	0.929699	500
W423	2	31979669	34091902	-0.000236857	-0.661326	0.000202658	0.00063296	1.20325e-05	0.945561	500
W424	2	32454345	34383524	9.34256e-05	0.298097	0.000270507	0.000363111	1.44393e-05	0.980385	500
W425	2	32990258	34694573	-6.48639e-06	NA	0.000270292	-0.000138694	9.57971e-06	0.998328	500
W426	2	34386157	36549111	-7.80809e-06	NA	-0.000277019	-0.000434082	5.05375e-06	0.997229	500
W427	2	33337739	35256372	0.000113243	NA	6.2868e-05	-0.000322742	7.67593e-06	0.967396	500
W428	2	33705261	35747792	9.60025e-05	NA	2.82192e-05	-0.000288925	6.48238e-06	0.969922	500
W429	2	34094850	36196817	5.61184e-05	NA	-0.000149296	-0.000395417	5.6805e-06	0.981215	500
W430	2	34700670	37052105	0.000166305	NA	-0.000302706	-0.000207474	5.98704e-06	0.945812	500
W431	2	35270957	37564114	0.000279777	NA	-0.00047166	-0.000114324	6.28982e-06	0.911175	500
W432	2	35749763	38169296	0.000347961	NA	-0.000385417	-7.59184e-05	1.06814e-05	0.915212	500
W433	2	36197484	38435225	0.000598444	NA	-0.000238937	3.96789e-05	1.11395e-05	0.857699	500
W434	2	38440083	40630707	0.000356635	NA	-0.000747997	-0.000139533	1.15217e-05	0.916323	500
W435	2	36552787	38931648	0.000652327	NA	-0.000217197	0.000164868	8.09888e-06	0.818698	500
W436	2	37055736	39222007	0.000485701	NA	-0.000274852	-3.47054e-05	8.40709e-06	0.866967	500
W437	2	37565865	39664237	0.000558059	NA	-0.000233373	1.32816e-05	9.315e-06	0.854918	500
W438	2	38172559	40186303	0.000543724	NA	-0.000436758	6.53158e-06	1.53935e-05	0.88978	500
W439	2	38935241	41196611	0.00017525	NA	-0.000808535	-0.000339572	1.02713e-05	0.956392	500
W440	2	39232214	41695560	0.000176645	NA	-0.000712973	-0.000521914	1.24172e-05	0.96002	500
W441	2	39664739	42165793	-5.22454e-05	NA	-0.000713847	-0.000694983	1.08299e-05	0.987333	500
W442	2	40187925	42598234	-1.15777e-05	NA	-0.000645904	-0.000667093	9.46057e-06	0.996997	500
W443	2	42174191	44287746	-0.000273573	NA	0.000266404	-0.000434709	6.37758e-06	0.913735	500
W444	2	40638103	43010880	-2.32538e-05	NA	-0.000425575	-0.00054764	8.40787e-06	0.993601	500
W445	2	41204776	43443194	-0.000227055	NA	3.29839e-05	-0.000462852	7.17408e-06	0.932443	500
W446	2	41700576	43905876	-0.000280921	NA	0.0001146	-0.000360202	5.95463e-06	0.908349	500
W447	2	42600380	44766046	-0.000378407	NA	0.000227508	-0.000347468	7.8626e-06	0.892651	500
W448	2	43011614	45366926	-0.00040422	NA	9.17759e-05	-0.000398927	7.12103e-06	0.8796	500
W449	2	43445942	45804248	-0.000342586	NA	-0.000164072	-0.00032033	6.73166e-06	0.894952	500
W450	2	43906991	46351481	-0.000373162	NA	-6.12892e-05	-0.000272364	1.09326e-05	0.910142	500
W451	2	44291695	46726534	-0.000361425	NA	-5.22902e-05	-0.000330818	9.93992e-06	0.908732	500
W452	2	44784058	47196698	-0.000250461	NA	0.000266576	-0.000516193	1.07088e-05	0.938992	500
W453	2	46352753	48478215	7.84744e-05	NA	6.03047e-05	-0.000913936	8.59056e-06	0.97864	500
W454	2	45380690	47539017	-0.000171303	NA	0.000358337	-0.000662018	1.29036e-05	0.961965	500
W455	2	45808813	48040226	4.81623e-05	NA	0.000369234	-0.000851819	1.12747e-05	0.988556	500
W456	2	46728122	48990821	2.64182e-05	NA	0.000155504	-0.000817118	6.80136e-06	0.991918	500
W457	2	47197736	49475000	2.76654e-05	NA	-6.6504e-05	-0.000775506	7.18885e-06	0.991767	500
W458	2	47543648	49934002	2.6685e-05	NA	-4.36456e-05	-0.000738034	8.93032e-06	0.992875	500
W459	2	48045209	50474475	0.000129425	NA	-0.000340547	-0.000587933	1.07381e-05	0.968495	500
W460	2	48481452	51234734	0.00038373	NA	-0.000397291	-0.000305436	1.91286e-05	0.930085	500
W461	2	48993143	51851886	0.000688099	NA	-0.000733237	0.000131529	1.63362e-05	0.864817	500
W462	2	49479744	52426961	0.000772955	NA	-0.000740148	0.000358278	1.45056e-05	0.839175	500
W463	2	51235463	53738586	0.000843974	NA	-0.00060291	0.000191372	1.31298e-05	0.815826	500
W464	2	49934696	52837393	0.000910527	NA	-0.000790146	0.000583146	1.60265e-05	0.820079	500
W465	2	50482169	53235932	0.00100415	NA	-0.000512078	0.000619219	1.238e-05	0.775345	500
W466	2	51858192	54290121	0.00080796	NA	-0.000541201	-0.000206063	1.35833e-05	0.826476	500
W467	2	52430803	54818904	0.000750715	NA	-0.000244779	-0.000253129	1.42827e-05	0.842543	500
W468	2	52842269	55106469	0.000793178	NA	-0.000212424	-0.000338548	1.96383e-05	0.857949	500
W469	2	53238882	55464982	0.000757615	NA	-0.000367293	-0.000328193	1.28654e-05	0.832715	500
W470	2	53739816	56049397	0.000712169	NA	-0.00014801	-0.000234436	1.25837e-05	0.840886	500
W471	2	54293801	56472108	0.00080161	NA	-0.000210153	0.00012971	1.39326e-05	0.829957	500
W472	2	54823037	56847284	0.000832104	NA	-0.000367284	-0.000111774	1.28974e-05	0.816771	500
W473	2	56053543	58197237	0.000593485	NA	-0.000572934	-0.000466981	1.42037e-05	0.874871	500
W474	2	55107289	57410691	0.00068302	NA	-0.000575168	-0.00021001	1.35341e-05	0.852711	500
W475	2	55466028	57756238	0.000498697	NA	-0.000573978	-0.000426668	1.95969e-05	0.910306	500
W476	2	56472634	58455343	0.000382763	NA	-0.000596362	-0.000895173	1.42781e-05	0.919315	500
W477	2	56853586	58848985	0.000488249	NA	-0.000543767	-0.000691368	1.42366e-05	0.89704	500
W478	2	57411301	59243122	0.000400004	NA	-0.000268546	-0.000842595	1.28454e-05	0.911135	500
W479	2	57761355	59667596	0.000425562	NA	-0.000256807	-0.000550364	1.19793e-05	0.902143	500
W480	2	58201321	59934225	0.000666307	NA	0.000111402	-0.00040538	1.32234e-05	0.854616	500
W481	2	58459148	60162615	0.000734585	NA	0.000271868	-0.000402322	1.29437e-05	0.838213	500
W482	2	58851171	60454490	0.00044163	NA	0.000240819	-0.000480566	1.40859e-05	0.906329	500
W483	2	59246044	60722246	0.000452043	NA	6.63678e-05	-0.000442278	1.39971e-05	0.903829	500
W484	2	59935927	61626870	0.00031263	NA	-0.000367028	5.9443e-05	1.11524e-05	0.925415	500
W485	2	59673081	61267769	0.00037403	NA	-5.17716e-05	-0.000391811	1.33094e-05	0.918341	500
W486	2	60165124	61809492	0.000353954	NA	-0.000487889	0.000387696	6.97414e-06	0.893379	500
W487	2	60456223	62348154	0.000401065	NA	-0.000563335	0.000613307	6.15908e-06	0.871617	500
W488	2	60722885	62672578	0.000395137	NA	-0.00059599	0.00114326	5.84446e-06	0.870167	500
W489	2	61273071	63032889	0.000368856	NA	-0.000555233	0.00120147	5.14309e-06	0.870797	500
W490	2	61630692	63586260	0.000231266	NA	-0.000587396	0.0011047	5.61387e-06	0.922244	500
W491	2	61814051	64218577	1.12913e-05	NA	-0.000548261	0.000909111	8.00436e-06	0.996816	500
W492	2	62350594	64661572	0.000107351	NA	-0.00050866	0.000639783	8.44088e-06	0.970525	500
W493	2	62673704	65002278	0.000245858	NA	-0.000319307	0.000219947	9.03504e-06	0.934811	500
W494	2	63041075	65228860	0.000456879	NA	-2.78959e-05	-0.000137132	1.10204e-05	0.890535	500
W495	2	64219336	66312608	0.000612856	NA	-4.61367e-05	-0.000345038	1.22701e-05	0.861112	500
W496	2	63589397	65916170	0.000384352	NA	2.58209e-05	-0.00050687	1.21341e-05	0.912141	500
W497	2	64667974	66792898	0.000556985	NA	-0.000141193	-0.000162349	1.38803e-05	0.881158	500
W498	2	65011232	67229342	0.00047815	NA	-0.000319328	-0.000206868	1.522e-05	0.902454	500
W499	2	65230333	67734155	0.000277669	NA	-0.00056214	-0.000103515	1.86485e-05	0.948732	500
W500	2	65926696	68079074	0.0002445	NA	-0.000691889	-7.03715e-05	1.42999e-05	0.948448	500
W501	2	66318509	68681109	0.000196096	NA	-0.000479357	-0.000265834	1.3579e-05	0.957561	500
W502	2	66793702	69379425	0.000190502	NA	-0.000441612	-0.000502463	1.2197e-05	0.956499	500
W503	2	67232870	69872703	0.000107759	NA	-0.000437881	-0.000495289	1.04634e-05	0.973425	500
W504	2	67746728	70787802	0.000106539	NA	-0.000455345	-0.000575563	8.61828e-06	0.97105	500
W505	2	68083966	71259698	0.000165587	NA	-0.000417723	-0.000553656	6.73697e-06	0.949133	500
W506	2	68683196	71673247	0.000151344	NA	-0.000449979	-0.000497767	4.91929e-06	0.945598	500
W507	2	69391637	72188695	0.000155002	NA	-0.000364393	-0.000429986	3.85568e-06	0.937082	500
W508	2	69887828	72722346	0.000189007	NA	-0.000319343	-0.000410925	3.38006e-06	0.918117	500
W509	2	70793531	73098337	0.000225134	NA	-0.000311862	-0.000376745	4.22357e-06	0.912769	500
W510	2	71261982	73518529	0.000245779	NA	-0.0003512	-0.000424859	4.73263e-06	0.910048	500
W511	2	71681879	73903668	0.000287289	NA	-0.000334624	-0.000514898	6.35688e-06	0.909281	500
W512	2	72190603	74287051	0.000253044	NA	-0.000478983	-0.000670986	8.92111e-06	0.932484	500
W513	2	72726272	74700556	0.000177257	NA	-0.00054573	-0.000814172	1.10374e-05	0.95745	500
W514	2	73108466	75200392	0.000162718	NA	-0.00051799	-0.000829304	1.20961e-05	0.962684	500
W515	2	73519679	75641481	0.000174025	NA	-0.000460563	-0.000704086	1.78715e-05	0.967164	500
W516	2	73907526	75940735	8.79199e-05	NA	-0.000694292	-0.000728566	1.40157e-05	0.981264	500
W517	2	74290403	76271817	0.00022839	NA	-0.000568594	-0.000668281	1.33537e-05	0.950165	500
W518	2	74701985	76599190	0.000253317	NA	-0.000643871	-0.000666391	1.32077e-05	0.94443	500
W519	2	75207123	77141459	0.000242009	NA	-0.000727987	-0.000666578	1.33643e-05	0.947219	500
W520	2	75642775	77644895	0.000212469	NA	-0.000735948	-0.000708627	1.25367e-05	0.95215	500
W521	2	75942176	78279304	0.000214344	NA	-0.000512527	-0.000468292	1.22829e-05	0.951233	500
W522	2	76280095	78786847	0.000275965	NA	-0.000220929	-0.000272364	1.21835e-05	0.936983	500
W523	2	76603003	79122918	0.000336663	NA	-0.000205513	-0.000328931	1.29666e-05	0.925511	500
W524	2	77146375	79650724	0.000409056	NA	-0.000211601	-0.000460347	1.21208e-05	0.906468	500
W525	2	77649484	80043522	0.000503974	NA	-6.93686e-05	-0.000561681	1.67393e-05	0.901965	500
W526	2	78282994	80530377	0.000664747	NA	0.000198414	-0.000764003	1.48992e-05	0.863267	500
W527	2	78787839	81108355	0.000552195	NA	-0.000172315	-0.000756133	1.34719e-05	0.880414	500
W528	2	79130234	81793254	0.000818461	NA	0.000163804	-0.0003979	1.16547e-05	0.810529	500
W529	2	79657386	82474516	0.000950964	6.59374	0.00043967	4.73083e-05	1.17016e-05	0.781014	500
W530	2	80044480	82939254	0.00129808	2.18743	0.000913507	0.0003855	8.65735e-06	0.659087	500
W531	2	80532005	83667393	0.00132772	1.97425	0.000744179	0.000607762	7.55364e-06	0.62903	500
W532	2	81114289	84251109	0.00145637	1.73917	0.000953381	0.000735517	8.07497e-06	0.608294	500
W533	2	81799868	84590747	0.00128998	1.99576	0.0007775	0.000537334	9.07933e-06	0.668572	500
W534	2	82479306	85045395	0.00138762	2.74433	0.000757751	0.000337398	1.09086e-05	0.674389	500
W535	2	82941150	85526362	0.00110606	3.12043	0.000263389	0.000477012	1.15563e-05	0.744906	500
W536	2	83669899	86116002	0.00111678	2.79095	0.000606818	0.00026386	1.1945e-05	0.746598	500
W537	2	84259043	86787019	0.00113909	8.53063	0.00074548	2.39177e-05	1.15577e-05	0.737579	500
W538	2	84594686	87514810	0.00121835	4.21196	0.00079352	0.000105443	1.11309e-05	0.714977	500
W539	2	85054630	88030685	0.00113303	NA	0.00107832	-0.000110275	1.10204e-05	0.732874	500
W540	2	85543224	88593128	0.000971018	NA	0.00109459	-0.000597288	1.07478e-05	0.767087	500
W541	2	86117766	89015846	0.00120233	NA	0.000805487	-0.000351273	1.00505e-05	0.7045	500
W542	2	86790014	89364320	0.0014338	NA	0.000679546	-1.60502e-05	1.09496e-05	0.664795	500
W543	2	87518506	89896794	0.00176867	4.12756	0.00110522	0.000166133	1.07794e-05	0.590093	500
W544	2	88035286	90188161	0.00290291	1.85162	0.00147886	0.00166201	1.12868e-05	0.387549	500
W545	2	88598211	90611508	0.0032963	1.89528	0.00151079	0.00200217	1.20689e-05	0.342702	500
W546	2	89020636	91274851	0.00339447	1.70343	0.00188583	0.0021057	1.56718e-05	0.391192	500
W547	2	89367631	91790789	0.00358412	1.73185	0.00206718	0.00207189	1.66179e-05	0.379285	500
W548	2	89898319	92085081	0.0028419	1.53087	0.0015378	0.00224099	1.46937e-05	0.45846	500
W549	2	90205862	92472367	0.00145801	2.08415	0.000673349	0.000726814	2.03851e-05	0.74675	500
W550	2	90615397	92756276	0.00134949	2.31687	0.000855122	0.000396745	2.27393e-05	0.777179	500
W551	2	91282400	93249838	0.00109534	NA	0.000501753	-3.92929e-05	1.9615e-05	0.804662	500
W552	2	91793702	93669638	0.001291	3.76734	0.000785824	0.000149438	1.58004e-05	0.745346	500
W553	2	92085813	93911696	0.00157866	NA	0.000732527	-0.000483893	1.6097e-05	0.69397	500
W554	2	92473163	94144214	0.00138389	NA	0.000439944	-0.000871886	1.57541e-05	0.727343	500
W555	2	92757780	94712320	0.00142325	NA	0.000521127	-0.00079437	1.48376e-05	0.711765	500
W556	2	93253701	95296353	0.00138634	NA	0.000357255	-0.000832586	1.51987e-05	0.722136	500
W557	2	93671134	96094304	0.000965674	NA	0.000358611	-0.00129875	1.49343e-05	0.802678	500
W558	2	93915068	96512333	0.00107396	NA	0.000478544	-0.000857176	1.62548e-05	0.789949	500
W559	2	94144996	96980720	0.000973024	NA	0.000399968	-0.00092574	1.53321e-05	0.803749	500
W560	2	94718565	97746703	0.000792346	NA	-0.000108917	-0.000726086	1.54345e-05	0.840165	500
W561	2	95305354	98226281	0.000899561	NA	-0.000168609	-0.000441679	1.46569e-05	0.814233	500
W562	2	96104542	98695856	0.00108228	NA	-0.000607583	0.000117119	1.82227e-05	0.799856	500
W563	2	96519385	99248557	0.000845686	NA	-0.000768098	0.000190101	1.79311e-05	0.841705	500
W564	2	96988971	99978361	0.000724138	NA	-0.000766441	0.000548507	2.06966e-05	0.873532	500
W565	2	97749139	100759032	0.000484441	NA	-0.000859905	0.000330491	2.00373e-05	0.913818	500
W566	2	98229472	101432698	-9.41122e-05	NA	-0.000859546	0.000261159	2.00181e-05	0.983218	500
W567	2	98704994	102170545	-0.000459679	NA	-0.00126231	-4.73218e-05	1.67889e-05	0.910675	500
W568	2	99281630	102542395	-0.000414265	NA	-0.00134661	-0.00063167	1.40143e-05	0.911886	500
W569	2	99982040	102934829	-0.000201218	NA	-0.00138971	-0.000849756	1.12318e-05	0.952124	500
W570	2	100769869	103331260	0.000164409	NA	-0.00117792	-0.000117891	1.12344e-05	0.960878	500
W571	2	101433723	103853335	0.000751489	NA	-0.00118829	5.40082e-05	1.184e-05	0.82712	500
W572	2	102171702	104272215	0.000927473	NA	-0.000833162	0.000341713	1.21679e-05	0.790328	500
W573	2	102544750	104630143	0.000921707	NA	-0.000883174	0.000867269	1.33912e-05	0.801138	500
W574	2	102935829	105017732	0.00100655	NA	-0.000791343	0.000955793	1.35819e-05	0.78476	500
W575	2	103335352	105461925	0.000790414	NA	-0.00089477	0.000188661	1.38567e-05	0.831844	500
W576	2	103854602	106015873	0.00069613	NA	-0.00080684	-0.000128635	1.82704e-05	0.870628	500
W577	2	104273842	106578081	0.000788124	NA	-0.000950166	-0.000353462	1.99194e-05	0.859834	500
W578	2	104638721	107021066	0.000948508	NA	-0.000746237	-0.000340851	1.82949e-05	0.824504	500
W579	2	105019660	107569403	0.000541173	NA	-0.000450591	-0.000420145	1.51865e-05	0.889553	500
W580	2	105466257	107994790	0.000631159	NA	-0.000541126	-0.000258438	1.48961e-05	0.8701	500
W581	2	106022160	108556796	0.000407546	NA	-0.000708561	-0.000423627	1.42868e-05	0.914136	500
W582	2	106581879	109037828	0.000212228	NA	-0.000715922	-0.000175955	1.70305e-05	0.958986	500
W583	2	107034362	109501745	-7.25852e-05	NA	-0.00077102	-0.000425625	1.85637e-05	0.986559	500
W584	2	107572523	109903106	-0.000200659	NA	-0.000587385	-0.000324426	1.98975e-05	0.96412	500
W585	2	107998611	110306504	-0.000314169	NA	-0.000544046	-9.4206e-05	1.91084e-05	0.942705	500
W586	2	108560993	110844568	-0.00031522	NA	-0.000510583	9.05518e-05	9.80969e-06	0.919833	500
W587	2	109042496	111282750	-0.00031476	NA	-0.000627944	2.10189e-05	7.91712e-06	0.91093	500
W588	2	110854825	112911360	0.000136845	NA	-0.000487959	-0.000118137	9.80123e-06	0.965135	500
W589	2	109502702	111834641	-0.000182363	NA	-0.000662877	0.000296277	7.7813e-06	0.947876	500
W590	2	109903900	112158908	-2.84269e-05	NA	-0.000851335	0.000113284	7.90795e-06	0.991935	500
W591	2	110312824	112532671	6.98645e-06	NA	-0.000651131	-0.000204561	8.20497e-06	0.998054	500
W592	2	111285957	113197349	9.02134e-05	NA	-0.000344833	-0.000335549	1.28474e-05	0.97992	500
W593	2	111835692	113576779	0.000101177	NA	-0.000361922	-0.000315	1.40523e-05	0.978467	500
W594	2	112167207	113942069	0.000141022	NA	-0.000562678	-2.15272e-06	1.72748e-05	0.972933	500
W595	2	112533816	114567719	-3.63112e-05	NA	-0.000773684	0.000763082	1.83557e-05	0.993238	500
W596	2	112912014	115156034	-0.000253644	NA	-0.000873305	0.000515045	1.69565e-05	0.950884	500
W597	2	113198823	115634985	-0.000274231	NA	-0.000900027	0.000289612	1.54155e-05	0.944317	500
W598	2	113577431	116035909	-0.000414149	NA	-0.000893843	-0.00017031	1.49584e-05	0.914724	500
W599	2	114575713	117059110	-0.000789153	NA	-0.000381952	-0.000562321	1.04558e-05	0.807191	500
W600	2	113947751	116521918	-0.000634544	NA	-0.000520107	-3.58887e-05	1.05298e-05	0.844965	500
W601	2	115167357	117433205	-0.000880301	NA	-0.000281139	-0.000240326	1.14874e-05	0.795073	500
W602	2	115639063	117825421	-0.00145407	-6.052	0.000414918	0.000139127	1.31817e-05	0.68879	500
W603	2	116037304	118356085	-0.00167726	-2.83037	0.00053594	0.000655234	1.49396e-05	0.664332	500
W604	2	116522774	118706880	-0.00143265	-9.67427	0.000137945	0.000158979	1.54145e-05	0.715184	500
W605	2	117059563	118885198	-0.00109838	NA	-2.78468e-05	-3.78516e-05	1.34693e-05	0.764726	500
W606	2	117440482	119058940	-0.000892504	NA	-0.00023069	-0.000495799	1.0467e-05	0.78265	500
W607	2	117832878	119336208	-0.000204016	NA	-0.00056017	-0.000906904	8.01618e-06	0.942556	500
W608	2	118360741	120027654	-6.15751e-05	NA	-0.000538295	-0.00117228	5.73571e-06	0.979488	500
W609	2	118707539	120612475	1.45805e-05	NA	-0.000330644	-0.00109079	6.29406e-06	0.995363	500
W610	2	119059784	121901776	-2.96594e-05	NA	-0.00037777	-0.000811691	6.93177e-06	0.991012	500
W611	2	118887939	121086582	-4.16527e-05	NA	-0.000331962	-0.000992645	6.49211e-06	0.986957	500
W612	2	119338025	122330488	6.6631e-05	NA	-0.000525187	-0.000462358	7.74209e-06	0.980895	500
W613	2	120032006	122825525	6.99567e-05	NA	-0.000426074	-0.000483535	7.98732e-06	0.980252	500
W614	2	120618241	123083188	7.53949e-06	NA	-9.84263e-05	-0.000693121	8.63455e-06	0.997953	500
W615	2	121087996	123332187	8.03216e-05	NA	-7.36436e-05	-0.00073833	1.07281e-05	0.980436	500
W616	2	121905340	123798619	0.000121786	NA	-0.000154643	-0.000632673	1.23498e-05	0.972355	500
W617	2	122333064	124246587	-0.000133604	NA	-0.000401417	-0.00110767	1.60509e-05	0.973397	500
W618	2	122829334	124706567	-6.34075e-05	NA	-0.000730591	-0.000186165	1.90319e-05	0.988404	500
W619	2	123087209	125220787	-0.000693044	NA	-0.000989853	0.00156408	1.09725e-05	0.834275	500
W620	2	123338690	125652255	-0.000728258	NA	-0.000940052	0.00173024	8.98311e-06	0.80802	500
W621	2	123819975	126190382	-0.000944606	NA	-0.000442386	0.00171855	6.04678e-06	0.700875	500
W622	2	124249848	126698637	-0.00098491	NA	-0.000339085	0.0017819	5.18696e-06	0.665411	500
W623	2	124710998	127051224	-0.000983363	NA	-0.0002463	0.00121265	5.32115e-06	0.669892	500
W624	2	125224253	127415100	-0.000572441	NA	-0.0003194	0.000165643	7.6278e-06	0.835801	500
W625	2	125653952	127906810	-0.000586399	NA	-0.000296942	1.97521e-05	8.23943e-06	0.838128	500
W626	2	126206444	128317904	-0.000476239	NA	-0.000470671	-0.000268733	9.07744e-06	0.874403	500
W627	2	126701642	128649096	-0.00042798	NA	-0.000579442	-0.000440274	1.11706e-05	0.898108	500
W628	2	127051942	129020645	-0.0003605	NA	-0.000477757	-0.000130767	1.19172e-05	0.916829	500
W629	2	127424840	129607127	-0.000391479	NA	-0.00048925	9.99401e-06	8.74733e-06	0.894696	500
W630	2	127912310	129999200	-0.000198116	NA	-0.00050544	3.78867e-05	8.336e-06	0.945293	500
W631	2	128318695	130308866	8.81631e-05	NA	-0.000655116	0.000392525	8.43501e-06	0.975783	500
W632	2	128653070	130784072	0.000140228	NA	-0.00056176	0.000472141	8.72394e-06	0.962134	500
W633	2	129022426	131128997	0.000107748	NA	-0.000695978	0.00036441	6.33077e-06	0.965842	500
W634	2	129611569	131563770	0.000322492	NA	-0.000721398	0.000406659	7.29305e-06	0.904945	500
W635	2	130000793	132038872	0.000420049	NA	-0.000682346	0.000295408	7.20478e-06	0.875646	500
W636	2	130311155	132508865	0.00045285	NA	-0.000580814	-0.000221314	1.13428e-05	0.893039	500
W637	2	130785386	132912492	0.000387259	NA	-0.000654646	-0.000352339	1.01063e-05	0.903045	500
W638	2	131131031	133217004	0.000420186	NA	-0.00079619	-0.000267516	1.01381e-05	0.895011	500
W639	2	131567355	133570203	0.000463264	NA	-0.000775735	0.000167524	9.66364e-06	0.881534	500
W640	2	132047690	133893635	0.000580943	NA	-0.000735744	0.000887614	1.02521e-05	0.856024	500
W641	2	132511520	134221163	0.000717427	NA	-0.00059856	0.0016133	1.13368e-05	0.831268	500
W642	2	132917176	134544411	0.00103311	NA	-0.000297054	0.00183468	1.25067e-05	0.770188	500
W643	2	133219038	134895968	0.00122211	4.57964	4.26034e-05	0.00167153	1.05417e-05	0.706617	500
W644	2	133584851	135220676	0.0011351	NA	-1.69942e-05	0.00137002	1.34908e-05	0.757291	500
W645	2	133895043	135562524	0.000868813	2.41273	0.000160059	0.000810132	1.14332e-05	0.79722	500
W646	2	134222427	135990633	0.000492971	NA	-3.26675e-06	-5.71309e-05	1.64065e-05	0.903131	500
W647	3	44539	2400116	-0.000517497	NA	0.00841571	-0.000951561	1.85027e-05	0.90424	500
W648	3	721569	2740113	0.00052575	NA	0.00869316	-0.000373738	1.96151e-05	0.905506	500
W649	3	1131606	3084216	0.000677387	NA	0.00894777	-0.000430469	2.24992e-05	0.886442	500
W650	3	1574767	3439828	0.000752995	NA	0.00658298	-8.42454e-05	1.7305e-05	0.856358	500
W651	3	1949985	3754374	0.00152603	NA	0.00617455	-0.000387312	1.88377e-05	0.725138	500
W652	3	2405845	4172401	0.00145362	NA	0.00557329	-0.000528805	1.85094e-05	0.735458	500
W653	3	2750162	4566759	0.000861665	NA	0.00466313	-0.00135252	1.89804e-05	0.843216	500
W654	3	3091799	4959543	0.00092209	NA	0.00329868	-0.00148378	2.06103e-05	0.839049	500
W655	3	3755182	5851854	0.000926949	NA	0.00230389	-0.00152013	1.69043e-05	0.821626	500
W656	3	3441041	5455786	0.00104149	NA	0.00280587	-0.00163517	1.81263e-05	0.806747	500
W657	3	4176588	6186747	0.000702354	NA	0.00196253	-0.00129924	1.9564e-05	0.873833	500
W658	3	4577989	6561962	0.000557078	NA	0.00117347	-0.00129205	2.27996e-05	0.907123	500
W659	3	4966570	6828655	0.000141708	NA	0.000601186	-0.00116095	2.49921e-05	0.977386	500
W660	3	5459773	7131313	-1.3257e-05	NA	0.000127187	-0.000781618	2.48959e-05	0.99788	500
W661	3	5856809	7385782	-0.000342567	NA	-0.000499633	-0.000878233	2.47933e-05	0.94515	500
W662	3	6187838	7670472	-0.000439457	NA	-0.000938438	-0.00061608	2.39857e-05	0.928501	500
W663	3	6567545	7982975	0.00019988	NA	-0.000736415	0.000243358	2.30939e-05	0.966823	500
W664	3	6829661	8330458	0.000454217	NA	-0.000340144	0.000995694	2.1458e-05	0.921889	500
W665	3	7132200	8751945	0.001211	1.94837	0.00025923	0.00149026	1.95472e-05	0.784156	500
W666	3	7388934	9324612	0.00190194	1.51606	0.000743088	0.00211797	1.73973e-05	0.648397	500
W667	3	7674004	9658121	0.00192504	1.96664	0.000588179	0.00162901	1.50282e-05	0.619487	500
W668	3	7992349	9946284	0.00178371	1.71872	0.000774718	0.00139027	1.20588e-05	0.607492	500
W669	3	8331871	10272116	0.00225845	1.83114	0.00107072	0.00142069	1.30289e-05	0.531521	500
W670	3	8754732	10575128	0.00223212	1.72534	0.00118362	0.00141409	1.32625e-05	0.539929	500
W671	3	10583519	13391042	0.00377867	1.14897	0.00408388	0.00264845	1.73473e-05	0.364279	500
W672	3	9330627	11011771	0.00260097	1.36473	0.00182705	0.00198804	1.56331e-05	0.510648	500
W673	3	9659239	11459004	0.00362484	1.19687	0.00270219	0.00339445	1.64013e-05	0.370758	500
W674	3	9946992	12266891	0.00407976	1.09484	0.00400681	0.0034655	1.72373e-05	0.325779	500
W675	3	10273024	12873484	0.00404556	1.12538	0.00389454	0.00331822	1.37454e-05	0.27519	500
W676	3	14534682	16178841	0.00136079	NA	0.00142459	-0.000282089	1.14646e-05	0.687762	500
W677	3	11012613	13746106	0.00296919	1.3315	0.00356498	0.00139488	1.74043e-05	0.476638	500
W678	3	11473325	14202876	0.0019585	3.97705	0.00297527	8.15077e-05	1.56462e-05	0.620508	500
W679	3	12267632	14530004	0.00156976	NA	0.00198029	-0.000118008	1.462e-05	0.681408	500
W680	3	12875240	14883225	0.000866992	NA	0.00140454	-0.000667418	1.41696e-05	0.817841	500
W681	3	13392467	15152819	0.00103754	NA	0.00185172	-0.000740169	1.30903e-05	0.774291	500
W682	3	13747034	15409175	0.00134854	NA	0.00178531	-0.000419097	1.3542e-05	0.714023	500
W683	3	14206651	15797877	0.0014982	NA	0.00167899	-0.000207776	1.4793e-05	0.696884	500
W684	3	14884680	16695225	0.00115238	NA	0.0012638	-0.00070054	1.14588e-05	0.733532	500
W685	3	15153989	17160905	0.000724168	NA	0.000245801	-0.000916967	1.1851e-05	0.833387	500
W686	3	15411210	17786962	0.000550382	NA	0.000199593	-0.00121748	1.28156e-05	0.877813	500
W687	3	15801236	18158899	0.000373442	NA	0.000298547	-0.00163051	1.34846e-05	0.918998	500
W688	3	16196380	18616922	0.000521526	NA	0.000504788	-0.00157289	1.31612e-05	0.885693	500
W689	3	16700799	19140510	0.000585421	NA	0.000842017	-0.00136851	1.84326e-05	0.89154	500
W690	3	17161919	19756099	0.000617826	NA	0.0010327	-0.00106859	1.56744e-05	0.875992	500
W691	3	17793699	20345257	0.000603683	NA	0.000877865	-0.000850227	1.17478e-05	0.860192	500
W692	3	18159642	20847764	0.000689794	NA	0.000586739	-0.000584162	1.09592e-05	0.834942	500
W693	3	18621803	21540509	0.00054564	NA	0.000382891	-0.000691516	9.37691e-06	0.858576	500
W694	3	19143184	21961993	0.00076248	NA	0.000321636	-0.000447062	9.2013e-06	0.801532	500
W695	3	19758307	22404702	0.000878895	NA	8.50476e-05	-0.000370758	1.0667e-05	0.787851	500
W696	3	20350479	22875553	0.000918749	NA	0.000127992	-0.000268885	1.15777e-05	0.78715	500
W697	3	20853315	23288128	0.000820036	NA	0.000238748	-0.000363524	1.20306e-05	0.813104	500
W698	3	21541982	23590615	0.00109631	NA	0.000795312	-0.000171107	1.38513e-05	0.768322	500
W699	3	22406809	24561046	0.000740671	NA	0.00195507	-0.00060204	1.21862e-05	0.831972	500
W700	3	21965598	24092383	0.000720947	NA	0.000945954	-0.000462031	1.21225e-05	0.835959	500
W701	3	22877632	24950077	0.0005271	NA	0.00249269	-0.000801238	1.45174e-05	0.889971	500
W702	3	23296640	25291010	0.000559834	NA	0.00270713	-0.000915036	1.54588e-05	0.886774	500
W703	3	23595256	25779536	0.000199283	NA	0.0019756	-0.000926165	1.36585e-05	0.956997	500
W704	3	24096895	26026051	8.61743e-05	NA	0.00180444	-0.000727333	1.59823e-05	0.982803	500
W705	3	24561815	26321035	1.41845e-06	NA	0.000872506	-0.000511334	1.53556e-05	0.999711	500
W706	3	24950626	26640609	-8.13791e-06	NA	0.000141358	-0.000502539	1.50561e-05	0.998327	500
W707	3	26641102	28260823	0.000218183	NA	-8.4101e-05	0.000838495	1.64797e-05	0.957138	500
W708	3	25292874	26988224	-0.000317351	NA	4.73124e-06	-0.000201585	1.64878e-05	0.937704	500
W709	3	25780911	27323564	-0.000194234	NA	-0.000182275	0.000245536	1.73695e-05	0.962828	500
W710	3	26027856	27582509	7.64387e-05	NA	-0.000100128	0.000290941	1.72108e-05	0.9853	500
W711	3	26322296	27882585	0.000206223	0.740358	9.80029e-05	0.000791686	1.80481e-05	0.961284	500
W712	3	26992448	28843899	0.000587357	NA	-2.60752e-05	0.000537267	1.35802e-05	0.873365	500
W713	3	29521431	31599416	0.000702604	NA	-1.05009e-05	0.00119347	1.59411e-05	0.860313	500
W714	3	27327143	29118549	0.000556525	3.21069	0.000186586	0.000161025	1.08585e-05	0.865885	500
W715	3	27583022	29513176	0.00023124	4.53406	6.35044e-06	0.000409587	9.86835e-06	0.94132	500
W716	3	27883541	29993176	-0.00017657	NA	-0.00041899	0.000286901	9.8213e-06	0.955069	500
W717	3	28264592	30346971	0.000204022	NA	-9.81749e-05	0.000722918	1.30179e-05	0.954906	500
W718	3	28844439	30755254	0.000191778	NA	-0.00022709	0.00123904	1.59218e-05	0.961667	500
W719	3	29126075	31192655	0.000241875	NA	-0.000231382	0.00168287	1.69341e-05	0.953129	500
W720	3	30000206	32028072	0.000941073	1.57919	0.000333931	0.00106345	2.23764e-05	0.842307	500
W721	3	30347819	32609512	0.000370067	1.02366	0.000181914	0.000718423	1.72284e-05	0.928957	500
W722	3	30767098	33060757	0.00132448	0.920867	0.00132582	0.00156032	2.50371e-05	0.79124	500
W723	3	31199333	33540856	0.00124096	0.986638	0.00125899	0.00125654	2.42906e-05	0.801203	500
W724	3	31600777	34089209	0.00127013	0.974887	0.00127523	0.00133108	2.6061e-05	0.803514	500
W725	3	32031085	34524620	0.00125636	1.0086	0.00139449	0.00111269	3.82505e-05	0.839026	500
W726	3	32623590	34996447	0.00141291	1.12549	0.00125539	0.00125535	1.97104e-05	0.750297	500
W727	3	33069643	35361733	0.00041051	3.44196	4.02771e-05	0.000353163	2.79798e-05	0.938141	500
W728	3	33542736	35666149	0.000809933	1.50079	0.000513249	0.000567453	2.25816e-05	0.864664	500
W729	3	34091882	36022711	0.00103371	1.35886	0.000931251	0.000621421	2.19922e-05	0.825538	500
W730	3	34529871	36512152	0.00129359	1.45776	0.000809824	0.000972362	1.86585e-05	0.764579	500
W731	3	34999359	37083596	0.00154032	1.43878	0.00100594	0.00113936	1.72447e-05	0.710695	500
W732	3	35362562	37660099	0.00154335	1.3641	0.000989543	0.0012936	1.44748e-05	0.684995	500
W733	3	35666776	38432126	0.00110472	1.48393	0.000604432	0.000916917	2.12793e-05	0.810731	500
W734	3	36027057	39114782	0.00086054	2.42542	0.000134707	0.000934499	1.48666e-05	0.823391	500
W735	3	37663850	40507148	0.000436564	NA	-5.64627e-05	0.000447072	1.98449e-05	0.921933	500
W736	3	36514147	39570052	0.000710637	NA	-8.52729e-05	0.000752138	2.14246e-05	0.877981	500
W737	3	37091453	40113266	0.000472473	NA	-0.000319322	0.000407365	2.09712e-05	0.917826	500
W738	3	38433068	40971803	0.000660994	NA	-0.000116259	0.000799383	1.33955e-05	0.856681	500
W739	3	39115636	41428139	0.00063191	NA	-0.000132764	0.000814187	1.23593e-05	0.857352	500
W740	3	39571582	41811484	0.000659805	NA	-3.43683e-05	0.000786047	1.24277e-05	0.851533	500
W741	3	42614221	44235654	-0.00015017	NA	-0.000362874	-0.000142816	1.82473e-05	0.971956	500
W742	3	40119070	42195347	0.000496575	NA	-0.000191118	0.000908266	1.05183e-05	0.878309	500
W743	3	40507714	42604832	0.000406334	NA	-0.000501251	0.000546074	1.16324e-05	0.905167	500
W744	3	40972545	42978425	0.00012003	NA	-0.000427584	0.000278619	1.2619e-05	0.973045	500
W745	3	41428868	43311786	0.000128709	NA	-0.000550973	0.000533519	1.15657e-05	0.96981	500
W746	3	41817686	43594290	-0.000291332	NA	-0.000593667	0.000161292	1.21079e-05	0.933275	500
W747	3	42197091	43925346	-0.000165125	NA	-0.000414721	-8.06478e-05	1.74749e-05	0.968491	500
W748	3	42988234	44547866	-0.00010522	NA	-0.00052916	-0.000147673	1.98335e-05	0.981151	500
W749	3	43312723	45001180	-0.000341728	NA	-0.000255564	-0.000666793	1.81983e-05	0.936153	500
W750	3	44557612	46696079	-0.000734162	NA	-0.000467621	0.000149074	1.42239e-05	0.845657	500
W751	3	43596096	45569917	-0.000160407	NA	-0.000496499	-0.000153629	1.5853e-05	0.967864	500
W752	3	43928475	45888749	-0.000339172	NA	-0.000636006	-0.000215637	1.57634e-05	0.931922	500
W753	3	44237033	46293002	-0.00064975	NA	-0.000502898	-0.000116253	1.45283e-05	0.864644	500
W754	3	45005124	47188528	-0.000727107	NA	-0.000625932	0.000375267	1.19888e-05	0.833671	500
W755	3	45570891	47636486	-0.000840954	NA	-0.000626429	0.000228183	1.26064e-05	0.812772	500
W756	3	45890154	48062429	-0.000799522	NA	-0.000659604	0.000259893	1.37632e-05	0.829368	500
W757	3	46302206	48499541	-0.000610558	NA	-0.000910954	3.12212e-05	1.60831e-05	0.878994	500
W758	3	46697688	48850088	-0.000373608	NA	-0.000954918	-0.000355016	1.3649e-05	0.91945	500
W759	3	47190458	49282269	-0.000246501	NA	-0.00101764	-0.000577164	1.26394e-05	0.944723	500
W760	3	47641398	49552645	-0.000133931	NA	-0.00110395	-0.00076008	1.31971e-05	0.970591	500
W761	3	48501735	50573911	0.000313802	NA	-0.000678449	-0.000701257	1.18345e-05	0.92732	500
W762	3	48063824	49919251	7.15843e-05	NA	-0.000954285	-0.000793646	1.27393e-05	0.983999	500
W763	3	48851020	51312701	0.000289661	NA	-0.000585404	-0.000676274	1.18756e-05	0.933013	500
W764	3	49283343	51799456	0.000303258	NA	-0.000334805	-0.000754321	1.20653e-05	0.930428	500
W765	3	49554595	52276822	0.000328168	NA	-0.000229195	-0.000923437	1.20361e-05	0.924639	500
W766	3	49931172	52705929	0.000325454	NA	-0.000320921	-0.000712459	1.06146e-05	0.920429	500
W767	3	50586710	53135459	9.33752e-05	NA	-0.000579005	-0.000706244	1.15673e-05	0.978097	500
W768	3	51314869	53571229	-0.000117273	NA	-0.000519203	-0.000835219	1.34357e-05	0.974477	500
W769	3	53572759	56081674	0.000283196	NA	-0.000861045	-0.00050245	9.80249e-06	0.927928	500
W770	3	51801073	53946468	9.84885e-06	NA	-0.000738572	-0.000798717	1.32371e-05	0.99784	500
W771	3	52278832	54144822	0.000187729	NA	-0.000826259	-0.000448303	1.33402e-05	0.959008	500
W772	3	52708227	55162621	0.000190959	NA	-0.000746784	-0.000561311	1.13987e-05	0.954895	500
W773	3	53136752	55556742	0.000189433	NA	-0.000758359	-0.000508358	1.09617e-05	0.954373	500
W774	3	53947311	56480986	0.000301684	NA	-0.000824944	-0.000703499	1.14235e-05	0.928876	500
W775	3	54145877	56936672	0.000120692	NA	-0.000669916	-0.000971007	1.25054e-05	0.972774	500
W776	3	55167207	57376235	-0.000191327	NA	-0.000916861	-0.00119154	1.4091e-05	0.95935	500
W777	3	55561922	57850924	-0.000222686	NA	-0.000888057	-0.00142979	1.33592e-05	0.951418	500
W778	3	57379062	59839525	-0.000251365	NA	-0.00123739	-0.00102432	1.41874e-05	0.946793	500
W779	3	56083126	58281341	-0.000361946	NA	-0.000877397	-0.00141518	1.56989e-05	0.927214	500
W780	3	56488010	58781020	-0.000467408	NA	-0.00108962	-0.000937437	1.48322e-05	0.903402	500
W781	3	56937616	59246606	-0.000516534	NA	-0.00134135	-0.00105108	1.40194e-05	0.890277	500
W782	3	57851731	60197894	3.30051e-05	NA	-0.00126932	-0.000805115	1.51602e-05	0.993237	500
W783	3	58286416	60544030	0.000530383	NA	-0.00114512	-0.000604036	1.48091e-05	0.890379	500
W784	3	58783964	60866829	0.000703388	NA	-0.000899766	-0.000649742	1.69457e-05	0.864326	500
W785	3	59247985	61342116	0.000633154	NA	-0.000848266	-0.000249393	1.56564e-05	0.872868	500
W786	3	59840323	61713130	0.000352592	NA	-0.00104637	-2.77866e-05	1.41896e-05	0.925425	500
W787	3	61346652	63551253	-0.000672716	NA	-0.00138728	-0.0010661	1.62594e-05	0.867502	500
W788	3	60198533	62120371	4.44828e-05	NA	-0.0011275	-0.000134177	1.48839e-05	0.9908	500
W789	3	60546062	62467160	-0.00053116	NA	-0.00144296	-0.000410725	1.51341e-05	0.891398	500
W790	3	60867677	62958508	-0.0008127	NA	-0.0015949	-0.000738667	1.56985e-05	0.837481	500
W791	3	61714097	63976119	-0.000536279	NA	-0.000870799	-0.001275	1.58473e-05	0.892838	500
W792	3	62126157	64542516	-0.00051313	NA	-0.000748146	-0.00116376	1.52228e-05	0.895367	500
W793	3	62467751	65160834	-0.000248196	NA	-0.00058625	-0.00113102	1.46112e-05	0.948229	500
W794	3	62961679	65670943	-8.54723e-05	NA	-0.000669149	-0.00107445	1.55956e-05	0.982732	500
W795	3	63553291	66082024	8.16408e-05	NA	-0.000638501	-0.000974469	1.67745e-05	0.984096	500
W796	3	65671957	67949974	0.000225609	NA	-0.000611528	-0.000816775	1.53449e-05	0.954072	500
W797	3	63981831	66536760	0.000262131	NA	-0.000979416	-0.000559591	1.74361e-05	0.949945	500
W798	3	64546639	67085405	0.000497728	NA	-0.000896666	-0.000538031	1.54067e-05	0.899095	500
W799	3	65164672	67459768	0.000456804	NA	-0.000850723	-0.000646234	1.63512e-05	0.910056	500
W800	3	66086448	68551519	-0.000171272	NA	-0.000541156	-0.000590505	1.63294e-05	0.966193	500
W801	3	66538696	69247631	-0.000316493	NA	-0.000665516	-0.0010841	1.72084e-05	0.939185	500
W802	3	70344652	73440073	0.000165964	NA	-0.00078174	-0.00112347	1.14873e-05	0.960945	500
W803	3	67088559	69851213	-0.000350032	NA	-0.000547269	-0.00101602	2.05317e-05	0.938425	500
W804	3	67465318	70337788	-0.000491268	NA	-0.000564161	-0.000804308	1.91805e-05	0.910686	500
W805	3	67952269	71091866	-0.000167063	NA	-0.000667101	-0.000578259	1.97554e-05	0.970017	500
W806	3	68569672	71748517	5.94449e-05	NA	-0.000814012	-0.000902158	1.76583e-05	0.988713	500
W807	3	69249205	72366339	0.000151964	NA	-0.000444946	-0.000817578	1.53812e-05	0.969092	500
W808	3	69857348	73023057	-1.76876e-05	NA	-0.000678722	-0.00105077	1.36593e-05	0.996181	500
W809	3	71094114	73788755	0.000106625	NA	-0.00065396	-0.0012184	1.01059e-05	0.973244	500
W810	3	71753352	74244132	0.000115488	NA	-0.000602109	-0.00110669	1.08706e-05	0.972058	500
W811	3	72370789	74763561	-4.21399e-06	NA	-0.000813647	-0.00107934	1.21435e-05	0.999035	500
W812	3	73793203	76382921	-1.76795e-06	NA	-0.000477803	-2.61739e-05	1.16598e-05	0.999587	500
W813	3	73028268	75274252	-1.93719e-05	NA	-0.0005423	-0.000862499	1.35294e-05	0.995798	500
W814	3	73441529	75825349	6.20502e-05	NA	-0.000452004	-0.000208045	1.24324e-05	0.985959	500
W815	3	74246790	76957620	-2.86557e-05	NA	-0.000438237	-0.000197659	9.62311e-06	0.99263	500
W816	3	74764908	77554248	-0.000216576	NA	-0.000100031	-0.000177989	8.33186e-06	0.94019	500
W817	3	75275124	78078404	-0.000146261	NA	-0.00018371	-3.7334e-06	8.26957e-06	0.959436	500
W818	3	75826246	78549941	-0.000324063	NA	-0.000164752	-0.000227254	9.27728e-06	0.915269	500
W819	3	78980880	81709071	-8.14355e-05	NA	-0.000291274	-0.00121299	1.13321e-05	0.9807	500
W820	3	76384383	78975240	-0.000405942	NA	-0.000181804	-0.000298413	1.03981e-05	0.89982	500
W821	3	76975183	79403742	-0.000421533	NA	-0.000187552	-0.000279998	1.06607e-05	0.897276	500
W822	3	77557629	80169033	-0.00014398	NA	-0.000425329	-0.00028997	1.12122e-05	0.965702	500
W823	3	78085640	80764030	-0.000289373	NA	-0.000290757	-0.000614976	1.03759e-05	0.928418	500
W824	3	78551000	81184607	-0.000178016	NA	-0.000245472	-0.00100876	1.08543e-05	0.956909	500
W825	3	79405288	82410500	-1.58691e-05	NA	-0.000327451	-0.00110687	1.16667e-05	0.996293	500
W826	3	80173725	82801759	-1.32501e-05	NA	-0.000378479	-0.00117597	1.36568e-05	0.997139	500
W827	3	80769046	83364002	-6.58646e-05	NA	-0.000490686	-0.00109087	1.62006e-05	0.986944	500
W828	3	82809042	85065589	-0.00033829	NA	-0.000492797	-0.000916609	1.37346e-05	0.927269	500
W829	3	81187487	83822214	-0.000205438	NA	-0.000450764	-0.00123439	1.63652e-05	0.959498	500
W830	3	81717151	84277530	-0.000176641	NA	-0.000389779	-0.000979843	1.67092e-05	0.965532	500
W831	3	82418522	84684508	-0.000233062	NA	-0.000309321	-0.00104979	1.45383e-05	0.95126	500
W832	3	83369276	85585896	9.15847e-05	NA	-0.000162103	-0.00104802	1.34864e-05	0.980104	500
W833	3	83823386	85980030	0.000114076	NA	-0.000189158	-0.000848576	1.39648e-05	0.975647	500
W834	3	84282153	86276316	3.32905e-05	NA	-0.000137177	-0.000693798	1.40729e-05	0.99292	500
W835	3	84685109	86665690	8.43886e-05	NA	-0.000262004	-0.0006715	1.63983e-05	0.983374	500
W836	3	85066691	87064462	-5.38953e-05	NA	-1.65214e-05	-8.55318e-05	1.50175e-05	0.988904	500
W837	3	86668770	88644899	-4.02123e-05	NA	-0.000784469	0.000762244	1.3277e-05	0.991195	500
W838	3	85589630	87465590	-2.59975e-05	NA	-0.000507017	0.00027484	1.37648e-05	0.994409	500
W839	3	85980610	87848152	-1.12668e-06	NA	-0.000758977	0.000425729	1.34147e-05	0.999755	500
W840	3	86281449	88232569	-9.76423e-05	NA	-0.000957198	0.000336601	1.32971e-05	0.978638	500
W841	3	87070807	88937815	0.0004207	NA	-0.000786916	0.000817966	1.63588e-05	0.917157	500
W842	3	87467860	89195205	0.000122665	NA	-0.000540087	0.000973218	1.86347e-05	0.977331	500
W843	3	87852994	89505135	-7.27102e-05	NA	-0.000387849	0.00140941	1.74778e-05	0.986124	500
W844	3	88236321	89842015	0.000284363	NA	-6.99512e-05	0.00176566	1.76569e-05	0.946046	500
W845	3	88647762	90286541	0.000599129	0.936796	0.000257466	0.00158866	1.68792e-05	0.884056	500
W846	3	88939597	90733573	0.000391911	0.721377	0.000181907	0.00162256	1.49469e-05	0.919256	500
W847	3	89842789	91847237	0.000679502	0.818475	0.000570375	0.0012084	1.14421e-05	0.840792	500
W848	3	89196165	91110374	0.00052364	NA	-4.96631e-05	0.00220157	1.23857e-05	0.88172	500
W849	3	89518625	91539123	0.000796047	1.51861	0.000166203	0.00165329	1.18852e-05	0.817388	500
W850	3	90301759	92460824	0.000485868	0.669671	0.000539217	0.000976224	1.1244e-05	0.884793	500
W851	3	90734916	92835485	0.000721302	1.01468	0.000880373	0.000573997	1.0549e-05	0.82425	500
W852	3	91118281	93235948	0.000657183	NA	0.00102705	-0.000299277	1.10183e-05	0.843058	500
W853	3	91540832	93753698	0.000580876	NA	0.000979782	-0.000316447	1.20503e-05	0.867107	500
W854	3	94245853	96932700	0.00099861	3.97433	0.000176253	0.000358202	8.5359e-06	0.732502	500
W855	3	91849124	94242718	0.000373543	NA	0.000294601	-0.000390511	1.03991e-05	0.907783	500
W856	3	92463837	94934903	0.000468725	NA	8.01067e-05	-0.000104343	8.18854e-06	0.869888	500
W857	3	92836436	95613525	0.000317234	NA	-0.000251977	-0.000159086	7.26758e-06	0.906325	500
W858	3	93235964	96054234	0.000505858	NA	-0.000282411	-4.29595e-05	6.38974e-06	0.841388	500
W859	3	93761627	96502267	0.000829705	NA	-4.19158e-05	0.000219737	6.34843e-06	0.74193	500
W860	3	94940787	97399946	0.000988857	4.7745	0.000146665	0.000292472	9.95377e-06	0.753955	500
W861	3	95614828	97715423	0.000798461	3.09444	0.00024341	0.00027353	1.25705e-05	0.82182	500
W862	3	97716092	100346718	-0.000511498	NA	-0.00108832	-0.00027449	1.13634e-05	0.879395	500
W863	3	96062651	98162237	0.000559959	8.17793	2.80953e-05	0.000166875	1.52939e-05	0.886144	500
W864	3	96512928	98635259	-0.00014138	NA	-0.000597085	-1.926e-05	1.71451e-05	0.972762	500
W865	3	96935569	99316408	-0.000376705	NA	-0.000909228	-0.000162217	1.41269e-05	0.920165	500
W866	3	97407696	99800871	-0.000557193	NA	-0.00100285	-0.000303612	1.11348e-05	0.867386	500
W867	3	98166506	100967302	-0.00048198	NA	-0.000981858	-0.000395311	9.10501e-06	0.873093	500
W868	3	98641940	101461254	-0.000468531	NA	-0.000802628	-0.000747568	1.01274e-05	0.882952	500
W869	3	99321368	101948844	-0.000336685	NA	-0.000703787	-0.000761823	8.38308e-06	0.907427	500
W870	3	99805504	102474541	-0.000319939	NA	-0.000593797	-0.000835226	7.98851e-06	0.909874	500
W871	3	100350260	102830962	-0.000177869	NA	-0.000516999	-0.000882759	6.48164e-06	0.944301	500
W872	3	100971847	103183672	1.34376e-05	NA	4.79551e-05	-0.000622204	8.367e-06	0.996293	500
W873	3	101951703	104202565	-0.000202665	NA	0.000392625	-0.000592466	1.14776e-05	0.952298	500
W874	3	101468556	103601681	-6.79714e-05	NA	0.000203789	-0.00051582	9.53923e-06	0.982442	500
W875	3	102478118	104742336	-0.000152757	NA	0.000473172	-0.000334109	1.1474e-05	0.96403	500
W876	3	102833942	105296232	-0.000347259	NA	0.00053688	-0.000491202	9.21492e-06	0.908924	500
W877	3	103188327	105725651	-0.000622548	NA	0.000675874	-0.0007596	1.03954e-05	0.846891	500
W878	3	103604731	106239865	-0.000355357	NA	0.000931739	-0.000839499	9.33409e-06	0.907404	500
W879	3	107134795	109322712	-0.000616231	NA	-0.000631982	-0.000897982	1.94763e-05	0.888949	500
W880	3	104205485	106608738	-0.000265628	NA	0.00082037	-0.000612407	9.86953e-06	0.932617	500
W881	3	104746257	107134064	-0.00027818	NA	0.00075974	-0.000981746	1.08485e-05	0.932692	500
W882	3	105305588	107549015	-0.000292865	NA	0.000689028	-0.000920552	1.59272e-05	0.941501	500
W883	3	105729031	107946007	-0.00021516	NA	-8.46639e-05	-0.00100541	1.79987e-05	0.959552	500
W884	3	106244085	108512973	-0.000503938	NA	-0.000648365	-0.000767559	1.95672e-05	0.909299	500
W885	3	106613709	108913616	-0.000695177	NA	-0.00077178	-0.00119842	1.93197e-05	0.874331	500
W886	3	107555294	109672857	0.000148016	NA	-0.00036086	-0.000309289	1.74178e-05	0.971708	500
W887	3	107946529	110366750	0.000305005	NA	7.08439e-05	-0.000155852	1.29331e-05	0.932411	500
W888	3	108523825	111044183	0.000353161	NA	1.30861e-05	-9.74054e-06	1.33748e-05	0.92307	500
W889	3	109682609	112019131	-0.000463543	-0.828649	0.000353124	0.000886156	2.03016e-05	0.918059	500
W890	3	108916159	111372119	0.000445295	2.21443	9.65205e-05	0.000418939	1.44157e-05	0.906637	500
W891	3	109328196	111768434	0.000103635	0.581774	2.27606e-05	0.0013942	1.76468e-05	0.980318	500
W892	3	110372305	112257692	-0.000689796	NA	-4.41567e-05	0.000626149	2.45447e-05	0.889266	500
W893	3	111045590	112738827	-0.000560917	-2.5649	0.000332128	0.000143996	2.25207e-05	0.905911	500
W894	3	111375363	113211098	-0.000572689	NA	0.00144522	-0.000201286	2.08044e-05	0.900082	500
W895	3	111769062	113685433	-0.000310865	NA	0.00180193	-0.00107346	2.16564e-05	0.946741	500
W896	3	112019686	114024482	-0.000387698	NA	0.00134705	-0.000711076	2.15121e-05	0.933383	500
W897	3	112258936	114400396	-0.000393391	NA	0.00105221	-7.09226e-05	1.87926e-05	0.927694	500
W898	3	114028035	115835478	0.000130597	NA	-0.000485616	-0.000559471	1.87271e-05	0.975925	500
W899	3	112739512	114802567	-0.000225612	NA	0.00087976	-0.000151846	1.99753e-05	0.95974	500
W900	3	113214142	115137240	-4.05339e-05	NA	-0.000183805	-4.05657e-05	2.08895e-05	0.992924	500
W901	3	113690054	115500608	-3.90324e-05	NA	-0.000386223	-0.000279154	1.89591e-05	0.992848	500
W902	3	114406195	116184610	0.000131048	NA	-0.000380486	-0.000954274	1.92299e-05	0.976159	500
W903	3	114803657	116528360	-1.84331e-05	NA	-0.000574753	-0.000641232	1.7172e-05	0.996451	500
W904	3	115139744	116836256	7.62038e-05	NA	-0.000677413	-0.00062451	1.9622e-05	0.986275	500
W905	3	115510431	117120195	0.000102211	NA	-0.000118356	-0.00069507	1.69782e-05	0.98021	500
W906	3	115836776	117550146	8.68573e-05	NA	-0.000372505	-0.000450655	1.48028e-05	0.981989	500
W907	3	116190175	117982050	-9.48468e-05	NA	-0.000527379	0.000333317	1.22794e-05	0.978407	500
W908	3	116531644	118332481	-3.43315e-05	NA	-0.000620133	0.000361713	1.29145e-05	0.992378	500
W909	3	117120873	118993428	0.000305592	NA	-0.00062164	0.000663523	1.24558e-05	0.930999	500
W910	3	116838394	118703319	-3.05811e-05	NA	-0.000393942	0.00048232	1.23157e-05	0.993047	500
W911	3	117558404	120195502	0.000764069	1.72136	0.000424692	0.000463923	1.22812e-05	0.827407	500
W912	3	117987822	120792802	0.000903388	NA	0.000653369	-0.00037602	1.00622e-05	0.775803	500
W913	4	182210	3433899	-0.00100316	NA	-0.000335384	0.000557717	2.99163e-05	0.854478	500
W914	4	1094397	3851323	-0.000991906	-3.36975	0.000428565	0.000202176	1.86145e-05	0.818167	500
W915	4	1865472	4214836	-0.00076522	NA	0.000607754	-0.000792002	1.52001e-05	0.844396	500
W916	4	2466571	4668292	7.59082e-05	NA	5.36781e-05	-0.000796462	1.53004e-05	0.984517	500
W917	4	3018464	5102318	-0.000146862	NA	0.000578768	-0.000733814	1.54756e-05	0.97022	500
W918	4	3439961	5725502	-0.000340646	NA	0.00174153	-0.000577039	1.51956e-05	0.930364	500
W919	4	3856786	6222469	-0.000680274	NA	0.00169282	-0.000922584	1.77772e-05	0.871823	500
W920	4	4229759	6501512	-0.001433	NA	0.00241951	-0.000606407	1.86943e-05	0.740321	500
W921	4	4668819	6931519	-0.00197824	NA	0.0023689	-0.00125203	1.8053e-05	0.641508	500
W922	4	5107799	7254078	-0.00181623	NA	0.00244179	-0.00127735	1.80671e-05	0.669166	500
W923	4	5736837	7677385	-0.00158456	NA	0.00124917	-0.00111213	1.85867e-05	0.713214	500
W924	4	6223346	8254143	-0.00135313	NA	0.000947679	-0.000526358	1.88683e-05	0.755412	500
W925	4	6504742	8768833	-0.000312905	NA	0.000559136	-0.000807788	2.02169e-05	0.944519	500
W926	4	6940239	9309376	-0.000149622	NA	0.000261459	-0.000846543	1.90953e-05	0.972686	500
W927	4	7257631	10019060	-0.00015857	NA	2.79009e-05	-0.000787191	1.52085e-05	0.967566	500
W928	4	7686050	10655515	0.000277794	NA	0.000573085	-0.000913045	1.29646e-05	0.938503	500
W929	4	8254975	11279744	0.000339219	NA	0.000686329	-0.00103372	1.14464e-05	0.920134	500
W930	4	8775251	11847331	0.000129535	NA	0.000507236	-0.001043	1.14914e-05	0.969519	500
W931	4	9310863	12360278	-0.00012724	NA	0.000609399	-0.000918738	1.08388e-05	0.969171	500
W932	4	10025611	12962525	-0.000338619	NA	0.000578949	-0.000518105	8.68912e-06	0.908545	500
W933	4	10659719	13523413	-0.000499885	NA	0.000420013	-0.000604744	9.19566e-06	0.869065	500
W934	4	11281193	13893495	-0.000245151	NA	0.000894126	-0.00075061	9.1718e-06	0.935483	500
W935	4	11851915	14397147	-0.000246895	NA	0.00129719	-0.000811315	1.18192e-05	0.942749	500
W936	4	12360762	14985246	-0.000207089	NA	0.00165606	-0.000847016	1.34044e-05	0.954893	500
W937	4	12982777	15396581	3.85225e-06	NA	0.00189032	-0.00143164	1.48693e-05	0.999203	500
W938	4	13527795	15690889	-4.43194e-05	NA	0.00166018	-0.00141561	1.85906e-05	0.991799	500
W939	4	13897039	16155085	-0.000995859	NA	0.00124384	-0.00112566	1.63177e-05	0.805273	500
W940	4	14400824	16467353	-0.00111531	NA	0.000503995	-0.00121497	1.41985e-05	0.76724	500
W941	4	15005859	16845979	-0.00116749	NA	6.58976e-05	-0.00132931	1.39078e-05	0.754237	500
W942	4	15398267	17225866	-0.00135821	NA	-7.15586e-05	-0.000894785	1.48903e-05	0.724855	500
W943	4	15696732	17682058	-0.00153627	NA	-0.000368412	-0.000665633	1.42037e-05	0.683545	500
W944	4	16157727	18290223	-0.000938685	NA	-0.000712624	-0.0010819	1.61562e-05	0.815347	500
W945	4	16468807	18731164	-0.000642804	NA	-0.000911747	-0.000930899	1.69533e-05	0.875941	500
W946	4	16846825	19149181	-0.000287109	NA	-0.00115189	-0.00100086	1.70529e-05	0.944571	500
W947	4	17226894	19629161	0.000208848	NA	-0.00139462	-0.00147886	1.92104e-05	0.961995	500
W948	4	17686010	19959211	0.000452827	NA	-0.00155001	-0.00177607	1.93242e-05	0.917955	500
W949	4	18292361	20357817	0.000512296	NA	-0.00182671	-0.0013102	1.9123e-05	0.906741	500
[truncated: 4,464 more rows]

## Sheet: LAVA_IGF1c vs IGF1b_BB
Table S6. The correlation estimates (r2) from LAVA using 500 SNPs in each window with sliding windows of 100 SNPs for IGF1c and IGF1b in Brahman population.
[truncated: 1,775 more rows]

[truncated: 4 more sheets: SG_AGECL vs IGF1b_TC, LAVA_AGECL vs IGF1b_TC, SG_IGF1c vs IGF1b_TC, LAVA_IGF1c vs IGF1b_TC]
