# Supplementary material for: Correlation scan: identifying genomic regions that affect genetic correlations applied to fertility traits
Source: BMC Genomics. 2022 Oct 5;23:684. doi: 10.1186/s12864-022-08898-7 (PMC9533527; doi:10.1186/s12864-022-08898-7)
Supplement: Supplementary file 5 — Additional file 5. The number of windows, chromosome number, chromosome coordinates, correlation estimates and rank value for the drivers and antagonizing regions (Bonferroni corrected p < 0.05) in Brahman (BB) and Tropical Composite population for the studied trait (Table S12-19). [file 12864_2022_8898_MOESM5_ESM.xlsx]

## Sheet: AGECL vs _IGF1b_BB_Driver
Table S12. The number of windows, chromosome number (Chr), chromosome coordinates (Start, End, and Midpoint), correlation estimates and rank value for the driver regions in Brahman (BB) population for AGECL vs IGF1b
	AGECL, age at first corpus; IGF1b serum levels of insulin growth hormone measured in bulls; BB, Brahman. Significant windows were set at Bonferroni corrected p value <0.05
Window	Chr	Start	End	Midpoint	Correlation estimate	Rank value	p_value	Breed
w26	1	10793076	13288892	12040984	-0.412268	0.34	3.98076e-12	BB
w27	1	11290172	13806862	12548517	-0.44468	0.26	4.62763e-14	BB
w28	1	11877763	14340365	13109064	-0.520376	0.12	8.71452e-20	BB
w29	1	12384124	14879081	13631603	-0.448265	0.25	2.25625e-14	BB
w30	1	12906424	15356829	14131627	-0.393224	0.41	4.57953e-11	BB
w31	1	13292022	15695226	14493624	-0.370721	0.49	6.78205e-10	BB
w32	1	13810946	16125949	14968448	-0.455171	0.23	7.1972e-15	BB
w33	1	14342100	16648005	15495053	-0.361596	0.52	2.14893e-09	BB
w34	1	14880156	17200924	16040540	-0.390396	0.42	7.14137e-11	BB
w35	1	15362087	17630258	16496173	-0.372288	0.48	6.20711e-10	BB
w36	1	15699132	18134138	16916635	-0.319419	0.72	1.66476e-07	BB
w42	1	18477661	21033820	19755741	-0.282161	0.94	4.43824e-06	BB
w43	1	18961068	21457294	20209181	-0.293857	0.86	1.64701e-06	BB
w90	1	41499352	43835615	42667484	-0.310079	0.77	3.93874e-07	BB
w91	1	41918551	44232197	43075374	-0.394758	0.4	3.91287e-11	BB
w92	1	42258910	44903305	43581108	-0.371089	0.48	7.33273e-10	BB
w94	1	43443436	46057263	44750350	-0.282141	0.94	4.40068e-06	BB
w95	1	43836654	46572997	45204826	-0.282286	0.94	4.25166e-06	BB
w96	1	44236960	47046311	45641636	-0.371081	0.48	7.0392e-10	BB
w97	1	44913993	47606699	46260346	-0.500542	0.15	3.69098e-18	BB
w98	1	45407551	48090549	46749050	-0.567839	0.07	2.20732e-24	BB
w99	1	46069634	48599135	47334385	-0.441822	0.27	6.64656e-14	BB
w100	1	46589213	49011657	47800435	-0.388808	0.43	1.01029e-10	BB
w101	1	47048153	49606225	48327189	-0.43818	0.28	9.91552e-14	BB
w102	1	47608001	50137064	48872533	-0.29591	0.85	1.33034e-06	BB
w114	1	53232499	55950673	54591586	-0.285771	0.91	3.36297e-06	BB
w115	1	53750481	56321224	55035853	-0.313277	0.74	3.17107e-07	BB
w147	1	68274974	69529426	68902200	-0.372687	0.47	6.2976e-10	BB
w148	1	68610222	70095584	69352903	-0.452856	0.24	1.14458e-14	BB
w149	1	68833175	70424054	69628615	-0.378844	0.45	3.15516e-10	BB
w150	1	69002530	70755405	69878968	-0.321497	0.7	1.35072e-07	BB
w180	1	83541324	86325192	84933258	-0.459507	0.21	3.90445e-15	BB
w181	1	84170791	86836561	85503676	-0.510056	0.14	6.84754e-19	BB
w182	1	84680569	87362802	86021686	-0.394332	0.4	3.93601e-11	BB
w183	1	85130568	87847124	86488846	-0.347594	0.58	1.08088e-08	BB
w184	1	85797044	88717216	87257130	-0.289598	0.89	2.55802e-06	BB
w191	1	89685218	92076075	90880647	-0.290443	0.88	2.39103e-06	BB
w193	1	90689089	92994652	91841871	-0.28995	0.88	2.32354e-06	BB
w195	1	91724057	93821277	92772667	-0.287909	0.9	2.71225e-06	BB
w201	1	94212819	96402929	95307874	-0.355398	0.54	4.42526e-09	BB
w202	1	94669980	96843288	95756634	-0.312433	0.75	3.33549e-07	BB
w203	1	95184032	97157865	96170949	-0.310373	0.77	3.91304e-07	BB
w207	1	96844097	99215719	98029908	-0.306533	0.8	5.49712e-07	BB
w208	1	97167283	99601552	98384418	-0.340434	0.61	2.05615e-08	BB
w209	1	97814820	100052224	98933522	-0.330749	0.66	5.35219e-08	BB
w210	1	98329048	100468920	99398984	-0.313113	0.74	3.15738e-07	BB
w211	1	98754671	100945748	99850210	-0.345584	0.58	1.18279e-08	BB
w212	1	99220587	101342687	100281637	-0.342189	0.6	1.54782e-08	BB
w213	1	99605557	101909609	100757583	-0.344147	0.59	1.24345e-08	BB
w214	1	100053006	102397725	101225366	-0.457264	0.22	5.94664e-15	BB
w215	1	100472187	102813185	101642686	-0.348955	0.57	8.7487e-09	BB
w216	1	100950729	103223076	102086903	-0.292451	0.87	1.87002e-06	BB
w221	1	103234850	105900412	104567631	-0.333823	0.64	4.20594e-08	BB
w222	1	103754337	106385939	105070138	-0.472229	0.19	4.55827e-16	BB
w223	1	104381153	106870732	105625943	-0.430798	0.3	3.89488e-13	BB
w224	1	104901456	107348913	106125185	-0.354414	0.55	4.22005e-09	BB
w225	1	105405541	107611052	106508297	-0.422661	0.31	9.94196e-13	BB
w226	1	105909984	108009680	106959832	-0.292614	0.87	2.04685e-06	BB
w263	1	122733102	125039320	123886211	-0.275001	0.99	7.85131e-06	BB
w264	1	123270508	125514822	124392665	-0.309046	0.78	4.62483e-07	BB
w265	1	123869462	125746980	124808221	-0.308127	0.78	4.8633e-07	BB
w266	1	124285558	126228441	125257000	-0.2749	0.99	8.00647e-06	BB
w267	1	124761383	126849438	125805411	-0.288846	0.89	2.50725e-06	BB
w296	1	137685546	139849258	138767402	-0.299862	0.83	9.58954e-07	BB
w359	2	4655818	6610243	5633031	-0.360289	0.53	2.23533e-09	BB
w456	2	46728122	48990821	47859472	-0.319553	0.71	1.58941e-07	BB
w470	2	53739816	56049397	54894607	-0.297486	0.84	1.20564e-06	BB
w471	2	54293801	56472108	55382955	-0.342514	0.59	1.46338e-08	BB
w472	2	54823037	56847284	55835161	-0.401377	0.37	1.69586e-11	BB
w473	2	55107289	57410691	56258990	-0.277829	0.97	6.29938e-06	BB
w479	2	57761355	59667596	58714476	-0.392393	0.41	5.16235e-11	BB
w480	2	58201321	59934225	59067773	-0.558585	0.08	1.83845e-23	BB
w481	2	58459148	60162615	59310882	-0.583291	0.06	4.78726e-26	BB
w482	2	58851171	60454490	59652831	-0.326454	0.68	9.02994e-08	BB
w483	2	59246044	60722246	59984145	-0.315285	0.74	2.57852e-07	BB
w485	2	59935927	61626870	60781399	-0.296057	0.85	1.36313e-06	BB
w486	2	60165124	61809492	60987308	-0.399889	0.38	2.20574e-11	BB
w487	2	60456223	62348154	61402189	-0.52342	0.12	4.02069e-20	BB
w488	2	60722885	62672578	61697732	-0.336797	0.62	3.19618e-08	BB
w489	2	61273071	63032889	62152980	-0.303085	0.82	6.94749e-07	BB
w490	2	61630692	63586260	62608476	-0.321865	0.7	1.37939e-07	BB
w491	2	61814051	64218577	63016314	-0.299753	0.84	1.02864e-06	BB
w542	2	86790014	89364320	88077167	-0.344729	0.59	1.34796e-08	BB
w544	2	88035286	90188161	89111724	-0.330089	0.67	5.90449e-08	BB
w545	2	88598211	90611508	89604860	-0.361957	0.52	1.91525e-09	BB
w609	2	118707539	120612475	119660007	-0.28747	0.9	2.92357e-06	BB
w628	2	127051942	129020645	128036294	-0.28869	0.89	2.68375e-06	BB
w643	2	133219038	134895968	134057503	-0.281451	0.95	5.0993e-06	BB
w644	2	133584851	135220676	134402764	-0.325148	0.69	1.03651e-07	BB
w645	2	133895043	135562524	134728784	-0.377513	0.46	3.63729e-10	BB
w646	2	134222427	135990633	135106530	-0.414176	0.33	3.41152e-12	BB
w680	3	13392467	15152819	14272643	-0.421734	0.31	1.03104e-12	BB
w681	3	13747034	15409175	14578105	-0.501064	0.15	2.8927e-18	BB
w682	3	14206651	15797877	15002264	-0.517249	0.13	1.50242e-19	BB
w683	3	14534682	16178841	15356762	-0.547118	0.09	2.43616e-22	BB
w684	3	14884680	16695225	15789953	-0.409814	0.35	5.84496e-12	BB
w685	3	15153989	17160905	16157447	-0.338769	0.61	2.60177e-08	BB
w686	3	15411210	17786962	16599086	-0.365601	0.51	1.36588e-09	BB
w687	3	15801236	18158899	16980068	-0.36985	0.49	8.31069e-10	BB
w688	3	16196380	18616922	17406651	-0.358634	0.54	2.77227e-09	BB
w689	3	16700799	19140510	17920655	-0.369243	0.49	8.45496e-10	BB
w690	3	17161919	19756099	18459009	-0.361528	0.52	1.95698e-09	BB
w693	3	18621803	21540509	20081156	-0.291317	0.88	1.97908e-06	BB
w694	3	19143184	21961993	20552589	-0.41162	0.34	3.92305e-12	BB
w695	3	19758307	22404702	21081505	-0.488326	0.17	3.29205e-17	BB
w696	3	20350479	22875553	21613016	-0.530019	0.11	1.0187e-20	BB
w697	3	20853315	23288128	22070722	-0.367963	0.49	1.11563e-09	BB
w698	3	21541982	23590615	22566299	-0.321026	0.7	1.33276e-07	BB
w699	3	21965598	24092383	23028991	-0.367915	0.5	9.75169e-10	BB
w700	3	22406809	24561046	23483928	-0.352559	0.55	5.8397e-09	BB
w701	3	22877632	24950077	23913855	-0.281224	0.95	4.68103e-06	BB
w702	3	23296640	25291010	24293825	-0.33562	0.63	3.5644e-08	BB
w703	3	23595256	25779536	24687396	-0.318823	0.72	1.63109e-07	BB
w724	3	31600777	34089209	32844993	-0.38015	0.45	2.44264e-10	BB
w725	3	32031085	34524620	33277853	-0.442821	0.27	4.93302e-14	BB
w726	3	32623590	34996447	33810019	-0.457014	0.22	5.67869e-15	BB
w727	3	33069643	35361733	34215688	-0.333305	0.65	3.88921e-08	BB
w728	3	33542736	35666149	34604443	-0.444374	0.26	4.34445e-14	BB
w729	3	34091882	36022711	35057297	-0.439048	0.28	9.59345e-14	BB
w730	3	34529871	36512152	35521012	-0.442056	0.27	6.4771e-14	BB
w731	3	34999359	37083596	36041478	-0.472697	0.19	4.63847e-16	BB
w732	3	35362562	37660099	36511331	-0.46556	0.2	1.34086e-15	BB
w733	3	35666776	38432126	37049451	-0.380821	0.44	2.25474e-10	BB
w734	3	36027057	39114782	37570920	-0.349852	0.56	6.96013e-09	BB
w752	3	44237033	46293002	45265018	-0.329766	0.67	6.02749e-08	BB
w753	3	44557612	46696079	45626846	-0.4111	0.35	4.6544e-12	BB
w754	3	45005124	47188528	46096826	-0.281867	0.94	4.49211e-06	BB
w755	3	45570891	47636486	46603689	-0.292633	0.87	2.01479e-06	BB
w756	3	45890154	48062429	46976292	-0.311588	0.75	3.41327e-07	BB
w762	3	48501735	50573911	49537823	-0.306687	0.79	5.18e-07	BB
w763	3	48851020	51312701	50081861	-0.286831	0.91	3.05722e-06	BB
w764	3	49283343	51799456	50541400	-0.294818	0.86	1.59172e-06	BB
w765	3	49554595	52276822	50915709	-0.36154	0.52	2.17769e-09	BB
w766	3	49931172	52705929	51318551	-0.307881	0.79	4.82484e-07	BB
w767	3	50586710	53135459	51861085	-0.364368	0.51	1.57632e-09	BB
w768	3	51314869	53571229	52443049	-0.332944	0.65	4.55312e-08	BB
w769	3	51801073	53946468	52873771	-0.316044	0.73	2.32392e-07	BB
w770	3	52278832	54144822	53211827	-0.325903	0.68	9.05429e-08	BB
w771	3	52708227	55162621	53935424	-0.335743	0.63	3.06639e-08	BB
w772	3	53136752	55556742	54346747	-0.310346	0.77	3.7068e-07	BB
w773	3	53572759	56081674	54827217	-0.28232	0.93	4.40873e-06	BB
w774	3	53947311	56480986	55214149	-0.315632	0.73	2.39346e-07	BB
w775	3	54145877	56936672	55541275	-0.288126	0.89	2.88607e-06	BB
w836	3	85066691	87064462	86065577	-0.408625	0.35	7.02739e-12	BB
w837	3	85589630	87465590	86527610	-0.448734	0.25	2.04219e-14	BB
w838	3	85980610	87848152	86914381	-0.329261	0.67	6.36741e-08	BB
w840	3	86668770	88644899	87656835	-0.320538	0.71	1.4989e-07	BB
w841	3	87070807	88937815	88004311	-0.324188	0.69	1.08798e-07	BB
w842	3	87467860	89195205	88331533	-0.359304	0.53	2.89175e-09	BB
w843	3	87852994	89505135	88679065	-0.425866	0.3	6.82206e-13	BB
w844	3	88236321	89842015	89039168	-0.40988	0.35	5.92162e-12	BB
w845	3	88647762	90286541	89467152	-0.412553	0.34	3.70994e-12	BB
w846	3	88939597	90733573	89836585	-0.445405	0.26	3.45001e-14	BB
w847	3	89196165	91110374	90153270	-0.411163	0.34	4.53559e-12	BB
w848	3	89518625	91539123	90528874	-0.298979	0.84	1.12884e-06	BB
w875	3	102478118	104742336	103610227	-0.276755	0.97	7.1823e-06	BB
w877	3	103188327	105725651	104456989	-0.302126	0.82	7.80651e-07	BB
w878	3	103604731	106239865	104922298	-0.37356	0.47	4.85355e-10	BB
w879	3	104205485	106608738	105407112	-0.422264	0.31	1.06613e-12	BB
w880	3	104746257	107134064	105940161	-0.361469	0.52	2.10662e-09	BB
w881	3	105305588	107549015	106427302	-0.413278	0.34	3.89204e-12	BB
w882	3	105729031	107946007	106837519	-0.4333	0.29	2.24192e-13	BB
w883	3	106244085	108512973	107378529	-0.306331	0.8	5.37674e-07	BB
w896	3	112019686	114024482	113022084	-0.337067	0.62	3.04642e-08	BB
w897	3	112258936	114400396	113329666	-0.341425	0.6	1.74343e-08	BB
w898	3	112739512	114802567	113771040	-0.410296	0.35	5.50024e-12	BB
w899	3	113214142	115137240	114175691	-0.342412	0.6	1.6751e-08	BB
w911	3	117558404	120195502	118876953	-0.306898	0.79	5.63526e-07	BB
w912	3	117987822	120792802	119390312	-0.291619	0.87	2.23847e-06	BB
w913	4	182210	3433899	1808055	-0.367996	0.49	1.02833e-09	BB
w914	4	1094397	3851323	2472860	-0.363267	0.52	1.95618e-09	BB
w915	4	1865472	4214836	3040154	-0.35174	0.56	6.19731e-09	BB
w982	4	37299668	40085868	38692768	-0.333982	0.64	3.79935e-08	BB
w983	4	37800488	40528264	39164376	-0.388975	0.43	8.28915e-11	BB
w984	4	38263852	41098431	39681142	-0.28053	0.95	4.92969e-06	BB
w1000	4	46670245	49118557	47894401	-0.302989	0.82	7.96082e-07	BB
w1001	4	47124235	49522731	48323483	-0.301777	0.83	8.58948e-07	BB
w1002	4	47507529	50001916	48754723	-0.402385	0.37	1.48779e-11	BB
w1003	4	48135982	50426541	49281262	-0.409387	0.35	6.3189e-12	BB
w1004	4	48698693	50905874	49802284	-0.436773	0.28	1.34675e-13	BB
w1005	4	49119396	51434434	50276915	-0.379194	0.45	2.92796e-10	BB
w1006	4	49523314	51873111	50698213	-0.341803	0.6	1.91004e-08	BB
w1007	4	50003637	52315044	51159341	-0.335615	0.63	3.55298e-08	BB
w1008	4	50431882	52751927	51591905	-0.426326	0.3	5.4536e-13	BB
w1009	4	50906351	53352540	52129446	-0.460432	0.21	3.36703e-15	BB
w1010	4	51436396	53796461	52616429	-0.556659	0.09	3.25193e-23	BB
w1011	4	51874911	54483145	53179028	-0.561024	0.08	9.59469e-24	BB
w1012	4	52316135	55247076	53781606	-0.490945	0.17	1.89213e-17	BB
w1013	4	52756009	55666506	54211258	-0.320189	0.71	1.75672e-07	BB
w1018	4	55682732	58363973	57023353	-0.37406	0.47	5.58913e-10	BB
w1019	4	56119324	58976892	57548108	-0.416121	0.33	2.49228e-12	BB
w1020	4	56599805	59518040	58058923	-0.492304	0.16	1.73721e-17	BB
w1021	4	57153256	59917182	58535219	-0.436225	0.29	1.46382e-13	BB
w1022	4	57693224	60423531	59058378	-0.490815	0.17	2.04302e-17	BB
w1023	4	58366419	60871913	59619166	-0.429801	0.3	3.41939e-13	BB
w1024	4	58979994	61202579	60091287	-0.388595	0.43	7.92351e-11	BB
w1029	4	61204218	64176007	62690113	-0.290699	0.88	2.23806e-06	BB
w1030	4	61853284	64652532	63252908	-0.330852	0.66	5.02029e-08	BB
w1031	4	62405503	65300000	63852752	-0.31099	0.76	3.88802e-07	BB
w1032	4	63053213	65652207	64352710	-0.42314	0.31	9.03953e-13	BB
w1033	4	63671599	66104174	64887887	-0.415225	0.33	2.80053e-12	BB
w1034	4	64178644	66607954	65393299	-0.423502	0.31	8.32652e-13	BB
w1035	4	64657497	67329512	65993505	-0.474023	0.19	4.3428e-16	BB
w1036	4	65304503	67941747	66623125	-0.500693	0.15	3.03869e-18	BB
w1037	4	65653306	68557052	67105179	-0.44783	0.25	2.39847e-14	BB
w1038	4	66106374	69282296	67694335	-0.446448	0.25	3.40787e-14	BB
w1039	4	66612133	69617453	68114793	-0.363437	0.51	1.68096e-09	BB
w1047	4	70606947	72924467	71765707	-0.405168	0.36	1.06028e-11	BB
w1048	4	70978447	73316423	72147435	-0.427617	0.3	4.8195e-13	BB
w1049	4	71390246	73821564	72605905	-0.281764	0.94	4.5398e-06	BB
w1080	4	85688944	88117674	86903309	-0.310522	0.76	4.09003e-07	BB
w1083	4	87009912	89646404	88328158	-0.323719	0.69	1.24021e-07	BB
w1131	4	108141611	110146941	109144276	-0.37237	0.48	6.19757e-10	BB
w1132	4	108526688	110480862	109503775	-0.390659	0.42	6.89332e-11	BB
w1133	4	109057845	110888796	109973321	-0.303401	0.82	6.64258e-07	BB
w1188	5	14983994	17258467	16121231	-0.275153	0.99	8.30388e-06	BB
w1191	5	16385118	18848068	17616593	-0.336374	0.63	3.13699e-08	BB
w1201	5	21051470	23091005	22071238	-0.440063	0.27	8.4627e-14	BB
w1202	5	21566090	23674638	22620364	-0.481817	0.18	9.65826e-17	BB
w1203	5	21889128	24070212	22979670	-0.481626	0.18	9.24018e-17	BB
w1204	5	22368472	24481944	23425208	-0.444329	0.26	4.38522e-14	BB
w1205	5	22674078	24896393	23785236	-0.354972	0.55	4.46379e-09	BB
w1221	5	30925626	33295265	32110446	-0.305512	0.81	5.85564e-07	BB
w1222	5	31544112	33824755	32684434	-0.308483	0.78	4.62572e-07	BB
w1223	5	31992307	34534833	33263570	-0.383112	0.44	1.60662e-10	BB
w1224	5	32389438	35064699	33727069	-0.419625	0.32	1.51971e-12	BB
w1225	5	32816605	35563618	34190112	-0.468422	0.2	9.99636e-16	BB
w1226	5	33316379	35891426	34603903	-0.55819	0.08	2.04542e-23	BB
w1227	5	33826544	36407167	35116856	-0.580073	0.06	1.01536e-25	BB
w1228	5	34540786	37069143	35804965	-0.402097	0.37	1.66434e-11	BB
w1235	5	38165014	40798885	39481950	-0.373447	0.47	5.83018e-10	BB
w1236	5	38759716	41322738	40041227	-0.491507	0.17	1.90441e-17	BB
w1237	5	39232088	41810665	40521377	-0.489966	0.17	2.32978e-17	BB
w1238	5	39719254	42297091	41008173	-0.546452	0.1	3.19434e-22	BB
w1239	5	40342668	42838011	41590340	-0.613292	0.05	1.7682e-29	BB
w1240	5	40801238	43407077	42104158	-0.709703	0.03	1.2404e-44	BB
w1241	5	41326654	43875897	42601276	-0.680248	0.03	2.64144e-39	BB
w1242	5	41815278	44518545	43166912	-0.662886	0.04	1.83324e-36	BB
w1243	5	42298343	44938931	43618637	-0.519895	0.13	8.39436e-20	BB
w1244	5	42838697	45320311	44079504	-0.523342	0.12	4.14883e-20	BB
w1245	5	43415290	45978155	44696723	-0.504733	0.15	1.74249e-18	BB
w1246	5	43880746	46594770	45237758	-0.412696	0.34	4.54365e-12	BB
w1247	5	44528721	46983996	45756359	-0.389779	0.42	7.08198e-11	BB
w1248	5	44940238	47529588	46234913	-0.609603	0.05	4.6236e-29	BB
w1249	5	45326700	48795892	47061296	-0.558395	0.08	2.26348e-23	BB
w1250	5	45981588	49471078	47726333	-0.320605	0.71	1.67511e-07	BB
w1251	5	46599022	50031234	48315128	-0.291445	0.88	2.18905e-06	BB
w1252	5	46988433	50609833	48799133	-0.330157	0.67	5.34566e-08	BB
w1256	5	50037182	53021374	51529278	-0.274109	1	7.90436e-06	BB
w1257	5	50614283	53719833	52167058	-0.2749	0.99	8.37051e-06	BB
w1258	5	51078877	54225959	52652418	-0.304448	0.81	6.52861e-07	BB
w1259	5	51632396	54707871	53170134	-0.386537	0.43	1.10171e-10	BB
w1260	5	52290466	55285213	53787840	-0.441525	0.27	6.9811e-14	BB
w1261	5	53037791	56347347	54692569	-0.509278	0.14	6.5844e-19	BB
w1262	5	53722470	57333269	55527870	-0.51954	0.13	9.43175e-20	BB
w1263	5	54240511	58265467	56252989	-0.503743	0.15	1.77657e-18	BB
w1264	5	54712141	59910149	57311145	-0.522773	0.12	4.66619e-20	BB
w1265	5	55294713	60468395	57881554	-0.517834	0.13	1.29356e-19	BB
w1266	5	56353589	61402804	58878197	-0.3979	0.39	2.87719e-11	BB
w1267	5	57336315	62022265	59679290	-0.436142	0.29	1.35856e-13	BB
w1268	5	58269939	62702914	60486427	-0.450124	0.24	1.87046e-14	BB
w1269	5	59910906	63228942	61569924	-0.462972	0.21	2.36844e-15	BB
w1270	5	60493287	63695065	62094176	-0.496255	0.16	7.9508e-18	BB
w1271	5	61414917	64523477	62969197	-0.470984	0.2	5.56894e-16	BB
w1272	5	62025595	65084805	63555200	-0.400722	0.37	1.89399e-11	BB
w1273	5	62720497	65817004	64268751	-0.400692	0.38	1.9172e-11	BB
w1274	5	63232390	66609169	64920780	-0.331596	0.66	4.79171e-08	BB
w1282	5	68075934	70788873	69432404	-0.378783	0.45	2.94564e-10	BB
w1283	5	68400647	71209044	69804846	-0.394899	0.4	4.49084e-11	BB
w1284	5	69046465	71794323	70420394	-0.279834	0.96	5.45942e-06	BB
w1286	5	70446504	72722023	71584264	-0.279148	0.96	5.8464e-06	BB
w1303	5	79203216	82351312	80777264	-0.281646	0.94	4.89919e-06	BB
w1304	5	80003611	82768006	81385809	-0.285937	0.91	3.71586e-06	BB
w1305	5	80572182	83229622	81900902	-0.299253	0.84	9.28807e-07	BB
w1306	5	81274020	83708635	82491328	-0.277767	0.97	7.05854e-06	BB
w1390	6	1161492	3442538	2302015	-0.287513	0.9	2.92891e-06	BB
w1391	6	1534815	3669135	2601975	-0.3721	0.48	7.1578e-10	BB
w1392	6	2012917	4131111	3072014	-0.314279	0.74	2.88566e-07	BB
w1396	6	3675574	6173869	4924722	-0.282725	0.93	4.42913e-06	BB
w1397	6	4144587	6556190	5350389	-0.294752	0.86	1.57444e-06	BB
w1462	6	32367918	35194270	33781094	-0.310245	0.77	3.69405e-07	BB
w1463	6	33042083	35658792	34350438	-0.336574	0.62	3.14186e-08	BB
w1465	6	34117335	36617150	35367243	-0.331898	0.66	4.82684e-08	BB
w1490	6	46284601	48500161	47392381	-0.306938	0.79	5.09324e-07	BB
w1491	6	46667551	48961457	47814504	-0.280662	0.95	5.47425e-06	BB
w1505	6	53104350	55371249	54237800	-0.286894	0.9	3.36841e-06	BB
w1513	6	56663529	59204391	57933960	-0.365762	0.51	1.31932e-09	BB
w1514	6	57082767	59789979	58436373	-0.457446	0.22	5.73636e-15	BB
w1515	6	57395938	60121113	58758526	-0.45552	0.23	7.11126e-15	BB
w1516	6	57996603	60542476	59269540	-0.431846	0.29	2.97193e-13	BB
w1517	6	58388336	60982368	59685352	-0.348254	0.57	8.60924e-09	BB
w1523	6	61537460	64211907	62874684	-0.304786	0.81	6.58952e-07	BB
w1524	6	61948396	64767831	63358114	-0.394302	0.4	4.71449e-11	BB
w1525	6	62516640	65165569	63841105	-0.484763	0.18	6.08012e-17	BB
w1526	6	63076212	65640670	64358441	-0.494717	0.16	1.10161e-17	BB
w1527	6	63600127	66190367	64895247	-0.418876	0.32	1.82456e-12	BB
w1528	6	64216861	66797512	65507187	-0.391283	0.42	6.05699e-11	BB
w1529	6	64768726	67300621	66034674	-0.329014	0.67	6.9334e-08	BB
w1530	6	65166948	67692375	66429662	-0.325988	0.68	9.87822e-08	BB
w1531	6	65645705	68199721	66922713	-0.301654	0.83	8.52902e-07	BB
w1532	6	66202614	68659448	67431031	-0.462415	0.21	2.8997e-15	BB
w1533	6	66798443	68982279	67890361	-0.508337	0.14	6.61134e-19	BB
w1534	6	67303220	69258860	68281040	-0.531443	0.11	7.51289e-21	BB
w1535	6	67696713	69691977	68694345	-0.515397	0.13	1.94785e-19	BB
w1536	6	68204115	70266159	69235137	-0.548577	0.09	1.84155e-22	BB
w1537	6	68660132	70731210	69695671	-0.540253	0.1	1.20585e-21	BB
w1538	6	68986129	71216225	70101177	-0.60427	0.05	1.63663e-28	BB
w1539	6	69259921	71908776	70584349	-0.589429	0.06	8.75495e-27	BB
w1540	6	69693016	72567993	71130505	-0.5491	0.09	1.60669e-22	BB
w1541	6	70282267	73103267	71692767	-0.513554	0.13	2.80286e-19	BB
w1542	6	70741834	73522761	72132298	-0.489488	0.17	2.31913e-17	BB
w1543	6	71219784	74042890	72631337	-0.526139	0.12	2.65719e-20	BB
w1544	6	71931904	74712947	73322426	-0.5428	0.1	6.86741e-22	BB
w1545	6	72575196	75490310	74032753	-0.628587	0.04	1.12141e-31	BB
w1546	6	73107468	76099325	74603397	-0.785847	0.02	4.63679e-63	BB
w1547	6	73526819	76855629	75191224	-0.69045	0.03	4.49733e-41	BB
w1548	6	74047884	77563348	75805616	-0.624729	0.05	4.95051e-31	BB
w1549	6	74746130	78061956	76404043	-0.557216	0.08	2.84991e-23	BB
w1550	6	75491124	78645381	77068253	-0.491175	0.17	1.89608e-17	BB
w1551	6	76105564	79136793	77621179	-0.287239	0.9	2.96015e-06	BB
w1552	6	76861023	79556371	78208697	-0.420558	0.32	1.4867e-12	BB
w1558	6	79840837	82953021	81396929	-0.276701	0.98	7.32865e-06	BB
w1559	6	80305479	83475021	81890250	-0.296412	0.85	1.33058e-06	BB
w1563	6	82954099	86045687	84499893	-0.308108	0.79	4.25775e-07	BB
w1564	6	83481076	86709094	85095085	-0.409207	0.35	6.50467e-12	BB
w1565	6	83971946	87019468	85495707	-0.367488	0.5	1.07919e-09	BB
w1566	6	84560859	87369626	85965243	-0.349423	0.57	8.14469e-09	BB
w1567	6	85401563	87638741	86520152	-0.341365	0.6	1.93023e-08	BB
w1568	6	86050805	88168375	87109590	-0.307696	0.79	4.99631e-07	BB
w1569	6	86710155	88864386	87787271	-0.280782	0.95	4.88209e-06	BB
w1570	6	87021332	89288523	88154928	-0.310548	0.76	3.63691e-07	BB
w1571	6	87375999	89662570	88519285	-0.49479	0.16	9.15358e-18	BB
w1572	6	87649765	89943163	88796464	-0.47147	0.2	5.44781e-16	BB
w1573	6	88176266	90494279	89335273	-0.388765	0.43	8.29808e-11	BB
w1574	6	88865355	90907064	89886210	-0.335859	0.63	3.38407e-08	BB
w1578	6	90499918	92084206	91292062	-0.40306	0.37	1.47124e-11	BB
w1579	6	90928158	92625753	91776956	-0.363643	0.51	1.73776e-09	BB
w1580	6	91171972	93027375	92099674	-0.445477	0.26	3.47177e-14	BB
w1581	6	91389903	93343946	92366925	-0.425479	0.31	6.71813e-13	BB
w1582	6	91780542	93683031	92731787	-0.491675	0.17	1.54336e-17	BB
w1641	6	115054988	117629997	116342493	-0.301229	0.83	9.00053e-07	BB
w1652	7	4553461	6745523	5649492	-0.295214	0.85	1.47986e-06	BB
w1693	7	26418539	28496855	27457697	-0.280778	0.95	4.96598e-06	BB
w1694	7	26714563	28955481	27835022	-0.313022	0.75	3.12991e-07	BB
w1695	7	27093431	29386572	28240002	-0.345819	0.58	1.20173e-08	BB
w1700	7	29387389	31486981	30437185	-0.276324	0.98	7.38822e-06	BB
w1701	7	29893964	32061779	30977872	-0.375794	0.47	4.32084e-10	BB
w1702	7	30329693	32599935	31464814	-0.340194	0.61	2.28291e-08	BB
w1703	7	30717383	33073240	31895312	-0.372158	0.48	5.99153e-10	BB
w1704	7	31037849	33497760	32267805	-0.29499	0.86	1.6063e-06	BB
w1708	7	33078408	34961041	34019725	-0.278177	0.97	5.96367e-06	BB
w1722	7	38808682	40877145	39842914	-0.298987	0.84	1.07425e-06	BB
w1726	7	40441220	42790613	41615917	-0.276874	0.97	7.27036e-06	BB
w1728	7	41319873	43999567	42659720	-0.32607	0.68	8.75668e-08	BB
w1729	7	42015508	44472336	43243922	-0.359761	0.53	2.61402e-09	BB
w1730	7	42428355	44903791	43666073	-0.333459	0.64	4.47298e-08	BB
w1736	7	45103593	47209097	46156345	-0.283635	0.93	4.0073e-06	BB
w1744	7	48449377	50562638	49506008	-0.31417	0.74	2.75046e-07	BB
w1745	7	48711504	51147563	49929534	-0.395618	0.4	3.66568e-11	BB
w1746	7	48971933	51773510	50372722	-0.431643	0.29	2.77459e-13	BB
w1753	7	52287457	54513641	53400549	-0.32325	0.7	1.20702e-07	BB
w1784	7	64334719	66003069	65168894	-0.276555	0.98	7.17572e-06	BB
w1785	7	64812036	66414409	65613223	-0.300953	0.83	9.30581e-07	BB
w1786	7	65056374	66823198	65939786	-0.353733	0.55	4.90821e-09	BB
w1787	7	65373501	67236443	66304972	-0.417826	0.32	1.95506e-12	BB
w1788	7	65590722	67586753	66588738	-0.360482	0.53	2.50998e-09	BB
w1789	7	66010114	67867146	66938630	-0.337471	0.62	3.04673e-08	BB
w1811	7	75250343	77359426	76304885	-0.292103	0.87	1.94232e-06	BB
w1812	7	75636089	77874129	76755109	-0.315921	0.73	2.01854e-07	BB
w1815	7	76926886	79281371	78104129	-0.289762	0.89	2.27518e-06	BB
w1822	7	79882185	81486193	80684189	-0.283354	0.93	4.1068e-06	BB
w1823	7	80206974	81893070	81050022	-0.411711	0.34	4.20064e-12	BB
w1824	7	80494437	82262375	81378406	-0.351072	0.56	6.23043e-09	BB
w1860	7	96056633	97640783	96848708	-0.333656	0.64	4.53461e-08	BB
w1861	7	96290098	98111633	97200866	-0.48183	0.18	1.17885e-16	BB
w1862	7	96512568	98519257	97515913	-0.528704	0.12	1.07046e-20	BB
w1863	7	96899448	99084766	97992107	-0.530839	0.11	1.06947e-20	BB
w1864	7	97300564	99497707	98399136	-0.53107	0.11	7.55348e-21	BB
w1865	7	97648489	99865657	98757073	-0.472204	0.19	5.09518e-16	BB
w1866	7	98113364	100216477	99164921	-0.455507	0.23	8.74827e-15	BB
w1867	7	98524795	100707969	99616382	-0.357874	0.54	3.49727e-09	BB
w1868	7	99086656	101040989	100063823	-0.285094	0.92	3.417e-06	BB
w1870	7	99869786	101787418	100828602	-0.276264	0.98	6.9321e-06	BB
w1892	8	704605	2545978	1625292	-0.294576	0.86	1.50086e-06	BB
w1893	8	1019419	3042649	2031034	-0.306158	0.8	5.66421e-07	BB
w1894	8	1341285	3439568	2390427	-0.336011	0.63	3.33453e-08	BB
w1895	8	1735452	3826063	2780758	-0.277029	0.97	7.19858e-06	BB
w1896	8	2069077	4214280	3141679	-0.343306	0.59	1.61279e-08	BB
w1920	8	11680065	14332639	13006352	-0.355539	0.54	4.18455e-09	BB
w1921	8	12230605	15005097	13617851	-0.288847	0.89	2.60403e-06	BB
w1946	8	24177471	26292362	25234917	-0.292543	0.87	1.87107e-06	BB
w1975	8	36632496	38818450	37725473	-0.327799	0.68	7.68084e-08	BB
w1976	8	37011046	39539558	38275302	-0.365673	0.51	1.44009e-09	BB
w1977	8	37418938	39997234	38708086	-0.343768	0.59	1.4151e-08	BB
w1978	8	37854401	40367540	39110971	-0.318132	0.72	1.94057e-07	BB
w1979	8	38280303	40794765	39537534	-0.280562	0.95	5.73346e-06	BB
w2028	8	60479382	62518125	61498754	-0.275551	0.98	7.80695e-06	BB
w2066	8	75496918	77539886	76518402	-0.390881	0.42	6.51903e-11	BB
w2067	8	75909049	78065228	76987139	-0.61937	0.05	2.67252e-30	BB
w2068	8	76326472	78462569	77394521	-0.566408	0.07	3.10362e-24	BB
w2069	8	76656036	78819845	77737941	-0.41307	0.34	3.77806e-12	BB
w2070	8	76983604	79520407	78252006	-0.384417	0.43	1.4312e-10	BB
w2071	8	77542673	80093002	78817838	-0.338578	0.62	2.49627e-08	BB
w2135	8	104953760	106427938	105690849	-0.325162	0.69	8.69707e-08	BB
w2136	8	105346815	106735250	106041033	-0.332753	0.65	4.48402e-08	BB
w2170	9	14370363	16269999	15320181	-0.304887	0.81	6.05491e-07	BB
w2171	9	14829864	16683972	15756918	-0.336825	0.62	3.07818e-08	BB
w2172	9	15213011	17097574	16155293	-0.346518	0.58	1.07533e-08	BB
w2177	9	17102469	19361630	18232050	-0.362218	0.52	1.95411e-09	BB
w2178	9	17601678	19902985	18752332	-0.362645	0.52	2.0354e-09	BB
w2195	9	26201309	28327399	27264354	-0.292974	0.86	1.66467e-06	BB
w2197	9	27291830	29161188	28226509	-0.372832	0.47	6.0855e-10	BB
w2198	9	27616183	29700658	28658421	-0.329527	0.67	6.078e-08	BB
w2207	9	31580603	33341874	32461239	-0.281413	0.95	4.96798e-06	BB
w2275	9	61752086	63898141	62825114	-0.413643	0.33	3.39696e-12	BB
w2276	9	62244333	64299479	63271906	-0.463557	0.21	1.79055e-15	BB
w2277	9	62680845	64664635	63672740	-0.547134	0.09	2.58359e-22	BB
w2278	9	63054916	65041925	64048421	-0.442202	0.27	6.56555e-14	BB
w2279	9	63479477	65291187	64385332	-0.368224	0.49	9.21835e-10	BB
w2281	9	64301660	66138983	65220322	-0.289166	0.89	2.40914e-06	BB
w2283	9	65046945	66839327	65943136	-0.326274	0.68	7.92211e-08	BB
w2285	9	65715599	67793300	66754450	-0.283896	0.92	3.89289e-06	BB
w2288	9	66846654	69253051	68049853	-0.277696	0.97	6.04831e-06	BB
w2289	9	67383965	69647809	68515887	-0.309396	0.77	4.13494e-07	BB
w2290	9	67796936	70057711	68927324	-0.296414	0.85	1.37982e-06	BB
w2291	9	68291974	70437779	69364877	-0.331036	0.66	5.45353e-08	BB
w2292	9	68783746	70967028	69875387	-0.417003	0.33	2.13121e-12	BB
w2293	9	69257435	71493970	70375703	-0.357771	0.54	3.11532e-09	BB
w2294	9	69648279	72161733	70905006	-0.358929	0.54	2.73448e-09	BB
w2295	9	70058584	72494152	71276368	-0.378466	0.45	3.13914e-10	BB
w2296	9	70438824	72922076	71680450	-0.378164	0.45	3.22903e-10	BB
w2298	9	71501899	73803550	72652725	-0.308449	0.78	4.61537e-07	BB
w2301	9	72924223	75075970	74000097	-0.32572	0.68	8.90913e-08	BB
w2302	9	73417767	75489603	74453685	-0.452228	0.24	1.23477e-14	BB
w2303	9	73810031	75825712	74817872	-0.354242	0.55	4.68404e-09	BB
w2304	9	74288416	76270842	75279629	-0.348352	0.57	8.65399e-09	BB
w2305	9	74643679	76795754	75719717	-0.370634	0.49	7.98359e-10	BB
w2306	9	75078244	77385040	76231642	-0.366061	0.5	1.20353e-09	BB
w2307	9	75491653	77917747	76704700	-0.350348	0.56	7.51863e-09	BB
w2308	9	75830819	78630226	77230523	-0.395548	0.4	3.7575e-11	BB
w2309	9	76273875	79178085	77725980	-0.505648	0.14	1.60635e-18	BB
w2310	9	76800967	79722909	78261938	-0.468142	0.2	9.18159e-16	BB
w2311	9	77388506	80054246	78721376	-0.455245	0.23	7.73013e-15	BB
w2312	9	77921141	80345540	79133341	-0.497437	0.16	6.16153e-18	BB
w2313	9	78638828	80662342	79650585	-0.507122	0.14	1.01298e-18	BB
w2314	9	79182801	81182917	80182859	-0.397848	0.39	2.72645e-11	BB
w2315	9	79727527	81652540	80690034	-0.393028	0.41	5.51838e-11	BB
w2316	9	80055177	82034533	81044855	-0.346494	0.58	1.1902e-08	BB
w2317	9	80351522	82383873	81367698	-0.333467	0.64	4.11323e-08	BB
w2318	9	80665972	82713614	81689793	-0.297096	0.84	1.44824e-06	BB
w2319	9	81184476	83165137	82174807	-0.391439	0.42	6.74724e-11	BB
w2320	9	81664960	83571167	82618064	-0.338833	0.61	2.30902e-08	BB
w2321	9	82037184	84028342	83032763	-0.416085	0.33	2.70075e-12	BB
w2322	9	82396673	84632163	83514418	-0.286328	0.91	3.26706e-06	BB
w2325	9	83579767	85936511	84758139	-0.334236	0.64	4.00284e-08	BB
w2326	9	84030411	86374305	85202358	-0.311414	0.76	4.0177e-07	BB
w2327	9	84640197	86777354	85708776	-0.291623	0.87	2.19772e-06	BB
w2328	9	85194327	87339342	86266835	-0.392228	0.41	5.43366e-11	BB
w2329	9	85594520	87706355	86650438	-0.295833	0.85	1.47795e-06	BB
w2331	9	86380622	88494422	87437522	-0.308984	0.78	4.20721e-07	BB
w2332	9	86778451	88913304	87845878	-0.383926	0.44	1.64542e-10	BB
w2333	9	87343058	89384152	88363605	-0.310549	0.76	4.22656e-07	BB
w2334	9	87713604	89744444	88729024	-0.460212	0.21	3.44952e-15	BB
w2335	9	88129495	90218779	89174137	-0.545966	0.1	3.82736e-22	BB
w2336	9	88499809	90611291	89555550	-0.505343	0.15	1.23041e-18	BB
w2337	9	88918447	91010027	89964237	-0.520566	0.12	7.4014e-20	BB
w2338	9	89386034	91327025	90356530	-0.558923	0.08	1.98372e-23	BB
w2339	9	89745141	91785503	90765322	-0.501158	0.15	3.03804e-18	BB
w2340	9	90220362	92248237	91234300	-0.445349	0.26	4.00483e-14	BB
w2341	9	90612668	92672059	91642364	-0.453171	0.23	1.12539e-14	BB
w2342	9	91013028	92922173	91967601	-0.366282	0.5	1.26046e-09	BB
w2345	9	92251482	94214831	93233157	-0.332501	0.65	4.49451e-08	BB
w2348	9	93370170	95257977	94314074	-0.315947	0.73	2.39336e-07	BB
w2349	9	93974871	95715756	94845314	-0.32072	0.71	1.54491e-07	BB
w2350	9	94215561	95986863	95101212	-0.319376	0.72	1.71173e-07	BB
w2351	9	94524273	96368368	95446321	-0.449042	0.24	2.11297e-14	BB
w2352	9	94972648	96691195	95831922	-0.499842	0.16	3.85763e-18	BB
w2353	9	95261560	97087385	96174473	-0.464554	0.21	1.57738e-15	BB
w2354	9	95717251	97308029	96512640	-0.540774	0.1	1.04481e-21	BB
w2355	9	95987775	97504576	96746176	-0.559366	0.08	1.506e-23	BB
w2356	9	96371477	97739904	97055691	-0.462999	0.21	2.21552e-15	BB
w2357	9	96692240	97942359	97317300	-0.418617	0.32	1.97346e-12	BB
w2358	9	97088197	98337533	97712865	-0.351922	0.56	6.45285e-09	BB
w2361	9	97741297	99376689	98558993	-0.303187	0.82	7.38736e-07	BB
w2362	9	97944167	99745806	98844987	-0.322647	0.7	1.29506e-07	BB
w2400	10	10363933	11924751	11144342	-0.298057	0.84	1.20627e-06	BB
w2401	10	10679913	12470321	11575117	-0.348503	0.57	9.23561e-09	BB
w2402	10	10876703	12864260	11870482	-0.365904	0.5	1.32176e-09	BB
w2403	10	11137036	13092940	12114988	-0.43993	0.27	8.43712e-14	BB
w2404	10	11533676	13576190	12554933	-0.445346	0.26	3.74309e-14	BB
w2405	10	11930671	14100048	13015360	-0.28183	0.94	4.68919e-06	BB
w2407	10	12866434	15077217	13971826	-0.290078	0.88	2.36043e-06	BB
w2410	10	14117052	16252968	15185010	-0.339548	0.61	2.52718e-08	BB
w2412	10	15078091	17126750	16102421	-0.317506	0.73	2.05543e-07	BB
w2413	10	15417832	17778504	16598168	-0.330416	0.66	5.44135e-08	BB
w2477	10	52146100	55102436	53624268	-0.302977	0.82	7.49839e-07	BB
w2478	10	52663825	55442392	54053109	-0.363339	0.51	1.69576e-09	BB
w2479	10	53218268	55817532	54517900	-0.339663	0.61	2.21983e-08	BB
w2481	10	54463903	56613234	55538569	-0.316854	0.73	1.98681e-07	BB
w2482	10	55103028	57169160	56136094	-0.34044	0.61	2.13504e-08	BB
w2489	10	58314763	61484192	59899478	-0.311211	0.76	3.95189e-07	BB
w2490	10	58958721	62061124	60509923	-0.465823	0.2	1.42588e-15	BB
w2491	10	59599814	62465216	61032515	-0.469516	0.2	8.3034e-16	BB
w2492	10	60209320	62828313	61518817	-0.37997	0.45	2.38894e-10	BB
w2493	10	60864745	63201912	62033329	-0.394025	0.41	3.95332e-11	BB
w2494	10	61484887	63735981	62610434	-0.340458	0.6	2.32616e-08	BB
w2495	10	62065691	64189747	63127719	-0.384154	0.44	1.62164e-10	BB
w2496	10	62475928	64698534	63587231	-0.275315	0.98	7.79266e-06	BB
w2497	10	62829558	65370682	64100120	-0.27813	0.97	6.15786e-06	BB
w2499	10	63738027	66574697	65156362	-0.30879	0.78	4.23576e-07	BB
w2537	10	84007942	86516540	85262241	-0.311389	0.76	3.40896e-07	BB
w2547	10	88821247	90336938	89579093	-0.383122	0.44	1.7984e-10	BB
w2548	10	89045551	90482568	89764060	-0.415218	0.33	2.7868e-12	BB
w2549	10	89372592	90734010	90053301	-0.504354	0.15	1.51394e-18	BB
w2550	10	89647672	90982956	90315314	-0.483187	0.18	6.53822e-17	BB
w2551	10	90062073	91417162	90739618	-0.488977	0.17	2.67648e-17	BB
w2552	10	90337602	91889523	91113563	-0.398023	0.39	2.76723e-11	BB
w2553	10	90483157	92364967	91424062	-0.415238	0.33	2.81691e-12	BB
w2554	10	90734546	92768415	91751481	-0.347721	0.57	8.58269e-09	BB
w2555	10	90985662	93115771	92050717	-0.36583	0.5	1.21371e-09	BB
w2556	10	91418449	93552272	92485361	-0.36036	0.53	2.57263e-09	BB
w2557	10	91903173	94029581	92966377	-0.412996	0.34	3.7513e-12	BB
w2558	10	92365596	94429291	93397444	-0.347887	0.57	9.50936e-09	BB
w2595	11	6295633	8186832	7241233	-0.398151	0.39	2.83378e-11	BB
w2596	11	6646552	8753152	7699852	-0.359411	0.53	2.66176e-09	BB
w2614	11	14134691	16417268	15275980	-0.286035	0.91	3.5634e-06	BB
w2615	11	14666471	17056596	15861534	-0.274899	0.99	8.04998e-06	BB
w2682	11	43728694	46105356	44917025	-0.287056	0.9	2.95428e-06	BB
w2683	11	44350600	46505947	45428274	-0.276499	0.98	6.48205e-06	BB
w2684	11	44919013	46889998	45904506	-0.309061	0.78	4.72168e-07	BB
w2685	11	45233285	47337503	46285394	-0.341712	0.6	1.91699e-08	BB
w2686	11	45823641	47793738	46808690	-0.433149	0.29	2.20959e-13	BB
w2687	11	46109731	48272001	47190866	-0.451322	0.24	1.42324e-14	BB
w2688	11	46514600	48742231	47628416	-0.427547	0.3	4.76435e-13	BB
w2689	11	46894202	49409414	48151808	-0.359786	0.53	2.45027e-09	BB
w2749	11	77784584	80338908	79061746	-0.371356	0.48	6.57481e-10	BB
w2750	11	78247200	80658683	79452942	-0.299686	0.84	1.00396e-06	BB
w2753	11	79879242	82220314	81049778	-0.274468	1	8.50046e-06	BB
w2763	11	84741591	87251856	85996724	-0.29631	0.85	1.52886e-06	BB
w2765	11	85781986	88093097	86937542	-0.456681	0.22	6.59679e-15	BB
w2766	11	86156637	88485219	87320928	-0.511899	0.13	4.05676e-19	BB
w2767	11	86887760	89058582	87973171	-0.507065	0.14	1.14534e-18	BB
w2768	11	87252742	89502411	88377577	-0.42033	0.32	1.42269e-12	BB
w2769	11	87680225	89901577	88790901	-0.309878	0.77	4.19068e-07	BB
w2778	11	91328657	93219141	92273899	-0.283807	0.92	4.10284e-06	BB
w2779	11	91695890	93664319	92680105	-0.291166	0.88	2.19614e-06	BB
w2781	11	92556968	94788881	93672925	-0.379836	0.45	3.09151e-10	BB
w2782	11	92847321	95364934	94106128	-0.4353	0.29	1.5216e-13	BB
w2783	11	93222101	95815417	94518759	-0.467573	0.2	1.08673e-15	BB
w2784	11	93667275	96342193	95004734	-0.444602	0.26	4.45204e-14	BB
w2785	11	94269663	96851438	95560551	-0.429598	0.3	4.10215e-13	BB
w2786	11	94792936	97162012	95977474	-0.365532	0.51	1.17599e-09	BB
w2790	11	96859695	98710352	97785024	-0.363326	0.52	1.61591e-09	BB
w2791	11	97162853	99401571	98282212	-0.343906	0.59	1.42602e-08	BB
w2792	11	97522117	99868665	98695391	-0.387615	0.43	1.09409e-10	BB
w2810	12	1482941	2895582	2189262	-0.377453	0.46	2.76643e-10	BB
w2811	12	1770241	3258254	2514248	-0.438591	0.28	9.48183e-14	BB
w2812	12	2205527	3768772	2987150	-0.349262	0.57	8.61915e-09	BB
w2813	12	2410968	4146558	3278763	-0.293823	0.86	1.71413e-06	BB
w2819	12	4551548	6992050	5771799	-0.329906	0.67	5.91612e-08	BB
w2820	12	5069242	7521328	6295285	-0.300582	0.83	9.84386e-07	BB
w2822	12	6211444	8554118	7382781	-0.294107	0.86	1.60575e-06	BB
w2824	12	7001763	9578476	8290120	-0.334552	0.64	3.71854e-08	BB
w2825	12	7523319	9932763	8728041	-0.320415	0.71	1.58891e-07	BB
w2880	12	34821408	39764951	37293180	-0.317403	0.73	2.15111e-07	BB
w2881	12	35790478	40218216	38004347	-0.384228	0.44	1.53422e-10	BB
w2884	12	38956897	42241510	40599204	-0.332925	0.65	4.46022e-08	BB
w2885	12	39765854	42851709	41308782	-0.282421	0.93	4.6463e-06	BB
w2887	12	40728442	44080633	42404538	-0.310469	0.76	4.29212e-07	BB
w2888	12	41497251	44468559	42982905	-0.354316	0.55	4.41717e-09	BB
w2987	13	1794236	3876751	2835494	-0.281212	0.95	4.91177e-06	BB
w2988	13	2212715	4522174	3367445	-0.434162	0.29	1.98413e-13	BB
w2989	13	2520162	5006602	3763382	-0.545242	0.1	4.1756e-22	BB
w2990	13	2941571	5376853	4159212	-0.63002	0.04	7.67716e-32	BB
w2991	13	3434777	5873273	4654025	-0.672676	0.03	5.4939e-38	BB
w2992	13	3877428	6311705	5094567	-0.719662	0.02	1.16434e-46	BB
w2993	13	4531236	6689810	5610523	-0.667733	0.03	2.85358e-37	BB
w2994	13	5007486	7060174	6033830	-0.600284	0.05	5.7683e-28	BB
w2995	13	5377561	7542656	6460109	-0.598455	0.05	1.07237e-27	BB
w2996	13	5875806	8035349	6955578	-0.567981	0.07	2.00191e-24	BB
w2997	13	6323152	8448605	7385879	-0.522772	0.12	4.20889e-20	BB
w2998	13	6690538	8839687	7765113	-0.574176	0.07	4.69436e-25	BB
w2999	13	7063243	9304687	8183965	-0.550239	0.09	1.25895e-22	BB
w3000	13	7545391	9643710	8594551	-0.511228	0.13	3.61307e-19	BB
w3001	13	8049346	10058231	9053789	-0.415034	0.33	2.88207e-12	BB
w3002	13	8453222	10512787	9483005	-0.405747	0.36	9.46552e-12	BB
w3003	13	8840811	11683270	10262041	-0.345027	0.58	1.22782e-08	BB
w3004	13	9307048	11881618	10594333	-0.384349	0.43	1.62883e-10	BB
w3005	13	9653742	12123437	10888590	-0.382746	0.44	2.03501e-10	BB
w3006	13	10059127	12520034	11289581	-0.497117	0.16	8.29402e-18	BB
w3007	13	10515327	12884455	11699891	-0.573992	0.07	4.98396e-25	BB
w3008	13	11683834	13256121	12469978	-0.565118	0.07	4.46859e-24	BB
w3009	13	11882933	13788587	12835760	-0.472198	0.19	4.46635e-16	BB
w3010	13	12129714	14287287	13208501	-0.376545	0.46	3.48648e-10	BB
w3011	13	12522936	14713952	13618444	-0.305721	0.81	5.86212e-07	BB
w3014	13	13791817	16164107	14977962	-0.281868	0.94	4.52995e-06	BB
w3015	13	14289353	16550695	15420024	-0.285179	0.92	3.47664e-06	BB
w3052	13	29933409	31933866	30933638	-0.416761	0.33	2.23228e-12	BB
w3053	13	30376602	32595507	31486055	-0.488075	0.18	3.6193e-17	BB
w3054	13	30913393	32942363	31927878	-0.44632	0.25	3.40148e-14	BB
w3055	13	31220321	33332957	32276639	-0.39921	0.38	2.26896e-11	BB
w3056	13	31491373	33781965	32636669	-0.341498	0.6	1.95281e-08	BB
w3060	13	33334122	35674780	34504451	-0.290128	0.88	2.19766e-06	BB
w3080	13	42116644	44501429	43309037	-0.323564	0.69	1.12541e-07	BB
w3097	13	50605038	53518724	52061881	-0.337745	0.62	2.73773e-08	BB
w3098	13	51384434	54112283	52748359	-0.452399	0.24	1.30671e-14	BB
w3099	13	52058797	54710680	53384739	-0.417933	0.32	1.94356e-12	BB
w3100	13	52586446	55178357	53882402	-0.436092	0.29	1.38097e-13	BB
w3101	13	53159500	55464244	54311872	-0.44432	0.26	4.27808e-14	BB
w3102	13	53526707	55773981	54650344	-0.408101	0.36	6.96021e-12	BB
w3103	13	54129140	56113398	55121269	-0.459118	0.21	4.13627e-15	BB
w3104	13	54719298	56467787	55593543	-0.30914	0.78	4.52615e-07	BB
w3118	13	61078698	64707466	62893082	-0.326646	0.68	8.54625e-08	BB
w3119	13	61661709	65405665	63533687	-0.400605	0.38	2.01542e-11	BB
w3120	13	62336486	66192912	64264699	-0.351149	0.56	6.56182e-09	BB
w3161	14	3098041	4764564	3931303	-0.279157	0.96	6.56466e-06	BB
w3175	14	7750320	9510531	8630426	-0.398159	0.39	2.63763e-11	BB
w3176	14	8084856	9874626	8979741	-0.375612	0.47	4.59885e-10	BB
w3177	14	8379462	10334507	9356985	-0.289787	0.89	2.18037e-06	BB
w3179	14	9134153	10776161	9955157	-0.371832	0.48	6.02843e-10	BB
w3180	14	9514401	11163506	10338954	-0.397236	0.39	2.66165e-11	BB
w3181	14	9875349	11606428	10740889	-0.43918	0.28	9.4277e-14	BB
w3182	14	10336199	12059434	11197817	-0.539334	0.11	1.4848e-21	BB
w3183	14	10546522	12426748	11486635	-0.5471	0.1	2.50102e-22	BB
w3184	14	10778375	12842530	11810453	-0.481326	0.18	1.05209e-16	BB
w3185	14	11164276	13343667	12253972	-0.556841	0.08	2.71984e-23	BB
w3186	14	11608595	14168274	12888435	-0.583991	0.06	3.72039e-26	BB
w3187	14	12061619	14486990	13274305	-0.506064	0.14	1.2245e-18	BB
w3188	14	12430378	14784873	13607626	-0.544961	0.1	3.69761e-22	BB
w3189	14	12849349	15196037	14022693	-0.678601	0.03	5.70949e-39	BB
w3190	14	13347085	15562970	14455028	-0.713388	0.03	2.46827e-45	BB
w3191	14	14174513	15943437	15058975	-0.68714	0.03	1.34084e-40	BB
w3192	14	14487898	16309574	15398736	-0.743297	0.02	8.81694e-52	BB
w3193	14	14789001	16720242	15754622	-0.774086	0.02	8.31508e-60	BB
w3194	14	15200497	17109467	16154982	-0.729971	0.02	7.47661e-49	BB
w3195	14	15565785	17666233	16616009	-0.655456	0.04	2.49495e-35	BB
w3196	14	15946783	18049675	16998229	-0.652428	0.04	5.88227e-35	BB
w3197	14	16312028	18482381	17397205	-0.653645	0.04	4.84806e-35	BB
w3198	14	16725020	18909391	17817206	-0.594903	0.06	3.0075e-27	BB
w3199	14	17114503	19363068	18238786	-0.641914	0.04	2.16822e-33	BB
w3200	14	17669699	19592144	18630922	-0.658812	0.04	7.60759e-36	BB
w3201	14	18053481	19985843	19019662	-0.653673	0.04	3.65286e-35	BB
w3202	14	18483853	20432822	19458338	-0.719273	0.03	1.23457e-46	BB
w3203	14	18910576	20792640	19851608	-0.847938	0.01	6.78606e-87	BB
w3204	14	19368490	21291383	20329937	-0.874663	0.01	2.09327e-101	BB
w3205	14	19599715	21644200	20621958	-0.823414	0.02	4.24778e-76	BB
w3206	14	19988066	22155117	21071592	-0.804463	0.02	4.90454e-69	BB
w3207	14	20435364	22680795	21558080	-0.822751	0.02	8.47907e-76	BB
w3208	14	20801092	23041600	21921346	-0.853731	0.01	7.61175e-90	BB
w3209	14	21296123	23528728	22412426	-0.895245	0.01	5.22778e-116	BB
w3210	14	21646528	24039249	22842889	-0.920352	0.01	9.35228e-140	BB
w3211	14	22159643	24556475	23358059	-0.936082	0.01	4.00579e-160	BB
w3212	14	22681826	24960651	23821239	-0.956684	0.01	2.58691e-199	BB
w3213	14	23043305	25292725	24168015	-0.957377	0.01	3.94374e-201	BB
w3214	14	23535708	25836580	24686144	-0.942781	0.01	5.29046e-171	BB
w3215	14	24041313	26160389	25100851	-0.934369	0.01	1.58408e-157	BB
w3216	14	24560464	26607612	25584038	-0.919418	0.01	1.63445e-138	BB
w3217	14	24962351	26961480	25961916	-0.892479	0.01	9.48699e-114	BB
w3218	14	25295245	27376642	26335944	-0.871635	0.01	1.60833e-99	BB
w3219	14	25839968	27808305	26824137	-0.859915	0.01	5.67476e-93	BB
w3220	14	26163203	28236317	27199760	-0.851831	0.01	1.13005e-88	BB
w3221	14	26610488	28773580	27692034	-0.834272	0.01	1.08963e-80	BB
w3222	14	26962240	29243117	28102679	-0.795464	0.02	5.06037e-66	BB
w3223	14	27380760	29647437	28514099	-0.726985	0.02	4.23057e-48	BB
w3224	14	27810898	30113395	28962147	-0.604451	0.05	1.83045e-28	BB
w3225	14	28237280	30485005	29361143	-0.550134	0.09	1.30023e-22	BB
w3226	14	28775822	30892575	29834199	-0.474286	0.19	3.38461e-16	BB
w3227	14	29251367	31362286	30306827	-0.50899	0.14	7.36561e-19	BB
w3228	14	29655377	31795965	30725671	-0.476139	0.19	3.04987e-16	BB
w3229	14	30118764	32191086	31154925	-0.446336	0.25	2.98979e-14	BB
w3230	14	30485892	32500520	31493206	-0.366517	0.5	1.35217e-09	BB
w3231	14	30896409	32871925	31884167	-0.336745	0.62	2.80079e-08	BB
w3251	14	39749380	42191184	40970282	-0.353655	0.55	5.4739e-09	BB
w3252	14	40183578	42717720	41450649	-0.396115	0.39	3.44623e-11	BB
w3253	14	40641808	43291187	41966498	-0.307307	0.79	5.28239e-07	BB
w3274	14	51074250	53503854	52289052	-0.300803	0.83	9.2341e-07	BB
w3275	14	51485309	54143521	52814415	-0.381088	0.44	2.36844e-10	BB
w3281	14	54587713	56805544	55696629	-0.322248	0.7	1.41097e-07	BB
w3282	14	54976985	57247647	56112316	-0.370795	0.48	7.30849e-10	BB
w3283	14	55331472	57682166	56506819	-0.28791	0.9	2.87693e-06	BB
w3284	14	55738038	58102959	56920499	-0.39153	0.42	6.0495e-11	BB
w3285	14	56347397	58510271	57428834	-0.358816	0.54	3.05674e-09	BB
w3286	14	56812212	58947933	57880073	-0.332749	0.65	4.57552e-08	BB
w3287	14	57253021	59381096	58317059	-0.406892	0.36	8.29424e-12	BB
w3288	14	57686713	59809231	58747972	-0.578302	0.06	1.95098e-25	BB
w3289	14	58105014	60191247	59148131	-0.532531	0.11	5.65303e-21	BB
w3290	14	58517627	60477001	59497314	-0.594807	0.06	2.72324e-27	BB
w3291	14	58950143	61011482	59980813	-0.524761	0.12	2.77379e-20	BB
w3292	14	59385687	61481829	60433758	-0.525708	0.12	2.64099e-20	BB
w3293	14	59816743	61969914	60893329	-0.372966	0.47	5.98577e-10	BB
w3295	14	60480826	62629887	61555357	-0.324931	0.69	1.04712e-07	BB
w3296	14	61019566	62829513	61924540	-0.399745	0.38	1.96654e-11	BB
w3297	14	61488238	63107378	62297808	-0.396936	0.39	3.28617e-11	BB
w3298	14	61982474	63551948	62767211	-0.418957	0.32	1.56435e-12	BB
w3299	14	62333971	63990135	63162053	-0.493116	0.16	1.28066e-17	BB
w3300	14	62632063	64411599	63521831	-0.454047	0.23	9.64709e-15	BB
w3301	14	62833169	64892824	63862997	-0.454921	0.23	7.33917e-15	BB
w3302	14	63109140	65455668	64282404	-0.313074	0.75	3.28959e-07	BB
w3303	14	63561396	65857126	64709261	-0.368192	0.49	1.01009e-09	BB
w3304	14	63993588	66205998	65099793	-0.317726	0.72	2.03963e-07	BB
w3311	14	66867519	68933261	67900390	-0.418694	0.32	1.74722e-12	BB
w3312	14	67217616	69325174	68271395	-0.500822	0.15	3.27135e-18	BB
w3313	14	67520744	69764587	68642666	-0.501391	0.15	2.73034e-18	BB
w3314	14	68030391	70205623	69118007	-0.626341	0.05	2.56031e-31	BB
w3315	14	68516279	70527150	69521715	-0.696457	0.03	4.19355e-42	BB
w3316	14	68934799	70915220	69925010	-0.626811	0.05	2.39462e-31	BB
w3317	14	69327628	71255015	70291322	-0.572252	0.07	8.70107e-25	BB
w3318	14	69766765	71686774	70726770	-0.628481	0.04	1.97027e-31	BB
w3319	14	70206106	72149593	71177850	-0.550957	0.09	1.21654e-22	BB
w3320	14	70531488	72467995	71499742	-0.443567	0.26	5.55786e-14	BB
w3321	14	70917773	72940458	71929116	-0.436772	0.29	1.2739e-13	BB
w3327	14	73375203	75780114	74577659	-0.285786	0.91	3.29559e-06	BB
w3409	15	31876669	34067597	32972133	-0.275089	0.99	8.12237e-06	BB
w3427	15	39354005	41372496	40363251	-0.377609	0.46	3.08765e-10	BB
w3428	15	39778446	41648079	40713263	-0.374355	0.47	4.56969e-10	BB
w3429	15	40260245	42023232	41141739	-0.285805	0.91	3.37964e-06	BB
w3460	15	54862604	57108808	55985706	-0.389981	0.42	7.09917e-11	BB
w3461	15	55314640	57539591	56427116	-0.456594	0.22	6.43763e-15	BB
w3462	15	55852434	57931503	56891969	-0.424045	0.31	8.30325e-13	BB
w3463	15	56461550	58370520	57416035	-0.437761	0.28	1.10361e-13	BB
w3464	15	56624941	58886709	57755825	-0.441383	0.27	7.08897e-14	BB
w3465	15	57112788	59443151	58277970	-0.403752	0.37	1.31026e-11	BB
w3466	15	57545603	60140474	58843039	-0.349221	0.57	7.53423e-09	BB
w3467	15	57932533	60574659	59253596	-0.281682	0.94	4.89094e-06	BB
w3469	15	58906983	61577336	60242160	-0.282175	0.94	4.78736e-06	BB
w3471	15	60143408	62614723	61379066	-0.306177	0.8	5.82313e-07	BB
w3472	15	60577327	63022977	61800152	-0.366439	0.5	1.32062e-09	BB
w3473	15	60939376	63574135	62256756	-0.282856	0.93	4.40303e-06	BB
w3475	15	62053581	64721389	63387485	-0.332273	0.66	4.69112e-08	BB
w3476	15	62615874	65035536	63825705	-0.355375	0.54	4.2352e-09	BB
w3477	15	63026516	65476996	64251756	-0.280511	0.95	4.90903e-06	BB
w3478	15	63580107	66067400	64823754	-0.438065	0.28	1.12781e-13	BB
w3479	15	64242444	66451555	65347000	-0.583127	0.06	4.62448e-26	BB
w3480	15	64723975	66896884	65810430	-0.572002	0.07	8.08482e-25	BB
w3481	15	65036364	67358313	66197339	-0.512409	0.13	4.01433e-19	BB
w3482	15	65478297	67739330	66608814	-0.479987	0.19	1.36388e-16	BB
w3483	15	66070437	68215931	67143184	-0.43472	0.29	1.74286e-13	BB
w3484	15	66452613	68611261	67531937	-0.403637	0.37	1.27317e-11	BB
w3485	15	66900137	69058574	67979356	-0.361204	0.53	2.06425e-09	BB
w3486	15	67359282	69434999	68397141	-0.369823	0.49	8.53694e-10	BB
w3489	15	68612032	70655610	69633821	-0.309015	0.78	4.47888e-07	BB
w3490	15	69064737	70979451	70022094	-0.284468	0.92	3.66859e-06	BB
w3491	15	69453713	71489469	70471591	-0.288395	0.89	2.72704e-06	BB
w3492	15	69801398	71894511	70847955	-0.40844	0.35	7.39206e-12	BB
w3493	15	70304464	72252145	71278305	-0.383017	0.44	1.99012e-10	BB
w3494	15	70657684	72616293	71636989	-0.359516	0.53	2.80061e-09	BB
w3495	15	70980496	72927586	71954041	-0.400094	0.38	2.23745e-11	BB
w3496	15	71492881	73212399	72352640	-0.406565	0.36	9.64749e-12	BB
w3497	15	71895492	73427897	72661695	-0.367369	0.5	1.06504e-09	BB
w3498	15	72257081	73950736	73103909	-0.392733	0.41	5.46028e-11	BB
w3499	15	72618997	74286403	73452700	-0.424925	0.31	6.69314e-13	BB
w3500	15	72928498	74761594	73845046	-0.406461	0.36	9.18974e-12	BB
w3501	15	73214279	75132267	74173273	-0.372255	0.48	5.93333e-10	BB
w3502	15	73437380	75520621	74479001	-0.313733	0.74	2.65647e-07	BB
w3567	16	23086489	25616526	24351508	-0.282999	0.93	3.99909e-06	BB
w3569	16	24018978	26637237	25328108	-0.272914	1	9.18596e-06	BB
w3581	16	29587442	31771595	30679519	-0.285096	0.92	3.73757e-06	BB
w3582	16	30035659	32093188	31064424	-0.302379	0.82	8.15329e-07	BB
w3600	16	37856655	41133711	39495183	-0.275028	0.99	8.23885e-06	BB
w3612	16	45214802	47644374	46429588	-0.309343	0.77	4.46095e-07	BB
w3613	16	45706578	47899584	46803081	-0.278949	0.96	5.84118e-06	BB
w3620	16	48736831	51134366	49935599	-0.295408	0.85	1.33429e-06	BB
w3621	16	49082191	51687015	50384603	-0.274184	1	8.6376e-06	BB
w3623	16	49971247	52429981	51200614	-0.285967	0.91	3.33284e-06	BB
w3650	16	61663181	63559950	62611566	-0.31918	0.72	1.84213e-07	BB
w3651	16	62114907	63858347	62986627	-0.335024	0.64	3.6941e-08	BB
w3652	16	62517642	64229886	63373764	-0.387976	0.43	9.93854e-11	BB
w3653	16	62887169	64642888	63765029	-0.463356	0.21	1.95729e-15	BB
w3654	16	63257002	65075679	64166341	-0.471368	0.2	6.55383e-16	BB
w3655	16	63564711	65548634	64556673	-0.458853	0.22	4.84822e-15	BB
w3656	16	63858847	66190161	65024504	-0.493793	0.16	1.14262e-17	BB
w3657	16	64230488	66766974	65498731	-0.602711	0.05	2.74022e-28	BB
w3658	16	64647664	67241804	65944734	-0.594946	0.06	2.5486e-27	BB
w3659	16	65078877	67525303	66302090	-0.554836	0.09	5.46134e-23	BB
w3660	16	65553373	67885211	66719292	-0.568208	0.07	2.12844e-24	BB
w3661	16	66242429	68307671	67275050	-0.417225	0.33	2.07882e-12	BB
w3675	16	72350614	73846511	73098563	-0.342647	0.59	1.66598e-08	BB
w3676	16	72586958	74183432	73385195	-0.394255	0.4	4.64986e-11	BB
w3677	16	72889936	74447688	73668812	-0.375912	0.46	3.85987e-10	BB
w3678	16	73359339	74762660	74061000	-0.390425	0.42	6.57208e-11	BB
w3685	16	75419813	77018800	76219307	-0.459082	0.22	4.46465e-15	BB
w3686	16	75751742	77430331	76591037	-0.536101	0.11	2.67859e-21	BB
w3687	16	76046923	77822940	76934932	-0.453163	0.23	1.09887e-14	BB
w3688	16	76285940	78180010	77232975	-0.494554	0.16	1.06301e-17	BB
w3689	16	76633292	78574994	77604143	-0.448698	0.25	2.55129e-14	BB
w3690	16	77019355	78930452	77974904	-0.321082	0.7	1.43227e-07	BB
w3717	17	10059024	11928527	10993776	-0.335945	0.63	3.32865e-08	BB
w3718	17	10279085	12175770	11227428	-0.376547	0.46	4.10577e-10	BB
w3719	17	10720956	12555535	11638246	-0.376724	0.46	3.73908e-10	BB
w3720	17	11148096	12969914	12059005	-0.336663	0.62	3.03801e-08	BB
w3721	17	11547254	13624289	12585772	-0.344156	0.59	1.31366e-08	BB
w3854	18	199888	2695012	1447450	-0.272849	1	8.71376e-06	BB
w3859	18	2697841	4535275	3616558	-0.300364	0.83	1.01634e-06	BB
w3860	18	3036191	4852024	3944108	-0.27395	1	7.99601e-06	BB
w3937	18	34028353	36740401	35384377	-0.275032	0.99	8.61522e-06	BB
w3938	18	34444913	37396702	35920808	-0.391648	0.42	6.09758e-11	BB
w3939	18	34985677	37808245	36396961	-0.319006	0.72	1.62285e-07	BB
w3940	18	35666636	38175210	36920923	-0.344447	0.59	1.42688e-08	BB
w3941	18	36087440	39092945	37590193	-0.28531	0.91	3.24784e-06	BB
w3949	18	40765233	42679542	41722388	-0.30099	0.83	9.22037e-07	BB
w3950	18	41097754	43038999	42068377	-0.303849	0.81	6.58564e-07	BB
w3951	18	41440121	43397913	42419017	-0.330414	0.66	5.49896e-08	BB
w3952	18	41896008	43913959	42904984	-0.335129	0.64	3.37549e-08	BB
w3953	18	42321566	44359165	43340366	-0.325418	0.69	9.52655e-08	BB
w3971	18	50472152	52723237	51597695	-0.312136	0.75	3.46289e-07	BB
w4005	19	5964086	8079132	7021609	-0.293101	0.86	1.91115e-06	BB
w4006	19	6672219	8322983	7497601	-0.287204	0.9	3.04242e-06	BB
w4007	19	6968481	8670867	7819674	-0.319444	0.71	1.55504e-07	BB
w4008	19	7357413	9215706	8286560	-0.312875	0.75	2.98825e-07	BB
w4009	19	7679941	9930575	8805258	-0.357958	0.54	3.14626e-09	BB
w4010	19	8081112	10473562	9277337	-0.285242	0.92	3.45399e-06	BB
w4011	19	8325196	11004174	9664685	-0.376527	0.46	3.56161e-10	BB
w4012	19	8676262	11685694	10180978	-0.343142	0.59	1.6852e-08	BB
w4042	19	22052905	24178570	23115738	-0.35123	0.56	6.66667e-09	BB
w4095	19	48599760	51717198	50158479	-0.283062	0.93	3.84301e-06	BB
w4096	19	49274746	52234747	50754747	-0.32556	0.68	1.03194e-07	BB
w4097	19	49773469	52822683	51298076	-0.31242	0.75	3.06542e-07	BB
w4212	20	42243409	45445106	43844258	-0.313725	0.74	2.98626e-07	BB
w4213	20	42937581	45853439	44395510	-0.323646	0.69	9.93934e-08	BB
w4214	20	43688763	46371064	45029914	-0.308042	0.79	4.83019e-07	BB
w4254	20	62606715	64522929	63564822	-0.283319	0.93	3.85077e-06	BB
w4255	20	62996985	65047209	64022097	-0.304473	0.81	7.10324e-07	BB
w4256	20	63444591	65314587	64379589	-0.311392	0.76	3.68071e-07	BB
w4267	20	67592252	69845999	68719126	-0.307057	0.79	5.32062e-07	BB
w4268	20	68102788	70147371	69125080	-0.353406	0.55	5.27978e-09	BB
w4276	21	4520710	6979292	5750001	-0.27638	0.98	7.79071e-06	BB
w4277	21	5058594	7575595	6317095	-0.284257	0.92	4.15622e-06	BB
w4284	21	8397277	10401699	9399488	-0.301929	0.82	8.14181e-07	BB
w4285	21	8815014	10807204	9811109	-0.399262	0.38	2.37831e-11	BB
w4286	21	9112078	11118990	10115534	-0.33952	0.61	2.31761e-08	BB
w4287	21	9528339	11653945	10591142	-0.292033	0.87	1.88385e-06	BB
w4288	21	9967434	12076565	11022000	-0.309216	0.77	4.5228e-07	BB
w4301	21	14997173	16921096	15959135	-0.303418	0.81	7.04922e-07	BB
w4307	21	17339570	19274686	18307128	-0.304252	0.81	6.95162e-07	BB
w4308	21	17757058	19586922	18671990	-0.278069	0.97	5.71974e-06	BB
w4321	21	23967605	26721147	25344376	-0.278257	0.96	6.40312e-06	BB
w4322	21	24602105	27207805	25904955	-0.333049	0.65	4.54615e-08	BB
w4323	21	25301305	27723578	26512442	-0.320132	0.71	1.66523e-07	BB
w4324	21	25879886	28452197	27166042	-0.328291	0.67	7.21916e-08	BB
w4325	21	26348569	29012901	27680735	-0.376533	0.46	4.1219e-10	BB
w4326	21	26727253	29553027	28140140	-0.508598	0.14	8.47832e-19	BB
w4327	21	27209501	30168552	28689027	-0.512696	0.13	3.20807e-19	BB
w4328	21	27741842	30692911	29217377	-0.278715	0.96	6.16287e-06	BB
w4351	21	38996747	41769349	40383048	-0.275404	0.98	7.52356e-06	BB
w4352	21	39725291	42095208	40910250	-0.28463	0.92	3.71856e-06	BB
w4353	21	40335195	42451361	41393278	-0.314083	0.74	2.80654e-07	BB
w4354	21	40837194	42886815	41862005	-0.342114	0.6	1.64831e-08	BB
w4355	21	41407790	43227385	42317588	-0.399052	0.38	2.67391e-11	BB
w4356	21	41771712	43674686	42723199	-0.306046	0.8	5.4955e-07	BB
w4357	21	42096738	44197002	43146870	-0.320998	0.71	1.45772e-07	BB
w4455	22	14582944	16944299	15763622	-0.276759	0.97	6.71892e-06	BB
w4456	22	15140947	17540121	16340534	-0.292329	0.87	1.94833e-06	BB
w4492	22	31858780	33947130	32902955	-0.345899	0.58	1.22505e-08	BB
w4493	22	32184407	34501922	33343165	-0.404991	0.37	1.09024e-11	BB
w4494	22	32693348	35248268	33970808	-0.446273	0.25	3.44472e-14	BB
w4495	22	33007851	35632925	34320388	-0.329997	0.67	6.09239e-08	BB
w4496	22	33329957	36393277	34861617	-0.316455	0.73	2.29302e-07	BB
w4505	22	38432651	40105266	39268959	-0.34888	0.57	8.94834e-09	BB
w4507	22	39178184	40980218	40079201	-0.289896	0.89	2.33079e-06	BB
w4508	22	39513363	41273114	40393239	-0.319388	0.72	1.82265e-07	BB
w4509	22	39766702	41599648	40683175	-0.311839	0.75	3.06322e-07	BB
w4521	22	45852208	48751667	47301938	-0.335861	0.63	3.39708e-08	BB
w4522	22	46346946	49363828	47855387	-0.384657	0.43	1.51554e-10	BB
w4523	22	46886195	49779185	48332690	-0.483087	0.18	7.85854e-17	BB
w4524	22	47404500	50411262	48907881	-0.364648	0.51	1.33815e-09	BB
w4525	22	48021995	51415655	49718825	-0.322819	0.7	1.22262e-07	BB
w4526	22	48754546	51875854	50315200	-0.306085	0.8	5.77077e-07	BB
w4577	23	14619232	17176302	15897767	-0.304786	0.81	5.99162e-07	BB
w4578	23	14909173	17743452	16326313	-0.339548	0.61	2.06847e-08	BB
w4594	23	22391209	24274723	23332966	-0.314166	0.74	2.92028e-07	BB
w4595	23	22816656	24520753	23668705	-0.287974	0.9	2.81902e-06	BB
w4596	23	23319089	24803728	24061409	-0.300929	0.83	8.24669e-07	BB
w4597	23	23730493	24972165	24351329	-0.274918	0.99	7.74487e-06	BB
w4598	23	24016024	25250609	24633317	-0.283015	0.93	4.08965e-06	BB
w4603	23	25258962	27818078	26538520	-0.3024	0.82	9.26425e-07	BB
w4604	23	25481219	28174897	26828058	-0.333335	0.65	3.81155e-08	BB
w4605	23	26960622	28442018	27701320	-0.280424	0.95	5.38641e-06	BB
w4606	23	27294315	28853978	28074147	-0.352671	0.55	5.86985e-09	BB
w4607	23	27570931	29200199	28385565	-0.394379	0.4	4.0165e-11	BB
w4608	23	27823003	29611471	28717237	-0.351016	0.56	6.56764e-09	BB
w4629	23	37206058	39660422	38433240	-0.316815	0.73	2.29022e-07	BB
w4630	23	37850982	40190398	39020690	-0.361329	0.52	2.32296e-09	BB
w4631	23	38401261	40712386	39556824	-0.406829	0.36	7.55524e-12	BB
w4632	23	38870482	41123471	39996977	-0.406638	0.36	8.96159e-12	BB
w4633	23	39274992	41529486	40402239	-0.417661	0.32	1.77523e-12	BB
w4634	23	39661218	41946288	40803753	-0.399408	0.38	2.0791e-11	BB
w4635	23	40192301	42619537	41405919	-0.396112	0.4	3.71961e-11	BB
w4679	24	9208862	11249810	10229336	-0.312198	0.75	3.03315e-07	BB
w4681	24	9949468	11975451	10962460	-0.298571	0.84	1.13289e-06	BB
w4682	24	10331549	12283568	11307559	-0.336451	0.62	3.12976e-08	BB
w4690	24	14033728	16813945	15423837	-0.322221	0.7	1.21107e-07	BB
w4691	24	14477137	17146229	15811683	-0.307889	0.79	5.27684e-07	BB
w4724	24	30584112	32734924	31659518	-0.304314	0.81	6.4978e-07	BB
w4725	24	31238508	33009856	32124182	-0.306502	0.8	5.44473e-07	BB
w4726	24	31630553	33401028	32515791	-0.312457	0.75	3.23068e-07	BB
w4727	24	31914066	33984004	32949035	-0.342341	0.6	1.54413e-08	BB
w4728	24	32275889	34617467	33446678	-0.335402	0.63	3.36863e-08	BB
w4730	24	33010955	35618556	34314756	-0.364444	0.51	1.60367e-09	BB
w4731	24	33415001	36249363	34832182	-0.311508	0.76	3.63504e-07	BB
w4748	24	41868740	44897464	43383102	-0.331752	0.66	5.1529e-08	BB
w4753	24	44899505	46534370	45716938	-0.298243	0.84	1.1241e-06	BB
w4754	24	45189087	46991955	46090521	-0.359118	0.53	2.72099e-09	BB
w4760	24	47409424	49561807	48485616	-0.425984	0.3	6.68275e-13	BB
w4761	24	47836823	50031592	48934208	-0.492209	0.17	1.69217e-17	BB
w4762	24	48181323	50315088	49248206	-0.412304	0.34	4.39062e-12	BB
w4764	24	49063877	51015563	50039720	-0.295998	0.85	1.40346e-06	BB
w4798	25	3768325	5582407	4675366	-0.285493	0.91	3.49419e-06	BB
w4799	25	4225493	5848815	5037154	-0.441818	0.27	6.5976e-14	BB
w4800	25	4581358	6133847	5357603	-0.4455	0.25	3.30608e-14	BB
w4801	25	4891667	6458839	5675253	-0.368361	0.49	1.00466e-09	BB
w4840	25	21892769	23876700	22884735	-0.309316	0.77	4.29312e-07	BB
w4841	25	22314970	24345777	23330374	-0.394784	0.4	4.02995e-11	BB
w4842	25	22697194	24652788	23674991	-0.320264	0.71	1.76704e-07	BB
w4843	25	23214982	25111212	24163097	-0.291489	0.87	2.02811e-06	BB
w4862	25	31857381	33971399	32914390	-0.284926	0.92	3.39794e-06	BB
w4863	25	32144479	34477932	33311206	-0.294634	0.86	1.68877e-06	BB
w4867	25	33972117	35963283	34967700	-0.449916	0.24	1.8638e-14	BB
w4868	25	34483585	36391783	35437684	-0.475075	0.19	3.05987e-16	BB
w4869	25	34866919	36996352	35931636	-0.445738	0.25	3.23639e-14	BB
w4870	25	35203980	37320755	36262368	-0.353358	0.55	4.70204e-09	BB
w4871	25	35571056	37688636	36629846	-0.314815	0.74	2.50692e-07	BB
w4879	25	39263133	41340041	40301587	-0.340245	0.61	2.14467e-08	BB
w4880	25	39612870	42016583	40814727	-0.306472	0.8	5.48134e-07	BB
w4897	26	7850426	10222794	9036610	-0.35046	0.56	7.31626e-09	BB
w4898	26	8276056	10576401	9426229	-0.330093	0.67	6.09393e-08	BB
w4899	26	8742457	10925485	9833971	-0.391685	0.41	6.31951e-11	BB
w4900	26	9290015	11428247	10359131	-0.325463	0.69	9.50182e-08	BB
w4907	26	12403096	15771652	14087374	-0.328494	0.67	6.41343e-08	BB
w4964	26	38941400	41064927	40003164	-0.347425	0.58	9.32977e-09	BB
w4965	26	39339964	41392393	40366179	-0.373873	0.47	5.89314e-10	BB
w4966	26	39658815	41914251	40786533	-0.380278	0.44	2.33436e-10	BB
w4967	26	40291379	42337690	41314535	-0.391747	0.41	6.04426e-11	BB
w4973	26	42741883	44425852	43583868	-0.293722	0.86	1.68957e-06	BB
w4976	26	43768422	45599152	44683787	-0.287685	0.9	2.88911e-06	BB
w4977	26	44069455	45913613	44991534	-0.448783	0.24	2.00685e-14	BB
w4978	26	44432704	46292752	45362728	-0.409284	0.35	6.05912e-12	BB
w4979	26	44990910	46558423	45774667	-0.539721	0.1	1.13976e-21	BB
w4980	26	45343978	46797055	46070517	-0.572076	0.07	8.06226e-25	BB
w4981	26	45604026	47076165	46340096	-0.56062	0.08	1.2948e-23	BB
w4982	26	45918784	47535644	46727214	-0.485638	0.18	5.53572e-17	BB
w4983	26	46301277	47880225	47090751	-0.437325	0.28	1.25858e-13	BB
w4985	26	46798422	48806253	47802338	-0.279861	0.96	5.64884e-06	BB
w4987	26	47536126	49568229	48552178	-0.324349	0.69	1.01438e-07	BB
w4988	26	47886423	49922010	48904217	-0.332857	0.65	4.57673e-08	BB
w4989	26	48300864	50240148	49270506	-0.455131	0.23	7.91923e-15	BB
w4990	26	48816147	50657270	49736709	-0.439994	0.27	8.41684e-14	BB
w4991	26	49211353	51180720	50196037	-0.371049	0.48	8.33855e-10	BB
w5019	27	12011252	14333882	13172567	-0.317086	0.73	1.98498e-07	BB
w5020	27	12461416	14884944	13673180	-0.437313	0.28	1.45171e-13	BB
w5021	27	13197441	15367802	14282622	-0.403902	0.37	1.28961e-11	BB
w5022	27	13593193	15867461	14730327	-0.32614	0.68	8.3765e-08	BB
w5023	27	13860919	16266307	15063613	-0.306463	0.8	6.17586e-07	BB
w5038	27	21002226	23364462	22183344	-0.593479	0.06	3.87406e-27	BB
w5039	27	21397023	23965978	22681501	-0.544688	0.1	3.80172e-22	BB
w5040	27	21888441	24452015	23170228	-0.546407	0.1	3.39433e-22	BB
w5041	27	22401911	24958623	23680267	-0.529778	0.11	1.21001e-20	BB
w5042	27	23077658	25602801	24340230	-0.562402	0.08	1.00795e-23	BB
w5044	27	23977114	26551810	25264462	-0.296986	0.85	1.41072e-06	BB
w5081	27	40129325	42406605	41267965	-0.274649	0.99	8.66505e-06	BB
w5089	28	61915	2349006	1205461	-0.279827	0.96	5.07906e-06	BB
w5097	28	4520997	6324199	5422598	-0.319305	0.72	1.58492e-07	BB
w5098	28	4858493	6780323	5819408	-0.320768	0.71	1.55566e-07	BB
w5099	28	5249379	7136084	6192732	-0.431305	0.3	2.86868e-13	BB
w5100	28	5547673	7604613	6576143	-0.397964	0.39	2.81639e-11	BB
w5101	28	5957693	8071323	7014508	-0.309163	0.77	4.10576e-07	BB
w5102	28	6325485	8356521	7341003	-0.407975	0.36	8.43649e-12	BB
w5103	28	6786162	8665986	7726074	-0.477394	0.19	2.13349e-16	BB
w5104	28	7142439	9083803	8113121	-0.449353	0.24	2.06339e-14	BB
w5105	28	7612754	9520511	8566633	-0.482332	0.18	8.28508e-17	BB
w5106	28	8092355	9846569	8969462	-0.473153	0.19	3.91423e-16	BB
w5107	28	8357138	10227265	9292202	-0.336635	0.62	2.94763e-08	BB
w5137	28	26917744	29308618	28113181	-0.27936	0.96	5.99449e-06	BB
w5138	28	27318024	29770963	28544494	-0.358008	0.54	2.89912e-09	BB
w5139	28	27735531	30341016	29038274	-0.34912	0.57	7.92719e-09	BB
w5140	28	28125472	31017300	29571386	-0.366564	0.5	1.14863e-09	BB
w5141	28	28764405	31680344	30222375	-0.380032	0.45	2.64858e-10	BB
w5142	28	29310889	32194146	30752518	-0.470267	0.2	7.08074e-16	BB
w5143	28	29774209	32645510	31209860	-0.452139	0.24	1.21387e-14	BB
w5144	28	30380301	33031884	31706093	-0.3792	0.45	3.07776e-10	BB
w5145	28	31044471	33247610	32146041	-0.393054	0.41	4.98169e-11	BB
w5146	28	31695540	33640284	32667912	-0.29019	0.88	2.31654e-06	BB
w5159	28	36900482	38731626	37816054	-0.399752	0.38	2.15209e-11	BB
w5160	28	37258411	39169346	38213879	-0.457724	0.22	5.53694e-15	BB
w5161	28	37587158	39646260	38616709	-0.394108	0.41	4.61229e-11	BB
w5162	28	37952047	40092748	39022398	-0.345907	0.58	1.22362e-08	BB
w5163	28	38488202	40471071	39479637	-0.377674	0.46	3.23719e-10	BB
w5164	28	38733464	40684338	39708901	-0.334935	0.64	3.73887e-08	BB
w5183	29	3766958	6549785	5158372	-0.38608	0.43	1.22633e-10	BB
w5184	29	4246237	6925940	5586089	-0.450699	0.24	1.54933e-14	BB
w5185	29	4664177	7276116	5970147	-0.507546	0.14	1.07266e-18	BB
w5186	29	5129603	7796470	6463037	-0.532018	0.11	5.93755e-21	BB
w5187	29	6175785	8233951	7204868	-0.458834	0.22	5.18861e-15	BB
w5188	29	6552531	8769348	7660940	-0.39902	0.38	2.43661e-11	BB
w5189	29	6929788	8989534	7959661	-0.404384	0.37	1.28029e-11	BB
w5190	29	7282915	9238172	8260544	-0.455769	0.23	7.72386e-15	BB
w5191	29	7800489	9939197	8869843	-0.421266	0.31	1.21138e-12	BB
w5192	29	8236010	10547592	9391801	-0.455938	0.22	6.53207e-15	BB
w5193	29	8777540	10986797	9882169	-0.438422	0.28	9.46099e-14	BB
w5194	29	8990547	11488893	10239720	-0.408279	0.35	6.49232e-12	BB
w5195	29	9240715	11802535	10521625	-0.336297	0.63	3.2137e-08	BB
w5196	29	9947288	12014303	10980796	-0.302342	0.82	8.28013e-07	BB
w5202	29	12443299	14651661	13547480	-0.332282	0.66	5.04135e-08	BB
w5203	29	13020069	15079988	14050029	-0.427643	0.3	5.55976e-13	BB
w5204	29	13352703	15339621	14346162	-0.396699	0.39	3.36067e-11	BB
w5205	29	13821500	15737621	14779561	-0.305899	0.8	5.57548e-07	BB
w5218	29	20008375	22493537	21250956	-0.323324	0.7	1.06223e-07	BB
w5227	29	24051528	26381304	25216416	-0.333	0.65	4.14825e-08	BB
w5228	29	24642506	26986480	25814493	-0.421172	0.31	1.18174e-12	BB
w5229	29	25118160	27550446	26334303	-0.539088	0.11	1.54176e-21	BB
w5230	29	25496188	28239996	26868092	-0.549174	0.09	1.70008e-22	BB
w5231	29	26018226	28875855	27447041	-0.506201	0.14	1.18754e-18	BB
w5232	29	26396496	29361109	27878803	-0.318589	0.72	1.71455e-07	BB
w5247	29	33725877	35117570	34421724	-0.276539	0.98	6.60861e-06	BB
w5309	30	14923252	17057233	15990243	-0.351647	0.56	6.54678e-09	BB
w5310	30	15418590	17330628	16374609	-0.345876	0.58	1.19913e-08	BB
w5312	30	16401437	18037148	17219293	-0.2869	0.9	3.15602e-06	BB
w5313	30	16735259	18444276	17589768	-0.308138	0.78	4.54484e-07	BB
w5328	30	26589623	30003999	28296811	-0.291299	0.88	1.98643e-06	BB
w5329	30	27434435	30417034	28925735	-0.279233	0.96	5.56832e-06	BB
w5331	30	29107582	31087184	30097383	-0.407341	0.36	7.52958e-12	BB
w5332	30	29452901	31495821	30474361	-0.361805	0.52	2.14142e-09	BB
w5413	30	71514228	76194474	73854351	-0.311002	0.76	3.51332e-07	BB
					-0.398092

## Sheet: AGECL vs _IGF1b_TC_Driver
Table S13. The number of windows, chromosome number (Chr), chromosome coordinates (Start, End, and Midpoint), correlation estimates and rank value for the driver regions in Tropical Composite (TC) population for AGECL vs IGF1b
	AGECL, age at first corpus; IGF1b serum levels of insulin growth hormone measured in bulls; TC, Tropical Composite. Significant windows were set at Bonferroni corrected p value <0.05
Window	Chr	Start	End	Midpoint	Correlation estimate	Rank value	p_value	Breed
w36	1	13480246	15605937	14543092	-0.324554	0.692	0.00686004	TC
w115	1	45460744	47657093	46558919	-0.306961	0.773	0.0167937	TC
w116	1	45929898	48095365	47012632	-0.409818	0.349	3.10349e-07	TC
w117	1	46423850	48513653	47468752	-0.364948	0.498	0.000144768	TC
w123	1	48883518	50918691	49901105	-0.346438	0.588	9.64378e-06	TC
w124	1	49363401	51324334	50343868	-0.409474	0.351	1.08195e-07	TC
w125	1	49799340	51728836	50764088	-0.455377	0.236	6.16847e-12	TC
w126	1	50158890	52121657	51140274	-0.438928	0.268	3.22078e-13	TC
w127	1	50542609	52468623	51505616	-0.298261	0.816	0.00662462	TC
w165	1	64558618	66504751	65531685	-0.322251	0.708	0.00451318	TC
w166	1	65011399	66925214	65968307	-0.279757	0.877	0.00303391	TC
w202	1	78169314	80105078	79137196	-0.326071	0.687	0.0456125	TC
w203	1	78583747	80574931	79579339	-0.389919	0.408	5.03884e-08	TC
w204	1	78926727	80971401	79949064	-0.407115	0.358	2.34039e-07	TC
w350	1	136076373	138019557	137047965	-0.40681	0.361	2.93766e-07	TC
w351	1	136420061	138344365	137382213	-0.493307	0.158	4.94052e-15	TC
w353	1	137240970	138950537	138095754	-0.278502	0.884	0.0278934	TC
w413	2	83872	1864339	974106	-0.334194	0.641	5.84692e-06	TC
w416	2	1179993	3216763	2198378	-0.339032	0.622	0.0001334	TC
w417	2	1546003	3665652	2605828	-0.381256	0.439	3.41695e-06	TC
w418	2	1868227	4009478	2938853	-0.359711	0.522	0.000254415	TC
w421	2	3224152	4962224	4093188	-0.377208	0.451	1.71782e-07	TC
w422	2	3672935	5277653	4475294	-0.369716	0.484	1.90606e-07	TC
w423	2	4011242	5539230	4775236	-0.408911	0.354	5.24615e-07	TC
w424	2	4243780	5890227	5067004	-0.469976	0.206	2.20761e-15	TC
w425	2	4571847	6214745	5393296	-0.554986	0.082	9.57172e-15	TC
w426	2	4963434	6607050	5785242	-0.53801	0.106	5.90568e-16	TC
w427	2	5285095	6938800	6111948	-0.495125	0.155	3.59021e-08	TC
w428	2	5540880	7211172	6376026	-0.406401	0.362	5.40526e-05	TC
w429	2	5890806	7646508	6768657	-0.370443	0.482	0.000478975	TC
w431	2	6608727	8424869	7516798	-0.295635	0.826	0.000907072	TC
w432	2	6940850	8892177	7916514	-0.355377	0.545	3.58354e-08	TC
w433	2	7214741	9299368	8257055	-0.361271	0.515	9.90942e-05	TC
w434	2	7650589	9777428	8714009	-0.308108	0.77	0.00383637	TC
w435	2	8114091	10339886	9226989	-0.35662	0.537	1.09905e-05	TC
w436	2	8426433	10747385	9586909	-0.29585	0.824	0.0021898	TC
w439	2	9787030	11849189	10818110	-0.295126	0.829	0.006845	TC
w440	2	10342641	12124785	11233713	-0.192144	0.998	0.0471622	TC
w491	2	29104454	30611926	29858190	-0.291671	0.839	0.000401814	TC
w494	2	30053574	31554063	30803819	-0.320027	0.72	0.000179825	TC
w495	2	30330208	31934960	31132584	-0.291384	0.84	0.0255662	TC
w497	2	30943516	32882567	31913042	-0.320308	0.716	0.00144065	TC
w499	2	31554752	33590518	32572635	-0.331711	0.655	3.28486e-05	TC
w500	2	31946840	33942760	32944800	-0.300629	0.807	0.00657993	TC
w501	2	32367398	34262590	33314994	-0.294517	0.832	0.00301372	TC
w578	2	61847001	63593851	62720426	-0.273696	0.899	0.0343335	TC
w595	2	68237996	70402363	69320180	-0.288579	0.849	0.000464042	TC
w597	2	69135087	71166606	70150847	-0.293001	0.837	0.000357974	TC
w598	2	69581995	71501532	70541764	-0.383576	0.43	1.88105e-06	TC
w599	2	70049558	71982496	71016027	-0.314544	0.743	0.00404874	TC
w601	2	70793531	72785174	71789353	-0.332479	0.65	0.000535916	TC
w623	2	78674677	80464341	79569509	-0.305903	0.777	0.0490183	TC
w642	2	86683002	88782810	87732906	-0.304571	0.785	0.00298788	TC
w680	2	101247227	103073527	102160377	-0.251167	0.956	0.0494344	TC
w682	2	102089455	103855227	102972341	-0.237318	0.974	0.00263592	TC
w735	2	122093920	123702197	122898059	-0.248729	0.961	0.0305874	TC
w849	3	28789592	30529519	29659556	-0.2892	0.847	0.000767814	TC
w850	3	29072417	30978378	30025398	-0.334924	0.636	0.0045294	TC
w866	3	35178561	36862746	36020654	-0.278167	0.886	0.00639052	TC
w912	3	52253734	53954896	53104315	-0.299746	0.812	0.00848545	TC
w913	3	52628429	54158951	53393690	-0.299382	0.813	0.00534829	TC
w914	3	52988163	55151135	54069649	-0.43896	0.267	2.25517e-12	TC
w915	3	53389271	55516208	54452740	-0.348399	0.578	1.58154e-10	TC
w916	3	53682080	56012558	54847319	-0.329301	0.666	0.0388586	TC
w917	3	53956418	56338590	55147504	-0.260954	0.936	0.0235356	TC
w918	3	54163870	56734718	55449294	-0.361691	0.512	5.15988e-05	TC
w920	3	55517026	57489348	56503187	-0.285048	0.862	0.00420273	TC
w922	3	56344484	58272546	57308515	-0.278838	0.882	0.0129824	TC
w924	3	57075067	58999225	58037146	-0.326887	0.681	0.04055	TC
w925	3	57491090	59351847	58421469	-0.370636	0.48	1.58167e-05	TC
w928	3	58628722	60532049	59580386	-0.313148	0.749	0.00165171	TC
w929	3	59008114	60760889	59884502	-0.31118	0.759	0.000484891	TC
w957	3	70531755	73445112	71988434	-0.24761	0.965	0.0113351	TC
w964	3	74240020	76472591	75356306	-0.275529	0.896	0.0443402	TC
w965	3	74704255	77060031	75882143	-0.294891	0.83	0.000585769	TC
w966	3	75126642	77560990	76343816	-0.331549	0.656	5.34709e-06	TC
w967	3	75547499	77998617	76773058	-0.359428	0.524	1.25242e-09	TC
w968	3	76049091	78491406	77270249	-0.317396	0.729	0.000565389	TC
w981	3	82067189	84237629	83152409	-0.278426	0.886	0.0388743	TC
w982	3	82545959	84645482	83595721	-0.328401	0.668	0.00522435	TC
w983	3	82926898	84949299	83938099	-0.34857	0.577	0.000190956	TC
w984	3	83395232	85346956	84371094	-0.285346	0.86	2.84614e-05	TC
w988	3	84952078	86594351	85773215	-0.216059	0.988	0.023747	TC
w990	3	85753143	87362747	86557945	-0.33687	0.63	9.39741e-07	TC
w991	3	86038203	87724408	86881306	-0.33931	0.62	0.00290811	TC
w992	3	86291114	88081069	87186092	-0.312988	0.751	0.000514594	TC
w994	3	86981907	88749277	87865592	-0.228223	0.982	0.0403901	TC
w1004	3	90186746	92005679	91096213	-0.257264	0.941	0.0469151	TC
w1034	3	102106855	103878050	102992453	-0.344215	0.596	0.000177596	TC
w1035	3	102447410	104283180	103365295	-0.356524	0.538	0.0114115	TC
w1036	3	102808710	104629223	103718967	-0.269497	0.916	0.0021901	TC
w1037	3	103125621	105011452	104068537	-0.267514	0.922	0.00211029	TC
w1073	3	115252203	116653880	115953042	-0.30133	0.804	0.000934197	TC
w1074	3	115521345	116924580	116222963	-0.392169	0.403	1.44906e-07	TC
w1075	3	115814948	117209821	116512385	-0.443233	0.257	5.39463e-06	TC
w1076	3	116065696	117619463	116842580	-0.303722	0.791	0.0105176	TC
w1077	3	116365837	117954412	117160125	-0.29818	0.816	0.00147246	TC
w1078	3	116656273	118302745	117479509	-0.265654	0.925	9.60871e-05	TC
w1081	3	117621534	119778363	118699949	-0.303236	0.794	3.99998e-05	TC
w1082	3	117965624	120298938	119132281	-0.364075	0.503	6.82103e-05	TC
w1083	3	118309675	120742815	119526245	-0.315695	0.737	0.000432745	TC
w1154	4	28327562	30659252	29493407	-0.226861	0.982	0.0483375	TC
w1160	4	30941973	33410687	32176330	-0.286321	0.856	4.83019e-06	TC
w1161	4	31341087	33679931	32510509	-0.314963	0.74	2.69373e-05	TC
w1162	4	31784457	34008916	32896687	-0.456193	0.234	6.6519e-08	TC
w1163	4	32048459	34509092	33278776	-0.470116	0.205	1.94164e-10	TC
w1164	4	32791032	34998054	33894543	-0.559998	0.077	1.7732e-22	TC
w1165	4	33415302	35571131	34493217	-0.567933	0.069	1.42696e-22	TC
w1166	4	33680504	35981799	34831152	-0.604651	0.042	3.68416e-24	TC
w1167	4	34024964	36292061	35158513	-0.586922	0.051	4.74098e-19	TC
w1168	4	34509697	36665416	35587557	-0.551472	0.091	1.45177e-23	TC
w1169	4	35005527	37056340	36030934	-0.402593	0.371	1.13531e-06	TC
w1170	4	35573844	37435228	36504536	-0.315795	0.737	0.00147284	TC
w1171	4	35982895	37906566	36944731	-0.375173	0.462	8.01791e-06	TC
w1190	4	44121669	45946774	45034222	-0.435976	0.275	1.99565e-08	TC
w1191	4	44410063	46295527	45352795	-0.324498	0.693	2.01805e-05	TC
w1193	4	45269206	47004500	46136853	-0.356177	0.541	0.000244506	TC
w1194	4	45695444	47371395	46533420	-0.341731	0.609	0.000965631	TC
w1195	4	45951673	47706428	46829051	-0.300491	0.809	0.0127438	TC
w1196	4	46298642	48088763	47193703	-0.382738	0.435	2.33094e-07	TC
w1197	4	46684611	48644297	47664454	-0.376571	0.456	5.61576e-08	TC
w1198	4	47009964	48994844	48002404	-0.238457	0.973	0.0138049	TC
w1215	4	53696315	55919237	54807776	-0.26326	0.93	0.0287624	TC
w1232	4	60610913	62678237	61644575	-0.321114	0.712	0.000704815	TC
w1235	4	61876028	63892986	62884507	-0.317393	0.73	3.32114e-07	TC
w1237	4	62679922	64612798	63646360	-0.314475	0.744	2.67679e-05	TC
w1238	4	63063130	64960579	64011855	-0.317327	0.731	6.65578e-05	TC
w1241	4	64231335	66142829	65187082	-0.366085	0.494	0.000668691	TC
w1242	4	64622838	66554154	65588496	-0.342084	0.606	0.00155225	TC
w1243	4	64966621	66884656	65925639	-0.30162	0.803	0.019425	TC
w1244	4	65518269	67356480	66437375	-0.350298	0.569	6.63801e-06	TC
w1245	4	65738664	67863247	66800956	-0.284583	0.864	3.41813e-05	TC
w1247	4	66554950	68814980	67684965	-0.362611	0.509	6.66122e-06	TC
w1248	4	66889074	69330903	68109989	-0.426818	0.299	3.72844e-07	TC
w1249	4	67361018	69618950	68489984	-0.37327	0.471	9.59528e-07	TC
w1250	4	67875987	69910533	68893260	-0.386509	0.419	6.55063e-09	TC
w1318	4	93005778	95388046	94196912	-0.251323	0.954	0.0332014	TC
w1321	4	94612431	96273498	95442965	-0.279611	0.878	0.00164392	TC
w1328	4	96958153	98637313	97797733	-0.326679	0.683	0.00578656	TC
w1329	4	97332303	99363515	98347909	-0.332131	0.651	8.48032e-06	TC
w1330	4	97542015	99701506	98621761	-0.327931	0.672	2.19955e-06	TC
w1331	4	97844106	99968005	98906056	-0.384353	0.426	4.25801e-06	TC
w1332	4	98266899	100329008	99297954	-0.29504	0.829	0.00937623	TC
w1344	4	102584212	104330560	103457386	-0.314631	0.742	0.0124212	TC
w1345	4	102994865	104612215	103803540	-0.341618	0.61	0.000663604	TC
w1371	4	111260670	112739929	112000300	-0.270589	0.908	0.00542872	TC
w1372	4	111502514	113428461	112465488	-0.374228	0.466	4.47391e-10	TC
w1375	4	112324070	114363690	113343880	-0.347658	0.58	1.25516e-06	TC
w1376	4	112740655	114541901	113641278	-0.260802	0.937	0.00475589	TC
w1395	5	845805	2639630	1742718	-0.295727	0.825	0.000541811	TC
w1396	5	1173631	3197535	2185583	-0.342813	0.604	4.5711e-06	TC
w1397	5	1567958	3618922	2593440	-0.327709	0.674	0.00170023	TC
w1398	5	1900517	4017430	2958974	-0.288303	0.851	0.0187947	TC
w1415	5	8203831	10648986	9426409	-0.305143	0.781	0.000508612	TC
w1416	5	8768127	10994897	9881512	-0.38387	0.429	3.54516e-05	TC
w1417	5	9184631	11216483	10200557	-0.378111	0.447	4.16498e-08	TC
w1429	5	13662182	15881472	14771827	-0.263713	0.929	0.00103304	TC
w1432	5	15182481	17180241	16181361	-0.246497	0.965	0.0129937	TC
w1460	5	25901549	27747773	26824661	-0.322078	0.709	0.0130789	TC
w1461	5	26339937	28151302	27245620	-0.363574	0.505	2.64261e-09	TC
w1465	5	27751836	29897427	28824632	-0.300191	0.81	0.000941258	TC
w1466	5	28155907	30184122	29170015	-0.38952	0.41	7.96859e-09	TC
w1467	5	28515354	30605275	29560315	-0.351477	0.563	3.81532e-07	TC
w1468	5	28922483	31096175	30009329	-0.351013	0.565	0.00415629	TC
w1469	5	29416012	31560523	30488268	-0.345785	0.59	0.000798195	TC
w1470	5	29900467	31972773	30936620	-0.304535	0.786	0.00513865	TC
w1471	5	30184903	32375529	31280216	-0.253598	0.949	0.00722128	TC
w1472	5	30607323	32770562	31688943	-0.426281	0.3	3.46596e-07	TC
w1473	5	31099242	33080199	32089721	-0.486299	0.17	1.4528e-09	TC
w1474	5	31565330	33475785	32520558	-0.588927	0.048	9.59739e-29	TC
w1475	5	31978069	33795231	32886650	-0.57651	0.062	1.34857e-20	TC
w1476	5	32377161	34263403	33320282	-0.497042	0.152	1.98391e-17	TC
w1477	5	32771276	34848811	33810044	-0.42043	0.315	6.06927e-11	TC
w1478	5	33087770	35305142	34196456	-0.478703	0.187	1.33086e-15	TC
w1479	5	33477477	35783331	34630404	-0.387416	0.416	9.0936e-05	TC
w1480	5	33803338	36077330	34940334	-0.396836	0.392	0.0158385	TC
w1481	5	34269223	36432605	35350914	-0.552282	0.09	2.43188e-19	TC
w1482	5	34864371	36883719	35874045	-0.583156	0.054	1.7229e-18	TC
w1483	5	35309953	37464137	36387045	-0.446299	0.251	3.05164e-14	TC
w1484	5	35788927	37722095	36755511	-0.492801	0.16	2.92173e-11	TC
w1485	5	36080597	38116179	37098388	-0.441314	0.262	5.14834e-10	TC
w1486	5	36434251	38487053	37460652	-0.393579	0.401	1.70732e-10	TC
w1487	5	36890925	38862969	37876947	-0.326319	0.685	0.0130616	TC
w1488	5	37465824	39253610	38359717	-0.44729	0.249	7.54345e-15	TC
w1489	5	37725474	39621013	38673244	-0.472371	0.2	7.48166e-10	TC
w1490	5	38116909	40130346	39123628	-0.483731	0.179	2.95603e-14	TC
w1491	5	38492651	40435361	39464006	-0.485773	0.173	6.67131e-19	TC
w1492	5	38863764	40941380	39902572	-0.610939	0.04	1.19923e-24	TC
w1493	5	39257342	41399668	40328505	-0.608325	0.041	1.07583e-24	TC
w1494	5	39627106	41746932	40687019	-0.621809	0.034	5.57403e-21	TC
w1495	5	40133901	42083381	41108641	-0.688261	0.023	1.70658e-33	TC
w1496	5	40436683	42537272	41486978	-0.78163	0.012	8.56532e-56	TC
w1497	5	40944277	42866779	41905528	-0.695016	0.021	1.0847e-39	TC
w1498	5	41402711	43238483	42320597	-0.712925	0.019	3.28375e-40	TC
w1499	5	41747974	43555213	42651594	-0.687689	0.024	5.58341e-31	TC
w1500	5	42085638	43875897	42980768	-0.700202	0.021	1.23827e-35	TC
w1501	5	42542168	44159912	43351040	-0.653605	0.03	3.80413e-32	TC
w1502	5	42869722	44651122	43760422	-0.61163	0.039	1.96395e-28	TC
w1503	5	43239107	44983920	44111514	-0.526014	0.12	1.22235e-24	TC
w1504	5	43555903	45299668	44427786	-0.485066	0.175	9.20986e-13	TC
w1505	5	43880746	45736757	44808752	-0.359577	0.524	6.91772e-05	TC
w1506	5	44160436	46129388	45144912	-0.443703	0.255	3.32089e-11	TC
w1507	5	44656371	46486470	45571421	-0.541959	0.102	1.75143e-14	TC
w1508	5	44988654	46842178	45915416	-0.574979	0.064	1.06753e-27	TC
w1509	5	45304718	47096846	46200782	-0.719949	0.018	1.38387e-46	TC
w1510	5	45739762	47520655	46630209	-0.785365	0.011	3.66191e-59	TC
w1511	5	46136112	47897728	47016920	-0.802382	0.008	3.10347e-63	TC
w1512	5	46495231	48303854	47399543	-0.82591	0.005	2.53326e-78	TC
w1513	5	46845125	48795892	47820509	-0.833159	0.01	2.68138e-80	TC
w1514	5	47101767	49197763	48149765	-0.780406	0.013	2.62845e-58	TC
w1515	5	47522113	49582156	48552135	-0.738397	0.017	6.9582e-42	TC
w1516	5	47903856	49954851	48929354	-0.656133	0.029	5.15119e-27	TC
w1517	5	48311012	50380915	49345964	-0.628724	0.034	3.58361e-33	TC
w1518	5	48803185	50799253	49801219	-0.616112	0.037	5.87773e-24	TC
w1519	5	49201061	51092429	50146745	-0.599134	0.045	3.74497e-24	TC
w1520	5	49589551	51540078	50564815	-0.587872	0.05	1.63297e-25	TC
w1521	5	49960351	51977637	50968994	-0.52628	0.118	4.07319e-11	TC
w1522	5	50389421	52456440	51422931	-0.537522	0.107	9.975e-21	TC
w1523	5	50799816	52962839	51881328	-0.544925	0.097	8.33348e-21	TC
w1524	5	51097597	53508943	52303270	-0.515941	0.131	3.67615e-13	TC
w1525	5	51544480	53941954	52743217	-0.48549	0.174	5.81908e-12	TC
w1526	5	51981294	54275139	53128217	-0.458682	0.227	1.77135e-10	TC
w1527	5	52460481	54675176	53567829	-0.369674	0.485	2.42096e-05	TC
w1528	5	52966876	55041702	54004289	-0.322766	0.704	0.00299952	TC
w1529	5	53510669	55585129	54547899	-0.300623	0.808	7.22297e-05	TC
w1538	5	58160420	60926003	59543212	-0.309402	0.765	0.0135444	TC
w1539	5	59333378	61294564	60313971	-0.394641	0.4	9.72188e-07	TC
w1540	5	59935394	61721766	60828580	-0.41421	0.331	1.17775e-06	TC
w1541	5	60258985	62106475	61182730	-0.468518	0.211	8.92455e-14	TC
w1542	5	60563630	62562645	61563138	-0.495123	0.156	2.62048e-11	TC
w1543	5	60931495	63037535	61984515	-0.492739	0.161	5.67516e-17	TC
w1544	5	61295421	63346772	62321097	-0.413128	0.335	1.20556e-07	TC
w1545	5	61725120	63680129	62702625	-0.399913	0.383	2.60928e-09	TC
w1546	5	62113681	64195513	63154597	-0.400573	0.379	1.49275e-06	TC
w1553	5	64843786	66873476	65858631	-0.273743	0.899	0.0046272	TC
w1554	5	65217305	67379873	66298589	-0.236821	0.977	0.0018715	TC
w1569	5	70925335	72637964	71781650	-0.273075	0.9	0.000133419	TC
w1572	5	71925930	73755784	72840857	-0.256298	0.945	0.0363764	TC
w1573	5	72285517	74150522	73218020	-0.385931	0.422	9.41953e-14	TC
w1574	5	72640298	74795150	73717724	-0.38186	0.436	3.14045e-06	TC
w1576	5	73439478	75314531	74377005	-0.3207	0.716	0.00471854	TC
w1577	5	73756634	75719514	74738074	-0.350868	0.566	1.10135e-05	TC
w1578	5	74158816	76073206	75116011	-0.269158	0.917	0.0159215	TC
w1580	5	75010428	77164903	76087666	-0.343978	0.599	3.16201e-05	TC
w1581	5	75319308	77583116	76451212	-0.276448	0.893	9.2755e-05	TC
w1624	5	92524178	94462242	93493210	-0.315649	0.738	0.000499231	TC
w1625	5	92922775	94780156	93851466	-0.416824	0.327	1.86454e-09	TC
w1626	5	93345474	95236526	94291000	-0.308538	0.768	0.0329731	TC
w1627	5	93683760	95720813	94702287	-0.22087	0.986	0.01375	TC
w1631	5	95238943	96823604	96031274	-0.270834	0.907	0.00885547	TC
w1632	5	95722521	97180765	96451643	-0.3558	0.543	0.000414014	TC
w1633	5	96021636	97508884	96765260	-0.328103	0.671	0.000110446	TC
w1634	5	96238696	97959883	97099290	-0.32108	0.713	0.00488116	TC
w1644	5	99878554	101838044	100858299	-0.528181	0.115	3.29995e-18	TC
w1645	5	100319812	102434198	101377005	-0.470126	0.205	8.20349e-15	TC
w1646	5	100801976	103334928	102068452	-0.412726	0.336	5.87096e-11	TC
w1647	5	101072047	103759601	102415824	-0.312706	0.754	0.000657619	TC
w1648	5	101507798	104110186	102808992	-0.353231	0.555	0.000341558	TC
w1650	5	102461555	104659832	103560694	-0.276497	0.891	0.00138486	TC
w1651	5	103344793	104908719	104126756	-0.2548	0.948	0.00456197	TC
w1652	5	103762380	105146921	104454651	-0.311989	0.757	0.000132605	TC
w1653	5	104115020	105493765	104804393	-0.267163	0.924	0.000280733	TC
w1654	5	104407312	105925842	105166577	-0.458129	0.228	1.45854e-12	TC
w1655	5	104662477	106195220	105428849	-0.487662	0.169	5.21106e-11	TC
w1656	5	104913589	106465555	105689572	-0.570052	0.065	9.90933e-20	TC
w1657	5	105148242	106705897	105927070	-0.552973	0.089	1.07894e-16	TC
w1658	5	105499656	107017550	106258603	-0.420027	0.316	0.000572192	TC
w1668	5	108807160	110410954	109609057	-0.312731	0.753	2.18048e-05	TC
w1669	5	109181772	110744909	109963341	-0.26733	0.923	0.0288885	TC
w1670	5	109528156	111091708	110309932	-0.421828	0.312	5.18962e-10	TC
w1671	5	109887704	111402071	110644888	-0.429017	0.291	6.77129e-08	TC
w1672	5	110199202	111816065	111007634	-0.384091	0.428	1.16206e-06	TC
w1673	5	110412187	112233168	111322678	-0.318918	0.723	0.0138505	TC
w1674	5	110749214	112662923	111706069	-0.41093	0.345	1.05905e-07	TC
w1675	5	111092806	113024278	112058542	-0.476979	0.195	3.45956e-11	TC
w1676	5	111408741	113385179	112396960	-0.459992	0.224	6.01649e-14	TC
w1677	5	111822766	113745234	112784000	-0.439216	0.266	7.79021e-09	TC
w1678	5	112237959	113951714	113094837	-0.553396	0.087	3.28722e-17	TC
w1679	5	112671433	114303779	113487606	-0.436534	0.272	2.33623e-14	TC
w1680	5	113028499	114509837	113769168	-0.383164	0.431	1.25134e-07	TC
w1681	5	113386396	114822052	114104224	-0.330862	0.661	6.83149e-06	TC
w1682	5	113747753	115177419	114462586	-0.325778	0.688	6.63285e-05	TC
w1693	5	117077002	118290485	117683744	-0.25938	0.938	0.0238015	TC
w1780	6	30673635	32393682	31533659	-0.413589	0.333	1.49497e-06	TC
w1781	6	31020159	32875378	31947769	-0.458028	0.229	2.70889e-09	TC
w1782	6	31418047	33323306	32370677	-0.543054	0.1	3.71885e-15	TC
w1783	6	31701889	33731395	32716642	-0.525956	0.121	8.68353e-20	TC
w1784	6	32065749	34071556	33068653	-0.577483	0.061	6.34353e-27	TC
w1785	6	32397057	34490236	33443647	-0.523352	0.123	2.64596e-17	TC
w1786	6	32890260	34908143	33899202	-0.567678	0.071	1.08355e-18	TC
w1787	6	33328560	35256585	34292573	-0.579081	0.056	1.28157e-24	TC
w1788	6	33732764	35575862	34654313	-0.598261	0.046	9.03743e-20	TC
w1789	6	34072771	36065060	35068916	-0.559776	0.078	3.38572e-13	TC
w1790	6	34501766	36427342	35464554	-0.583653	0.053	1.59074e-24	TC
w1791	6	34910728	36670569	35790649	-0.575815	0.063	8.01546e-15	TC
w1792	6	35257155	37110669	36183912	-0.638831	0.032	4.76644e-28	TC
w1793	6	35578342	37435861	36507102	-0.602987	0.043	1.66858e-28	TC
w1794	6	36072095	37921723	36996909	-0.579432	0.056	4.36555e-26	TC
w1795	6	36430013	38250317	37340165	-0.54713	0.096	1.14892e-13	TC
w1796	6	36681743	38679513	37680628	-0.490836	0.164	3.0503e-17	TC
w1797	6	37112864	39114360	38113612	-0.470477	0.204	1.11971e-16	TC
w1798	6	37436347	39577867	38507107	-0.497662	0.151	1.97925e-14	TC
w1799	6	37924855	40011505	38968180	-0.410327	0.348	3.82471e-09	TC
w1801	6	38686142	40673179	39679661	-0.36612	0.493	5.10918e-05	TC
w1807	6	40911873	42655220	41783547	-0.280211	0.874	0.0073456	TC
w1815	6	43650867	45325555	44488211	-0.333477	0.645	0.000431946	TC
w1816	6	43989792	45607695	44798744	-0.343692	0.6	0.0054759	TC
w1817	6	44412821	46090059	45251440	-0.422245	0.31	2.16655e-12	TC
w1818	6	44782930	46394164	45588547	-0.484862	0.176	7.05207e-16	TC
w1819	6	45071392	46702973	45887183	-0.529971	0.114	2.32934e-13	TC
w1820	6	45326717	47035790	46181254	-0.550668	0.092	6.78848e-23	TC
w1821	6	45611388	47468841	46540115	-0.564918	0.072	9.58123e-13	TC
w1822	6	46092653	47833835	46963244	-0.615371	0.038	8.61888e-18	TC
w1823	6	46397337	48240215	47318776	-0.567827	0.07	1.96381e-19	TC
w1824	6	46704750	48713067	47708909	-0.461247	0.223	4.70143e-13	TC
w1825	6	47052024	49004848	48028436	-0.519199	0.127	1.06178e-19	TC
w1826	6	47475149	49370101	48422625	-0.553261	0.088	2.15012e-15	TC
w1827	6	47837053	49706032	48771543	-0.512651	0.135	1.71609e-18	TC
w1828	6	48248748	50077020	49162884	-0.522982	0.124	6.93897e-18	TC
w1829	6	48717439	50411564	49564502	-0.571957	0.065	1.471e-19	TC
w1830	6	49008322	50915145	49961734	-0.49894	0.149	1.00486e-17	TC
w1831	6	49373139	51402996	50388068	-0.500014	0.148	6.43985e-14	TC
w1832	6	49706749	51876929	50791839	-0.457461	0.23	1.13615e-14	TC
w1833	6	50080793	52320441	51200617	-0.476183	0.197	2.01252e-09	TC
w1834	6	50412585	52636333	51524459	-0.367718	0.49	4.05057e-10	TC
w1843	6	54292323	56319319	55305821	-0.329876	0.663	0.0102712	TC
w1844	6	54763973	56621905	55692939	-0.288342	0.851	0.00411531	TC
w1845	6	55173285	56912396	56042841	-0.305895	0.778	0.000225249	TC
w1863	6	61625983	63339615	62482799	-0.29581	0.825	0.000322491	TC
w1894	6	72908567	75045318	73976943	-0.318052	0.727	3.25238e-07	TC
w1895	6	73290293	75536534	74413414	-0.396871	0.391	1.14012e-08	TC
w1896	6	73615355	76065570	74840463	-0.433307	0.28	9.52927e-13	TC
w1897	6	74042890	76652427	75347659	-0.409163	0.353	1.10271e-10	TC
w1898	6	74558838	77169803	75864321	-0.374007	0.468	1.59924e-06	TC
w1899	6	75046650	77642700	76344675	-0.331433	0.658	2.0789e-05	TC
w1907	6	79003732	80817275	79910504	-0.229168	0.981	0.00384839	TC
w1908	6	79472150	81265764	80368957	-0.297297	0.819	9.83968e-05	TC
w1928	6	87708121	89684897	88696509	-0.252513	0.952	0.0129403	TC
w1954	6	96544331	98140071	97342201	-0.400775	0.379	2.44804e-07	TC
w1955	6	96929419	98449654	97689537	-0.32447	0.694	2.94824e-05	TC
w1956	6	97237030	98914841	98075936	-0.370262	0.483	0.00010046	TC
w1957	6	97471865	99220497	98346181	-0.447589	0.248	2.27593e-07	TC
w1958	6	97771848	99682521	98727185	-0.403812	0.368	3.88773e-08	TC
w1959	6	98151446	100171687	99161567	-0.411281	0.341	4.44746e-08	TC
w1960	6	98451355	100440053	99445704	-0.475488	0.199	3.23537e-09	TC
w1961	6	98917950	100759987	99838969	-0.427429	0.297	1.01441e-10	TC
w1962	6	99226212	101051531	100138872	-0.337489	0.628	2.78209e-06	TC
w1963	6	99687398	101416137	100551768	-0.338634	0.624	0.000797831	TC
w1975	6	103483548	105061476	104272512	-0.351598	0.56	0.00181213	TC
w1976	6	103780285	105303739	104542012	-0.353097	0.556	0.00222692	TC
w1979	6	104795355	106027947	105411651	-0.249189	0.958	2.22933e-05	TC
w1988	6	107315449	109254637	108285043	-0.402388	0.373	6.61129e-11	TC
w1989	6	107652702	109560966	108606834	-0.42178	0.313	9.14235e-06	TC
w1990	6	108230371	109902740	109066556	-0.357608	0.532	8.51579e-06	TC
w1991	6	108627819	110263918	109445869	-0.401691	0.374	1.84854e-11	TC
w1992	6	108962735	110714593	109838664	-0.359214	0.526	0.000259589	TC
w1993	6	109255524	111076352	110165938	-0.233772	0.978	0.0183219	TC
w1996	6	110265918	111948709	111107314	-0.251244	0.955	0.00967127	TC
w2002	6	112565059	114020506	113292783	-0.259807	0.938	0.0132125	TC
w2003	6	112828140	114376182	113602161	-0.287556	0.852	0.0280618	TC
w2004	6	113302833	114656736	113979785	-0.506806	0.139	2.08562e-11	TC
w2005	6	113537161	115077635	114307398	-0.430723	0.286	3.21024e-11	TC
w2021	7	3743042	5616237	4679640	-0.256808	0.944	0.0066655	TC
w2051	7	16508309	18648300	17578305	-0.245793	0.966	0.0428275	TC
w2052	7	16926325	19105072	18015699	-0.337298	0.629	5.60305e-06	TC
w2053	7	17312964	19414607	18363786	-0.406812	0.36	2.05344e-08	TC
w2054	7	17863704	19940802	18902253	-0.473043	0.2	3.1831e-11	TC
w2055	7	18312331	20374841	19343586	-0.553683	0.086	1.69074e-18	TC
w2056	7	18656321	20796540	19726431	-0.47601	0.198	2.34727e-12	TC
w2057	7	19107522	21210534	20159028	-0.554714	0.083	4.59636e-18	TC
w2058	7	19419542	21639251	20529397	-0.549752	0.093	5.7552e-23	TC
w2059	7	19948369	22080610	21014490	-0.568146	0.067	3.50413e-25	TC
w2060	7	20375720	22473072	21424396	-0.472112	0.202	1.32592e-15	TC
w2061	7	20799991	23005488	21902740	-0.413179	0.334	7.28517e-10	TC
w2062	7	21211920	23343766	22277843	-0.310103	0.762	7.41394e-07	TC
w2063	7	21664948	23610060	22637504	-0.328222	0.669	0.00288551	TC
w2064	7	22082362	23983475	23032919	-0.204367	0.995	0.0306381	TC
w2071	7	24698663	26218770	25458717	-0.256261	0.946	0.0204367	TC
w2072	7	24963879	26452641	25708260	-0.353526	0.554	0.000423679	TC
w2073	7	25232150	26666680	25949415	-0.428438	0.294	4.64881e-08	TC
w2075	7	25947525	27362956	26655241	-0.328461	0.668	6.43182e-07	TC
w2076	7	26221711	27670789	26946250	-0.292869	0.838	0.0175903	TC
w2092	7	31348192	33278400	32313296	-0.279827	0.876	0.0335574	TC
w2148	7	51554389	53083275	52318832	-0.337656	0.625	0.00897036	TC
w2194	7	66970643	68849634	67910139	-0.438591	0.269	4.19599e-09	TC
w2207	7	71694205	73696917	72695561	-0.39119	0.404	4.51937e-09	TC
w2234	7	81466012	83285478	82375745	-0.237045	0.976	0.00403083	TC
w2252	7	88106656	90174602	89140629	-0.344037	0.598	0.0116828	TC
w2253	7	88519892	90447196	89483544	-0.41125	0.342	1.17843e-07	TC
w2254	7	88932619	90832681	89882650	-0.468802	0.209	1.7189e-10	TC
w2255	7	89303106	91238351	90270729	-0.519746	0.126	2.08401e-17	TC
w2256	7	89683251	91739339	90711295	-0.501408	0.147	3.73788e-12	TC
w2257	7	90177885	92121328	91149607	-0.397961	0.388	1.75986e-06	TC
w2258	7	90453665	92449883	91451774	-0.264439	0.928	5.88803e-05	TC
w2315	8	2407636	4283775	3345706	-0.268828	0.919	0.00571293	TC
w2316	8	2846666	4678869	3762768	-0.382871	0.434	1.58594e-07	TC
w2317	8	3279528	5076473	4178001	-0.369414	0.487	1.45891e-06	TC
w2318	8	3632887	5354118	4493503	-0.384113	0.427	1.28753e-07	TC
w2319	8	3962033	5675068	4818551	-0.369603	0.486	1.13435e-09	TC
w2333	8	8845043	10471999	9658521	-0.316676	0.736	0.0346212	TC
w2378	8	25622195	27433614	26527905	-0.30671	0.774	0.000962153	TC
w2379	8	25964459	27714637	26839548	-0.424102	0.302	1.0141e-05	TC
w2380	8	26218685	27969801	27094243	-0.45449	0.237	8.15052e-08	TC
w2381	8	26618940	28312221	27465581	-0.569871	0.066	6.27207e-15	TC
w2382	8	26948962	28620453	27784708	-0.553741	0.085	5.54242e-19	TC
w2383	8	27435080	28982787	28208934	-0.492032	0.162	6.84248e-11	TC
w2384	8	27720601	29270598	28495600	-0.468723	0.21	1.95016e-11	TC
w2385	8	27973007	29596974	28784991	-0.525121	0.122	2.71865e-19	TC
w2386	8	28316917	29900346	29108632	-0.387287	0.417	9.5604e-08	TC
w2387	8	28622430	30291100	29456765	-0.40409	0.366	2.60018e-07	TC
w2388	8	28983396	30696281	29839839	-0.456748	0.232	6.35181e-13	TC
w2389	8	29275052	31024599	30149826	-0.45221	0.241	4.4356e-11	TC
w2390	8	29599331	31367418	30483375	-0.40004	0.382	1.89555e-06	TC
w2391	8	29903489	31734737	30819113	-0.481282	0.183	7.53933e-12	TC
w2392	8	30294335	32159889	31227112	-0.357706	0.531	2.29348e-07	TC
w2411	8	37398672	39464376	38431524	-0.28643	0.855	0.0176615	TC
w2436	8	46193981	47902375	47048178	-0.194153	0.997	0.049306	TC
w2449	8	50803175	52494432	51648804	-0.262337	0.93	0.000104613	TC
w2459	8	54112129	55759932	54936031	-0.39968	0.384	3.64445e-09	TC
w2460	8	54449954	56063741	55256848	-0.449441	0.245	4.20581e-08	TC
w2461	8	54780875	56567532	55674204	-0.354157	0.549	0.000193529	TC
w2468	8	57435862	59491671	58463767	-0.327735	0.673	1.34287e-05	TC
w2474	8	59837736	61644925	60741331	-0.294154	0.833	0.0332407	TC
w2475	8	60287874	62135421	61211648	-0.349618	0.572	0.00191898	TC
w2476	8	60552808	62433191	61493000	-0.48093	0.184	8.76253e-14	TC
w2477	8	60904372	62760621	61832497	-0.597792	0.048	1.86159e-25	TC
w2478	8	61200711	63071047	62135879	-0.58657	0.052	1.67789e-22	TC
w2479	8	61647745	63370227	62508986	-0.430312	0.287	3.7388e-12	TC
w2480	8	62138454	63653608	62896031	-0.383016	0.432	0.0011687	TC
w2482	8	62761884	64326045	63543965	-0.302868	0.796	0.0443937	TC
w2483	8	63073673	64771186	63922430	-0.331186	0.659	9.47277e-06	TC
w2484	8	63375995	65168620	64272308	-0.481753	0.183	1.9211e-13	TC
w2485	8	63654841	65744992	64699917	-0.541975	0.101	7.89403e-22	TC
w2486	8	63996066	66075207	65035637	-0.561924	0.076	1.46963e-18	TC
w2487	8	64335011	66438876	65386944	-0.503059	0.144	2.05061e-11	TC
w2488	8	64785845	66820645	65803245	-0.468875	0.209	8.6011e-11	TC
w2489	8	65173588	67218297	66195943	-0.430159	0.288	5.30243e-12	TC
w2490	8	65749534	67578921	66664228	-0.357143	0.533	0.0017953	TC
w2491	8	66078411	67882336	66980374	-0.432042	0.284	6.06584e-07	TC
w2492	8	66439627	68235909	67337768	-0.54764	0.095	4.28271e-20	TC
w2493	8	66824301	68529666	67676984	-0.527777	0.116	3.29223e-13	TC
w2494	8	67223159	68894665	68058912	-0.57904	0.057	2.65603e-21	TC
w2495	8	67585033	69223175	68404104	-0.536558	0.109	5.55627e-13	TC
w2496	8	67886078	69594531	68740305	-0.431089	0.285	5.51259e-12	TC
w2497	8	68239143	69940594	69089869	-0.333197	0.646	1.76374e-05	TC
w2498	8	68538231	70235570	69386901	-0.298963	0.814	0.0327631	TC
w2531	8	80775647	82455001	81615324	-0.276283	0.895	0.000923154	TC
w2543	8	85169438	86876638	86023038	-0.233324	0.979	0.0314335	TC
w2568	8	94325704	96199718	95262711	-0.277511	0.889	0.000413755	TC
w2572	8	95781439	97608857	96695148	-0.351635	0.559	0.00650954	TC
w2575	8	96879482	98684324	97781903	-0.289006	0.848	0.00222017	TC
w2576	8	97258185	98974544	98116365	-0.37422	0.467	0.000374288	TC
w2577	8	97612472	99277767	98445120	-0.370515	0.481	0.00100085	TC
w2578	8	97987494	99563235	98775365	-0.335059	0.635	0.00236603	TC
w2579	8	98331623	99893012	99112318	-0.278599	0.883	0.000342637	TC
w2583	8	99568451	101237283	100402867	-0.303741	0.79	0.0161069	TC
w2584	8	99898188	101545788	100721988	-0.359588	0.523	5.63995e-06	TC
w2585	8	100223481	101914044	101068763	-0.411971	0.34	2.03978e-05	TC
w2586	8	100518896	102201006	101359951	-0.509847	0.136	8.45389e-16	TC
w2587	8	100882137	102548923	101715530	-0.515988	0.13	3.91884e-13	TC
w2588	8	101241564	102853840	102047702	-0.493988	0.157	2.42914e-13	TC
w2589	8	101548788	103208845	102378817	-0.488532	0.168	2.34063e-13	TC
w2590	8	101920267	103612794	102766531	-0.444025	0.253	5.38564e-09	TC
w2597	8	104350482	105754372	105052427	-0.24133	0.969	0.0008507	TC
w2647	9	16350188	18161434	17255811	-0.249064	0.959	0.0412788	TC
w2655	9	19284161	21583539	20433850	-0.32327	0.701	0.0454758	TC
w2696	9	34650829	36275107	35462968	-0.278479	0.885	0.000122838	TC
w2697	9	34980765	36505069	35742917	-0.347266	0.583	5.12102e-05	TC
w2698	9	35317650	36911488	36114569	-0.271367	0.906	0.00184475	TC
w2714	9	41196836	43162561	42179699	-0.332514	0.649	0.00360282	TC
w2715	9	41610488	43522668	42566578	-0.373318	0.47	8.34872e-05	TC
w2716	9	42049316	43869184	42959250	-0.400814	0.378	6.2816e-06	TC
w2717	9	42400270	44307001	43353636	-0.274392	0.897	0.00136659	TC
w2718	9	42779973	44609268	43694621	-0.360975	0.515	3.33986e-05	TC
w2719	9	43169339	45030439	44099889	-0.453639	0.239	1.2965e-08	TC
w2720	9	43523510	45527493	44525502	-0.387211	0.418	0.00318936	TC
w2721	9	43870245	45912373	44891309	-0.365105	0.497	1.33153e-09	TC
w2722	9	44314012	46386539	45350276	-0.549451	0.094	5.7505e-21	TC
w2723	9	44610220	46840636	45725428	-0.398795	0.386	3.61655e-05	TC
w2724	9	45032045	47296931	46164488	-0.362229	0.51	6.84047e-09	TC
w2725	9	45528750	47629104	46578927	-0.327305	0.68	4.06557e-07	TC
w2726	9	45916145	48039811	46977978	-0.363154	0.507	1.29995e-05	TC
w2727	9	46395667	48420850	47408259	-0.314247	0.746	0.000510831	TC
w2728	9	46842989	48813820	47828405	-0.336407	0.632	0.00141249	TC
w2729	9	47299485	49173655	48236570	-0.349506	0.572	0.0195289	TC
w2730	9	47633887	49484131	48559009	-0.441152	0.262	1.10069e-10	TC
w2731	9	48042143	49855738	48948941	-0.353491	0.554	0.00171114	TC
w2733	9	48816679	50724076	49770378	-0.304119	0.788	0.00028458	TC
w2744	9	53252210	55613060	54432635	-0.327878	0.672	1.15666e-06	TC
w2745	9	53825196	56112785	54968991	-0.261584	0.932	0.0447125	TC
w2784	9	68669154	70433445	69551300	-0.34702	0.585	2.56626e-07	TC
w2831	9	86389949	88238795	87314372	-0.248997	0.96	0.0253665	TC
w2832	9	86755863	88516932	87636398	-0.253415	0.95	0.00548164	TC
w2867	9	97753126	99213806	98483466	-0.272023	0.903	0.00262081	TC
w2882	9	101987131	103700043	102843587	-0.338742	0.623	0.0162884	TC
w2961	10	29211032	31441134	30326083	-0.249494	0.956	0.00930031	TC
w2962	10	29493722	32026556	30760139	-0.32166	0.711	2.5787e-05	TC
w3009	10	48878813	50727713	49803263	-0.233732	0.978	0.0163812	TC
w3015	10	51128881	53225753	52177317	-0.256861	0.943	0.0454653	TC
w3016	10	51698990	53851509	52775250	-0.316858	0.735	0.00291254	TC
w3023	10	54639475	56328950	55484213	-0.282401	0.868	0.00951159	TC
w3024	10	55066973	56634018	55850496	-0.334219	0.64	1.73666e-06	TC
w3025	10	55408154	57062003	56235079	-0.308396	0.768	0.00200176	TC
w3026	10	55691592	57658005	56674799	-0.361674	0.513	1.91656e-06	TC
w3027	10	55928617	58102408	57015513	-0.352002	0.558	5.21054e-05	TC
w3028	10	56329519	58588934	57459227	-0.311228	0.759	0.00800952	TC
w3052	10	67240259	69047911	68144085	-0.207805	0.993	0.00907336	TC
w3057	10	69055539	70986585	70021062	-0.224794	0.983	0.0121856	TC
w3078	10	77754285	79685985	78720135	-0.306288	0.776	0.000340776	TC
w3115	10	90677077	92326501	91501789	-0.261059	0.934	0.00118983	TC
w3148	10	101676620	103188632	102432626	-0.372361	0.474	2.28171e-07	TC
w3152	11	972876	2451949	1712413	-0.329371	0.665	5.24936e-05	TC
w3153	11	1283185	2762906	2023046	-0.372447	0.473	0.00113735	TC
w3154	11	1562509	3044474	2303492	-0.48904	0.166	1.52375e-15	TC
w3155	11	1887122	3393051	2640087	-0.50255	0.145	7.2621e-12	TC
w3156	11	2188901	3615567	2902234	-0.33761	0.626	0.00066238	TC
w3160	11	3394978	4982871	4188925	-0.276801	0.89	0.00818143	TC
w3161	11	3618611	5235309	4426960	-0.31023	0.761	0.00128419	TC
w3162	11	3972075	5546069	4759072	-0.367225	0.492	3.69845e-10	TC
w3163	11	4395610	5809530	5102570	-0.270469	0.908	0.000890277	TC
w3175	11	7819670	9904719	8862195	-0.279853	0.875	0.0109214	TC
w3176	11	8256665	10369141	9312903	-0.290391	0.843	4.52551e-05	TC
w3192	11	14783266	16923314	15853290	-0.371606	0.476	2.33361e-10	TC
w3195	11	15919224	18269056	17094140	-0.377036	0.452	1.00804e-08	TC
w3196	11	16384871	18702669	17543770	-0.46257	0.222	1.90396e-10	TC
w3197	11	16928153	19050089	17989121	-0.441597	0.261	1.2633e-10	TC
w3198	11	17424910	19330901	18377906	-0.386477	0.42	1.93309e-10	TC
w3199	11	17830427	19819167	18824797	-0.418078	0.324	4.82241e-06	TC
w3200	11	18269846	20247498	19258672	-0.384585	0.424	1.42321e-06	TC
w3201	11	18703720	20736496	19720108	-0.303867	0.789	0.000989422	TC
w3204	11	19828640	21826491	20827566	-0.350179	0.57	4.78614e-07	TC
w3205	11	20248471	22142846	21195659	-0.364868	0.499	3.27948e-08	TC
w3206	11	20737792	22500798	21619295	-0.34983	0.571	0.000192392	TC
w3207	11	21220531	22738819	21979675	-0.355988	0.541	0.000508411	TC
w3208	11	21534944	23210674	22372809	-0.358355	0.527	0.0001068	TC
w3214	11	23582573	25374845	24478709	-0.331869	0.653	0.00865667	TC
w3215	11	23972310	25746131	24859221	-0.447563	0.248	8.26385e-11	TC
w3216	11	24312998	26155816	25234407	-0.477052	0.194	8.52773e-10	TC
w3217	11	24640786	26930228	25785507	-0.464907	0.218	8.73018e-10	TC
w3218	11	25017950	27214322	26116136	-0.446798	0.25	6.2659e-11	TC
w3219	11	25382103	27547484	26464794	-0.326189	0.686	0.0011036	TC
w3242	11	33915983	36005694	34960839	-0.401629	0.375	1.24881e-06	TC
w3243	11	34369905	36333776	35351841	-0.416369	0.328	1.34328e-06	TC
w3244	11	34957829	36801995	35879912	-0.355051	0.545	2.39394e-07	TC
w3246	11	35699501	37519215	36609358	-0.261052	0.935	0.0172954	TC
w3277	11	47783152	49832758	48807955	-0.365746	0.496	0.000464797	TC
w3278	11	48079896	50223634	49151765	-0.269692	0.915	0.0151308	TC
w3281	11	49315126	51415607	50365367	-0.353702	0.553	3.86205e-05	TC
w3283	11	50224149	52207947	51216048	-0.456879	0.231	1.45942e-12	TC
w3284	11	50530831	52769972	51650402	-0.456248	0.233	2.22487e-09	TC
w3285	11	50936217	53270728	52103473	-0.419564	0.318	4.25243e-09	TC
w3286	11	51416316	53665156	52540736	-0.396741	0.393	1.7362e-06	TC
w3287	11	51743053	54118100	52930577	-0.445812	0.253	1.08458e-13	TC
w3288	11	52209977	54629926	53419952	-0.349126	0.576	2.63646e-07	TC
w3294	11	54961590	56880331	55920961	-0.271584	0.905	0.0257012	TC
w3295	11	55314730	57364300	56339515	-0.443907	0.254	1.14301e-10	TC
w3296	11	55538377	57920979	56729678	-0.4229	0.306	1.69537e-09	TC
w3297	11	55783006	58596975	57189991	-0.39032	0.406	0.00213318	TC
w3298	11	56157895	59021415	57589655	-0.427385	0.298	3.06797e-08	TC
w3299	11	56886790	59472512	58179651	-0.555237	0.081	2.12244e-19	TC
w3300	11	57373473	60103705	58738589	-0.466204	0.215	1.10662e-07	TC
w3301	11	57947915	60540020	59243968	-0.520512	0.125	2.35592e-14	TC
w3302	11	58597892	60913822	59755857	-0.515769	0.131	7.6163e-17	TC
w3303	11	59024818	61279300	60152059	-0.495272	0.154	4.68058e-17	TC
w3304	11	59476696	62004066	60740381	-0.466132	0.216	3.42055e-11	TC
w3305	11	60107270	62365092	61236181	-0.546379	0.096	1.1698e-16	TC
w3306	11	60544205	62671427	61607816	-0.379424	0.445	1.98466e-06	TC
w3307	11	60929821	63028559	61979190	-0.408401	0.355	0.00234791	TC
w3308	11	61286024	63492263	62389144	-0.376325	0.458	1.28053e-12	TC
w3322	11	67043867	68738276	67891072	-0.170987	1	0.00449166	TC
w3360	11	80409496	82265762	81337629	-0.317098	0.733	0.0164649	TC
w3370	11	84120042	86147235	85133639	-0.30956	0.763	0.0139273	TC
w3371	11	84726147	86688042	85707095	-0.381372	0.438	8.12775e-05	TC
w3372	11	85042067	87007658	86024863	-0.364692	0.5	3.46289e-09	TC
w3373	11	85361024	87290855	86325940	-0.376677	0.455	3.99707e-08	TC
w3374	11	85810220	87607889	86709055	-0.331513	0.657	9.29585e-07	TC
w3398	11	93791887	95889703	94840795	-0.322796	0.703	0.000251875	TC
w3399	11	94331497	96302046	95316772	-0.333237	0.646	0.000692059	TC
w3400	11	94662847	96738067	95700457	-0.345773	0.591	0.000614624	TC
w3401	11	95076519	97048475	96062497	-0.312427	0.755	0.044716	TC
w3402	11	95504968	97274871	96389920	-0.376164	0.458	1.08285e-07	TC
w3417	11	100933952	102581278	101757615	-0.383001	0.433	9.37924e-10	TC
w3418	11	101254860	102903216	102079038	-0.350692	0.567	2.90935e-05	TC
w3419	11	101604185	103334760	102469473	-0.343143	0.602	8.56755e-05	TC
w3420	11	101987388	103772980	102880184	-0.369116	0.489	0.00019412	TC
w3421	11	102291545	104178231	103234888	-0.269871	0.914	0.0257452	TC
w3450	12	8265220	10218671	9241946	-0.207277	0.994	0.010423	TC
w3451	12	8691124	10475849	9583487	-0.289806	0.845	0.00679034	TC
w3452	12	9196975	10718967	9957971	-0.392832	0.401	2.80549e-08	TC
w3453	12	9576936	10954707	10265822	-0.333722	0.642	1.51089e-05	TC
w3454	12	9896805	11296960	10596883	-0.333525	0.644	0.00295114	TC
w3455	12	10223038	11681780	10952409	-0.339431	0.62	9.7487e-05	TC
w3456	12	10479623	11945927	11212775	-0.356958	0.535	3.7504e-07	TC
w3457	12	10719799	12227228	11473514	-0.415666	0.329	7.09452e-08	TC
w3458	12	10956967	12632427	11794697	-0.436422	0.273	2.22177e-10	TC
w3459	12	11298040	12960192	12129116	-0.465866	0.217	1.93101e-18	TC
w3460	12	11684828	13271589	12478209	-0.344383	0.595	1.27751e-05	TC
w3468	12	14069740	15732515	14901128	-0.311631	0.758	0.000149495	TC
w3470	12	14763827	16233760	15498794	-0.429537	0.288	1.5798e-07	TC
w3471	12	15116581	16539142	15827862	-0.398929	0.385	9.10359e-08	TC
w3472	12	15391191	16796311	16093751	-0.471967	0.203	3.81235e-16	TC
w3473	12	15733363	17083610	16408487	-0.406399	0.363	0.00375073	TC
w3474	12	15956909	17493510	16725210	-0.429516	0.289	1.73816e-08	TC
w3475	12	16239901	17819822	17029862	-0.374053	0.467	2.56784e-05	TC
w3476	12	16544762	18200936	17372849	-0.410817	0.347	2.01989e-09	TC
w3477	12	16797701	18551725	17674713	-0.357227	0.532	2.34718e-08	TC
w3478	12	17084154	18962847	18023501	-0.359882	0.519	3.23855e-07	TC
w3479	12	17496448	19225432	18360940	-0.33284	0.647	0.00249816	TC
w3480	12	17836675	19689859	18763267	-0.358321	0.528	0.000122565	TC
w3481	12	18202261	20145904	19174083	-0.371612	0.475	4.908e-08	TC
w3482	12	18555404	20498263	19526834	-0.381773	0.437	0.000156225	TC
w3483	12	18964650	20889743	19927197	-0.452394	0.24	4.08068e-10	TC
w3484	12	19230774	21229581	20230178	-0.469272	0.208	5.15378e-10	TC
w3485	12	19690896	21628534	20659715	-0.369258	0.488	9.64539e-05	TC
w3496	12	23762912	25578615	24670764	-0.29676	0.821	0.0297571	TC
w3497	12	24148934	26028619	25088777	-0.254857	0.947	0.000279126	TC
w3498	12	24505536	26653552	25579544	-0.269244	0.917	0.0442342	TC
w3524	12	34884397	37124904	36004651	-0.267849	0.921	0.0425458	TC
w3533	12	39364553	41548275	40456414	-0.434665	0.277	1.90668e-08	TC
w3534	12	39794562	42030269	40912416	-0.477533	0.193	4.01218e-17	TC
w3535	12	40172855	42656770	41414813	-0.433451	0.279	2.85043e-07	TC
w3557	12	49816875	51382264	50599570	-0.240259	0.972	0.00644366	TC
w3558	12	50187599	51763332	50975466	-0.412563	0.336	1.13419e-05	TC
w3559	12	50462250	52201352	51331801	-0.407102	0.358	1.09055e-08	TC
w3568	12	53523285	55238966	54381126	-0.302714	0.799	0.00135906	TC
w3569	12	53870648	55605090	54737869	-0.337672	0.624	0.000107917	TC
w3571	12	54523393	56618223	55570808	-0.237151	0.975	0.0378636	TC
w3575	12	56091095	58363778	57227437	-0.195418	0.996	0.000826905	TC
w3612	12	72890811	74109736	73500274	-0.356364	0.54	1.09212e-09	TC
w3621	12	75320408	76927267	76123838	-0.291112	0.842	0.00257763	TC
w3622	12	75636966	77195194	76416080	-0.418447	0.321	6.32711e-09	TC
w3623	12	75831207	77491069	76661138	-0.48688	0.17	3.0122e-14	TC
w3624	12	76198489	77694664	76946577	-0.601189	0.044	2.08742e-22	TC
w3625	12	76577388	78033148	77305268	-0.586104	0.052	1.17327e-21	TC
w3626	12	76934650	78373255	77653953	-0.613211	0.039	1.82159e-23	TC
w3627	12	77199852	78635547	77917700	-0.568101	0.068	8.0664e-29	TC
w3628	12	77494692	78901619	78198156	-0.562339	0.075	7.51926e-21	TC
w3629	12	77695195	79134907	78415051	-0.486268	0.171	7.96951e-18	TC
w3630	12	78034722	79425362	78730042	-0.405619	0.364	5.06012e-08	TC
w3631	12	78374154	79685158	79029656	-0.364347	0.502	0.000204597	TC
w3636	12	79688814	81479332	80584073	-0.289112	0.847	0.0138324	TC
w3637	12	79966774	81775694	80871234	-0.421914	0.31	7.33852e-11	TC
w3638	12	80271358	82090299	81180829	-0.4177	0.325	6.33815e-06	TC
w3639	12	80638206	82420855	81529531	-0.380596	0.441	2.43738e-05	TC
w3650	12	84038361	85745084	84891723	-0.306101	0.777	6.76107e-06	TC
w3651	12	84371874	86104751	85238313	-0.372264	0.475	1.81771e-05	TC
w3652	12	84749093	86454205	85601649	-0.530536	0.113	9.38855e-17	TC
w3653	12	85105996	86846083	85976040	-0.578738	0.059	3.37921e-26	TC
w3734	13	29801095	31528690	30664893	-0.351084	0.564	1.81402e-06	TC
w3735	13	30145005	31987253	31066129	-0.37121	0.477	7.9824e-07	TC
w3736	13	30563006	32562048	31562527	-0.384228	0.427	0.000110109	TC
w3737	13	30996902	32909575	31953239	-0.439757	0.264	9.75191e-13	TC
w3738	13	31273046	33284369	32278708	-0.44286	0.257	3.76668e-13	TC
w3739	13	31530963	33642117	32586540	-0.407258	0.357	9.28608e-07	TC
w3740	13	31997796	34157101	33077449	-0.422769	0.309	9.44878e-08	TC
w3741	13	32564888	34632048	33598468	-0.418454	0.32	1.97316e-06	TC
w3742	13	32910642	34990152	33950397	-0.249273	0.957	0.00237246	TC
w3743	13	33289394	35314106	34301750	-0.331696	0.655	0.0117223	TC
w3744	13	33646007	35705383	34675695	-0.3073	0.772	0.00293135	TC
w3764	13	41372140	43003780	42187960	-0.400959	0.377	4.13252e-08	TC
w3765	13	41676488	43524526	42600507	-0.407064	0.359	1.94044e-05	TC
w3766	13	42017377	44005981	43011679	-0.477648	0.192	4.04089e-13	TC
w3767	13	42336390	44395796	43366093	-0.365903	0.495	3.12756e-06	TC
w3768	13	42639278	44816504	43727891	-0.276378	0.894	0.0491578	TC
w3773	13	44817193	46512569	45664881	-0.261092	0.934	0.00084486	TC
w3774	13	45106300	47011786	46059043	-0.44239	0.258	4.65985e-10	TC
w3775	13	45402394	47551464	46476929	-0.303452	0.793	0.00476946	TC
w3776	13	45780512	48094551	46937532	-0.339976	0.618	0.0115207	TC
w3784	13	49679300	52586446	51132873	-0.424556	0.301	2.05315e-13	TC
w3785	13	50421807	53037774	51729791	-0.424746	0.301	8.35741e-09	TC
w3786	13	50984431	53355077	52169754	-0.40034	0.381	4.50438e-08	TC
w3787	13	51607252	53837673	52722463	-0.468378	0.213	3.07732e-10	TC
w3788	13	52127016	54357411	53242214	-0.476428	0.196	1.90135e-11	TC
w3789	13	52597166	54801965	53699566	-0.348386	0.579	0.000106584	TC
w3790	13	53045104	55162044	54103574	-0.378038	0.448	5.59852e-06	TC
w3791	13	53358017	55444311	54401164	-0.447951	0.246	5.81947e-11	TC
w3792	13	53841124	55682809	54761967	-0.377009	0.453	6.79115e-05	TC
w3793	13	54368775	55951071	55159923	-0.410986	0.344	6.8218e-10	TC
w3794	13	54804216	56245842	55525029	-0.377803	0.449	6.18866e-09	TC
w3795	13	55166975	56487293	55827134	-0.304237	0.787	2.25752e-06	TC
w3797	13	55685883	57380464	56533174	-0.356604	0.537	2.45999e-05	TC
w3798	13	55954675	57838361	56896518	-0.344896	0.594	3.54439e-08	TC
w3799	13	56247455	58286033	57266744	-0.349339	0.573	0.000317134	TC
w3800	13	56488926	58632953	57560940	-0.478266	0.19	1.64822e-10	TC
w3801	13	56929380	59002255	57965818	-0.519455	0.126	2.62097e-15	TC
w3802	13	57384213	59367649	58375931	-0.513531	0.134	3.10059e-15	TC
w3803	13	57843393	59727413	58785403	-0.468423	0.212	2.39795e-11	TC
w3804	13	58287555	60088282	59187919	-0.551912	0.091	5.01001e-14	TC
w3805	13	58636862	60506134	59571498	-0.502663	0.144	3.42964e-14	TC
w3806	13	59003153	61002787	60002970	-0.496262	0.152	1.04583e-14	TC
w3807	13	59369898	61377895	60373897	-0.513294	0.135	6.64053e-18	TC
w3808	13	59728737	61990674	60859706	-0.553469	0.087	1.601e-18	TC
w3809	13	60089446	62414851	61252149	-0.527368	0.117	2.28776e-15	TC
w3810	13	60509830	62878211	61694021	-0.456042	0.235	6.29896e-11	TC
w3811	13	61008201	63583232	62295717	-0.513551	0.133	4.43204e-16	TC
w3812	13	61381756	64399323	62890540	-0.557865	0.079	4.17867e-16	TC
w3813	13	61991533	64952925	63472229	-0.485144	0.174	1.13847e-11	TC
w3814	13	62422076	65571788	63996932	-0.507258	0.138	1.77998e-09	TC
w3815	13	62880741	66309813	64595277	-0.53714	0.108	4.90354e-18	TC
w3816	13	63591679	66805836	65198758	-0.433905	0.279	1.48435e-14	TC
w3817	13	64407128	67226246	65816687	-0.334395	0.639	0.000115214	TC
w3823	13	67703658	69949753	68826706	-0.323178	0.702	0.000821825	TC
w3824	13	68025296	70191009	69108153	-0.340876	0.612	9.95923e-05	TC
w3825	13	68434452	70574009	69504231	-0.463808	0.221	5.02207e-11	TC
w3826	13	69045435	70858494	69951965	-0.421885	0.311	6.52216e-11	TC
w3827	13	69523219	71069026	70296123	-0.429175	0.29	9.23528e-09	TC
w3828	13	69952229	71334643	70643436	-0.267703	0.921	0.0338526	TC
w3829	13	70192369	71652356	70922363	-0.238699	0.973	0.00126351	TC
w3832	13	71069973	72748081	71909027	-0.316907	0.734	9.15071e-07	TC
w3833	13	71335309	73030267	72182788	-0.40922	0.352	1.47193e-07	TC
w3834	13	71652954	73353038	72502996	-0.423582	0.305	9.05408e-11	TC
w3835	13	71938315	73708073	72823194	-0.372494	0.472	1.43412e-05	TC
w3840	13	73713868	75581205	74647537	-0.222179	0.985	0.00511	TC
w3842	13	74556272	76317644	75436958	-0.389838	0.409	7.27443e-05	TC
w3843	13	74847654	76745291	75796473	-0.32235	0.707	0.0351068	TC
w3844	13	75209434	77095299	76152367	-0.354099	0.55	0.000481015	TC
w3845	13	75584439	77460694	76522567	-0.32759	0.676	0.000116073	TC
w3858	14	162508	2596036	1379272	-0.402413	0.372	2.88616e-11	TC
w3874	14	5844832	7269723	6557278	-0.384451	0.425	1.43807e-05	TC
w3875	14	6113669	7571759	6842714	-0.367399	0.491	0.000145572	TC
w3876	14	6406444	7932109	7169277	-0.319214	0.721	0.0257884	TC
w3877	14	6768594	8190854	7479724	-0.28723	0.853	0.00720091	TC
w3887	14	9714719	11141147	10427933	-0.379246	0.445	0.000663142	TC
w3888	14	9950844	11520230	10735537	-0.410161	0.349	5.28735e-12	TC
w3889	14	10364518	11890986	11127752	-0.363009	0.508	5.12306e-10	TC
w3890	14	10562879	12211961	11387420	-0.285961	0.857	0.00617783	TC
w3905	14	16103778	17927831	17015805	-0.232823	0.98	0.000482334	TC
w3906	14	16381754	18237825	17309790	-0.347098	0.584	3.51207e-08	TC
w3909	14	17523884	19323087	18423486	-0.281851	0.873	0.0402881	TC
w3910	14	17928423	19554063	18741243	-0.322554	0.707	0.00303207	TC
w3911	14	18240010	19900037	19070024	-0.37052	0.48	0.00210714	TC
w3912	14	18643169	20237768	19440469	-0.49423	0.157	5.39199e-14	TC
w3913	14	18968962	20597863	19783413	-0.629291	0.033	6.68021e-30	TC
w3914	14	19324633	20983142	20153888	-0.598238	0.047	9.25969e-23	TC
w3915	14	19555301	21328835	20442068	-0.668301	0.026	2.90932e-35	TC
w3916	14	19903125	21603067	20753096	-0.564356	0.074	5.98799e-16	TC
w3917	14	20241377	21968082	21104730	-0.558087	0.078	2.01242e-16	TC
w3918	14	20599356	22348175	21473766	-0.525441	0.122	3.65453e-19	TC
w3919	14	20986108	22714378	21850243	-0.567937	0.069	1.79046e-21	TC
w3920	14	21329716	23033562	22181639	-0.621687	0.035	4.56579e-29	TC
w3921	14	21604476	23486962	22545719	-0.72285	0.017	8.1469e-52	TC
w3922	14	21970652	23910072	22940362	-0.745642	0.015	3.45433e-53	TC
w3923	14	22353534	24308105	23330820	-0.769474	0.014	8.69462e-52	TC
w3924	14	22717899	24767026	23742463	-0.804152	0.007	8.43065e-63	TC
w3925	14	23037024	25090578	24063801	-0.826396	0.01	3.41426e-69	TC
w3926	14	23495960	25490401	24493181	-0.800724	0.008	2.94545e-65	TC
w3927	14	23913856	25915542	24914699	-0.788143	0.01	9.64675e-61	TC
w3928	14	24319106	26176715	25247911	-0.819986	0.006	2.08402e-72	TC
w3929	14	24768691	26437382	25603037	-0.710656	0.02	1.5739e-34	TC
w3930	14	25092730	26755037	25923884	-0.694793	0.022	3.0136e-42	TC
w3931	14	25491754	27036193	26263974	-0.650923	0.03	1.117e-29	TC
w3932	14	25920254	27444695	26682475	-0.564661	0.073	2.06217e-19	TC
w3933	14	26178544	27792922	26985733	-0.381224	0.44	1.67843e-05	TC
w3934	14	26442223	28214902	27328563	-0.331871	0.652	0.00153475	TC
w3938	14	27796111	29786538	28791325	-0.42843	0.295	7.11746e-11	TC
w3939	14	28217433	30200123	29208778	-0.469762	0.207	2.67215e-10	TC
w3940	14	28635254	30497772	29566513	-0.529973	0.113	1.38969e-14	TC
w3941	14	28990567	30819504	29905036	-0.482405	0.182	3.36804e-14	TC
w3942	14	29399255	31262173	30330714	-0.356473	0.539	1.67594e-07	TC
w3947	14	31264250	32966559	32115405	-0.29343	0.834	0.00221637	TC
w3948	14	31632543	33401304	32516924	-0.397109	0.39	3.61385e-09	TC
w3949	14	32033202	33772476	32902839	-0.392585	0.402	1.22074e-06	TC
w3950	14	32304790	34152497	33228644	-0.383088	0.432	5.53655e-08	TC
w3951	14	32628075	34614977	33621526	-0.3147	0.741	0.021825	TC
w3959	14	35831948	37552564	36692256	-0.293247	0.836	5.77067e-06	TC
w3960	14	36129979	37945180	37037580	-0.291188	0.842	2.70756e-05	TC
w3962	14	36809548	38801579	37805564	-0.340637	0.613	5.08083e-06	TC
w3963	14	37231105	39265496	38248301	-0.364622	0.501	0.00545467	TC
w3964	14	37553877	39736057	38644967	-0.376089	0.459	6.23642e-09	TC
w3965	14	37949429	40137994	39043712	-0.343627	0.601	2.6648e-06	TC
w4034	14	65075352	66795776	65935564	-0.318394	0.725	0.00290755	TC
w4035	14	65538769	67182637	66360703	-0.323564	0.699	8.98248e-05	TC
w4036	14	65893999	67454296	66674148	-0.335341	0.634	8.76001e-05	TC
w4066	14	77060199	78617307	77838753	-0.284357	0.867	0.014029	TC
w4117	15	18199191	20265227	19232209	-0.240745	0.971	0.00109891	TC
w4118	15	18510717	20580977	19545847	-0.380032	0.444	5.98858e-05	TC
w4119	15	18838029	21098085	19968057	-0.329739	0.664	0.000175847	TC
w4120	15	19310234	21442398	20376316	-0.401008	0.376	3.54038e-09	TC
w4121	15	19774079	21911010	20842545	-0.326311	0.685	0.000846862	TC
w4146	15	28605653	30555061	29580357	-0.292807	0.838	0.00314781	TC
w4183	15	41702400	43437394	42569897	-0.324003	0.698	0.0147587	TC
w4184	15	42032182	43781164	42906673	-0.353794	0.552	7.22007e-05	TC
w4223	15	57498891	59565335	58532113	-0.297012	0.82	1.04587e-05	TC
w4224	15	57849354	60143408	58996381	-0.363646	0.504	0.00435979	TC
w4225	15	58212892	60497958	59355425	-0.252899	0.951	0.0113953	TC
w4238	15	63382511	65133696	64258104	-0.437155	0.271	1.90492e-08	TC
w4239	15	63825589	65483118	64654354	-0.435399	0.276	2.73705e-11	TC
w4240	15	64253907	65910437	65082172	-0.418399	0.322	1.81396e-11	TC
w4241	15	64613881	66211078	65412480	-0.453046	0.24	1.24031e-14	TC
w4242	15	64858755	66512488	65685622	-0.362077	0.511	9.94084e-06	TC
w4280	15	77848895	80700415	79274655	-0.314617	0.742	0.0156926	TC
w4281	15	78077089	81099226	79588158	-0.300774	0.807	0.00498042	TC
w4282	15	78715609	81323933	80019771	-0.302956	0.795	0.00075055	TC
w4283	15	79874964	81529684	80702324	-0.374802	0.464	0.0039505	TC
w4284	15	80348527	81882826	81115677	-0.395161	0.397	3.60097e-07	TC
w4285	15	80702025	82384422	81543224	-0.40671	0.362	1.52539e-10	TC
w4286	15	81101665	82865719	81983692	-0.451028	0.244	4.86455e-10	TC
w4287	15	81324710	83207058	82265884	-0.533244	0.109	1.46198e-16	TC
w4288	15	81531821	83646038	82588930	-0.387819	0.414	2.34325e-08	TC
w4289	16	207162	2273581	1240372	-0.404719	0.366	0.00200512	TC
w4290	16	927077	2567184	1747131	-0.41715	0.326	5.68763e-07	TC
w4291	16	1220635	2893167	2056901	-0.340512	0.615	0.0020344	TC
w4293	16	1955875	3665042	2810459	-0.340272	0.615	5.9384e-06	TC
w4294	16	2276217	4065484	3170851	-0.305149	0.781	0.003546	TC
w4295	16	2578878	4384357	3481618	-0.297944	0.817	0.0317634	TC
w4296	16	2896985	4711260	3804123	-0.403738	0.369	8.55867e-07	TC
w4297	16	3261931	5072565	4167248	-0.440259	0.263	1.34317e-09	TC
w4298	16	3668638	5537365	4603002	-0.457274	0.231	1.17441e-12	TC
w4299	16	4069237	6500111	5284674	-0.490514	0.165	3.18975e-12	TC
w4300	16	4388829	7283878	5836354	-0.580111	0.055	4.90967e-28	TC
w4301	16	4713717	7864686	6289202	-0.578091	0.06	3.04695e-28	TC
w4302	16	5081395	8590030	6835713	-0.532004	0.112	1.35554e-14	TC
w4303	16	5540426	9225329	7382878	-0.464234	0.22	8.62613e-10	TC
w4304	16	6506447	9668391	8087419	-0.385811	0.423	7.38541e-07	TC
w4305	16	7286301	10079857	8683079	-0.355982	0.542	0.00335885	TC
w4320	16	13803120	15816016	14809568	-0.304626	0.784	4.03448e-05	TC
w4321	16	14200374	16208123	15204249	-0.354831	0.546	2.49245e-05	TC
w4322	16	14612739	16686377	15649558	-0.308588	0.767	0.000101023	TC
w4324	16	15476356	17580436	16528396	-0.318053	0.726	0.00322881	TC
w4327	16	16687607	18637360	17662484	-0.262178	0.931	0.0289633	TC
w4334	16	19332134	20918824	20125479	-0.347331	0.582	1.11818e-07	TC
w4355	16	26928655	28600464	27764560	-0.285484	0.86	0.000367259	TC
w4389	16	38826083	41532413	40179248	-0.288555	0.85	0.0168477	TC
w4390	16	39315271	41870127	40592699	-0.277582	0.888	0.000343471	TC
w4391	16	39905446	42187132	41046289	-0.241322	0.97	0.035436	TC
w4392	16	40426452	42692999	41559726	-0.326742	0.682	0.00590441	TC
w4393	16	41064397	43252718	42158558	-0.452158	0.242	5.9439e-11	TC
w4394	16	41535754	43709884	42622819	-0.48347	0.179	2.7923e-15	TC
w4395	16	41876226	44203186	43039706	-0.539566	0.104	3.74001e-15	TC
w4396	16	42189337	44723336	43456337	-0.518264	0.129	2.3373e-12	TC
w4397	16	42697916	45277491	43987704	-0.506518	0.14	2.42483e-17	TC
w4398	16	43259837	45738607	44499222	-0.455733	0.235	9.00789e-12	TC
w4399	16	43719341	45957978	44838660	-0.403996	0.367	3.08254e-08	TC
w4400	16	44206943	46274113	45240528	-0.359968	0.518	0.000523563	TC
w4401	16	44730226	46605678	45667952	-0.32099	0.714	0.0017706	TC
w4402	16	45281666	47048074	46164870	-0.336015	0.633	1.77338e-08	TC
w4403	16	45740296	47440734	46590515	-0.304891	0.783	0.000129775	TC
w4406	16	46608823	48247423	47428123	-0.256859	0.943	0.0387195	TC
w4407	16	47053639	48534836	47794238	-0.219413	0.987	0.00784834	TC
w4408	16	47441652	48925081	48183367	-0.244523	0.967	0.000648447	TC
w4410	16	47958977	49573222	48766100	-0.387656	0.415	8.2115e-07	TC
w4411	16	48248640	49958630	49103635	-0.283499	0.868	0.0284735	TC
w4426	16	53611541	55688146	54649844	-0.342966	0.603	8.51698e-06	TC
w4427	16	54001608	56058019	55029814	-0.443246	0.256	3.90014e-09	TC
w4428	16	54477653	56285751	55381702	-0.324155	0.695	0.00215318	TC
w4429	16	54870351	56642800	55756576	-0.349192	0.575	0.00440061	TC
w4430	16	55259034	56890585	56074810	-0.346491	0.587	0.0126367	TC
w4431	16	55691323	57225749	56458536	-0.312426	0.755	0.00265445	TC
w4432	16	56063943	57739351	56901647	-0.318735	0.724	0.0065502	TC
w4433	16	56288755	58087821	57188288	-0.461668	0.222	3.13948e-07	TC
w4434	16	56644735	58412746	57528741	-0.42886	0.292	5.68743e-09	TC
w4435	16	56891569	58728211	57809890	-0.464547	0.219	9.57015e-16	TC
w4436	16	57227958	59044351	58136155	-0.413725	0.332	1.0434e-10	TC
w4437	16	57750820	59291660	58521240	-0.327523	0.677	1.16488e-05	TC
w4438	16	58090405	59761423	58925914	-0.290164	0.844	0.00489814	TC
w4453	16	63285846	64890490	64088168	-0.321145	0.711	0.024991	TC
w4454	16	63614754	65158689	64386722	-0.391188	0.405	6.76397e-05	TC
w4455	16	63894542	65500984	64697763	-0.357764	0.53	3.0934e-08	TC
w4469	16	68631334	70404138	69517736	-0.34619	0.589	3.98459e-07	TC
w4470	16	69061991	70801868	69931930	-0.336659	0.631	2.09437e-06	TC
w4471	16	69384041	71162443	70273242	-0.318744	0.724	0.000157853	TC
w4472	16	69824735	71659180	70741958	-0.324135	0.696	0.000469687	TC
w4473	16	70094694	72086946	71090820	-0.31281	0.752	0.000134102	TC
w4586	17	32254712	34214223	33234468	-0.307471	0.772	0.000875775	TC
w4587	17	32597896	34542619	33570258	-0.359792	0.52	0.00107377	TC
w4590	17	33820115	35885138	34852627	-0.302808	0.798	2.106e-05	TC
w4608	17	40412927	42209258	41311093	-0.371133	0.478	2.44423e-07	TC
w4609	17	40659469	42561077	41610273	-0.388842	0.413	3.83504e-12	TC
w4610	17	40980305	43094247	42037276	-0.376868	0.454	0.00161854	TC
w4612	17	41829585	43830013	42829799	-0.308661	0.766	0.00103364	TC
w4621	17	45096876	46794076	45945476	-0.296448	0.823	0.0372719	TC
w4622	17	45396732	47079646	46238189	-0.423069	0.305	2.81786e-12	TC
w4623	17	45778460	47428123	46603292	-0.454162	0.238	8.83004e-14	TC
w4624	17	46152761	47710735	46931748	-0.435627	0.275	5.90934e-12	TC
w4625	17	46528683	47921607	47225145	-0.414098	0.331	2.65672e-14	TC
w4626	17	46794986	48171494	47483240	-0.293793	0.834	0.00182732	TC
w4628	17	47430741	48800954	48115848	-0.345236	0.593	9.55202e-06	TC
w4629	17	47711615	49084840	48398228	-0.361443	0.514	1.21799e-09	TC
w4630	17	47923248	49442298	48682773	-0.386697	0.419	7.02197e-06	TC
w4631	17	48172282	49747869	48960076	-0.472278	0.201	7.27515e-12	TC
w4632	17	48506321	50101790	49304056	-0.488757	0.167	8.85955e-11	TC
w4633	17	48805859	50362192	49584026	-0.478747	0.187	2.20842e-10	TC
w4634	17	49090210	50600943	49845577	-0.505853	0.142	8.02521e-15	TC
w4635	17	49450652	50880258	50165455	-0.49293	0.159	3.20445e-12	TC
w4636	17	49749258	51208513	50478886	-0.395371	0.397	1.83771e-09	TC
w4637	17	50103530	51587896	50845713	-0.304271	0.786	0.000417841	TC
w4644	17	52160669	54228261	53194465	-0.411088	0.344	9.73202e-08	TC
w4645	17	52605786	54713300	53659543	-0.399456	0.384	1.49028e-10	TC
w4646	17	53070340	54973004	54021672	-0.502115	0.146	1.9144e-12	TC
w4647	17	53420357	55380547	54400452	-0.543155	0.1	1.4976e-22	TC
w4648	17	53841298	55885450	54863374	-0.485958	0.172	6.00608e-12	TC
w4655	17	56444171	58020897	57232534	-0.210795	0.991	0.0227299	TC
w4656	17	56664042	58318135	57491089	-0.362305	0.51	0.000709243	TC
w4657	17	57264948	58702114	57983531	-0.343271	0.602	0.0015483	TC
w4658	17	57517754	59115298	58316526	-0.349242	0.574	5.71192e-08	TC
w4659	17	57730355	59424237	58577296	-0.282164	0.869	0.00504942	TC
w4660	17	58021459	59749323	58885391	-0.42371	0.304	6.11519e-08	TC
w4661	17	58325610	60099314	59212462	-0.478285	0.189	1.58289e-11	TC
w4662	17	58710633	60425087	59567860	-0.484576	0.177	1.43238e-12	TC
w4663	17	59124539	60676393	59900466	-0.442321	0.26	4.2742e-13	TC
w4664	17	59425642	60902124	60163883	-0.540341	0.103	5.14277e-21	TC
w4665	17	59751075	61153162	60452119	-0.432821	0.281	0.000101911	TC
w4666	17	60101643	61396390	60749017	-0.302561	0.8	0.00401288	TC
w4667	17	60427181	61625226	61026204	-0.347486	0.58	0.0121836	TC
w4668	17	60677447	61957724	61317586	-0.359903	0.519	1.16835e-11	TC
w4669	17	60902743	62431108	61666926	-0.296698	0.822	0.0146222	TC
w4670	17	61158013	62884297	62021155	-0.275546	0.895	0.0031602	TC
w4671	17	61399498	63211070	62305284	-0.344062	0.598	1.92767e-05	TC
w4675	17	62884988	64374337	63629663	-0.280357	0.873	0.000812375	TC
w4676	17	63214725	64693996	63954361	-0.351567	0.562	1.05483e-08	TC
w4677	17	63540249	65052911	64296580	-0.428107	0.296	1.99236e-10	TC
w4678	17	63797322	65366493	64581908	-0.37726	0.45	0.000259657	TC
w4679	17	64046611	65710846	64878729	-0.401068	0.375	3.64698e-08	TC
w4680	17	64376834	65965126	65170980	-0.305413	0.78	0.0082102	TC
w4689	17	67223371	69415161	68319266	-0.396574	0.394	2.34702e-08	TC
w4690	17	67640137	69775385	68707761	-0.400345	0.38	4.38423e-12	TC
w4694	17	69419994	71385656	70402825	-0.258899	0.939	0.0258997	TC
w4695	17	69776434	71729438	70752936	-0.375237	0.461	2.21018e-05	TC
w4696	17	70110535	72043091	71076813	-0.434551	0.278	4.06889e-16	TC
w4697	17	70444999	72431478	71438239	-0.476699	0.196	2.70026e-12	TC
w4698	17	70645226	72935338	71790282	-0.464552	0.218	7.17591e-11	TC
w4699	18	199888	2233222	1216555	-0.539897	0.104	3.23578e-20	TC
w4700	18	912346	2669266	1790806	-0.478652	0.188	4.0562e-19	TC
w4701	18	1360037	2945344	2152691	-0.339789	0.619	0.0008467	TC
w4738	18	12217529	14633239	13425384	-0.373892	0.469	3.64329e-07	TC
w4739	18	12711392	15286909	13999151	-0.407846	0.356	1.26148e-07	TC
w4740	18	13272084	15640722	14456403	-0.346705	0.586	8.03485e-05	TC
w4741	18	13602912	15953051	14777982	-0.358004	0.529	0.00153825	TC
w4742	18	14061869	16424714	15243292	-0.333899	0.641	0.000203482	TC
w4771	18	24924102	26518052	25721077	-0.437664	0.27	7.79797e-13	TC
w4772	18	25326595	26828485	26077540	-0.354011	0.55	1.43984e-07	TC
w4773	18	25671036	27174502	26422769	-0.284561	0.864	0.00439455	TC
w4809	18	39702782	41369168	40535975	-0.223066	0.984	0.00998402	TC
w4837	18	49699772	51815006	50757389	-0.257115	0.942	0.00486159	TC
w4903	19	14746948	16241465	15494207	-0.412201	0.339	5.69544e-08	TC
w4916	19	18915052	20579120	19747086	-0.313144	0.75	0.0292828	TC
w4917	19	19353652	21123340	20238496	-0.364077	0.502	4.28194e-06	TC
w4920	19	20289507	22195254	21242381	-0.253114	0.951	0.00394707	TC
w4922	19	21125160	22837993	21981577	-0.323702	0.698	4.01899e-05	TC
w4923	19	21577831	23082675	22330253	-0.436049	0.274	1.20879e-07	TC
w4924	19	21935108	23508850	22721979	-0.477605	0.192	3.99508e-13	TC
w4925	19	22198563	23826979	23012771	-0.498589	0.15	2.92083e-21	TC
w4926	19	22580315	24118465	23349390	-0.532486	0.111	6.92369e-14	TC
w4927	19	22841754	24417321	23629538	-0.331836	0.654	0.00494088	TC
w4947	19	29620790	31399723	30510257	-0.29126	0.841	2.88399e-05	TC
w4948	19	29977794	31685537	30831666	-0.328928	0.667	0.000100954	TC
w4949	19	30219389	32041559	31130474	-0.357036	0.534	0.00432604	TC
w4950	19	30514920	32387595	31451258	-0.36351	0.506	1.51467e-06	TC
w4951	19	31022371	32712153	31867262	-0.555199	0.082	2.08594e-13	TC
w4952	19	31402589	33120323	32261456	-0.418688	0.319	9.59272e-08	TC
w4953	19	31690015	33552189	32621102	-0.31787	0.729	3.52953e-07	TC
w4954	19	32042232	34027715	33034974	-0.351583	0.561	7.18018e-05	TC
w4955	19	32389986	34504956	33447471	-0.36686	0.493	3.19217e-08	TC
w4956	19	32712992	34911757	33812375	-0.3747	0.465	1.6222e-10	TC
w4957	19	33123683	35338794	34231239	-0.375225	0.462	2.93291e-06	TC
w4958	19	33556351	35703616	34629984	-0.381947	0.436	4.06422e-06	TC
w4959	19	34032222	36059952	35046087	-0.380545	0.442	4.60469e-05	TC
w4960	19	34508209	36313336	35410773	-0.359726	0.521	3.87393e-09	TC
w4962	19	35343529	37007446	36175488	-0.314365	0.745	0.0035995	TC
w4963	19	35707859	37408797	36558328	-0.32437	0.694	0.00171497	TC
w5014	19	56707968	58312810	57510389	-0.317931	0.728	0.00532927	TC
w5015	19	57118676	58535020	57826848	-0.341033	0.611	0.000300194	TC
w5016	19	57352126	58957713	58154920	-0.507049	0.139	2.98836e-19	TC
w5017	19	57596864	59335696	58466280	-0.503171	0.143	1.76721e-12	TC
w5018	19	58041454	59614042	58827748	-0.447896	0.247	1.6643e-05	TC
w5019	19	58314037	59929822	59121930	-0.313322	0.747	0.000358314	TC
w5020	19	58538690	60232245	59385468	-0.354399	0.547	1.52482e-06	TC
w5021	19	58964884	60532488	59748686	-0.30103	0.806	1.28144e-05	TC
w5023	19	59615497	61293376	60454437	-0.309552	0.764	0.00474517	TC
w5024	19	59931549	61502442	60716996	-0.422899	0.307	9.19674e-10	TC
w5025	19	60233515	61780217	61006866	-0.398457	0.387	3.39085e-07	TC
w5026	19	60534189	62046948	61290569	-0.303729	0.79	0.0227263	TC
w5027	19	60918260	62408932	61663596	-0.303064	0.794	2.33535e-06	TC
w5060	20	10143324	11711205	10927265	-0.352099	0.558	1.98403e-05	TC
w5061	20	10534771	12059626	11297199	-0.408941	0.353	8.41062e-06	TC
w5062	20	10782230	12392648	11587439	-0.403591	0.37	8.27179e-10	TC
w5063	20	11133537	12683220	11908379	-0.325037	0.691	1.83093e-06	TC
w5135	20	39480520	41085798	40283159	-0.346805	0.585	0.00130786	TC
w5136	20	39761005	41501025	40631015	-0.325582	0.689	2.19538e-06	TC
w5137	20	40096675	41828001	40962338	-0.3464	0.589	0.00199904	TC
w5138	20	40441304	42165391	41303348	-0.271624	0.903	0.00671649	TC
w5139	20	40852223	42604503	41728363	-0.389542	0.41	0.000271858	TC
w5140	20	41086672	43140540	42113606	-0.248628	0.962	0.00132521	TC
w5141	20	41502903	43660599	42581751	-0.265901	0.925	0.00136655	TC
w5142	20	41829832	44021162	42925497	-0.328177	0.67	0.00319304	TC
w5143	20	42168291	44467003	43317647	-0.337577	0.627	3.16271e-06	TC
w5149	20	45007694	47330351	46169023	-0.27881	0.882	0.00106132	TC
w5150	20	45490663	47899985	46695324	-0.365698	0.497	7.62845e-05	TC
w5154	20	47331489	49891769	48611629	-0.372777	0.471	1.03758e-06	TC
w5155	20	47901885	50305919	49103902	-0.492229	0.161	2.26671e-15	TC
w5156	20	48482814	50701437	49592126	-0.544634	0.098	2.30631e-16	TC
w5157	20	48893787	51046002	49969895	-0.554393	0.084	7.77301e-21	TC
w5158	20	49394900	51544469	50469685	-0.538413	0.105	5.5756e-16	TC
w5159	20	49892500	52023851	50958176	-0.500307	0.148	2.81072e-12	TC
w5160	20	50306520	52579981	51443251	-0.418383	0.323	1.84372e-11	TC
w5161	20	50702375	53036353	51869364	-0.380309	0.443	1.7512e-06	TC
w5162	20	51048337	53474514	52261426	-0.274281	0.898	0.00381342	TC
w5211	20	67174371	68786704	67980538	-0.178796	0.999	0.0138531	TC
w5217	20	68986868	70646178	69816523	-0.327432	0.679	4.92247e-08	TC
w5218	20	69429303	71141395	70285349	-0.411773	0.34	1.1087e-09	TC
w5219	20	69755842	71514336	70635089	-0.350403	0.568	1.87993e-06	TC
w5220	21	438111	4070840	2254476	-0.588024	0.049	2.71728e-22	TC
w5221	21	1978516	4500376	3239446	-0.532724	0.11	5.64932e-13	TC
w5222	21	2641544	4964958	3803251	-0.518397	0.128	1.42672e-09	TC
w5223	21	3033769	5368943	4201356	-0.466989	0.213	1.11833e-12	TC
w5224	21	3676726	5619399	4648063	-0.397517	0.389	4.87623e-09	TC
w5225	21	4071924	5950001	5010963	-0.402705	0.371	2.51533e-10	TC
w5226	21	4503365	6423373	5463369	-0.360057	0.517	3.50437e-06	TC
w5227	21	4965999	6730165	5848082	-0.428845	0.293	2.02087e-05	TC
w5228	21	5369749	6979973	6174861	-0.419831	0.317	9.26725e-10	TC
w5229	21	5622844	7387407	6505126	-0.477696	0.191	2.40342e-10	TC
w5230	21	5952534	7853002	6902768	-0.490577	0.165	5.01368e-06	TC
w5231	21	6424255	8173511	7298883	-0.446052	0.252	1.12263e-05	TC
w5232	21	6730746	8442421	7586584	-0.336321	0.633	0.00195491	TC
w5233	21	6983195	8794179	7888687	-0.342052	0.607	0.00017229	TC
w5234	21	7390279	9065728	8228004	-0.255614	0.947	0.0490047	TC
w5238	21	8795393	10511026	9653210	-0.279771	0.877	0.0220961	TC
w5240	21	9448320	11118990	10283655	-0.27045	0.909	0.0209341	TC
w5246	21	11555455	13097142	12326299	-0.405576	0.365	1.73474e-07	TC
w5247	21	11933911	13497284	12715598	-0.394882	0.399	1.07027e-12	TC
w5248	21	12238938	13892208	13065573	-0.387886	0.414	0.000727059	TC
w5249	21	12471818	14216491	13344155	-0.375101	0.463	1.65615e-09	TC
w5250	21	12767503	14576562	13672033	-0.28196	0.872	0.00105475	TC
w5317	21	36520021	39125152	37822587	-0.220865	0.986	0.0477445	TC
w5318	21	36988687	39619559	38304123	-0.270276	0.912	0.0076174	TC
w5326	21	41014634	42777493	41896064	-0.354188	0.548	5.76684e-05	TC
w5327	21	41432080	42988447	42210264	-0.325171	0.69	3.0737e-06	TC
w5328	21	41778903	43355283	42567093	-0.29867	0.815	0.0284787	TC
w5329	21	42088736	43771887	42930312	-0.324047	0.697	0.0219786	TC
w5330	21	42401415	44156648	43279032	-0.33998	0.617	8.48786e-06	TC
w5358	21	52511214	54663515	53587365	-0.330312	0.663	3.17971e-05	TC
w5359	21	53118373	55030645	54074509	-0.333634	0.643	0.000565685	TC
w5368	21	56113852	57968638	57041245	-0.384835	0.423	2.59355e-07	TC
w5369	21	56648267	58382367	57515317	-0.322824	0.703	4.77009e-05	TC
w5371	21	57255933	58893750	58074842	-0.301678	0.802	0.0117154	TC
w5385	21	61799422	63491051	62645237	-0.279116	0.88	0.00173345	TC
w5386	21	62052880	63907763	62980322	-0.412503	0.338	1.47866e-07	TC
w5387	21	62381354	64312680	63347017	-0.49598	0.153	5.05826e-13	TC
w5388	21	62688305	64628403	63658354	-0.363174	0.506	6.41629e-05	TC
w5452	22	19170759	21145790	20158275	-0.307877	0.771	0.000540219	TC
w5453	22	19526038	21612435	20569237	-0.317124	0.732	5.61227e-06	TC
w5454	22	19939340	21876989	20908165	-0.377312	0.449	0.00101768	TC
w5462	22	22910885	24829309	23870097	-0.351545	0.563	7.59096e-07	TC
w5463	22	23193433	25213933	24203683	-0.287203	0.854	0.0125405	TC
w5485	22	32457290	34287755	33372523	-0.257575	0.94	0.0191612	TC
w5493	22	35375606	37551221	36463414	-0.296921	0.82	0.00117065	TC
w5494	22	35742771	37904466	36823619	-0.30283	0.797	0.00732328	TC
w5495	22	36274685	38237252	37255969	-0.332821	0.648	0.00154887	TC
w5496	22	36838240	38542932	37690586	-0.293408	0.835	7.34078e-06	TC
w5497	22	37222054	38845127	38033591	-0.282097	0.871	1.32892e-05	TC
w5499	22	37908584	39493204	38700894	-0.247951	0.964	0.0331256	TC
w5611	23	20406179	22330727	21368453	-0.313266	0.748	2.32001e-05	TC
w5612	23	20795670	22654427	21725049	-0.334515	0.638	0.000256554	TC
w5613	23	21157609	23166072	22161841	-0.327518	0.678	5.75362e-05	TC
w5614	23	21386644	23513739	22450192	-0.31522	0.739	3.03538e-05	TC
w5615	23	21977577	23809775	22893676	-0.36085	0.516	1.53602e-06	TC
w5616	23	22336681	24049990	23193336	-0.352526	0.557	2.19497e-08	TC
w5617	23	22667223	24271688	23469456	-0.340943	0.611	1.8866e-06	TC
w5618	23	23167424	24501045	23834235	-0.327525	0.676	0.011774	TC
w5629	23	27023802	28362063	27692933	-0.359264	0.525	1.53969e-08	TC
w5630	23	27303102	28634517	27968810	-0.380795	0.441	2.65882e-13	TC
w5631	23	27562665	28973510	28268088	-0.284664	0.863	9.75402e-05	TC
w5632	23	27782463	29402529	28592496	-0.282126	0.87	0.0371817	TC
w5633	23	28143776	29750065	28946921	-0.325205	0.689	0.00525618	TC
w5634	23	28367574	30091283	29229429	-0.330927	0.66	1.681e-06	TC
w5635	23	28636259	30452070	29544165	-0.294795	0.831	0.000200491	TC
w5641	23	30730623	32474786	31602705	-0.327612	0.675	0.00488991	TC
w5642	23	31081753	32829514	31955634	-0.3452	0.593	3.77085e-06	TC
w5713	24	7657753	9472906	8565330	-0.272816	0.901	0.00793021	TC
w5714	24	8109561	9715931	8912746	-0.248876	0.96	0.0106255	TC
w5716	24	8839971	10507851	9673911	-0.248598	0.963	0.000237886	TC
w5723	24	11317405	13222916	12270161	-0.278892	0.881	0.0301787	TC
w5725	24	11985906	14179733	13082820	-0.355515	0.544	1.16667e-05	TC
w5726	24	12258296	14600780	13429538	-0.320845	0.715	0.00283017	TC
w5744	24	20409287	22055738	21232513	-0.284559	0.865	0.0098641	TC
w5776	24	32620428	34287603	33454016	-0.342641	0.605	2.59811e-06	TC
w5777	24	32865289	34678250	33771770	-0.279118	0.879	0.000303579	TC
w5782	24	34682125	36871566	35776846	-0.264589	0.927	0.0245726	TC
w5783	24	35095304	37291595	36193450	-0.320283	0.717	0.0015294	TC
w5784	24	35422259	37758619	36590439	-0.304963	0.782	0.0120701	TC
w5785	24	35894188	38183405	37038797	-0.309442	0.764	7.05926e-06	TC
w5815	24	47368345	49063877	48216111	-0.285709	0.859	0.00441644	TC
w5816	24	47729134	49519671	48624403	-0.342028	0.608	0.000116897	TC
w5817	24	47999017	49804920	48901969	-0.389454	0.411	2.13512e-07	TC
w5818	24	48330326	50157321	49243824	-0.527762	0.117	1.71143e-17	TC
w5819	24	48570479	50432203	49501341	-0.358049	0.528	2.03875e-07	TC
w5820	24	49068115	50783552	49925834	-0.270111	0.913	0.0141032	TC
w5821	24	49522316	51048249	50285283	-0.313	0.751	0.0144108	TC
w5837	24	54441808	56350661	55396235	-0.300086	0.811	0.000615855	TC
w5838	24	54845972	56661987	55753980	-0.305605	0.779	0.0417087	TC
w5839	24	55239763	57013598	56126681	-0.379007	0.446	3.05327e-06	TC
w5840	24	55716100	57328164	56522132	-0.419724	0.318	1.05371e-09	TC
w5841	24	56016338	57612568	56814453	-0.272585	0.902	0.00846743	TC
w5844	24	57018822	58535453	57777138	-0.213242	0.991	0.0279852	TC
w5880	25	8680076	10583656	9631866	-0.284474	0.866	0.000637776	TC
w5900	25	15414244	17306701	16360473	-0.386372	0.421	2.88273e-05	TC
w5902	25	16117241	18112230	17114736	-0.301319	0.805	0.0149659	TC
w5903	25	16451858	18556389	17504124	-0.27648	0.892	8.36846e-05	TC
w5904	25	16944537	18979900	17962219	-0.342244	0.606	0.000870177	TC
w5908	25	18564823	20754143	19659483	-0.27037	0.912	0.048395	TC
w5975	26	4476736	6232020	5354378	-0.215109	0.989	0.00730432	TC
w5977	26	5139147	7138023	6138585	-0.278032	0.887	0.015887	TC
w5978	26	5544522	7474134	6509328	-0.375984	0.46	1.59502e-08	TC
w5979	26	5847320	7740131	6793726	-0.409579	0.35	1.51388e-08	TC
w5980	26	6233534	8076489	7155012	-0.390519	0.406	0.000447258	TC
w5981	26	6712974	8495113	7604044	-0.396366	0.395	4.17194e-06	TC
w5982	26	7150468	8763817	7957143	-0.420819	0.314	2.01462e-10	TC
w5983	26	7475025	9153599	8314312	-0.349101	0.576	1.41659e-05	TC
w5984	26	7744944	9756443	8750694	-0.34014	0.616	6.373e-07	TC
w5985	26	8080072	10113922	9096997	-0.297653	0.818	6.43998e-05	TC
w5986	26	8497470	10381035	9439253	-0.2716	0.904	0.0319965	TC
w6000	26	14031529	16943961	15487745	-0.310333	0.76	0.000632758	TC
w6001	26	14614392	17260350	15937371	-0.340592	0.614	2.27129e-06	TC
w6002	26	15275991	17628730	16452361	-0.398179	0.388	9.40964e-08	TC
w6003	26	15730358	17905960	16818159	-0.244321	0.968	4.14224e-05	TC
w6008	26	17906863	19610913	18758888	-0.270408	0.911	0.000822114	TC
w6015	26	20592533	22982847	21787690	-0.330748	0.662	0.00024843	TC
w6016	26	20962814	23659289	22311052	-0.347441	0.581	0.00370552	TC
w6031	26	27493333	29128867	28311100	-0.270415	0.91	0.000843273	TC
w6032	26	27779977	29523353	28651665	-0.30355	0.792	0.000697598	TC
w6033	26	28027080	29953479	28990280	-0.289526	0.846	0.000321619	TC
w6034	26	28378158	30276831	29327495	-0.321952	0.71	5.85299e-08	TC
w6044	26	32257106	33786319	33021713	-0.322742	0.705	1.04681e-05	TC
w6057	26	36367570	38022371	37194971	-0.376941	0.454	1.55442e-08	TC
w6092	26	47629981	49452452	48541217	-0.418161	0.323	2.22263e-10	TC
w6093	26	47970657	49710984	48840821	-0.420607	0.314	8.61918e-07	TC
w6094	26	48325885	49961928	49143907	-0.410887	0.346	3.86975e-09	TC
w6095	26	48710917	50254131	49482524	-0.389419	0.412	2.17167e-05	TC
w6096	26	49051532	50632354	49841943	-0.345325	0.592	3.6082e-07	TC
w6112	27	4737202	7672110	6204656	-0.252055	0.953	0.000269863	TC
w6116	27	7343165	8972580	8157873	-0.295491	0.827	0.00191426	TC
w6119	27	8352939	10145586	9249263	-0.320186	0.718	0.00162575	TC
w6140	27	16286628	17971355	17128992	-0.210431	0.992	0.0107271	TC
w6215	28	39225	2193912	1116569	-0.302369	0.801	0.000123867	TC
w6216	28	899726	2380659	1640193	-0.261443	0.933	0.00947017	TC
w6322	28	43178367	44611188	43894778	-0.326492	0.684	0.000287717	TC
w6323	28	43384919	44981684	44183302	-0.428903	0.292	8.10938e-10	TC
w6324	28	43665874	45404023	44534949	-0.508289	0.137	4.67169e-10	TC
w6325	28	43908450	45776651	44842551	-0.442337	0.259	9.77454e-12	TC
w6380	29	20812740	22740646	21776693	-0.302744	0.799	0.000229143	TC
w6402	29	28703600	30234849	29469225	-0.276637	0.89	0.0359701	TC
w6412	29	31837121	33738326	32787724	-0.312197	0.756	0.0062067	TC
w6413	29	32209001	33961540	33085271	-0.334916	0.637	0.000185713	TC
w6414	29	32566040	34258994	33412517	-0.353952	0.551	3.00673e-08	TC
w6415	29	33038483	34531664	33785074	-0.327296	0.681	0.00158955	TC
w6416	29	33490473	34761135	34125804	-0.344131	0.597	2.70456e-05	TC
w6435	29	41183526	43571387	42377457	-0.313608	0.746	0.000626101	TC
w6436	29	41718812	43922180	42820496	-0.306477	0.775	0.0145478	TC
w6439	29	43206838	45368217	44287528	-0.369751	0.484	5.56871e-07	TC
w6440	29	43572915	45714467	44643691	-0.268007	0.92	0.00890298	TC
w6441	29	43930768	46094052	45012410	-0.41531	0.33	2.71645e-08	TC
w6442	29	44356027	46436889	45396458	-0.450732	0.244	4.7761e-10	TC
w6443	29	44876613	46911623	45894118	-0.331071	0.659	1.24112e-06	TC
w6528	30	35014017	37247513	36130765	-0.301592	0.803	0.0127243	TC
w6530	30	36033497	39053019	37543258	-0.332137	0.65	0.000918452	TC
w6531	30	36658076	39754697	38206387	-0.39008	0.407	1.12888e-08	TC
w6532	30	37009425	40543265	38776345	-0.480348	0.185	1.37391e-06	TC
w6533	30	37249338	41138655	39193997	-0.603924	0.043	1.61716e-24	TC
w6534	30	37697038	41767207	39732123	-0.684175	0.025	1.97171e-41	TC
w6535	30	39054666	42335822	40695244	-0.893037	0.01	2.35809e-120	TC
w6536	30	39768812	42867077	41317945	-0.90663	0.01	2.7959e-122	TC
w6537	30	40550153	43489119	42019636	-0.867472	0.01	8.79967e-99	TC
w6538	30	41144209	44106504	42625357	-0.849928	0.01	1.40568e-83	TC
w6539	30	41776432	44651381	43213907	-0.86531	0.01	1.49072e-86	TC
w6540	30	42340151	45252276	43796214	-0.777718	0.013	1.38667e-60	TC
w6541	30	42876522	45654270	44265396	-0.794768	0.009	1.36694e-67	TC
w6542	30	43495036	46091596	44793316	-0.677404	0.026	1.72912e-33	TC
w6543	30	44111408	46599402	45355405	-0.562343	0.074	2.7045e-22	TC
w6544	30	44652946	46979721	45816334	-0.50651	0.141	2.01586e-13	TC
w6545	30	45259452	47521678	46390565	-0.482636	0.18	7.09968e-10	TC
w6546	30	45660241	48155336	46907789	-0.300032	0.812	0.00947596	TC
w6569	30	56528111	58239275	57383693	-0.243303	0.969	0.00171711	TC
w6571	30	57264592	58825804	58045198	-0.26915	0.918	0.0190309	TC
w6573	30	57936042	59439355	58687699	-0.203464	0.995	0.0418617	TC
w6582	30	60947498	62920809	61934154	-0.412507	0.337	6.11462e-08	TC
w6583	30	61288915	63603833	62446374	-0.432478	0.282	1.4488e-07	TC
w6584	30	61687250	64067792	62877521	-0.466594	0.214	2.78218e-10	TC
w6585	30	62106700	65024995	63565848	-0.376427	0.457	6.61281e-07	TC
w6595	30	67741208	71293729	69517469	-0.557805	0.08	1.07235e-16	TC
w6596	30	68398834	72136544	70267689	-0.396152	0.396	4.81933e-09	TC
w6597	30	69003358	73090796	71047077	-0.319072	0.722	0.00423834	TC
w6598	30	69624344	73808723	71716534	-0.295301	0.828	0.00876605	TC
w6599	30	70346715	74682621	72514668	-0.317059	0.733	0.00110483	TC
w6610	30	78377634	80626098	79501866	-0.320113	0.719	0.00158656	TC
w6611	30	79011568	81018296	80014932	-0.350809	0.567	0.000108556	TC
w6614	30	80305300	82316909	81311105	-0.432131	0.283	1.17474e-09	TC
w6615	30	80628676	85130857	82879767	-0.526257	0.119	5.54917e-20	TC
w6616	30	81019951	85573599	83296775	-0.479095	0.186	6.56671e-13	TC
w6617	30	81381462	86436039	83908751	-0.514003	0.132	9.99076e-15	TC
w6623	30	86936262	89554106	88245184	-0.368587	0.489	7.72455e-08	TC
w6624	30	87358234	90852390	89105312	-0.356682	0.536	4.0633e-06	TC
w6625	30	87820885	91516296	89668591	-0.439623	0.265	1.21294e-07	TC
w6626	30	88409579	92168805	90289192	-0.459564	0.226	1.67233e-08	TC
w6627	30	88871956	92923103	90897530	-0.308123	0.769	0.0017189	TC
w6629	30	90858644	94580409	92719527	-0.484231	0.178	5.16856e-13	TC
w6630	30	91517334	95512015	93514675	-0.578809	0.058	1.63141e-23	TC
w6631	30	92183424	96401654	94292539	-0.73858	0.016	4.57833e-47	TC
w6632	30	92936978	97321628	95129303	-0.643073	0.031	1.06455e-26	TC
w6633	30	93816208	97984258	95900233	-0.576826	0.061	2.31589e-20	TC
w6634	30	94583921	98419212	96501567	-0.482432	0.181	2.74702e-12	TC
w6635	30	95521731	98736348	97129040	-0.451379	0.243	3.02325e-13	TC
w6636	30	96403310	99117840	97760575	-0.37079	0.479	1.28022e-05	TC
w6664	30	106530973	108215684	107373329	-0.286335	0.855	0.000950213	TC
w6665	30	106880164	108630146	107755155	-0.322583	0.706	4.76084e-06	TC
w6673	30	110229863	112087155	111158509	-0.285846	0.858	0.00110313	TC
w6674	30	110611538	112340227	111475883	-0.396636	0.393	3.00903e-05	TC
w6675	30	110978891	112711303	111845097	-0.439044	0.266	1.03502e-11	TC
w6676	30	111407193	113100293	112253743	-0.618018	0.036	8.88455e-26	TC
w6677	30	111783369	113547212	112665291	-0.662343	0.027	1.24758e-33	TC
w6678	30	112090356	113881747	112986052	-0.661432	0.028	3.3854e-33	TC
w6679	30	112341222	114196040	113268631	-0.544612	0.099	9.94777e-14	TC
w6680	30	112718043	114536285	113627164	-0.490907	0.163	3.82601e-13	TC
w6681	30	113107441	114845092	113976267	-0.339045	0.621	0.000346227	TC
w6694	30	117737791	119192796	118465294	-0.428409	0.296	2.05243e-06	TC
w6695	30	118115786	119534316	118825051	-0.41701	0.327	3.01243e-11	TC
w6696	30	118386060	119994620	119190340	-0.394964	0.398	1.0811e-07	TC
w6697	30	118635810	120564623	119600217	-0.323552	0.7	0.000295372	TC
w6698	30	118920991	121057894	119989443	-0.334813	0.637	2.91494e-05	TC
w6701	30	119995827	122178029	121086928	-0.213921	0.99	0.0162362	TC
w6704	30	121308742	123248860	122278801	-0.26507	0.926	0.00340493	TC
w6705	30	121634340	123509481	122571911	-0.319854	0.72	5.62722e-05	TC
w6706	30	122180528	123747666	122964097	-0.28525	0.861	6.2257e-05	TC
w6707	30	122621002	124467261	123544132	-0.411097	0.343	0.000113861	TC
w6708	30	122912319	124824437	123868378	-0.422888	0.308	8.92361e-10	TC
w6709	30	123252918	125218296	124235607	-0.438189	0.27	4.60217e-12	TC
w6713	30	124826806	126271907	125549357	-0.423748	0.303	6.98878e-08	TC
w6714	30	125227622	126715111	125971367	-0.432211	0.283	3.04292e-08	TC
w6715	30	125568830	127001323	126285077	-0.45909	0.227	6.77546e-17	TC
w6716	30	125837596	127348372	126592984	-0.459891	0.225	1.71826e-10	TC
w6717	30	126014396	127736652	126875524	-0.33737	0.628	0.000273975	TC
					-0.391043

## Sheet: AGECL vs _IGF1b_BB_Antagonizing
Table S14. The number of windows, chromosome number (Chr), chromosome coordinates (Start, End, and Midpoint), correlation estimates and rank value for the antagonizer regions in Brahman (BB) population for AGECL vs IGF1b
	AGECL, age at first corpus; IGF1b serum levels of insulin growth hormone measured in bulls; BB, Brahman. Significant windows were set at Bonferroni corrected p value < 0.05
Window	Chr	Start	End	Midpoint	Correlation estimate	Rank value	p_value	Breed
w143	1	66604610	68594579	67599595	0.318754	0.64	0.000907887	BB
w144	1	67096313	68832237	67964275	0.28318	0.92	0.0207933	BB
w236	1	110389266	112513084	111451175	0.298218	0.79	0.00666076	BB
w237	1	110895781	113124132	112009957	0.452397	0.19	6.75828e-11	BB
w238	1	111307409	113390482	112348946	0.323408	0.59	0.000617768	BB
w252	1	117947599	119813363	118880481	0.278773	0.95	0.0326431	BB
w253	1	118312448	120295119	119303784	0.386166	0.35	6.47042e-07	BB
w254	1	118576204	120648889	119612547	0.397295	0.31	1.55819e-07	BB
w255	1	118973792	121271488	120122640	0.366575	0.43	6.89544e-06	BB
w314	1	143810697	145602335	144706516	0.362084	0.44	1.04877e-05	BB
w379	2	13526610	15520666	14523638	0.292474	0.84	0.0104339	BB
w445	2	41700576	43905876	42803226	0.319524	0.63	0.000925247	BB
w446	2	42174191	44287746	43230969	0.326395	0.59	0.000480557	BB
w447	2	42600380	44766046	43683213	0.284146	0.89	0.0214814	BB
w448	2	43011614	45366926	44189270	0.319752	0.63	0.000898595	BB
w496	2	64219336	66312608	65265972	0.311277	0.69	0.00181441	BB
w503	2	67232870	69872703	68552787	0.332585	0.55	0.00025252	BB
w504	2	67746728	70787802	69267265	0.413845	0.28	1.95547e-08	BB
w555	2	92757780	94712320	93735050	0.290059	0.86	0.013469	BB
w571	2	101433723	103853335	102643529	0.416476	0.27	1.37517e-08	BB
w572	2	102171702	104272215	103221959	0.461703	0.17	1.52289e-11	BB
w573	2	102544750	104630143	103587447	0.425473	0.25	3.45316e-09	BB
w574	2	102935829	105017732	103976781	0.31849	0.64	0.000962791	BB
w575	2	103335352	105461925	104398639	0.36047	0.45	1.23034e-05	BB
w779	3	56488010	58781020	57634515	0.394934	0.32	2.30425e-07	BB
w780	3	56937616	59246606	58092111	0.504594	0.12	8.49835e-15	BB
w781	3	57379062	59839525	58609294	0.456258	0.17	3.85943e-11	BB
w782	3	57851731	60197894	59024813	0.436508	0.22	6.95855e-10	BB
w783	3	58286416	60544030	59415223	0.372325	0.38	3.41819e-06	BB
w784	3	58783964	60866829	59825397	0.315284	0.66	0.00131504	BB
w818	3	75826246	78549941	77188094	0.314012	0.67	0.00150139	BB
w819	3	76384383	78975240	77679812	0.321467	0.61	0.000707578	BB
w820	3	76975183	79403742	78189463	0.368572	0.41	5.71917e-06	BB
w821	3	77557629	80169033	78863331	0.298907	0.78	0.00586478	BB
w822	3	78085640	80764030	79424835	0.283193	0.91	0.0241454	BB
w855	3	92463837	94934903	93699370	0.289804	0.86	0.0127684	BB
w857	3	93235964	96054234	94645099	0.385738	0.36	6.29434e-07	BB
w858	3	93761627	96502267	95131947	0.373291	0.38	3.45633e-06	BB
w859	3	94245853	96932700	95589277	0.391417	0.33	3.57776e-07	BB
w860	3	94940787	97399946	96170367	0.297769	0.8	0.00700111	BB
w963	4	25350318	28764010	27057164	0.277128	0.98	0.0369926	BB
w964	4	26245201	29454988	27850095	0.315476	0.66	0.00136794	BB
w965	4	27071594	30058574	28565084	0.474946	0.15	1.72323e-12	BB
w966	4	27441091	30725799	29083445	0.365186	0.43	7.26086e-06	BB
w967	4	28042733	31167522	29605128	0.360707	0.44	1.37428e-05	BB
w968	4	28769266	31921506	30345386	0.316635	0.65	0.00113112	BB
w1101	4	95430388	97285040	96357714	0.332033	0.56	0.000268981	BB
w1102	4	95878457	97613657	96746057	0.321263	0.61	0.000743814	BB
w1103	4	96160535	97926537	97043536	0.289535	0.87	0.0128652	BB
w1104	4	96524533	98423866	97474200	0.312879	0.67	0.00181861	BB
w1105	4	96870040	99240689	98055365	0.293216	0.84	0.00955399	BB
w1321	5	88675186	91283153	89979170	0.41401	0.28	1.64388e-08	BB
w1322	5	89087435	91726685	90407060	0.451516	0.2	7.32898e-11	BB
w1323	5	89578034	92276212	90927123	0.442623	0.21	3.14775e-10	BB
w1324	5	90170977	92875185	91523081	0.335453	0.55	0.00017641	BB
w1325	5	90697747	93503991	92100869	0.330551	0.57	0.000298361	BB
w1326	5	91300867	93998131	92649499	0.278	0.97	0.0330137	BB
w1337	5	96680741	98826678	97753710	0.283957	0.9	0.0206586	BB
w1338	5	97029261	99438837	98234049	0.295068	0.82	0.00781649	BB
w1339	5	97470435	99792246	98631341	0.291616	0.85	0.0111076	BB
w1340	5	97928224	100300261	99114243	0.291515	0.85	0.0104309	BB
w1341	5	98436350	100834273	99635312	0.314102	0.66	0.00144022	BB
w1342	5	98836292	101143993	99990143	0.302631	0.76	0.00413264	BB
w1618	6	105852547	107777323	106814935	0.302948	0.75	0.00418287	BB
w1619	6	106193179	108364460	107278820	0.279735	0.95	0.0303263	BB
w1621	6	106916494	109143415	108029955	0.278289	0.96	0.0350922	BB
w1670	7	14885397	16899632	15892515	0.289413	0.87	0.0122978	BB
w1672	7	15664648	17942205	16803427	0.296759	0.81	0.00686956	BB
w1713	7	34961337	36864898	35913118	0.277788	0.97	0.0351688	BB
w1747	7	49534278	51965351	50749815	0.28338	0.91	0.0204267	BB
w1748	7	50083648	52284347	51183998	0.450457	0.2	7.43863e-11	BB
w1749	7	50568329	52666959	51617644	0.453653	0.19	4.50448e-11	BB
w1750	7	51148932	53092322	52120627	0.464182	0.17	1.18959e-11	BB
w1751	7	51776148	53717085	52746617	0.302313	0.76	0.00415443	BB
w1842	7	87954616	90296105	89125361	0.310811	0.69	0.00195275	BB
w1932	8	17317662	19521939	18419801	0.298134	0.79	0.00579059	BB
w1993	8	44724572	46662471	45693522	0.386536	0.35	6.16183e-07	BB
w1994	8	45155884	47030006	46092945	0.388086	0.34	4.61824e-07	BB
w1995	8	45506987	47485594	46496291	0.380586	0.37	1.17282e-06	BB
w1996	8	45948715	47950559	46949637	0.306485	0.72	0.00324785	BB
w2012	8	52743733	55048121	53895927	0.344993	0.52	7.58629e-05	BB
w2013	8	53178460	55528418	54353439	0.426747	0.24	3.2735e-09	BB
w2014	8	53753509	55949897	54851703	0.306437	0.72	0.00292451	BB
w2015	8	54126538	56367869	55247204	0.278913	0.95	0.0336385	BB
w2040	8	65135173	67282335	66208754	0.274254	0.99	0.0462456	BB
w2041	8	65723819	67673236	66698528	0.333194	0.55	0.000248238	BB
w2042	8	66092535	68045119	67068827	0.328812	0.58	0.000401536	BB
w2141	9	64186	3476011	1770099	0.357778	0.46	1.87492e-05	BB
w2157	9	8439488	10855069	9647279	0.273604	1	0.0470058	BB
w2235	9	43058338	45423700	44241019	0.304049	0.74	0.00333573	BB
w2236	9	43411329	45840383	44625856	0.319977	0.63	0.000782324	BB
w2419	10	18162984	20883310	19523147	0.317373	0.65	0.00120006	BB
w2436	10	28933377	32226337	30579857	0.324939	0.59	0.000583165	BB
w2437	10	29277186	32828161	31052674	0.345382	0.51	6.70356e-05	BB
w2438	10	29728473	33697514	31712994	0.357961	0.45	1.74132e-05	BB
w2439	10	30609858	34229750	32419804	0.320361	0.62	0.000894384	BB
w2441	10	32229137	35195978	33712558	0.273871	0.99	0.0485442	BB
w2452	10	39628962	42460717	41044840	0.293945	0.84	0.00955443	BB
w2453	10	40109950	43091899	41600925	0.368382	0.41	5.80715e-06	BB
w2454	10	40686636	43729799	42208218	0.343244	0.53	8.42841e-05	BB
w2455	10	41172842	44192658	42682750	0.296652	0.81	0.00765283	BB
w2458	10	43094559	45545288	44319924	0.322387	0.6	0.00066862	BB
w2459	10	43736438	46060017	44898228	0.393357	0.33	2.62365e-07	BB
w2460	10	44194150	46547023	45370587	0.55061	0.08	6.49403e-19	BB
w2461	10	44614853	46996782	45805818	0.630039	0.04	5.29345e-28	BB
w2462	10	45006258	47343654	46174956	0.675608	0.03	9.28256e-35	BB
w2463	10	45548786	47753050	46650918	0.615849	0.05	3.17546e-26	BB
w2464	10	46061091	48132374	47096733	0.627023	0.04	1.50926e-27	BB
w2465	10	46549112	48513357	47531235	0.585971	0.05	1.3884e-22	BB
w2466	10	47004992	49042970	48023981	0.562805	0.06	3.75162e-20	BB
w2467	10	47344598	49439054	48391826	0.55994	0.06	7.79062e-20	BB
w2468	10	47756552	50083980	48920266	0.47841	0.15	9.36581e-13	BB
w2507	10	68404955	70522773	69463864	0.425513	0.25	3.62153e-09	BB
w2508	10	68795954	70864749	69830352	0.470646	0.16	3.61158e-12	BB
w2509	10	69235821	71464559	70350190	0.529072	0.1	6.99004e-17	BB
w2510	10	69692497	72181340	70936919	0.524603	0.1	1.95499e-16	BB
w2511	10	70205940	72892635	71549288	0.337269	0.54	0.000160477	BB
w2512	10	70528134	73476783	72002459	0.273658	1	0.0473265	BB
w2527	10	78344376	81621617	79982997	0.296766	0.81	0.00711023	BB
w2528	10	79210829	82263112	80736971	0.28764	0.88	0.0150779	BB
w2529	10	79803138	82710329	81256734	0.276473	0.98	0.0395014	BB
w2582	11	1568801	3386255	2477528	0.303328	0.75	0.00401419	BB
w2583	11	1923902	3825139	2874521	0.298129	0.8	0.00658489	BB
w2629	11	21361379	23146101	22253740	0.305884	0.73	0.00317356	BB
w2631	11	22006148	24006988	23006568	0.385417	0.36	7.20436e-07	BB
w2652	11	31041776	32560784	31801280	0.338165	0.54	0.000145909	BB
w2653	11	31283642	32974827	32129235	0.323109	0.6	0.000688626	BB
w2654	11	31490362	33611544	32550953	0.34561	0.5	6.50733e-05	BB
w2655	11	31859438	34066445	32962942	0.288384	0.87	0.0138645	BB
w2702	11	53631386	55636268	54633827	0.483252	0.14	4.62733e-13	BB
w2703	11	54101726	56046216	55073971	0.520032	0.11	4.91774e-16	BB
w2704	11	54629926	56764788	55697357	0.481348	0.14	6.07755e-13	BB
w2705	11	55015029	57578347	56296688	0.523432	0.11	2.21451e-16	BB
w2706	11	55465564	58341379	56903472	0.549051	0.08	9.43057e-19	BB
w2707	11	55649509	58960861	57305185	0.300341	0.77	0.00552263	BB
w2709	11	56768586	60461469	58615028	0.368545	0.41	5.14302e-06	BB
w2906	12	50818858	53326280	52072569	0.331958	0.56	0.000289534	BB
w2907	12	51136880	53693236	52415058	0.356106	0.46	2.01762e-05	BB
w2908	12	51758869	54070858	52914864	0.30398	0.75	0.00352082	BB
w2920	12	58207545	60435619	59321582	0.312469	0.68	0.0017724	BB
w2921	12	58554987	60997066	59776027	0.403492	0.31	7.76748e-08	BB
w2922	12	59242099	61470362	60356231	0.427813	0.24	2.52822e-09	BB
w2923	12	59777036	61921704	60849370	0.383819	0.37	9.90982e-07	BB
w2924	12	60077349	62347791	61212570	0.371312	0.39	3.49618e-06	BB
w2925	12	60440980	62787443	61614212	0.277405	0.98	0.0345668	BB
w2935	12	65266072	67581679	66423876	0.296483	0.82	0.00764159	BB
w2936	12	65774295	67918251	66846273	0.330431	0.57	0.000283344	BB
w2937	12	66200394	68186854	67193624	0.299064	0.78	0.00571044	BB
w2956	12	75293735	77240177	76266956	0.286758	0.88	0.0169276	BB
w2963	12	77774919	79331276	78553098	0.351057	0.49	3.77505e-05	BB
w2964	12	78146786	79646808	78896797	0.296855	0.8	0.00722349	BB
w2965	12	78469642	79957631	79213637	0.301269	0.77	0.00500858	BB
w3036	13	23304912	25412971	24358942	0.287185	0.88	0.015416	BB
w3040	13	25085213	27164043	26124628	0.309839	0.69	0.00224139	BB
w3042	13	25849225	28044242	26946734	0.347902	0.49	5.16108e-05	BB
w3043	13	26330797	28451237	27391017	0.322211	0.6	0.000715669	BB
w3074	13	39796855	41786465	40791660	0.278669	0.96	0.0326371	BB
w3361	15	9283447	12041387	10662417	0.370104	0.4	4.29162e-06	BB
w3364	15	10929782	13920936	12425359	0.28197	0.93	0.0244017	BB
w3414	15	34071306	35879437	34975372	0.353828	0.47	2.6683e-05	BB
w3415	15	34372821	36330847	35351834	0.346076	0.5	5.86535e-05	BB
w3449	15	48386761	51996794	50191778	0.278019	0.97	0.0338464	BB
w3518	15	81201809	83613177	82407493	0.321642	0.61	0.00074932	BB
w3522	16	1667178	3411839	2539509	0.351301	0.49	3.61891e-05	BB
w3529	16	4329056	7566104	5947580	0.37779	0.37	1.89067e-06	BB
w3530	16	4705534	8412298	6558916	0.313164	0.67	0.0016448	BB
w3755	17	25666244	27754738	26710491	0.529689	0.1	6.80773e-17	BB
w3756	17	26162084	28141076	27151580	0.556001	0.07	1.98606e-19	BB
w3757	17	26585724	28516952	27551338	0.388339	0.34	5.11869e-07	BB
w3758	17	27032884	29081021	28056953	0.294895	0.83	0.00801734	BB
w3766	17	31061099	33966013	32513556	0.366795	0.42	6.99601e-06	BB
w3767	17	31685942	34476230	33081086	0.3695	0.4	4.42727e-06	BB
w3768	17	32363172	35098253	33730713	0.353776	0.48	2.8365e-05	BB
w3769	17	32894587	35705131	34299859	0.306371	0.72	0.0031842	BB
w3770	17	33411903	36155720	34783812	0.340872	0.53	0.000109449	BB
w3827	17	59089716	61036415	60063066	0.394454	0.32	2.05326e-07	BB
w3828	17	59427719	61356000	60391860	0.405845	0.29	4.62596e-08	BB
w3829	17	59867513	61625776	60746645	0.454584	0.18	5.3121e-11	BB
w3830	17	60373041	62304543	61338792	0.453866	0.18	4.72951e-11	BB
w3831	17	60765865	62929702	61847784	0.420444	0.26	8.05164e-09	BB
w3832	17	61037303	63400088	62218696	0.281059	0.93	0.0260643	BB
w3833	17	61356629	63770652	62563641	0.440283	0.22	4.40277e-10	BB
w3834	17	61626718	64077337	62852028	0.397317	0.31	1.60342e-07	BB
w3835	17	62305789	64693996	63499893	0.444082	0.21	2.17163e-10	BB
w3836	17	62931299	65089000	64010150	0.442418	0.21	3.21271e-10	BB
w3837	17	63401939	65484546	64443243	0.421188	0.25	7.04998e-09	BB
w3838	17	63771931	65824838	64798385	0.305815	0.74	0.00315093	BB
w3932	18	32279857	34027011	33153434	0.282995	0.92	0.0219885	BB
w3963	18	46769229	48877200	47823215	0.344733	0.52	6.86512e-05	BB
w3964	18	47229658	49388468	48309063	0.391998	0.33	3.44414e-07	BB
w3965	18	47680728	49933693	48807211	0.433068	0.22	1.29068e-09	BB
w3966	18	47997271	50471428	49234350	0.418749	0.26	1.04599e-08	BB
w3967	18	48422519	51122041	49772280	0.370231	0.39	4.30799e-06	BB
w4062	19	30161721	32213222	31187472	0.304445	0.74	0.00375663	BB
w4063	19	30480838	32629185	31555012	0.35464	0.47	2.76727e-05	BB
w4076	19	37061384	40325623	38693504	0.345236	0.51	6.63072e-05	BB
w4077	19	37541942	40933339	39237641	0.30766	0.7	0.00276467	BB
w4131	20	4355122	6478823	5416973	0.336358	0.54	0.000167887	BB
w4132	20	4806354	6990357	5898356	0.274415	0.99	0.0435403	BB
w4187	20	29620056	32846186	31233121	0.309203	0.7	0.00221689	BB
w4188	20	30094667	33199512	31647090	0.406721	0.29	4.75303e-08	BB
w4189	20	30872111	33530930	32201521	0.432582	0.23	1.32941e-09	BB
w4190	20	31532970	34328374	32930672	0.450316	0.2	9.63678e-11	BB
w4191	20	31980878	34776175	33378527	0.502742	0.13	1.30593e-14	BB
w4192	20	32849415	35554249	34201832	0.487116	0.14	1.92359e-13	BB
w4193	20	33202863	36043695	34623279	0.405503	0.3	5.28035e-08	BB
w4194	20	33537716	36383394	34960555	0.370409	0.39	4.15915e-06	BB
w4195	20	34331486	36934725	35633106	0.307757	0.7	0.00283039	BB
w4207	20	40190386	42238587	41214487	0.30713	0.71	0.00263747	BB
w4400	21	59264593	60859512	60062053	0.282234	0.93	0.0247404	BB
w4401	21	59736169	61164101	60450135	0.306356	0.73	0.00295651	BB
w4403	21	60276515	61967477	61121996	0.38462	0.36	9.39084e-07	BB
w4404	21	60531761	62302380	61417071	0.367092	0.42	5.97433e-06	BB
w4405	21	60868914	62650154	61759534	0.417362	0.27	1.11325e-08	BB
w4406	21	61169172	62927240	62048206	0.40483	0.3	6.43955e-08	BB
w4407	21	61664746	63444539	62554643	0.342199	0.53	0.000106199	BB
w4778	24	54811221	57246531	56028876	0.295056	0.83	0.00846337	BB
w4807	25	6870972	9002943	7936958	0.344042	0.52	7.43931e-05	BB
w4808	25	7225819	9613158	8419489	0.286492	0.89	0.0172644	BB
w4814	25	10070564	11913850	10992207	0.283354	0.91	0.022301	BB
w4815	25	10580440	12394695	11487568	0.30725	0.71	0.00282883	BB
w4816	25	10937896	12844459	11891178	0.368279	0.42	4.96096e-06	BB
w4817	25	11225941	13423053	12324497	0.33011	0.58	0.000322685	BB
w4818	25	11576886	13942307	12759597	0.285822	0.89	0.0179153	BB
w4826	25	15622795	17926141	16774468	0.307334	0.71	0.00273283	BB
w4827	25	16093653	18415558	17254606	0.366784	0.43	6.51482e-06	BB
w4828	25	16633096	18899498	17766297	0.432635	0.23	1.43657e-09	BB
w4829	25	17196939	19415294	18306117	0.426795	0.24	2.79403e-09	BB
w4830	25	17501645	19980350	18740998	0.46621	0.16	7.8988e-12	BB
w4831	25	17927699	20461513	19194606	0.37268	0.38	3.33223e-06	BB
w4832	25	18416913	20877862	19647388	0.320217	0.62	0.000825007	BB
w4926	26	22667006	25141063	23904035	0.312819	0.68	0.00159142	BB
w4927	26	23284806	25436420	24360613	0.299602	0.78	0.00541615	BB
w4928	26	23892734	26024929	24958832	0.29105	0.86	0.0114917	BB
w4929	26	24414852	26341670	25378261	0.346783	0.5	6.1823e-05	BB
w4930	26	24872439	26788276	25830358	0.329297	0.58	0.000338376	BB
w4944	26	30330873	32573640	31452257	0.362336	0.44	1.13208e-05	BB
w4945	26	30767667	33029546	31898607	0.294803	0.83	0.00865437	BB
w4956	26	35470536	37546191	36508364	0.353778	0.48	2.43548e-05	BB
w4957	26	35993293	37895471	36944382	0.404866	0.3	5.86212e-08	BB
w4958	26	36367570	38608589	37488080	0.332541	0.56	0.000263216	BB
w5068	27	35590641	37308721	36449681	0.282969	0.92	0.0226198	BB
w5118	28	14459634	18397417	16428526	0.296281	0.82	0.00713615	BB
w5120	28	16164092	19668083	17916088	0.28072	0.94	0.0274926	BB
w5121	28	16686318	20279665	18482992	0.318147	0.64	0.00104483	BB
w5122	28	17157221	20693799	18925510	0.283672	0.9	0.0192528	BB
w5274	30	56844	2083899	1070372	0.358842	0.45	1.57854e-05	BB
w5275	30	649899	2525392	1587646	0.388588	0.34	4.58792e-07	BB
w5276	30	973139	2845624	1909382	0.546655	0.09	1.45976e-18	BB
w5277	30	1399753	3416642	2408198	0.45158	0.19	7.58442e-11	BB
w5278	30	1804384	3679911	2742148	0.622703	0.04	4.94358e-27	BB
w5279	30	2087914	3945245	3016580	0.481011	0.15	5.92261e-13	BB
w5280	30	2526602	4236512	3381557	0.471965	0.16	2.73012e-12	BB
w5281	30	2849145	5016388	3932767	0.396693	0.32	1.64474e-07	BB
w5282	30	3418524	5383121	4400823	0.41229	0.28	2.33705e-08	BB
w5323	30	22395266	26588452	24491859	0.301886	0.76	0.00430827	BB
w5344	30	34453285	37050848	35752067	0.300191	0.77	0.00510068	BB
w5345	30	34976549	37356509	36166529	0.315503	0.65	0.00137702	BB
w5350	30	37370298	41453199	39411749	0.352348	0.48	3.03658e-05	BB
w5351	30	38383640	42090155	40236898	0.576431	0.06	1.26087e-21	BB
w5352	30	39356884	42614672	40985778	0.769818	0.02	1.3085e-54	BB
w5353	30	40132675	43261111	41696893	0.841085	0.01	7.56744e-80	BB
w5354	30	40874754	43885651	42380203	0.870823	0.01	1.85849e-95	BB
w5355	30	41464145	44419463	42941804	0.849711	0.01	4.8745e-84	BB
w5356	30	42092030	44998945	43545488	0.820354	0.01	3.37632e-71	BB
w5357	30	42617381	45552442	44084912	0.793515	0.02	7.9874e-62	BB
w5358	30	43271407	46069096	44670252	0.718713	0.03	1.3678e-42	BB
w5359	30	43887948	46565193	45226571	0.664903	0.03	4.77469e-33	BB
w5360	30	44423557	46969766	45696662	0.603013	0.05	1.45779e-24	BB
w5361	30	45004539	47513172	46258856	0.546786	0.08	1.59983e-18	BB
w5362	30	45556583	48168448	46862516	0.503818	0.12	9.45706e-15	BB
w5363	30	46071574	48871484	47471529	0.536405	0.09	1.55303e-17	BB
w5364	30	46580154	49391541	47985848	0.494072	0.13	6.91827e-14	BB
w5365	30	46972435	49901691	48437063	0.418018	0.26	9.63137e-09	BB
w5366	30	47518875	50446318	48982597	0.280996	0.94	0.0261114	BB
w5400	30	62927063	66242781	64584922	0.512715	0.11	1.62961e-15	BB
w5401	30	63600843	66722537	65161690	0.551471	0.07	5.6147e-19	BB
w5402	30	64075994	67189419	65632707	0.416874	0.27	1.15394e-08	BB
w5403	30	65097450	67910104	66503777	0.502096	0.13	1.28716e-14	BB
w5404	30	65694854	68497116	67095985	0.736982	0.02	9.84201e-47	BB
w5405	30	66247705	69150440	67699073	0.545625	0.09	1.7628e-18	BB
w5407	30	67199999	70529634	68864817	0.354649	0.47	2.30194e-05	BB
w5408	30	67930658	71511410	69721034	0.280981	0.94	0.0278409	BB
					0.381876

## Sheet: AGECL vs _IGF1b_TC_Antagonizing
Table S15. The number of windows, chromosome number (Chr), chromosome coordinates (Start, End, and Midpoint), correlation estimates and rank value for antagonizer regions in Tropical Composite (TC) population for AGECL vs IGF1b
	AGECL, age at first corpus; IGF1b serum levels of insulin growth hormone measured in bulls; TC, Tropical Composite. Significant windows were set at Bonferroni corrected p value <0.05
Window	Chr	Start	End	Midpoint	Correlation estimate	Rank value	p_value	Breed
w44	1	16889873	18883154	17886514	0.273469	0.86	0.00975904	TC
w68	1	26389695	27914480	27152088	0.288514	0.8	0.0011125	TC
w69	1	26657154	28278665	27467910	0.434025	0.11	1.82865e-07	TC
w70	1	26938533	28708529	27823531	0.410364	0.17	1.3945e-09	TC
w71	1	27261122	29073685	28167404	0.397969	0.2	0.000623229	TC
w85	1	33433487	35367016	34400252	0.23233	0.98	0.00698646	TC
w98	1	38544246	40795725	39669986	0.253047	0.93	0.00921777	TC
w99	1	38902869	41231253	40067061	0.429029	0.13	3.01551e-08	TC
w100	1	39447998	41573973	40510986	0.446764	0.08	1.48736e-09	TC
w101	1	39857451	41943758	40900605	0.348382	0.45	0.00149855	TC
w102	1	40219750	42215766	41217758	0.347088	0.46	1.70052e-07	TC
w103	1	40799754	42593686	41696720	0.310689	0.68	0.00560254	TC
w104	1	41233951	43125028	42179490	0.341941	0.49	8.73432e-08	TC
w105	1	41576866	43566884	42571875	0.300227	0.73	0.000153092	TC
w108	1	42594390	44618757	43606574	0.321593	0.61	0.00318628	TC
w150	1	58961212	60695403	59828308	0.253787	0.93	0.0390286	TC
w151	1	59300594	61103224	60201909	0.368678	0.35	0.00848118	TC
w170	1	66507568	68286354	67396961	0.365878	0.36	7.13411e-07	TC
w171	1	66928580	68572324	67750452	0.311489	0.67	0.0134037	TC
w190	1	73342005	75512135	74427070	0.297748	0.74	3.6545e-05	TC
w191	1	73912199	75805694	74858947	0.449646	0.07	4.28073e-11	TC
w192	1	74208828	76067563	75138196	0.468924	0.05	3.09949e-12	TC
w193	1	74740682	76443384	75592033	0.380177	0.28	7.71738e-05	TC
w194	1	75102228	76858714	75980471	0.385554	0.25	0.000436673	TC
w240	1	94216818	96087633	95152226	0.269152	0.88	0.0305372	TC
w243	1	95322195	96822835	96072515	0.270612	0.88	0.0109306	TC
w244	1	95704756	97071817	96388287	0.295519	0.75	0.000586802	TC
w245	1	96091167	97419808	96755488	0.390153	0.23	2.47439e-07	TC
w246	1	96322773	97854321	97088547	0.398162	0.2	3.29377e-11	TC
w247	1	96526130	98313182	97419656	0.364245	0.37	0.000743799	TC
w249	1	97081471	98980490	98030981	0.257842	0.92	0.0393861	TC
w284	1	111101240	113158465	112129853	0.28034	0.82	0.0441716	TC
w304	1	118633931	120485782	119559857	0.279186	0.83	0.00721622	TC
w305	1	118982227	120858480	119920354	0.458622	0.05	1.7011e-09	TC
w306	1	119275340	121302138	120288739	0.377485	0.3	7.83252e-06	TC
w307	1	119670997	121736313	120703655	0.41501	0.16	3.28355e-09	TC
w308	1	120074160	122074664	121074412	0.448633	0.07	6.37297e-09	TC
w309	1	120486956	122567824	121527390	0.356886	0.41	4.28524e-07	TC
w310	1	120860619	123022697	121941658	0.362813	0.38	0.00565725	TC
w311	1	121303819	123537853	122420836	0.382778	0.26	1.48089e-05	TC
w312	1	121761931	124071576	122916754	0.350114	0.44	1.9557e-09	TC
w313	1	122080047	124377893	123228970	0.328877	0.57	0.000104468	TC
w314	1	122572410	124809885	123691148	0.429232	0.12	1.06937e-05	TC
w315	1	123028920	125074144	124051532	0.33485	0.53	0.000835998	TC
w316	1	123551277	125523500	124537389	0.257978	0.91	6.32809e-05	TC
w359	1	139248003	140779247	140013625	0.291867	0.77	0.000713598	TC
w381	1	145907293	147580034	146743664	0.298965	0.74	0.000400706	TC
w382	1	146179505	147877770	147028638	0.29029	0.78	0.0055213	TC
w390	1	148886116	150423634	149654875	0.32393	0.6	0.000101338	TC
w463	2	18872666	21009604	19941135	0.314599	0.65	8.45608e-06	TC
w470	2	21659637	23651197	22655417	0.263484	0.9	0.0135263	TC
w505	2	33943355	35856900	34900128	0.242366	0.96	7.40811e-05	TC
w521	2	40494816	42646763	41570790	0.321752	0.61	0.00204175	TC
w522	2	40999771	43057381	42028576	0.446155	0.08	3.27567e-11	TC
w523	2	41406795	43445942	42426369	0.469745	0.04	7.38738e-11	TC
w524	2	41903332	43835612	42869472	0.44732	0.07	5.20767e-09	TC
w543	2	49104566	51530605	50317586	0.365867	0.36	8.34372e-06	TC
w544	2	49673300	51990432	50831866	0.334832	0.53	0.000521006	TC
w545	2	50015382	52458742	51237062	0.367309	0.35	5.62106e-06	TC
w546	2	50554303	52835278	51694791	0.357322	0.4	0.000247863	TC
w605	2	72355505	74101332	73228419	0.322758	0.6	0.00502647	TC
w606	2	72786296	74519732	73653014	0.310633	0.68	0.0174853	TC
w652	2	90556098	92505672	91530885	0.26225	0.9	0.00135636	TC
w653	2	91056372	92734810	91895591	0.47377	0.04	6.00508e-11	TC
w654	2	91626802	93122163	92374483	0.301301	0.73	0.00284994	TC
w659	2	93130406	94402067	93766237	0.329227	0.57	1.79958e-05	TC
w660	2	93465451	94802842	94134147	0.308403	0.69	0.0476382	TC
w661	2	93678085	95191751	94434918	0.416783	0.14	4.1542e-08	TC
w662	2	93915068	95586874	94750971	0.301845	0.72	0.000474967	TC
w700	2	108821519	110879165	109850342	0.278985	0.83	0.000994293	TC
w701	2	109208693	111297418	110253056	0.340734	0.5	0.000205677	TC
w702	2	109632141	111791205	110711673	0.491976	0.02	4.61346e-13	TC
w703	2	110005613	112067568	111036591	0.547986	0.01	3.85683e-21	TC
w704	2	110417118	112405454	111411286	0.506602	0.01	3.42615e-15	TC
w705	2	110884568	112743201	111813885	0.415488	0.15	2.03443e-08	TC
w706	2	111303214	112959374	112131294	0.504753	0.01	2.69468e-13	TC
w707	2	111796238	113188065	112492152	0.448485	0.07	6.13079e-10	TC
w708	2	112071471	113540527	112805999	0.376102	0.3	9.12752e-08	TC
w709	2	112406414	113833334	113119874	0.366675	0.35	0.000126808	TC
w710	2	112748157	114323510	113535834	0.409457	0.18	7.48591e-06	TC
w771	3	572696	2393097	1482897	0.232321	0.98	5.4359e-05	TC
w835	3	24227005	25912486	25069746	0.298868	0.74	0.0104128	TC
w1123	4	15690889	17354714	16522802	0.291249	0.77	0.00965179	TC
w1124	4	16132929	17871041	17001985	0.288058	0.8	0.000436985	TC
w1125	4	16376351	18313376	17344864	0.251383	0.94	0.0140823	TC
w1126	4	16686933	18711571	17699252	0.252887	0.94	0.000119907	TC
w1127	4	16986927	19070721	18028824	0.343681	0.49	0.022008	TC
w1128	4	17361813	19522478	18442146	0.36008	0.39	0.000175842	TC
w1129	4	17878432	19845484	18861958	0.343225	0.49	0.000484611	TC
w1131	4	18718084	20483384	19600734	0.344226	0.48	0.000641452	TC
w1133	4	19525006	21328776	20426891	0.304728	0.71	0.000133945	TC
w1134	4	19846740	21789346	20818043	0.371351	0.33	0.00177291	TC
w1135	4	20141528	22258968	21200248	0.378851	0.29	1.64761e-08	TC
w1184	4	41388528	43795147	42591838	0.386578	0.25	2.58227e-10	TC
w1185	4	41969068	44118854	43043961	0.383441	0.26	0.000878183	TC
w1287	4	82052154	83991475	83021815	0.356111	0.41	0.000268767	TC
w1288	4	82410822	84379708	83395265	0.368132	0.35	0.000274057	TC
w1289	4	82751562	84724941	83738252	0.370716	0.34	1.32744e-07	TC
w1290	4	83158484	85042927	84100706	0.395307	0.21	5.0339e-07	TC
w1291	4	83589422	85378024	84483723	0.324262	0.59	6.2359e-09	TC
w1292	4	83995196	85629921	84812559	0.27689	0.85	0.00256846	TC
w1293	4	84380279	85945329	85162804	0.219902	0.99	0.0404229	TC
w1309	4	90356241	91721326	91038784	0.271993	0.87	5.47462e-06	TC
w1340	4	101211357	102990858	102101108	0.291972	0.77	0.0420292	TC
w1722	6	10135030	11719466	10927248	0.183222	1	0.039992	TC
w1739	6	15738616	17493685	16616151	0.316655	0.64	0.000558375	TC
w1747	6	18530999	20417189	19474094	0.314862	0.65	3.20364e-07	TC
w1748	6	18948199	20797900	19873050	0.365175	0.36	1.40214e-05	TC
w1749	6	19259867	21235926	20247897	0.373286	0.32	6.62135e-08	TC
w1750	6	19581862	21659954	20620908	0.39356	0.22	1.26215e-06	TC
w1751	6	19981701	21909112	20945407	0.343705	0.48	4.02791e-10	TC
w1867	6	63038772	65106907	64072840	0.378206	0.29	7.05042e-08	TC
w1868	6	63347756	65406263	64377010	0.389203	0.24	2.66854e-09	TC
w1869	6	63865875	65797025	64831450	0.470722	0.04	2.53121e-11	TC
w1870	6	64315195	66200566	65257881	0.456011	0.06	7.44233e-13	TC
w1871	6	64747573	66603315	65675444	0.429817	0.12	1.45733e-13	TC
w1872	6	65108309	66997925	66053117	0.346949	0.46	0.000211271	TC
w1873	6	65408468	67392530	66400499	0.376922	0.3	3.04395e-10	TC
w1874	6	65798220	67703900	66751060	0.3766	0.3	1.52636e-10	TC
w1875	6	66202614	68081321	67141968	0.389794	0.23	4.49226e-07	TC
w1876	6	66605824	68404813	67505319	0.402897	0.2	7.84997e-09	TC
w1878	6	67396178	68930500	68163339	0.294308	0.75	0.0268525	TC
w1911	6	80371924	82591359	81481642	0.343641	0.49	0.00040694	TC
w1912	6	80820435	83079554	81949995	0.436375	0.1	8.82199e-11	TC
w1913	6	81270774	83504489	82387632	0.510409	0.01	2.8023e-20	TC
w1914	6	81776142	83952572	82864357	0.434062	0.11	2.32522e-09	TC
w1915	6	82252560	84454533	83353547	0.407253	0.18	3.40177e-09	TC
w1916	6	82592569	85029289	83810929	0.324582	0.59	1.10655e-05	TC
w2110	7	37508154	39260133	38384144	0.354595	0.42	8.114e-06	TC
w2111	7	37765237	39523410	38644324	0.468089	0.05	4.36193e-08	TC
w2112	7	38097136	39856890	38977013	0.403548	0.19	2.79626e-10	TC
w2113	7	38355488	40193425	39274457	0.381892	0.27	3.24686e-07	TC
w2114	7	38817210	40400101	39608656	0.35776	0.4	9.68277e-06	TC
w2120	7	40752901	42885283	41819092	0.37396	0.32	6.84194e-08	TC
w2121	7	41211963	43331792	42271878	0.396779	0.21	1.40659e-09	TC
w2125	7	42889243	44964301	43926772	0.294047	0.76	0.0154359	TC
w2142	7	48814756	51001315	49908036	0.224567	0.99	0.0126203	TC
w2143	7	49048097	51549088	50298593	0.359	0.39	5.06141e-05	TC
w2175	7	60990268	62464717	61727493	0.267008	0.89	0.0318299	TC
w2177	7	61536445	62979722	62258084	0.282957	0.82	0.00476543	TC
w2178	7	61917292	63241714	62579503	0.292644	0.76	1.28163e-05	TC
w2179	7	62199036	63530113	62864575	0.27449	0.86	0.00400755	TC
w2187	7	64730800	66130675	65430738	0.279258	0.83	0.0191652	TC
w2188	7	64971818	66559647	65765733	0.333266	0.54	5.06048e-06	TC
w2189	7	65225749	66962265	66094007	0.324392	0.59	5.75333e-07	TC
w2229	7	80090893	81452864	80771879	0.357126	0.41	0.000206248	TC
w2245	7	85518776	87185288	86352032	0.292985	0.76	0.000707252	TC
w2265	7	93296493	94884107	94090300	0.273248	0.87	0.00571298	TC
w2266	7	93672706	95319434	94496070	0.262397	0.9	0.0199308	TC
w2267	7	93916381	95695523	94805952	0.337306	0.52	0.00013124	TC
w2268	7	94350634	96056633	95203634	0.231405	0.98	0.00627409	TC
w2280	7	98370718	100282725	99326722	0.28544	0.81	0.0189917	TC
w2281	7	98790601	100712428	99751515	0.479084	0.03	1.01494e-12	TC
w2282	7	99175729	101030066	100102898	0.448292	0.07	4.70208e-08	TC
w2283	7	99551972	101394979	100473476	0.503677	0.01	2.34491e-12	TC
w2284	7	99922402	101702384	100812393	0.445172	0.08	8.61566e-15	TC
w2285	7	100285576	102088442	101187009	0.337394	0.52	4.1504e-08	TC
w2287	7	101032266	102809713	101920990	0.321697	0.61	5.69427e-06	TC
w2288	7	101398363	103126979	102262671	0.334582	0.53	9.78521e-05	TC
w2289	7	101703368	103451659	102577514	0.404353	0.19	3.13241e-08	TC
w2290	7	102090531	103857495	102974013	0.475376	0.04	3.06379e-12	TC
w2291	7	102480168	104258582	103369375	0.465428	0.05	1.85989e-13	TC
w2292	7	102817556	104717023	103767290	0.428501	0.13	1.82643e-10	TC
w2352	8	15786710	17432720	16609715	0.435177	0.1	2.39883e-07	TC
w2353	8	16100872	17759361	16930117	0.43174	0.11	1.17229e-12	TC
w2354	8	16438308	18060314	17249311	0.430707	0.12	1.03412e-09	TC
w2355	8	16823426	18436492	17629959	0.327132	0.58	0.00636435	TC
w2361	8	18880699	20853856	19867278	0.340027	0.51	6.05769e-07	TC
w2362	8	19321293	21240369	20280831	0.30466	0.71	5.64843e-05	TC
w2364	8	20234056	22199804	21216930	0.354455	0.42	4.30572e-06	TC
w2365	8	20516469	22865903	21691186	0.332627	0.54	3.60337e-06	TC
w2402	8	34499303	36166745	35333024	0.427449	0.13	5.50535e-06	TC
w2403	8	34841159	36426739	35633949	0.429655	0.12	1.57561e-07	TC
w2404	8	35206696	36730211	35968454	0.402413	0.2	5.26851e-08	TC
w2405	8	35546370	36999145	36272758	0.345085	0.47	1.72777e-06	TC
w2406	8	35890861	37396997	36643929	0.302597	0.72	0.00401351	TC
w2429	8	43812387	45585840	44699114	0.267427	0.89	0.000211797	TC
w2430	8	44114655	45948144	45031400	0.317623	0.63	0.00258188	TC
w2431	8	44553428	46192054	45372741	0.374866	0.31	5.94514e-05	TC
w2432	8	44931401	46599492	45765447	0.294309	0.75	0.000189882	TC
w2508	8	72047661	73851636	72949649	0.22364	0.99	0.0316615	TC
w2514	8	74168959	75847912	75008436	0.246553	0.95	0.000470654	TC
w2562	8	91731625	93745002	92738314	0.222879	0.99	0.0101496	TC
w2615	9	4590578	6723284	5656931	0.372106	0.33	0.00133845	TC
w2616	9	4941083	7116720	6028902	0.413034	0.16	4.1752e-11	TC
w2617	9	5423599	7472038	6447819	0.312968	0.66	0.00176231	TC
w2633	9	11325519	13118623	12222071	0.406383	0.18	3.01727e-07	TC
w2634	9	11586894	13449665	12518280	0.383932	0.26	3.57964e-10	TC
w2635	9	11927500	13945984	12936742	0.364841	0.37	0.00457309	TC
w2636	9	12310722	14363418	13337070	0.327385	0.57	0.00280548	TC
w2637	9	12592655	14760731	13676693	0.31136	0.67	0.00132485	TC
w2638	9	13121791	15073659	14097725	0.346414	0.47	4.466e-08	TC
w2639	9	13453381	15430684	14442033	0.341491	0.49	0.00414103	TC
w2640	9	13958838	15679531	14819185	0.295091	0.75	0.00598962	TC
w2673	9	26423807	28230847	27327327	0.307022	0.7	0.00510847	TC
w2674	9	26921595	28581806	27751701	0.330723	0.56	0.000267982	TC
w2675	9	27299464	28866708	28083086	0.31939	0.62	0.00275451	TC
w2676	9	27613011	29399118	28506065	0.317881	0.63	2.98596e-10	TC
w2677	9	27872557	29745743	28809150	0.287305	0.81	0.0369256	TC
w2687	9	31549336	33051509	32300423	0.337533	0.52	0.000743364	TC
w2688	9	31902343	33458125	32680234	0.301311	0.73	0.000157232	TC
w2689	9	32057424	33876953	32967189	0.329013	0.57	0.00155677	TC
w2690	9	32452092	34225939	33339016	0.408263	0.18	4.56662e-07	TC
w2691	9	32756499	34643920	33700210	0.372173	0.33	0.012288	TC
w2753	9	57264007	59023566	58143787	0.355804	0.42	2.4312e-06	TC
w2754	9	57674730	59366690	58520710	0.326616	0.58	0.000326792	TC
w2756	9	58338595	60145308	59241952	0.351216	0.43	1.26824e-06	TC
w2757	9	58673206	60517421	59595314	0.378727	0.29	1.60427e-06	TC
w2759	9	59384292	61256605	60320449	0.25394	0.93	0.00298211	TC
w2765	9	61609756	63580072	62594914	0.349103	0.44	3.53234e-06	TC
w2771	9	63985878	65588258	64787068	0.307728	0.69	1.86572e-06	TC
w2772	9	64380615	66035904	65208260	0.380745	0.27	0.00775888	TC
w2773	9	64747160	66290645	65518903	0.391049	0.23	1.16565e-10	TC
w2775	9	65266670	67105001	66185836	0.345228	0.47	0.0073238	TC
w2776	9	65592676	67457046	66524861	0.322231	0.61	0.039564	TC
w2777	9	66036771	67834471	66935621	0.324291	0.59	0.00080895	TC
w2778	9	66293038	68271457	67282248	0.290373	0.78	0.0436937	TC
w2779	9	66606626	68667156	67636891	0.371314	0.34	0.00223585	TC
w2780	9	67105637	69027963	68066800	0.290039	0.79	0.000206702	TC
w2792	9	72023235	73854466	72938851	0.317571	0.63	0.0295837	TC
w2793	9	72418284	74297763	73358024	0.302426	0.72	0.0201847	TC
w2794	9	72754307	74647338	73700823	0.306513	0.7	4.03695e-05	TC
w2799	9	74650025	76470355	75560190	0.265535	0.89	0.00184507	TC
w2800	9	75041575	76868718	75955147	0.331591	0.55	0.0179106	TC
w2809	9	78930269	80637950	79784110	0.346978	0.46	0.000782364	TC
w2810	9	79404706	81055351	80230029	0.334271	0.54	1.22825e-05	TC
w2811	9	79781952	81423256	80602604	0.347499	0.46	0.00231722	TC
w2812	9	80063525	81745085	80904305	0.371736	0.33	0.000146279	TC
w2813	9	80357230	82074515	81215873	0.351949	0.43	2.43749e-07	TC
w2814	9	80645158	82369475	81507317	0.270245	0.88	0.00153759	TC
w2815	9	81061702	82662978	81862340	0.338347	0.51	1.68507e-05	TC
w2816	9	81426520	82940113	82183317	0.340528	0.51	2.47416e-05	TC
w2817	9	81750541	83326268	82538405	0.319998	0.62	0.00489552	TC
w2845	9	91372226	93090959	92231593	0.241658	0.96	0.0412009	TC
w2922	10	13188504	15133355	14160930	0.278161	0.84	0.00211496	TC
w2923	10	13631918	15362242	14497080	0.374874	0.31	0.0115492	TC
w2924	10	13967085	15631152	14799119	0.380662	0.28	0.000181501	TC
w2925	10	14381394	15948401	15164898	0.469625	0.04	3.24044e-13	TC
w2926	10	14680780	16314374	15497577	0.405105	0.19	1.45534e-09	TC
w2927	10	15137283	16598773	15868028	0.323808	0.6	0.00123854	TC
w2946	10	21819041	26117936	23968489	0.275761	0.85	0.0298457	TC
w2947	10	22182506	26443710	24313108	0.310733	0.68	0.00107157	TC
w2948	10	22394315	26762165	24578240	0.388312	0.24	8.51529e-06	TC
w2949	10	25200580	27022665	26111623	0.41675	0.15	8.45021e-08	TC
w2950	10	25840263	27280644	26560454	0.289194	0.79	0.0260421	TC
w3068	10	73741820	75715870	74728845	0.309652	0.69	5.44382e-05	TC
w3083	10	79688954	81603429	80646192	0.394776	0.21	9.20061e-09	TC
w3084	10	80155897	81944007	81049952	0.429849	0.12	1.08187e-11	TC
w3085	10	80519752	82380577	81450165	0.500591	0.02	1.57288e-14	TC
w3086	10	80788020	82807186	81797603	0.426377	0.14	0.0030619	TC
w3087	10	81147906	83135608	82141757	0.419496	0.14	8.62403e-12	TC
w3088	10	81606751	83563519	82585135	0.325661	0.58	0.00401857	TC
w3104	10	87639787	89103453	88371620	0.247703	0.95	0.0443919	TC
w3105	10	87946427	89407246	88676837	0.352599	0.42	0.000127499	TC
w3106	10	88335464	89652478	88993971	0.324507	0.59	0.0199578	TC
w3327	11	68739090	70170259	69454675	0.443621	0.09	1.53378e-11	TC
w3328	11	69019875	70363304	69691590	0.545188	0.01	6.91733e-14	TC
w3329	11	69231696	70569192	69900444	0.447231	0.08	2.81999e-11	TC
w3330	11	69554436	70896399	70225418	0.485709	0.03	7.49736e-15	TC
w3331	11	69935375	71320923	70628149	0.395687	0.21	9.65011e-08	TC
w3334	11	70569764	72791886	71680825	0.358224	0.39	1.07654e-06	TC
w3335	11	70900876	73048394	71974635	0.373706	0.32	0.000875013	TC
w3336	11	71331894	73348705	72340300	0.320693	0.62	0.00342893	TC
w3337	11	71888513	73853990	72871252	0.279499	0.82	0.0077713	TC
w3339	11	72798380	74684156	73741268	0.362233	0.38	2.84122e-05	TC
w3340	11	73053087	75181813	74117450	0.358016	0.4	3.35535e-05	TC
w3341	11	73351953	75448082	74400018	0.467363	0.05	2.79961e-12	TC
w3342	11	73859337	75768993	74814165	0.475547	0.03	7.49429e-13	TC
w3343	11	74188107	76011388	75099748	0.452823	0.06	2.13677e-11	TC
w3344	11	74685359	76463606	75574483	0.343994	0.48	0.00385598	TC
w3381	11	88200562	89973167	89086865	0.319032	0.62	6.77287e-05	TC
w3382	11	88661630	90274516	89468073	0.294113	0.76	0.00576723	TC
w3429	12	90415	2099322	1094869	0.360415	0.39	0.00740456	TC
w3430	12	826580	2344649	1585615	0.313972	0.66	0.000664634	TC
w3431	12	1146901	2553950	1850426	0.347763	0.45	6.28093e-10	TC
w3432	12	1435136	2792815	2113976	0.344996	0.48	3.77423e-08	TC
w3434	12	2104015	3578244	2841130	0.291714	0.77	0.0266886	TC
w3435	12	2348695	4015819	3182257	0.299919	0.74	0.0266081	TC
w3438	12	3149549	5202360	4175955	0.283746	0.81	0.0212077	TC
w3439	12	3584660	5738408	4661534	0.207746	0.99	0.0273778	TC
w3443	12	5209553	7317241	6263397	0.274181	0.86	0.000299257	TC
w3504	12	27061735	29011823	28036779	0.259122	0.91	0.00708438	TC
w3505	12	27377754	29508698	28443226	0.268375	0.88	0.00159375	TC
w3539	12	42034806	44604144	43319475	0.322143	0.61	0.0117487	TC
w3540	12	42666080	45025575	43845828	0.38625	0.25	1.55769e-05	TC
w3541	12	43157191	45428814	44293003	0.357203	0.41	0.000451268	TC
w3542	12	43698277	45856691	44777484	0.407354	0.18	2.59827e-06	TC
w3543	12	44171863	46371562	45271713	0.489532	0.03	4.9127e-13	TC
w3544	12	44605303	46837571	45721437	0.379187	0.28	2.86054e-07	TC
w3669	13	6347639	8172718	7260179	0.315215	0.65	0.000343525	TC
w3670	13	6705573	8563924	7634749	0.412593	0.16	7.54221e-11	TC
w3671	13	7027592	8905101	7966347	0.411975	0.17	3.49292e-08	TC
w3672	13	7411141	9236197	8323669	0.404162	0.19	4.12512e-11	TC
w3673	13	7752083	9550333	8651208	0.363257	0.37	5.83276e-08	TC
w3674	13	8175348	9878840	9027094	0.390366	0.23	4.89326e-06	TC
w3868	14	4182586	5589443	4886015	0.287931	0.8	0.000311825	TC
w3972	14	40955390	43114159	42034775	0.278971	0.84	0.0011631	TC
w3973	14	41452548	43551152	42501850	0.272863	0.87	0.00531583	TC
w3974	14	41853787	43947723	42900755	0.291196	0.77	0.0111342	TC
w3975	14	42242831	44302431	43272631	0.235461	0.97	0.0224997	TC
w3990	14	48001863	49827480	48914672	0.302045	0.72	0.0010464	TC
w3992	14	48722984	50864068	49793526	0.303976	0.71	0.0049943	TC
w4140	15	26378334	28262148	27320241	0.315035	0.65	0.000264629	TC
w4141	15	26788805	28601269	27695037	0.36185	0.38	5.21589e-08	TC
w4156	15	32204516	34103355	33153936	0.34762	0.45	2.30455e-05	TC
w4157	15	32702561	34366762	33534662	0.371833	0.33	9.05614e-06	TC
w4158	15	33122371	34682947	33902659	0.41246	0.16	5.63115e-07	TC
w4159	15	33450107	34866944	34158526	0.383052	0.26	3.65978e-06	TC
w4160	15	33810339	35145854	34478097	0.337662	0.52	0.0017092	TC
w4162	15	34372821	36151444	35262133	0.235755	0.97	0.0207319	TC
w4173	15	38242571	40091158	39166865	0.29005	0.78	6.87072e-06	TC
w4174	15	38597890	40576923	39587407	0.366071	0.36	4.83759e-06	TC
w4175	15	38847374	40949761	39898568	0.322573	0.6	0.0312254	TC
w4187	15	43081528	44715120	43898324	0.275521	0.85	0.00267443	TC
w4188	15	43438428	44984389	44211409	0.299976	0.73	0.00355473	TC
w4189	15	43782926	45197218	44490072	0.30153	0.73	2.31131e-06	TC
w4190	15	44177169	45437314	44807242	0.338462	0.51	0.00857933	TC
w4191	15	44447092	45846619	45146856	0.330667	0.56	0.0345388	TC
w4192	15	44717245	46502520	45609883	0.394465	0.22	6.8718e-08	TC
w4193	15	44985868	46852906	45919387	0.374416	0.32	1.12881e-05	TC
w4201	15	48080609	51075359	49577984	0.264227	0.89	0.00233894	TC
w4202	15	48357609	51534139	49945874	0.370169	0.34	0.0152358	TC
w4203	15	49465469	51858666	50662068	0.36527	0.36	0.00252912	TC
w4208	15	51859597	53780778	52820188	0.24396	0.96	0.0121613	TC
w4272	15	75156969	76680486	75918728	0.25806	0.91	0.0317218	TC
w4273	15	75471414	77200789	76336102	0.34563	0.47	1.3593e-07	TC
w4274	15	75673835	77532464	76603150	0.330995	0.56	0.000139799	TC
w4275	15	76080638	77845343	76962991	0.320489	0.62	0.0163662	TC
w4360	16	28601786	30348202	29474994	0.393682	0.22	5.50611e-09	TC
w4361	16	28901422	30786888	29844155	0.49848	0.02	4.82339e-16	TC
w4362	16	29228009	31043662	30135836	0.5096	0.01	2.62816e-14	TC
w4363	16	29659079	31448672	30553876	0.492373	0.02	1.50765e-16	TC
w4364	16	29937482	31752243	30844863	0.415578	0.15	5.52689e-09	TC
w4375	16	33682268	35394956	34538612	0.360995	0.38	6.11157e-10	TC
w4376	16	34063645	35792938	34928292	0.334986	0.53	0.000122062	TC
w4377	16	34346072	36196148	35271110	0.26607	0.89	0.021679	TC
w4422	16	52404714	54000657	53202686	0.297078	0.75	0.000305805	TC
w4444	16	60138255	62100042	61119149	0.340568	0.5	6.16569e-06	TC
w4445	16	60519466	62376835	61448151	0.384564	0.26	2.40828e-06	TC
w4446	16	60951318	62713773	61832546	0.401476	0.2	0.00010686	TC
w4447	16	61370901	62988147	62179524	0.329431	0.56	0.00771529	TC
w4448	16	61740739	63285287	62513013	0.277128	0.85	0.00426204	TC
w4458	16	64892539	66754719	65823629	0.287871	0.8	0.000340296	TC
w4459	16	65161201	67089156	66125179	0.411761	0.17	2.9144e-11	TC
w4460	16	65507342	67419401	66463372	0.389289	0.24	2.64171e-08	TC
w4461	16	65962625	67674045	66818335	0.381102	0.27	0.00025391	TC
w4462	16	66376018	67985879	67180949	0.312792	0.66	5.75546e-05	TC
w4539	17	14238588	15759783	14999186	0.274436	0.86	0.0154774	TC
w4549	17	17555649	19251780	18403715	0.411216	0.17	3.76362e-09	TC
w4550	17	17864162	19543044	18703603	0.427553	0.13	2.11878e-10	TC
w4551	17	18244047	20021130	19132589	0.437514	0.1	5.99423e-07	TC
w4552	17	18701869	20349888	19525879	0.331596	0.55	0.010394	TC
w4555	17	19544304	21513525	20528915	0.263825	0.9	2.43834e-05	TC
w4556	17	20021889	21934464	20978177	0.269675	0.88	5.3526e-06	TC
w4558	17	20695476	22752114	21723795	0.403084	0.19	4.66326e-07	TC
w4559	17	21187498	23108726	22148112	0.356587	0.41	1.43937e-06	TC
w4599	17	37352761	39276948	38314855	0.293212	0.76	0.00176278	TC
w4765	18	23013691	24592412	23803052	0.289871	0.79	0.00655277	TC
w4766	18	23308929	24917594	24113262	0.277301	0.84	0.0210269	TC
w4779	18	27449697	29371142	28410420	0.303186	0.72	0.0122593	TC
w4780	18	27785264	29683122	28734193	0.262807	0.9	0.00975028	TC
w4781	18	28128298	30111514	29119906	0.307014	0.7	0.0067935	TC
w4782	18	28478679	30547049	29512864	0.332947	0.54	2.69837e-06	TC
w4783	18	28908736	31161073	30034905	0.452766	0.06	6.25306e-09	TC
w4791	18	32306692	33912139	33109416	0.375455	0.31	4.92409e-08	TC
w4792	18	32725661	34241325	33483493	0.23553	0.97	0.0255994	TC
w4798	18	34684626	37153759	35919193	0.309685	0.68	0.000150313	TC
w4799	18	35206050	37608467	36407259	0.331859	0.55	0.00572495	TC
w4800	18	35753058	37907874	36830466	0.27087	0.87	0.000428898	TC
w4801	18	36065718	38245694	37155706	0.198961	1	0.046313	TC
w4822	18	43961148	46286902	45124025	0.241577	0.97	0.00153186	TC
w4868	19	54106	2648818	1351462	0.285425	0.81	0.00786519	TC
w4870	19	1271447	3676482	2473965	0.27354	0.86	0.0497915	TC
w4872	19	2133723	4507032	3320378	0.315496	0.64	0.00243111	TC
w4874	19	3190823	5244598	4217711	0.257564	0.92	0.0303109	TC
w4875	19	3678919	5618610	4648765	0.246826	0.95	0.0218334	TC
w4969	19	37911710	40663029	39287370	0.338848	0.51	0.000290454	TC
w4977	19	41781705	44318368	43050037	0.393522	0.22	6.34469e-09	TC
w4978	19	42112298	44592224	43352261	0.478267	0.03	2.13768e-12	TC
w4979	19	42561369	45029508	43795439	0.493312	0.02	1.34119e-18	TC
w4980	19	43410277	45384052	44397165	0.350836	0.44	5.55279e-09	TC
w5068	20	12684298	15020624	13852461	0.235785	0.97	0.0127058	TC
w5071	20	13753739	16299557	15026648	0.385627	0.25	2.93218e-10	TC
w5072	20	14249019	16509046	15379033	0.437603	0.1	8.78881e-07	TC
w5073	20	15037175	16918012	15977594	0.370713	0.34	2.55952e-07	TC
w5074	20	15557271	17271181	16414226	0.370625	0.34	3.79345e-05	TC
w5075	20	15873133	17611751	16742442	0.352485	0.43	2.61241e-07	TC
w5087	20	20144145	21835265	20989705	0.410697	0.17	1.50211e-08	TC
w5088	20	20570387	22188487	21379437	0.277769	0.84	0.00738051	TC
w5101	20	24992716	27210108	26101412	0.341393	0.5	0.000644245	TC
w5103	20	25941017	28022989	26982003	0.331413	0.55	9.50486e-05	TC
w5104	20	26332917	28381369	27357143	0.335688	0.53	0.00348405	TC
w5105	20	26819224	28804426	27811825	0.377725	0.29	0.000421984	TC
w5178	20	57449176	58755712	58102444	0.256657	0.92	0.0265073	TC
w5200	20	63961345	65387027	64674186	0.315365	0.65	1.95578e-05	TC
w5201	20	64160905	65601407	64881156	0.454559	0.06	6.26048e-11	TC
w5202	20	64423494	65960380	65191937	0.455188	0.06	3.04445e-10	TC
w5203	20	64919976	66244759	65582368	0.436435	0.1	9.0983e-13	TC
w5204	20	65157861	66626130	65891996	0.361695	0.38	1.13796e-07	TC
w5335	21	44166542	45900970	45033756	0.253799	0.93	0.0187004	TC
w5338	21	44940367	47290849	46115608	0.251259	0.94	0.0159204	TC
w5339	21	45427260	47549964	46488612	0.311011	0.68	8.98177e-05	TC
w5398	21	66611787	68620389	67616088	0.231526	0.98	0.0118	TC
w5431	22	11119662	12912184	12015923	0.312558	0.67	2.36883e-06	TC
w5432	22	11416862	13255422	12336142	0.389509	0.24	1.06211e-05	TC
w5445	22	16622257	18553769	17588013	0.290467	0.78	0.0214463	TC
w5467	22	24832089	27228667	26030378	0.260566	0.91	0.00440897	TC
w5468	22	25214716	27465671	26340194	0.288166	0.8	0.0461	TC
w5469	22	25776319	27758327	26767323	0.364406	0.37	1.38385e-06	TC
w5470	22	26209491	28145382	27177437	0.347602	0.46	0.00288527	TC
w5475	22	28146989	30277113	29212051	0.357274	0.4	0.000679455	TC
w5476	22	28457317	30667844	29562581	0.427437	0.13	8.13033e-14	TC
w5477	22	28842881	31190871	30016876	0.381502	0.27	0.0100416	TC
w5478	22	29313896	31710006	30511951	0.289295	0.79	0.0113887	TC
w5479	22	29716757	32075864	30896311	0.279273	0.83	0.000138469	TC
w5535	22	50682751	52824671	51753711	0.331912	0.55	7.04258e-05	TC
w5546	22	54757459	56281004	55519232	0.307827	0.69	2.12349e-07	TC
w5547	22	55070290	56485011	55777651	0.257491	0.92	0.00095131	TC
w5589	23	12266490	14189420	13227955	0.244895	0.96	0.0129707	TC
w5590	23	12700290	14540848	13620569	0.375349	0.31	1.10937e-06	TC
w5592	23	13389693	15117385	14253539	0.254161	0.92	0.0151558	TC
w5680	23	45892943	47763115	46828029	0.249761	0.95	0.0335372	TC
w5682	23	46577572	48587827	47582700	0.341086	0.5	0.00050973	TC
w5683	23	46969541	48853434	47911488	0.25386	0.93	0.0214991	TC
w5693	24	74029	2007677	1040853	0.367829	0.35	0.000643727	TC
w5694	24	622549	2328493	1475521	0.395187	0.21	4.30643e-06	TC
w5695	24	1060128	2766149	1913139	0.416157	0.15	2.90329e-05	TC
w5696	24	1332529	3104175	2218352	0.360309	0.39	5.14664e-06	TC
w5856	25	50677	2200396	1125537	0.343945	0.48	9.86004e-08	TC
w5889	25	11654222	13376442	12515332	0.252347	0.94	0.0200875	TC
w5890	25	11885523	13699771	12792647	0.338291	0.52	2.75163e-06	TC
w5891	25	12176935	14051638	13114287	0.350372	0.44	0.0125423	TC
w5892	25	12514860	14347340	13431100	0.346609	0.47	0.00276268	TC
w5893	25	12959724	14673587	13816656	0.364658	0.37	5.00495e-06	TC
w5924	25	24467375	26548314	25507845	0.326241	0.58	0.000644858	TC
w5925	25	24760538	27159249	25959894	0.322346	0.6	2.29871e-05	TC
w5926	25	25163991	27545503	26354747	0.277282	0.84	0.00990854	TC
w5927	25	25516735	27919322	26718029	0.316061	0.64	8.7077e-05	TC
w5937	25	29869456	31827682	30848569	0.251715	0.94	0.00150491	TC
w5938	25	30188316	32092905	31140611	0.260482	0.91	0.00131534	TC
w6062	26	38036138	39980922	39008530	0.230119	0.98	0.00600982	TC
w6086	26	45946788	47221595	46584192	0.357478	0.4	6.8695e-07	TC
w6087	26	46203234	47629348	46916291	0.307383	0.69	0.00437846	TC
w6100	27	731155	2490759	1610957	0.289098	0.79	0.0133949	TC
w6148	27	19571733	21508893	20540313	0.290488	0.78	0.0204068	TC
w6149	27	19896095	21861391	20878743	0.316817	0.64	2.31354e-05	TC
w6150	27	20282684	22322962	21302823	0.319024	0.63	0.00267574	TC
w6151	27	20675553	22813974	21744764	0.341398	0.5	1.68266e-05	TC
w6165	27	26326646	28338333	27332490	0.375643	0.31	1.61087e-07	TC
w6166	27	26660385	28760903	27710644	0.314436	0.66	0.000640111	TC
w6190	27	35601603	37193982	36397793	0.305835	0.7	0.00261799	TC
w6193	27	36401293	38108697	37254995	0.283792	0.81	0.0101562	TC
w6195	27	37196334	38590677	37893506	0.303416	0.71	0.00295128	TC
w6197	27	37711389	39211353	38461371	0.311857	0.67	8.46502e-08	TC
w6198	27	38114822	39562723	38838773	0.352142	0.43	1.03023e-05	TC
w6200	27	38594471	40284421	39439446	0.328119	0.57	0.00110407	TC
w6201	27	38872147	40683020	39777584	0.37864	0.29	1.55217e-05	TC
w6202	27	39215586	41060336	40137961	0.439982	0.09	1.07535e-08	TC
w6203	27	39564142	41473794	40518968	0.381034	0.27	2.00568e-05	TC
w6204	27	39863996	41852863	40858430	0.39099	0.23	3.3649e-11	TC
w6205	27	40286442	42344624	41315533	0.350516	0.44	0.00668877	TC
w6294	28	34299991	36121274	35210633	0.27665	0.85	5.43936e-05	TC
w6295	28	34674575	36529130	35601853	0.330428	0.56	0.0052278	TC
w6296	28	35008632	36857977	35933305	0.326143	0.58	0.00478879	TC
w6299	28	36126674	37721207	36923941	0.283151	0.82	0.00107158	TC
w6300	28	36533641	38073048	37303345	0.279127	0.83	0.000963453	TC
w6312	28	40506995	41793986	41150491	0.41942	0.14	5.24636e-09	TC
w6313	28	40665008	42099498	41382253	0.433466	0.11	9.86817e-16	TC
w6314	28	40857958	42418027	41637993	0.38847	0.24	5.05164e-06	TC
w6326	29	349575	2598374	1473975	0.29857	0.74	0.0053387	TC
w6334	29	3762622	6133610	4948116	0.305334	0.71	7.93335e-07	TC
w6335	29	4070495	6490425	5280460	0.385359	0.25	7.49369e-06	TC
w6336	29	4439919	6789669	5614794	0.446829	0.08	5.27885e-11	TC
w6337	29	4931277	7159836	6045557	0.332823	0.54	1.56596e-05	TC
w6338	29	5184048	7434169	6309109	0.348501	0.45	5.47946e-06	TC
w6339	29	6141419	7817293	6979356	0.318299	0.63	0.031567	TC
w6340	29	6498950	8151772	7325361	0.380683	0.28	2.64521e-06	TC
w6350	29	9703788	11642767	10673278	0.314389	0.66	0.0042319	TC
w6351	29	10249196	11869413	11059305	0.432966	0.11	5.99987e-05	TC
w6352	29	10624106	12047649	11335878	0.415813	0.15	2.67124e-10	TC
w6353	29	10931561	12320778	11626170	0.379092	0.28	4.00347e-10	TC
w6354	29	11268886	12684639	11976763	0.281672	0.82	0.0249056	TC
w6355	29	11645494	13144977	12395236	0.241852	0.96	0.021579	TC
w6470	30	7589713	9151142	8370428	0.31628	0.64	2.8995e-05	TC
w6471	30	7814061	9552431	8683246	0.349022	0.45	0.000655993	TC
w6474	30	8878213	10902079	9890146	0.270714	0.87	0.0467933	TC
w6475	30	9154116	11338796	10246456	0.372969	0.32	0.000363419	TC
w6477	30	10072803	12588389	11330596	0.414371	0.16	2.24887e-09	TC
w6478	30	10401010	13117299	11759155	0.424053	0.14	2.55219e-07	TC
w6479	30	10905056	13419955	12162506	0.443182	0.09	1.0838e-11	TC
w6481	30	12033578	14031585	13032582	0.35335	0.42	9.43736e-08	TC
w6482	30	12590418	14612105	13601262	0.377198	0.3	4.20081e-06	TC
w6483	30	13119771	14904718	14012245	0.307381	0.7	0.00102216	TC
w6559	30	52548620	54512690	53530655	0.190018	1	0.0334957	TC
w6562	30	53920545	55969337	54944941	0.245133	0.95	0.00182382	TC
w6589	30	64075994	67117670	65596832	0.437902	0.09	2.21862e-10	TC
w6590	30	65028801	67737817	66383309	0.351567	0.43	0.00252469	TC
w6591	30	65648319	68394019	67021169	0.393117	0.22	1.24602e-08	TC
w6592	30	66170361	68986054	67578208	0.43807	0.09	6.71701e-09	TC
w6593	30	66624210	69622160	68123185	0.617587	0.01	4.63064e-24	TC
w6659	30	104998137	106528631	105763384	0.311518	0.67	0.000434816	TC
					0.345567

## Sheet: IGF1c vs IGF1b_BB_Driver
Table S16. The number of windows, chromosome number (Chr), chromosome coordinates (Start, End, and Midpoint), correlation estimates and rank value for driver regions in Brahman (BB) population for IGF1c vs IGF1b
	IGF1, serum levels of insulin growth hormone (measured in bulls, IGF1b, or cows, IGF1c); BB, Brahman. Significant windows were set at Bonferroni corrected p value <0.05
Window	Chr	Start	End	Midpoint	Correlation estimate	Rank value	p_value	Breed
w2	1	1117674	3144779	2131227	0.371005	0.52	1.28725e-08	BB
w3	1	1657620	3426355	2541988	0.381215	0.48	8.35522e-08	BB
w4	1	2076521	3715936	2896229	0.362766	0.55	4.86901e-06	BB
w5	1	2404092	4117406	3260749	0.288874	0.82	0.0120275	BB
w7	1	3147141	4768264	3957703	0.288144	0.83	0.000391353	BB
w8	1	3430450	5505791	4468121	0.338656	0.63	0.0102762	BB
w9	1	3716490	5824824	4770657	0.327143	0.68	1.16223e-06	BB
w10	1	4121215	6207793	5164504	0.403249	0.4	0.000301865	BB
w14	1	5834595	7727784	6781190	0.257972	0.92	0.0095268	BB
w21	1	8839413	10790696	9815055	0.25152	0.94	0.000776706	BB
w22	1	9403159	11285320	10344240	0.376629	0.5	4.28453e-12	BB
w23	1	9872044	11870772	10871408	0.403566	0.4	1.91065e-05	BB
w24	1	10172746	12381262	11277004	0.416692	0.35	8.25225e-09	BB
w25	1	10501157	12905387	11703272	0.49486	0.18	1.63838e-14	BB
w26	1	10793076	13288892	12040984	0.421481	0.34	7.75366e-08	BB
w27	1	11290172	13806862	12548517	0.383232	0.47	5.61493e-08	BB
w28	1	11877763	14340365	13109064	0.410989	0.38	2.93993e-06	BB
w29	1	12384124	14879081	13631603	0.337762	0.64	7.17336e-08	BB
w30	1	12906424	15356829	14131627	0.315093	0.72	1.30598e-05	BB
w32	1	13810946	16125949	14968448	0.400863	0.41	1.45805e-06	BB
w33	1	14342100	16648005	15495053	0.318397	0.71	2.70825e-07	BB
w35	1	15362087	17630258	16496173	0.241661	0.96	0.0128207	BB
w36	1	15699132	18134138	16916635	0.245792	0.95	8.75164e-07	BB
w53	1	23687874	26125634	24906754	0.379663	0.49	2.08941e-08	BB
w54	1	24206401	26537906	25372154	0.329781	0.67	0.0095397	BB
w55	1	24587185	26803778	25695482	0.345742	0.61	9.14367e-05	BB
w56	1	25033972	27107796	26070884	0.37882	0.5	2.43901e-08	BB
w57	1	25512928	27452998	26482963	0.355001	0.58	5.35276e-06	BB
w58	1	26131090	27802231	26966661	0.268584	0.89	0.00494136	BB
w59	1	26538432	28194419	27366426	0.392699	0.44	9.20035e-10	BB
w60	1	26805233	28789243	27797238	0.352667	0.58	8.25738e-06	BB
w67	1	29555484	32502682	31029083	0.305159	0.76	0.0018316	BB
w69	1	30656578	33626027	32141303	0.280215	0.85	0.00120771	BB
w78	1	35510839	37983941	36747390	0.224686	0.98	0.00538332	BB
w158	1	72515294	75216168	73865731	0.257999	0.92	0.0182672	BB
w159	1	73088834	75581179	74335007	0.22524	0.98	0.0264962	BB
w172	1	79290900	81854577	80572739	0.305811	0.76	0.0134464	BB
w173	1	79760684	82390785	81075735	0.336172	0.65	5.239e-06	BB
w174	1	80287686	82838702	81563194	0.455008	0.26	2.09319e-12	BB
w175	1	80816596	83522052	82169324	0.359952	0.56	8.10672e-06	BB
w176	1	81383593	84160531	82772062	0.331048	0.67	0.0100176	BB
w180	1	83541324	86325192	84933258	0.47826	0.21	2.19986e-12	BB
w181	1	84170791	86836561	85503676	0.478919	0.21	3.04601e-14	BB
w182	1	84680569	87362802	86021686	0.309005	0.74	0.00187878	BB
w183	1	85130568	87847124	86488846	0.345689	0.61	0.000199483	BB
w232	1	108390815	110891497	109641156	0.240217	0.96	0.0284486	BB
w260	1	121273813	123865143	122569478	0.365244	0.54	2.33523e-05	BB
w261	1	121843248	124280243	123061746	0.359099	0.56	1.40548e-05	BB
w304	1	140622427	142154525	141388476	0.313459	0.73	0.00474505	BB
w305	1	140875503	142530263	141702883	0.301966	0.78	0.000288142	BB
w306	1	141310711	142827211	142068961	0.247712	0.95	0.0022549	BB
w330	1	149654639	151342869	150498754	0.358913	0.56	5.64469e-05	BB
w331	1	150070246	151645896	150858071	0.330011	0.67	0.00713955	BB
w332	1	150406999	152026417	151216708	0.423309	0.33	9.32132e-08	BB
w333	1	150686216	152267129	151476673	0.443099	0.29	1.50667e-10	BB
w334	1	151037031	152651910	151844471	0.347104	0.6	0.000387446	BB
w335	1	151343633	153111206	152227420	0.383918	0.47	1.02356e-06	BB
w336	1	151647634	153462390	152555012	0.420008	0.34	1.45925e-09	BB
w337	1	152028569	153797567	152913068	0.464767	0.24	1.62198e-12	BB
w338	1	152269998	154097966	153183982	0.474207	0.22	1.24567e-09	BB
w339	1	152652787	154528103	153590445	0.49884	0.17	8.41873e-14	BB
w340	1	153112422	154851885	153982154	0.470419	0.23	2.00071e-10	BB
w341	1	153463918	155230188	154347053	0.501355	0.17	7.28246e-13	BB
w342	1	153798507	155590749	154694628	0.436456	0.3	6.36261e-10	BB
w343	1	154102242	155838061	154970152	0.323273	0.69	0.000171764	BB
w344	1	154529305	156116231	155322768	0.463508	0.24	2.83445e-12	BB
w345	1	154856966	156457586	155657276	0.456998	0.26	2.7537e-11	BB
w346	1	155231132	156797115	156014124	0.509804	0.15	9.73129e-09	BB
w347	1	155591710	157160634	156376172	0.544272	0.11	2.64791e-20	BB
w354	2	2780044	4655242	3717643	0.259133	0.92	0.00501999	BB
w383	2	15189258	17570662	16379960	0.273239	0.87	0.0371826	BB
w384	2	15522559	18012804	16767682	0.360191	0.55	1.29376e-08	BB
w394	2	20106896	22551147	21329022	0.293861	0.81	3.22511e-05	BB
w395	2	20539504	23056818	21798161	0.278998	0.86	8.62518e-06	BB
w396	2	21158167	23493382	22325775	0.412953	0.37	9.45795e-08	BB
w397	2	21550249	23726353	22638301	0.528952	0.12	3.43071e-13	BB
w398	2	21928150	24145008	23036579	0.504017	0.16	3.74266e-16	BB
w399	2	22552338	24494892	23523615	0.459173	0.25	1.43607e-14	BB
w400	2	23058753	25017516	24038135	0.337597	0.64	6.34423e-07	BB
w430	2	34700670	37052105	35876388	0.299609	0.79	7.95621e-06	BB
w431	2	35270957	37564114	36417536	0.317223	0.72	5.43785e-06	BB
w432	2	35749763	38169296	36959530	0.354596	0.58	7.35124e-05	BB
w433	2	36197484	38435225	37316355	0.490063	0.19	9.22332e-16	BB
w434	2	36552787	38931648	37742218	0.500626	0.17	7.44372e-15	BB
w435	2	37055736	39222007	38138872	0.441024	0.3	1.21514e-09	BB
w436	2	37565865	39664237	38615051	0.485429	0.2	7.47577e-12	BB
w437	2	38172559	40186303	39179431	0.51678	0.14	3.48488e-13	BB
w438	2	38440083	40630707	39535395	0.444917	0.29	2.79428e-09	BB
w439	2	38935241	41196611	40065926	0.284414	0.84	0.00813171	BB
w459	2	48045209	50474475	49259842	0.296221	0.8	0.00879955	BB
w460	2	48481452	51234734	49858093	0.379121	0.49	8.14412e-08	BB
w461	2	48993143	51851886	50422515	0.474104	0.22	1.72023e-11	BB
w462	2	49479744	52426961	50953353	0.512696	0.15	9.57072e-22	BB
w463	2	49934696	52837393	51386045	0.598437	0.06	1.08726e-19	BB
w464	2	50482169	53235932	51859051	0.603687	0.06	4.64729e-18	BB
w465	2	51235463	53738586	52487025	0.561962	0.09	2.52915e-19	BB
w466	2	51858192	54290121	53074157	0.590851	0.07	2.24025e-27	BB
w467	2	52430803	54818904	53624854	0.533267	0.12	2.50577e-20	BB
w468	2	52842269	55106469	53974369	0.560934	0.09	5.01481e-22	BB
w469	2	53238882	55464982	54351932	0.562899	0.08	8.02983e-23	BB
w470	2	53739816	56049397	54894607	0.472496	0.23	2.38763e-15	BB
w471	2	54293801	56472108	55382955	0.519011	0.13	2.80659e-14	BB
w472	2	54823037	56847284	55835161	0.611457	0.05	8.90618e-29	BB
w473	2	55107289	57410691	56258990	0.568362	0.08	2.93228e-19	BB
w474	2	55466028	57756238	56611133	0.484688	0.2	4.87827e-11	BB
w475	2	56053543	58197237	57125390	0.540479	0.11	5.10976e-21	BB
w476	2	56472634	58455343	57463989	0.373048	0.52	7.29784e-05	BB
w477	2	56853586	58848985	57851286	0.336769	0.64	0.000840758	BB
w479	2	57761355	59667596	58714476	0.363331	0.55	4.70216e-07	BB
w480	2	58201321	59934225	59067773	0.447804	0.28	9.50514e-08	BB
w481	2	58459148	60162615	59310882	0.46251	0.24	7.32553e-11	BB
w482	2	58851171	60454490	59652831	0.304632	0.76	0.000112947	BB
w494	2	63041075	65228860	64134968	0.339154	0.63	1.67649e-11	BB
w495	2	63589397	65916170	64752784	0.385703	0.46	6.47523e-08	BB
w496	2	64219336	66312608	65265972	0.464709	0.24	3.00713e-10	BB
w497	2	64667974	66792898	65730436	0.422863	0.33	9.00475e-08	BB
w498	2	65011232	67229342	66120287	0.449502	0.28	0.000203173	BB
w499	2	65230333	67734155	66482244	0.328175	0.68	0.000970353	BB
w506	2	68683196	71673247	70178222	0.379846	0.49	0.00151437	BB
w507	2	69391637	72188695	70790166	0.371228	0.52	6.2208e-07	BB
w509	2	70793531	73098337	71945934	0.368597	0.53	0.000118679	BB
w510	2	71261982	73518529	72390256	0.37802	0.5	1.21204e-09	BB
w511	2	71681879	73903668	72792774	0.35143	0.59	7.91687e-06	BB
w512	2	72190603	74287051	73238827	0.258723	0.92	0.0222871	BB
w524	2	77146375	79650724	78398550	0.258644	0.92	0.0337205	BB
w525	2	77649484	80043522	78846503	0.278381	0.86	0.0126599	BB
w526	2	78282994	80530377	79406686	0.382452	0.48	5.57216e-11	BB
w527	2	78787839	81108355	79948097	0.413486	0.37	5.9918e-12	BB
w528	2	79130234	81793254	80461744	0.462443	0.25	3.57139e-10	BB
w529	2	79657386	82474516	81065951	0.419576	0.34	4.97017e-12	BB
w530	2	80044480	82939254	81491867	0.485476	0.2	1.147e-12	BB
w531	2	80532005	83667393	82099699	0.473289	0.22	7.14217e-10	BB
w532	2	81114289	84251109	82682699	0.462163	0.25	4.56158e-08	BB
w533	2	81799868	84590747	83195308	0.419383	0.35	8.84664e-08	BB
w534	2	82479306	85045395	83762351	0.485738	0.19	2.66564e-20	BB
w535	2	82941150	85526362	84233756	0.270179	0.88	5.7198e-07	BB
w536	2	83669899	86116002	84892951	0.284705	0.84	5.84272e-06	BB
w537	2	84259043	86787019	85523031	0.309098	0.74	0.00389936	BB
w538	2	84594686	87514810	86054748	0.362293	0.55	0.00203874	BB
w539	2	85054630	88030685	86542658	0.335058	0.65	0.000496749	BB
w540	2	85543224	88593128	87068176	0.345345	0.61	9.84373e-06	BB
w541	2	86117766	89015846	87566806	0.398101	0.42	4.71986e-05	BB
w542	2	86790014	89364320	88077167	0.482736	0.2	1.23963e-12	BB
w543	2	87518506	89896794	88707650	0.546071	0.1	5.34501e-20	BB
w544	2	88035286	90188161	89111724	0.685789	0.03	3.22514e-35	BB
w545	2	88598211	90611508	89604860	0.822676	0.02	2.60637e-74	BB
w546	2	89020636	91274851	90147744	0.757559	0.02	1.31841e-45	BB
w547	2	89367631	91790789	90579210	0.71623	0.03	9.855e-40	BB
w548	2	89898319	92085081	90991700	0.415209	0.36	3.15746e-10	BB
w553	2	92085813	93911696	92998755	0.464817	0.24	1.43134e-12	BB
w554	2	92473163	94144214	93308689	0.417052	0.35	4.51809e-09	BB
w555	2	92757780	94712320	93735050	0.387282	0.46	4.80968e-06	BB
w556	2	93253701	95296353	94275027	0.458774	0.25	6.24197e-08	BB
w557	2	93671134	96094304	94882719	0.385092	0.46	3.54588e-08	BB
w558	2	93915068	96512333	95213701	0.444357	0.29	7.94986e-12	BB
w559	2	94144996	96980720	95562858	0.498952	0.17	5.85293e-13	BB
w560	2	94718565	97746703	96232634	0.433766	0.31	1.52125e-12	BB
w561	2	95305354	98226281	96765818	0.402578	0.41	5.04634e-06	BB
w562	2	96104542	98695856	97400199	0.35083	0.59	1.06602e-06	BB
w571	2	101433723	103853335	102643529	0.381441	0.48	5.20007e-06	BB
w572	2	102171702	104272215	103221959	0.456088	0.26	5.50346e-08	BB
w573	2	102544750	104630143	103587447	0.42936	0.32	1.33139e-07	BB
w574	2	102935829	105017732	103976781	0.431214	0.31	8.94766e-11	BB
w575	2	103335352	105461925	104398639	0.411687	0.37	2.97293e-06	BB
w576	2	103854602	106015873	104935238	0.379192	0.49	8.46284e-07	BB
w577	2	104273842	106578081	105425962	0.345908	0.61	6.35179e-08	BB
w578	2	104638721	107021066	105829894	0.415428	0.36	7.51232e-05	BB
w580	2	105466257	107994790	106730524	0.336612	0.64	1.63028e-05	BB
w581	2	106022160	108556796	107289478	0.286125	0.83	0.0107023	BB
w632	2	128653070	130784072	129718571	0.312201	0.73	0.000280711	BB
w634	2	129611569	131563770	130587670	0.355348	0.57	1.68994e-07	BB
w635	2	130000793	132038872	131019833	0.395863	0.43	2.01332e-10	BB
w636	2	130311155	132508865	131410010	0.430403	0.32	4.90791e-06	BB
w637	2	130785386	132912492	131848939	0.303871	0.77	0.000952408	BB
w639	2	131567355	133570203	132568779	0.315631	0.72	0.0199979	BB
w643	2	133219038	134895968	134057503	0.303264	0.77	0.00599975	BB
w644	2	133584851	135220676	134402764	0.274802	0.87	0.00158661	BB
w648	3	721569	2740113	1730841	0.329803	0.67	3.73781e-05	BB
w649	3	1131606	3084216	2107911	0.316199	0.72	0.0362943	BB
w650	3	1574767	3439828	2507298	0.320199	0.7	1.57106e-06	BB
w651	3	1949985	3754374	2852180	0.339058	0.63	0.000184813	BB
w652	3	2405845	4172401	3289123	0.31922	0.7	0.0400709	BB
w654	3	3091799	4959543	4025671	0.282059	0.84	0.00083352	BB
w655	3	3441041	5455786	4448414	0.283261	0.84	0.0406638	BB
w656	3	3755182	5851854	4803518	0.306964	0.76	0.0104826	BB
w663	3	6567545	7982975	7275260	0.245192	0.96	0.0108695	BB
w664	3	6829661	8330458	7580060	0.268319	0.89	0.000544088	BB
w665	3	7132200	8751945	7942073	0.331465	0.66	0.00438766	BB
w666	3	7388934	9324612	8356773	0.408372	0.38	1.82198e-10	BB
w667	3	7674004	9658121	8666063	0.453198	0.27	4.29604e-12	BB
w668	3	7992349	9946284	8969317	0.384795	0.47	0.000376721	BB
w669	3	8331871	10272116	9301994	0.522448	0.13	1.45828e-13	BB
w670	3	8754732	10575128	9664930	0.518811	0.14	3.27712e-16	BB
w671	3	9330627	11011771	10171199	0.544216	0.11	1.02525e-12	BB
w672	3	9659239	11459004	10559122	0.595834	0.06	1.45143e-23	BB
w673	3	9946992	12266891	11106942	0.58022	0.07	1.41183e-24	BB
w674	3	10273024	12873484	11573254	0.609011	0.06	6.20288e-25	BB
w675	3	10583519	13391042	11987281	0.676262	0.03	4.42783e-37	BB
w676	3	11012613	13746106	12379360	0.640888	0.04	1.23789e-27	BB
w677	3	11473325	14202876	12838101	0.595273	0.07	3.72432e-23	BB
w678	3	12267632	14530004	13398818	0.579519	0.07	2.06014e-19	BB
w679	3	12875240	14883225	13879233	0.483331	0.2	1.41583e-17	BB
w680	3	13392467	15152819	14272643	0.474534	0.22	7.60398e-14	BB
w681	3	13747034	15409175	14578105	0.549174	0.1	3.91282e-19	BB
w682	3	14206651	15797877	15002264	0.608808	0.06	6.11915e-19	BB
w683	3	14534682	16178841	15356762	0.636675	0.05	9.44358e-30	BB
w684	3	14884680	16695225	15789953	0.621484	0.05	4.54314e-27	BB
w685	3	15153989	17160905	16157447	0.568136	0.08	2.701e-16	BB
w686	3	15411210	17786962	16599086	0.555013	0.09	5.5954e-22	BB
w687	3	15801236	18158899	16980068	0.494005	0.18	6.73052e-16	BB
w688	3	16196380	18616922	17406651	0.474844	0.22	3.36428e-13	BB
w689	3	16700799	19140510	17920655	0.42217	0.34	3.58734e-10	BB
w690	3	17161919	19756099	18459009	0.411117	0.38	3.9113e-05	BB
w691	3	17793699	20345257	19069478	0.357472	0.56	8.3167e-06	BB
w692	3	18159642	20847764	19503703	0.343751	0.62	4.75024e-07	BB
w693	3	18621803	21540509	20081156	0.330358	0.67	5.1801e-05	BB
w694	3	19143184	21961993	20552589	0.465779	0.24	1.87312e-10	BB
w695	3	19758307	22404702	21081505	0.574659	0.08	4.65513e-22	BB
w696	3	20350479	22875553	21613016	0.602272	0.06	1.59454e-27	BB
w697	3	20853315	23288128	22070722	0.52602	0.13	9.58602e-19	BB
w698	3	21541982	23590615	22566299	0.510694	0.15	2.97214e-13	BB
w699	3	21965598	24092383	23028991	0.445287	0.29	1.42308e-09	BB
w700	3	22406809	24561046	23483928	0.432382	0.31	4.48689e-10	BB
w702	3	23296640	25291010	24293825	0.402145	0.41	1.80096e-06	BB
w703	3	23595256	25779536	24687396	0.35408	0.58	0.000584308	BB
w712	3	26992448	28843899	27918174	0.355704	0.57	3.0098e-06	BB
w713	3	27327143	29118549	28222846	0.349785	0.6	0.00100067	BB
w716	3	28264592	30346971	29305782	0.288385	0.83	0.0157621	BB
w718	3	29126075	31192655	30159365	0.222216	0.98	0.00690393	BB
w719	3	29521431	31599416	30560424	0.432373	0.31	1.96712e-10	BB
w720	3	30000206	32028072	31014139	0.481398	0.2	5.32552e-15	BB
w721	3	30347819	32609512	31478666	0.380989	0.48	2.91677e-05	BB
w722	3	30767098	33060757	31913928	0.469986	0.23	1.84072e-14	BB
w723	3	31199333	33540856	32370095	0.428348	0.32	4.44476e-10	BB
w724	3	31600777	34089209	32844993	0.395223	0.43	1.10012e-05	BB
w725	3	32031085	34524620	33277853	0.38405	0.47	0.000315957	BB
w726	3	32623590	34996447	33810019	0.404421	0.4	1.35485e-09	BB
w727	3	33069643	35361733	34215688	0.301238	0.78	0.00532933	BB
w728	3	33542736	35666149	34604443	0.509067	0.15	4.97294e-13	BB
w729	3	34091882	36022711	35057297	0.54416	0.11	8.70395e-18	BB
w730	3	34529871	36512152	35521012	0.588306	0.07	4.24175e-26	BB
w731	3	34999359	37083596	36041478	0.603783	0.06	9.57803e-24	BB
w732	3	35362562	37660099	36511331	0.568766	0.08	9.65356e-24	BB
w733	3	35666776	38432126	37049451	0.478492	0.21	3.15017e-12	BB
w734	3	36027057	39114782	37570920	0.437777	0.3	3.23291e-10	BB
w735	3	36514147	39570052	38042100	0.394252	0.43	1.72728e-05	BB
w736	3	37091453	40113266	38602360	0.366776	0.54	2.32945e-05	BB
w737	3	37663850	40507148	39085499	0.297808	0.79	0.00232514	BB
w738	3	38433068	40971803	39702436	0.347423	0.6	0.00883412	BB
w739	3	39115636	41428139	40271888	0.307543	0.75	0.0103871	BB
w740	3	39571582	41811484	40691533	0.345826	0.61	4.8447e-05	BB
w741	3	40119070	42195347	41157209	0.285188	0.84	4.07904e-05	BB
w742	3	40507714	42604832	41556273	0.339824	0.63	0.0278121	BB
w743	3	40972545	42978425	41975485	0.285836	0.84	0.00695226	BB
w744	3	41428868	43311786	42370327	0.326459	0.68	0.00525112	BB
w763	3	48851020	51312701	50081861	0.263707	0.9	0.000901295	BB
w764	3	49283343	51799456	50541400	0.338487	0.63	8.19979e-05	BB
w765	3	49554595	52276822	50915709	0.397027	0.42	6.15841e-05	BB
w766	3	49931172	52705929	51318551	0.34133	0.62	2.40285e-05	BB
w773	3	53572759	56081674	54827217	0.291013	0.82	0.0102823	BB
w774	3	53947311	56480986	55214149	0.279392	0.85	0.0127506	BB
w782	3	57851731	60197894	59024813	0.29843	0.79	0.000272002	BB
w783	3	58286416	60544030	59415223	0.500988	0.17	6.36307e-22	BB
w784	3	58783964	60866829	59825397	0.516449	0.14	6.82357e-14	BB
w785	3	59247985	61342116	60295051	0.408526	0.38	3.38099e-09	BB
w786	3	59840323	61713130	60776727	0.278298	0.86	0.000335	BB
w797	3	64546639	67085405	65816022	0.359028	0.56	2.28916e-05	BB
w798	3	65164672	67459768	66312220	0.313587	0.73	0.000615151	BB
w805	3	68569672	71748517	70159095	0.268428	0.89	0.000939811	BB
w806	3	69249205	72366339	70807772	0.304431	0.76	0.000503325	BB
w808	3	70344652	73440073	71892363	0.373914	0.51	1.77426e-08	BB
w809	3	71094114	73788755	72441435	0.304264	0.77	0.0439558	BB
w810	3	71753352	74244132	72998742	0.336075	0.65	0.00145693	BB
w816	3	74764908	77554248	76159578	0.291606	0.82	0.0165663	BB
w817	3	75275124	78078404	76676764	0.357768	0.56	0.000137663	BB
w855	3	92463837	94934903	93699370	0.340215	0.63	0.000150423	BB
w856	3	92836436	95613525	94224981	0.343861	0.62	1.05516e-05	BB
w857	3	93235964	96054234	94645099	0.557504	0.09	3.10245e-20	BB
w858	3	93761627	96502267	95131947	0.658164	0.04	3.18749e-36	BB
w859	3	94245853	96932700	95589277	0.622593	0.05	2.77772e-30	BB
w860	3	94940787	97399946	96170367	0.614544	0.05	5.51093e-25	BB
w861	3	95614828	97715423	96665126	0.422404	0.33	1.24606e-09	BB
w862	3	96062651	98162237	97112444	0.340401	0.63	0.00268761	BB
w889	3	108916159	111372119	110144139	0.292293	0.81	1.33961e-07	BB
w890	3	109328196	111768434	110548315	0.259161	0.92	0.000946187	BB
w911	3	117558404	120195502	118876953	0.286005	0.84	0.000253085	BB
w912	3	117987822	120792802	119390312	0.359478	0.56	0.000425524	BB
w965	4	27071594	30058574	28565084	0.401345	0.41	3.36116e-06	BB
w966	4	27441091	30725799	29083445	0.430504	0.32	8.70865e-10	BB
w967	4	28042733	31167522	29605128	0.492386	0.18	9.26924e-15	BB
w968	4	28769266	31921506	30345386	0.563119	0.08	4.14074e-19	BB
w969	4	29463673	32816610	31140142	0.597006	0.06	8.79414e-21	BB
w970	4	30061877	33497079	31779478	0.425084	0.33	2.80027e-09	BB
w971	4	30727384	34052240	32389812	0.478096	0.21	6.76421e-12	BB
w972	4	31175105	34733446	32954276	0.320424	0.7	0.000224647	BB
w990	4	41953974	44594884	43274429	0.235905	0.97	0.0194336	BB
w991	4	42658302	44975212	43816757	0.279143	0.85	0.00857707	BB
w1004	4	48698693	50905874	49802284	0.406918	0.39	7.19331e-11	BB
w1006	4	49523314	51873111	50698213	0.32825	0.68	0.000126369	BB
w1010	4	51436396	53796461	52616429	0.225363	0.98	0.0230881	BB
w1028	4	60877776	63669705	62273741	0.253763	0.93	0.00274377	BB
w1029	4	61204218	64176007	62690113	0.346886	0.6	0.000241752	BB
w1030	4	61853284	64652532	63252908	0.477793	0.21	6.47122e-14	BB
w1031	4	62405503	65300000	63852752	0.48812	0.19	2.13654e-15	BB
w1032	4	63053213	65652207	64352710	0.443251	0.29	3.52923e-11	BB
w1033	4	63671599	66104174	64887887	0.460694	0.25	4.36692e-07	BB
w1034	4	64178644	66607954	65393299	0.532274	0.12	3.96606e-18	BB
w1035	4	64657497	67329512	65993505	0.471647	0.23	6.41888e-16	BB
w1036	4	65304503	67941747	66623125	0.486997	0.19	9.6699e-12	BB
w1037	4	65653306	68557052	67105179	0.485554	0.2	8.8627e-15	BB
w1038	4	66106374	69282296	67694335	0.448283	0.28	5.18521e-12	BB
w1044	4	69624135	71382121	70503128	0.226071	0.98	0.00349396	BB
w1046	4	70315106	72465978	71390542	0.267618	0.89	0.000620084	BB
w1047	4	70606947	72924467	71765707	0.286452	0.83	8.98677e-05	BB
w1049	4	71390246	73821564	72605905	0.372577	0.52	0.000130664	BB
w1050	4	72030357	74255578	73142968	0.324609	0.69	4.40935e-10	BB
w1051	4	72474317	74674897	73574607	0.351154	0.59	1.29007e-06	BB
w1052	4	72925808	75175148	74050478	0.290297	0.82	0.00124232	BB
w1053	4	73320611	75643312	74481962	0.305901	0.76	0.00783435	BB
w1061	4	76848850	79341036	78094943	0.35595	0.57	1.17775e-05	BB
w1062	4	77276917	79897891	78587404	0.319069	0.71	0.000412595	BB
w1063	4	77658399	80321992	78990196	0.307811	0.75	0.0126109	BB
w1064	4	78092943	80917660	79505302	0.386563	0.46	5.80774e-09	BB
w1065	4	78720510	81397660	80059085	0.387146	0.46	1.01186e-08	BB
w1066	4	79343267	81724565	80533916	0.313138	0.73	0.00218445	BB
w1116	4	101614135	104170346	102892241	0.311015	0.74	0.00115873	BB
w1117	4	101894551	104568513	103231532	0.359083	0.56	2.01479e-08	BB
w1118	4	102497355	104877926	103687641	0.407312	0.39	1.0158e-06	BB
w1119	4	103071634	105302284	104186959	0.369474	0.53	5.09891e-08	BB
w1120	4	103503929	105726937	104615433	0.390029	0.45	6.6139e-08	BB
w1121	4	104173110	106108030	105140570	0.416215	0.36	1.50137e-10	BB
w1122	4	104579265	106540064	105559665	0.327546	0.68	8.43667e-07	BB
w1123	4	104879308	106997706	105938507	0.348851	0.6	5.74879e-07	BB
w1124	4	105304020	107373199	106338610	0.314955	0.72	0.00398901	BB
w1126	4	106109340	108138450	107123895	0.217444	0.99	0.0147154	BB
w1127	4	106557566	108513152	107535359	0.25903	0.92	0.0385441	BB
w1128	4	106998641	109056742	108027692	0.258033	0.92	0.0020532	BB
w1129	4	107385228	109497080	108441154	0.341258	0.62	7.90283e-06	BB
w1130	4	107882283	109894976	108888630	0.375051	0.51	2.19391e-05	BB
w1131	4	108141611	110146941	109144276	0.337665	0.64	5.12763e-06	BB
w1132	4	108526688	110480862	109503775	0.323285	0.69	5.26676e-05	BB
w1133	4	109057845	110888796	109973321	0.291409	0.82	0.00346081	BB
w1141	4	111718514	114086771	112902643	0.318251	0.71	0.0134855	BB
w1144	4	113369025	115066503	114217764	0.40495	0.4	3.42573e-11	BB
w1214	5	27066637	29641917	28354277	0.328086	0.68	4.4297e-06	BB
w1215	5	27335514	30006543	28671029	0.340908	0.63	0.00195927	BB
w1216	5	27815175	30907341	29361258	0.398091	0.42	1.43277e-06	BB
w1217	5	28412580	31539995	29976288	0.426097	0.33	1.99218e-06	BB
w1218	5	28880505	31984342	30432424	0.430974	0.32	7.17099e-10	BB
w1219	5	29645303	32387230	31016267	0.425152	0.33	3.5895e-14	BB
w1220	5	30009089	32802020	31405555	0.497717	0.17	1.64855e-16	BB
w1221	5	30925626	33295265	32110446	0.582958	0.07	1.88855e-26	BB
w1222	5	31544112	33824755	32684434	0.606191	0.06	1.76752e-24	BB
w1223	5	31992307	34534833	33263570	0.630592	0.05	2.02749e-23	BB
w1224	5	32389438	35064699	33727069	0.599735	0.06	5.49056e-26	BB
w1225	5	32816605	35563618	34190112	0.504513	0.16	2.25798e-14	BB
w1226	5	33316379	35891426	34603903	0.485662	0.19	3.20017e-14	BB
w1227	5	33826544	36407167	35116856	0.505174	0.16	2.25218e-11	BB
w1228	5	34540786	37069143	35804965	0.430126	0.32	8.83884e-09	BB
w1229	5	35074286	37635880	36355083	0.47524	0.22	2.31041e-10	BB
w1230	5	35565729	38157252	36861491	0.512418	0.15	6.83201e-12	BB
w1231	5	35898349	38758310	37328330	0.505122	0.16	2.28905e-16	BB
w1232	5	36407687	39230120	37818904	0.415525	0.36	1.02915e-09	BB
w1233	5	37090895	39704579	38397737	0.479475	0.21	6.88095e-13	BB
w1234	5	37637943	40341431	38989687	0.475231	0.22	3.76145e-16	BB
w1235	5	38165014	40798885	39481950	0.518813	0.14	7.27943e-22	BB
w1236	5	38759716	41322738	40041227	0.619827	0.05	9.85528e-25	BB
w1237	5	39232088	41810665	40521377	0.652229	0.04	2.78161e-29	BB
w1238	5	39719254	42297091	41008173	0.595533	0.06	3.0854e-20	BB
w1239	5	40342668	42838011	41590340	0.540659	0.11	6.83594e-22	BB
w1240	5	40801238	43407077	42104158	0.561064	0.09	7.61193e-16	BB
w1241	5	41326654	43875897	42601276	0.544759	0.1	4.63772e-18	BB
w1242	5	41815278	44518545	43166912	0.512748	0.15	5.60131e-20	BB
w1243	5	42298343	44938931	43618637	0.53311	0.12	3.45088e-14	BB
w1244	5	42838697	45320311	44079504	0.571649	0.08	7.57645e-22	BB
w1245	5	43415290	45978155	44696723	0.572697	0.08	8.93401e-22	BB
w1246	5	43880746	46594770	45237758	0.539082	0.11	3.72018e-19	BB
w1247	5	44528721	46983996	45756359	0.513744	0.14	1.4451e-14	BB
w1248	5	44940238	47529588	46234913	0.653391	0.04	1.58347e-32	BB
w1249	5	45326700	48795892	47061296	0.617892	0.05	3.90297e-25	BB
w1250	5	45981588	49471078	47726333	0.394292	0.43	3.42563e-11	BB
w1251	5	46599022	50031234	48315128	0.340438	0.63	4.19769e-09	BB
w1252	5	46988433	50609833	48799133	0.371899	0.52	0.00891177	BB
w1253	5	47530243	51078037	49304140	0.268565	0.89	0.0178368	BB
w1261	5	53037791	56347347	54692569	0.227238	0.98	0.0165513	BB
w1262	5	53722470	57333269	55527870	0.340021	0.63	2.74036e-06	BB
w1263	5	54240511	58265467	56252989	0.420226	0.34	3.68659e-08	BB
w1264	5	54712141	59910149	57311145	0.450997	0.27	6.084e-11	BB
w1265	5	55294713	60468395	57881554	0.4701	0.23	1.21798e-11	BB
w1266	5	56353589	61402804	58878197	0.486224	0.19	3.84408e-16	BB
w1267	5	57336315	62022265	59679290	0.411043	0.38	1.0902e-08	BB
w1268	5	58269939	62702914	60486427	0.381759	0.48	6.1555e-08	BB
w1269	5	59910906	63228942	61569924	0.447869	0.28	2.50459e-11	BB
w1270	5	60493287	63695065	62094176	0.391752	0.44	1.56496e-05	BB
w1271	5	61414917	64523477	62969197	0.36336	0.55	1.86716e-11	BB
w1272	5	62025595	65084805	63555200	0.409636	0.38	0.000568323	BB
w1273	5	62720497	65817004	64268751	0.405712	0.39	1.09555e-10	BB
w1274	5	63232390	66609169	64920780	0.297571	0.79	0.00196599	BB
w1275	5	63697742	67128447	65413095	0.565713	0.08	5.52043e-20	BB
w1276	5	64539308	67520471	66029890	0.502656	0.16	4.88645e-14	BB
w1277	5	65089397	68071797	66580597	0.53064	0.12	4.08128e-20	BB
w1278	5	65827464	68397943	67112704	0.453872	0.27	1.22022e-11	BB
w1279	5	66615041	69044504	67829773	0.463014	0.24	5.78976e-10	BB
w1280	5	67131743	69666171	68398957	0.263348	0.91	0.000993459	BB
w1281	5	67526075	70444793	68985434	0.467443	0.23	7.25465e-12	BB
w1282	5	68075934	70788873	69432404	0.493242	0.18	1.67213e-13	BB
w1283	5	68400647	71209044	69804846	0.579772	0.07	3.51403e-20	BB
w1284	5	69046465	71794323	70420394	0.556133	0.09	2.85252e-19	BB
w1285	5	69670304	72140465	70905385	0.518862	0.14	9.32111e-10	BB
w1286	5	70446504	72722023	71584264	0.413311	0.37	6.72751e-07	BB
w1287	5	70792580	73364258	72078419	0.355335	0.58	0.0163223	BB
w1288	5	71214845	73763000	72488923	0.447612	0.29	5.58117e-09	BB
w1289	5	71796147	74235496	73015822	0.393726	0.44	1.72484e-09	BB
w1290	5	72150545	74853402	73501974	0.350837	0.59	0.000310974	BB
w1291	5	72751762	75282623	74017193	0.453516	0.27	8.40332e-08	BB
w1292	5	73365743	75827470	74596607	0.388576	0.45	2.01051e-08	BB
w1300	5	77507226	80565518	79036372	0.344376	0.61	0.0217723	BB
w1301	5	78056101	81257556	79656829	0.427267	0.32	1.31924e-11	BB
w1302	5	78555211	82074199	80314705	0.308352	0.75	0.0213901	BB
w1315	5	85620997	88117221	86869109	0.249828	0.95	0.0134821	BB
w1316	5	86219746	88673518	87446632	0.413886	0.37	3.75844e-07	BB
w1317	5	86641999	89086730	87864365	0.422176	0.34	5.71274e-06	BB
w1318	5	87087016	89573920	88330468	0.417994	0.35	1.06937e-07	BB
w1319	5	87477743	90167820	88822782	0.416379	0.35	6.57321e-05	BB
w1320	5	88123999	90692584	89408292	0.348751	0.6	1.23918e-07	BB
w1347	5	101152035	104234738	102693387	0.380332	0.48	0.00305364	BB
w1348	5	101625777	104476933	103051355	0.48515	0.2	7.60321e-14	BB
w1349	5	102326509	104759620	103543065	0.461856	0.25	3.62304e-07	BB
w1350	5	103204598	105059949	104132274	0.496623	0.18	1.27167e-13	BB
w1351	5	103813225	105381329	104597277	0.517755	0.14	4.9397e-16	BB
w1352	5	104237677	105837913	105037795	0.506293	0.16	2.9792e-13	BB
w1353	5	104478003	106188648	105333326	0.422983	0.33	2.89752e-13	BB
w1354	5	104760440	106496275	105628358	0.429658	0.32	4.82298e-10	BB
w1355	5	105061079	106809691	105935385	0.409077	0.38	1.08289e-08	BB
w1356	5	105387375	107247891	106317633	0.388955	0.45	0.000294869	BB
w1357	5	105840965	107718805	106779885	0.305853	0.76	2.22188e-05	BB
w1358	5	106189372	108159160	107174266	0.301343	0.78	0.0470328	BB
w1359	5	106496738	108644173	107570456	0.333796	0.66	7.69281e-05	BB
w1362	5	107722898	109883732	108803315	0.303406	0.77	3.22367e-06	BB
w1363	5	108162970	110258876	109210923	0.342669	0.62	2.30302e-06	BB
w1364	5	108644946	110542793	109593870	0.287083	0.83	0.00205305	BB
w1365	5	109022884	110987971	110005428	0.260752	0.91	0.0137976	BB
w1366	5	109444735	111387629	110416182	0.252836	0.94	2.67549e-05	BB
w1371	5	111391043	113796754	112593899	0.219638	0.99	0.000473354	BB
w1372	5	112004499	114207871	113106185	0.314906	0.72	9.13132e-07	BB
w1373	5	112596714	114482927	113539821	0.368157	0.53	6.31435e-08	BB
w1374	5	112981457	114813996	113897727	0.448083	0.28	6.80085e-09	BB
w1375	5	113396363	115182400	114289382	0.435184	0.31	6.08719e-10	BB
w1376	5	113797591	115527145	114662368	0.397279	0.42	2.93672e-06	BB
w1377	5	114208935	115962934	115085935	0.418715	0.35	1.80676e-09	BB
w1378	5	114483407	116317101	115400254	0.449385	0.28	1.94158e-10	BB
w1379	5	114814526	116783806	115799166	0.402064	0.41	2.9514e-08	BB
w1380	5	115184224	117197183	116190704	0.403997	0.4	7.14657e-08	BB
w1381	5	115527911	117548731	116538321	0.368806	0.53	9.51904e-05	BB
w1388	6	115156	2506155	1310656	0.400101	0.42	7.87432e-10	BB
w1389	6	661827	2979194	1820511	0.375072	0.51	6.27249e-07	BB
w1390	6	1161492	3442538	2302015	0.518199	0.14	2.83521e-13	BB
w1391	6	1534815	3669135	2601975	0.414584	0.37	2.17877e-05	BB
w1392	6	2012917	4131111	3072014	0.344132	0.62	0.000279213	BB
w1402	6	6557042	8697770	7627406	0.449536	0.28	1.15453e-10	BB
w1403	6	6859624	9099436	7979530	0.603774	0.06	1.4744e-21	BB
w1404	6	7232604	9555615	8394110	0.675939	0.03	1.55957e-32	BB
w1405	6	7678387	9890007	8784197	0.669995	0.04	4.11934e-43	BB
w1406	6	8279008	10319530	9299269	0.683654	0.03	5.1719e-33	BB
w1407	6	8705839	10675959	9690899	0.529289	0.12	2.94442e-15	BB
w1408	6	9105163	11078997	10092080	0.416073	0.36	3.68186e-09	BB
w1409	6	9559861	11400179	10480020	0.367568	0.53	1.54996e-05	BB
w1412	6	10676883	12413294	11545089	0.317622	0.71	0.00034696	BB
w1413	6	11081079	12714596	11897838	0.325969	0.68	0.00147808	BB
w1421	6	13622671	15994977	14808824	0.288842	0.83	0.00382812	BB
w1422	6	14163501	16389394	15276448	0.309272	0.74	0.000264748	BB
w1423	6	14830924	16797266	15814095	0.348041	0.6	0.000766775	BB
w1444	6	24130129	26351452	25240791	0.341664	0.62	0.00457986	BB
w1445	6	24546201	26712454	25629328	0.25101	0.94	0.000954669	BB
w1448	6	25888515	28062988	26975752	0.191949	1	0.0153066	BB
w1453	6	28080563	30498437	29289500	0.230449	0.97	0.0399329	BB
w1455	6	29054503	31344186	30199345	0.245047	0.96	7.88552e-05	BB
w1456	6	29488238	31702522	30595380	0.371099	0.52	2.83627e-07	BB
w1463	6	33042083	35658792	34350438	0.407349	0.39	2.68101e-11	BB
w1467	6	35197417	37666279	36431848	0.281554	0.85	0.000381086	BB
w1468	6	35661777	38116481	36889129	0.388477	0.45	9.62552e-07	BB
w1469	6	36239080	38581307	37410194	0.463689	0.24	5.47836e-10	BB
w1470	6	36619708	39250952	37935330	0.437685	0.3	6.22909e-10	BB
w1471	6	37161408	39905061	38533235	0.463571	0.24	1.66817e-09	BB
w1472	6	37667162	40413649	39040406	0.344005	0.62	5.73335e-05	BB
w1473	6	38123141	40820102	39471622	0.260581	0.91	0.00775035	BB
w1476	6	39916355	42234692	41075524	0.25403	0.93	0.00509444	BB
w1477	6	40416691	42731067	41573879	0.540659	0.11	4.05922e-21	BB
w1478	6	40820818	43153993	41987406	0.712825	0.03	1.03612e-41	BB
w1479	6	41337966	43487725	42412846	0.760935	0.02	2.85997e-48	BB
w1480	6	41961571	43989792	42975682	0.737548	0.02	1.33164e-45	BB
w1481	6	42247338	44444883	43346111	0.767052	0.02	8.90709e-51	BB
w1482	6	42737526	44940310	43838918	0.728893	0.02	1.8816e-38	BB
w1483	6	43156344	45249569	44202957	0.666471	0.04	1.68253e-31	BB
w1484	6	43494195	45634010	44564103	0.606965	0.06	2.68451e-23	BB
w1485	6	43994500	46282798	45138649	0.529245	0.12	7.04649e-16	BB
w1486	6	44452940	46665395	45559168	0.388443	0.45	1.4803e-05	BB
w1487	6	44945315	47146108	46045712	0.38675	0.46	0.00037944	BB
w1488	6	45251207	47702309	46476758	0.442282	0.3	1.62175e-10	BB
w1489	6	45643712	48078678	46861195	0.576136	0.08	7.82003e-19	BB
w1490	6	46284601	48500161	47392381	0.659857	0.04	9.4688e-35	BB
w1491	6	46667551	48961457	47814504	0.678844	0.03	9.58708e-32	BB
w1492	6	47146928	49348986	48247957	0.656748	0.04	3.88674e-28	BB
w1493	6	47712621	49701147	48706884	0.626269	0.05	1.14117e-33	BB
w1494	6	48079279	50139205	49109242	0.518355	0.14	1.05205e-15	BB
w1495	6	48504094	50546109	49525102	0.517231	0.14	8.08005e-21	BB
w1496	6	48962535	51191493	50077014	0.525257	0.13	2.01409e-20	BB
w1497	6	49349960	51801786	50575873	0.549687	0.1	5.67778e-17	BB
w1498	6	49701765	52272455	50987110	0.463742	0.24	2.04365e-12	BB
w1499	6	50143744	52671724	51407734	0.544648	0.11	3.34618e-13	BB
w1500	6	50548181	53103051	51825616	0.539066	0.12	2.05575e-23	BB
w1501	6	51195893	53479772	52337833	0.415258	0.36	1.67671e-10	BB
w1502	6	51804709	53858032	52831371	0.361275	0.55	4.26714e-05	BB
w1503	6	52273404	54391793	53332599	0.37492	0.51	2.38988e-05	BB
w1504	6	52674445	54888732	53781589	0.329296	0.67	0.00107378	BB
w1512	6	56317455	58378855	57348155	0.322001	0.7	0.0318053	BB
w1513	6	56663529	59204391	57933960	0.506985	0.16	1.21723e-10	BB
w1514	6	57082767	59789979	58436373	0.552893	0.1	1.59812e-19	BB
w1515	6	57395938	60121113	58758526	0.51946	0.13	1.78427e-22	BB
w1516	6	57996603	60542476	59269540	0.395191	0.43	1.13338e-05	BB
w1546	6	73107468	76099325	74603397	0.325431	0.69	0.00237793	BB
w1548	6	74047884	77563348	75805616	0.220333	0.98	0.0071584	BB
w1642	7	79079	2490515	1284797	0.347708	0.6	0.000148325	BB
w1643	7	857057	2909955	1883506	0.38187	0.48	0.00015204	BB
w1644	7	1166581	3419245	2292913	0.455748	0.26	2.71266e-14	BB
w1645	7	1603314	3738388	2670851	0.451278	0.27	2.43038e-13	BB
w1646	7	2077303	4120216	3098760	0.389945	0.45	4.08497e-09	BB
w1650	7	3740961	5905064	4823013	0.274181	0.87	0.000396448	BB
w1652	7	4553461	6745523	5649492	0.328451	0.67	0.000452801	BB
w1654	7	5559720	7622794	6591257	0.207721	0.99	0.00658608	BB
w1674	7	16442053	19020768	17731411	0.432789	0.31	2.06281e-12	BB
w1675	7	16901015	19497919	18199467	0.532287	0.12	1.56323e-17	BB
w1676	7	17312964	20068146	18690555	0.561747	0.09	1.276e-20	BB
w1677	7	17948080	20867960	19408020	0.626539	0.05	2.95852e-24	BB
w1678	7	18511279	21673013	20092146	0.573429	0.08	7.56402e-20	BB
w1679	7	19024333	22236193	20630263	0.424894	0.33	2.52273e-08	BB
w1684	7	22239717	24885009	23562363	0.302713	0.78	7.19092e-07	BB
w1687	7	23959792	26113733	25036763	0.318213	0.71	0.00365239	BB
w1688	7	24374261	26416502	25395382	0.334761	0.65	0.00146442	BB
w1689	7	24893420	26707302	25800361	0.299623	0.79	4.67041e-05	BB
w1691	7	25737107	27510631	26623869	0.302829	0.77	0.00026957	BB
w1692	7	26120228	28033980	27077104	0.356822	0.57	5.40464e-08	BB
w1697	7	28044171	30320342	29182257	0.249897	0.94	3.10361e-06	BB
w1699	7	28961075	31037363	29999219	0.375518	0.51	1.42347e-06	BB
w1734	7	44476727	46425181	45450954	0.248499	0.95	0.00929565	BB
w1735	7	44906629	46812323	45859476	0.27332	0.87	0.0217243	BB
w1746	7	48971933	51773510	50372722	0.439193	0.3	5.86528e-09	BB
w1748	7	50083648	52284347	51183998	0.313065	0.73	0.00163058	BB
w1749	7	50568329	52666959	51617644	0.326736	0.68	0.00206238	BB
w1761	7	56095024	57966390	57030707	0.345627	0.61	2.02034e-07	BB
w1762	7	56494088	58461990	57478039	0.395113	0.43	2.83782e-05	BB
w1763	7	56893070	58884124	57888597	0.379316	0.49	7.21094e-07	BB
w1764	7	57218279	59126647	58172463	0.488321	0.19	1.28815e-12	BB
w1765	7	57661741	59411943	58536842	0.421157	0.34	3.37817e-07	BB
w1781	7	63227034	65055058	64141046	0.269905	0.88	0.0137243	BB
w1782	7	63553326	65372697	64463012	0.277748	0.86	0.0120957	BB
w1783	7	63894113	65589186	64741650	0.279661	0.85	0.0196373	BB
w1784	7	64334719	66003069	65168894	0.271647	0.88	0.0278	BB
w1819	7	78787733	80492255	79639994	0.279172	0.85	0.0127914	BB
w1828	7	81893856	84014260	82954058	0.289778	0.82	0.000616462	BB
w1847	7	90296728	92611394	91454061	0.292757	0.81	0.00169771	BB
w1865	7	97648489	99865657	98757073	0.314675	0.72	0.000547153	BB
w1866	7	98113364	100216477	99164921	0.292222	0.81	0.00159596	BB
w1874	7	101443146	103336367	102389757	0.271205	0.88	0.0294088	BB
w1881	7	104283552	106676610	105480081	0.235653	0.97	0.0401427	BB
w1891	8	152749	2065816	1109283	0.259917	0.91	0.0123775	BB
w1905	8	5918623	8028017	6973320	0.363325	0.55	3.52163e-07	BB
w1906	8	6306964	8329564	7318264	0.445748	0.29	2.62549e-16	BB
w1907	8	6786466	8677127	7731797	0.382621	0.47	9.96811e-08	BB
w1908	8	7212052	9043397	8127725	0.302125	0.78	3.79552e-05	BB
w1909	8	7661101	9398731	8529916	0.240914	0.96	0.0173371	BB
w1994	8	45155884	47030006	46092945	0.318265	0.71	0.000101126	BB
w1995	8	45506987	47485594	46496291	0.334493	0.66	1.32643e-06	BB
w1996	8	45948715	47950559	46949637	0.373386	0.51	0.00094188	BB
w1997	8	46256320	48453846	47355083	0.411424	0.37	3.10623e-10	BB
w1998	8	46666133	48883760	47774947	0.415561	0.36	2.50652e-08	BB
w1999	8	47032748	49216833	48124791	0.313572	0.73	0.0315978	BB
w2028	8	60479382	62518125	61498754	0.299331	0.79	4.44598e-05	BB
w2029	8	60857358	62863215	61860287	0.392511	0.44	2.2122e-08	BB
w2035	8	63281738	65133367	64207553	0.331967	0.66	6.24095e-05	BB
w2038	8	64274586	66502113	65388350	0.218998	0.99	0.0148355	BB
w2066	8	75496918	77539886	76518402	0.391329	0.44	1.6356e-06	BB
w2067	8	75909049	78065228	76987139	0.495545	0.18	4.08004e-14	BB
w2068	8	76326472	78462569	77394521	0.470461	0.23	4.63792e-09	BB
w2069	8	76656036	78819845	77737941	0.402665	0.4	4.75854e-05	BB
w2070	8	76983604	79520407	78252006	0.414701	0.36	1.93819e-10	BB
w2071	8	77542673	80093002	78817838	0.40794	0.39	9.68066e-07	BB
w2072	8	78067696	80516031	79291864	0.305561	0.76	0.000833702	BB
w2073	8	78466374	80855539	79660957	0.272794	0.87	0.00608772	BB
w2079	8	81161105	83402294	82281700	0.416687	0.35	2.9876e-05	BB
w2080	8	81581661	83973567	82777614	0.521705	0.13	2.29949e-19	BB
w2081	8	82105275	84450120	83277698	0.57778	0.08	4.36445e-20	BB
w2082	8	82556400	84874248	83715324	0.542084	0.11	2.4558e-16	BB
w2083	8	82928352	85382984	84155668	0.503971	0.16	2.66745e-19	BB
w2084	8	83407228	85830035	84618632	0.502141	0.16	1.36707e-16	BB
w2085	8	83976437	86079018	85027728	0.479335	0.21	2.38506e-12	BB
w2086	8	84453140	86441289	85447215	0.459578	0.25	8.04615e-10	BB
w2087	8	84877909	86846834	85862372	0.486275	0.19	6.05999e-16	BB
w2088	8	85384157	87192188	86288173	0.449627	0.27	5.21495e-12	BB
w2089	8	85832684	87660766	86746725	0.406893	0.39	3.42534e-09	BB
w2091	8	86444336	88418749	87431543	0.340677	0.63	9.03859e-05	BB
w2092	8	86852073	88736048	87794061	0.331909	0.66	1.77438e-06	BB
w2093	8	87194828	89148386	88171607	0.35734	0.56	0.000291795	BB
w2094	8	87661938	89573808	88617873	0.271899	0.88	0.00648822	BB
w2122	8	99690542	101760534	100725538	0.334776	0.65	0.00058774	BB
w2123	8	99987170	102215751	101101461	0.275454	0.87	0.041011	BB
w2133	8	104295955	105904286	105100121	0.243333	0.96	0.0213555	BB
w2134	8	104584162	106167392	105375777	0.254163	0.93	0.0414344	BB
w2135	8	104953760	106427938	105690849	0.223836	0.98	0.0049126	BB
w2164	9	11615376	13869936	12742656	0.298432	0.79	0.000137302	BB
w2170	9	14370363	16269999	15320181	0.316511	0.72	0.000461673	BB
w2171	9	14829864	16683972	15756918	0.2919	0.81	1.92077e-06	BB
w2172	9	15213011	17097574	16155293	0.288164	0.83	0.000578446	BB
w2173	9	15543152	17600919	16572036	0.280431	0.85	0.00124054	BB
w2174	9	15959462	18028398	16993930	0.39663	0.42	2.08302e-08	BB
w2175	9	16272247	18453282	17362765	0.469963	0.23	5.09045e-13	BB
w2176	9	16687402	18961106	17824254	0.581999	0.07	8.53416e-25	BB
w2177	9	17102469	19361630	18232050	0.583173	0.07	1.05801e-22	BB
w2178	9	17601678	19902985	18752332	0.554139	0.09	7.6138e-19	BB
w2179	9	18032899	20484642	19258771	0.436669	0.3	3.34911e-06	BB
w2180	9	18457348	21141339	19799344	0.473097	0.22	1.14696e-17	BB
w2181	9	18964344	21693907	20329126	0.348602	0.6	9.00112e-08	BB
w2182	9	19363149	22124928	20744039	0.37411	0.51	3.42135e-09	BB
w2183	9	19907421	22558053	21232737	0.409044	0.38	2.18375e-05	BB
w2184	9	20487427	23130490	21808959	0.324022	0.69	1.054e-05	BB
w2232	9	41701034	43665261	42683148	0.33759	0.64	4.62241e-08	BB
w2233	9	42138746	44237536	43188141	0.354037	0.58	1.08863e-07	BB
w2253	9	51364215	53949921	52657068	0.359114	0.56	3.28563e-05	BB
w2269	9	59282419	61297254	60289837	0.252787	0.94	0.0192695	BB
w2277	9	62680845	64664635	63672740	0.314765	0.72	0.00210615	BB
w2284	9	65292623	67376768	66334696	0.273038	0.87	2.39804e-05	BB
w2285	9	65715599	67793300	66754450	0.332343	0.66	5.62257e-07	BB
w2286	9	66144440	68290049	67217245	0.307903	0.75	0.0267079	BB
w2290	9	67796936	70057711	68927324	0.222362	0.98	0.0020153	BB
w2292	9	68783746	70967028	69875387	0.239758	0.97	0.0293692	BB
w2309	9	76273875	79178085	77725980	0.395895	0.43	9.8263e-13	BB
w2310	9	76800967	79722909	78261938	0.411236	0.37	1.00011e-09	BB
w2311	9	77388506	80054246	78721376	0.367955	0.53	1.7288e-06	BB
w2312	9	77921141	80345540	79133341	0.381678	0.48	2.02576e-06	BB
w2313	9	78638828	80662342	79650585	0.39694	0.42	1.53144e-08	BB
w2314	9	79182801	81182917	80182859	0.272748	0.88	2.05995e-06	BB
w2318	9	80665972	82713614	81689793	0.182969	1	0.0293989	BB
w2319	9	81184476	83165137	82174807	0.218096	0.99	0.00943346	BB
w2320	9	81664960	83571167	82618064	0.366034	0.54	1.55905e-06	BB
w2321	9	82037184	84028342	83032763	0.394644	0.43	1.11527e-08	BB
w2334	9	87713604	89744444	88729024	0.289174	0.82	0.00143021	BB
w2335	9	88129495	90218779	89174137	0.394411	0.43	3.44189e-07	BB
w2337	9	88918447	91010027	89964237	0.292788	0.81	1.49944e-05	BB
w2338	9	89386034	91327025	90356530	0.314178	0.73	0.000912758	BB
w2339	9	89745141	91785503	90765322	0.309278	0.74	0.00232596	BB
w2340	9	90220362	92248237	91234300	0.296348	0.8	0.000329518	BB
w2341	9	90612668	92672059	91642364	0.263736	0.9	0.0104767	BB
w2354	9	95717251	97308029	96512640	0.329377	0.67	0.00777678	BB
w2355	9	95987775	97504576	96746176	0.419232	0.35	2.34591e-05	BB
w2356	9	96371477	97739904	97055691	0.385012	0.46	3.28273e-08	BB
w2357	9	96692240	97942359	97317300	0.381292	0.48	4.73726e-08	BB
w2358	9	97088197	98337533	97712865	0.186121	1	0.0322422	BB
w2362	9	97944167	99745806	98844987	0.358007	0.56	0.000111782	BB
w2363	9	98339598	100147156	99243377	0.418289	0.35	1.51909e-12	BB
w2364	9	98612606	100431342	99521974	0.445928	0.29	3.38804e-10	BB
w2365	9	99049511	100658454	99853983	0.355471	0.57	0.00249869	BB
w2406	10	12470880	14550565	13510723	0.252578	0.94	0.0072025	BB
w2410	10	14117052	16252968	15185010	0.303788	0.77	0.000440897	BB
w2413	10	15417832	17778504	16598168	0.278791	0.86	0.00329215	BB
w2416	10	16671689	19288991	17980340	0.25671	0.93	0.000800615	BB
w2417	10	17129187	19876126	18502657	0.265187	0.9	0.0278907	BB
w2418	10	17789958	20394531	19092245	0.307728	0.75	0.00504085	BB
w2419	10	18162984	20883310	19523147	0.357018	0.57	2.23849e-06	BB
w2420	10	18577570	21269566	19923568	0.389517	0.45	2.09419e-06	BB
w2421	10	19293093	21672651	20482872	0.359077	0.56	0.0103847	BB
w2434	10	28101279	30608882	29355081	0.269614	0.89	0.00171969	BB
w2485	10	56157329	58957842	57557586	0.384911	0.46	3.39676e-05	BB
w2486	10	56623941	59594116	58109029	0.461774	0.25	6.56119e-15	BB
w2496	10	62475928	64698534	63587231	0.271914	0.88	0.0329879	BB
w2528	10	79210829	82263112	80736971	0.206351	1	0.0280959	BB
w2530	10	80403833	83085632	81744733	0.217211	0.99	0.00459097	BB
w2551	10	90062073	91417162	90739618	0.213864	0.99	0.00874492	BB
w2587	11	3386933	5285227	4336080	0.269397	0.89	0.0405062	BB
w2591	11	5001561	6644120	5822841	0.341123	0.63	0.000144076	BB
w2592	11	5286659	7006013	6146336	0.444109	0.29	6.33295e-12	BB
w2593	11	5680092	7430983	6555538	0.460172	0.25	1.62915e-11	BB
w2594	11	5975988	7670922	6823455	0.478935	0.21	2.93083e-13	BB
w2595	11	6295633	8186832	7241233	0.497153	0.17	2.4062e-13	BB
w2596	11	6646552	8753152	7699852	0.337042	0.64	0.000766093	BB
w2597	11	7022202	9178382	8100292	0.257764	0.92	0.00219388	BB
w2647	11	29240986	31037875	30139431	0.273811	0.87	0.00190002	BB
w2662	11	35127003	37105160	36116082	0.274231	0.87	0.0035098	BB
w2703	11	54101726	56046216	55073971	0.259303	0.92	0.000186552	BB
w2731	11	69487185	70987587	70237386	0.274167	0.87	0.00385557	BB
w2732	11	69874993	71646686	70760840	0.444941	0.29	1.29598e-10	BB
w2733	11	70154203	72221223	71187713	0.517536	0.14	3.01694e-15	BB
w2734	11	70337665	72807491	71572578	0.504413	0.16	3.03798e-13	BB
w2735	11	70564727	73238697	71901712	0.458015	0.26	2.26287e-08	BB
w2736	11	70989691	73941333	72465512	0.486905	0.19	5.91129e-15	BB
w2737	11	71651190	74381058	73016124	0.462182	0.25	1.80965e-09	BB
w2738	11	72230785	75253283	73742034	0.413015	0.37	1.69767e-09	BB
w2739	11	72808141	75533788	74170965	0.401266	0.41	6.13806e-06	BB
w2740	11	73243210	76016765	74629988	0.372004	0.52	2.10445e-06	BB
w2749	11	77784584	80338908	79061746	0.279088	0.86	2.61449e-06	BB
w2753	11	79879242	82220314	81049778	0.298653	0.79	0.0159525	BB
w2765	11	85781986	88093097	86937542	0.317566	0.71	0.000674296	BB
w2767	11	86887760	89058582	87973171	0.367696	0.53	3.98872e-06	BB
w2768	11	87252742	89502411	88377577	0.325445	0.69	0.00480724	BB
w2774	11	89907416	91688768	90798092	0.478551	0.21	3.9129e-07	BB
w2775	11	90322687	92088470	91205579	0.425925	0.33	1.51414e-07	BB
w2776	11	90509984	92534367	91522176	0.383245	0.47	8.75386e-08	BB
w2777	11	90932246	92841651	91886949	0.547103	0.1	2.85557e-17	BB
w2778	11	91328657	93219141	92273899	0.422485	0.33	1.24191e-06	BB
w2793	11	97937819	100252095	99094957	0.378777	0.5	4.65993e-06	BB
w2794	11	98200263	100852542	99526403	0.343249	0.62	0.00481084	BB
w2807	12	90415	2202743	1146579	0.454769	0.26	5.05175e-12	BB
w2808	12	867293	2406996	1637145	0.489247	0.19	1.12849e-16	BB
w2809	12	1226931	2625538	1926235	0.436379	0.3	1.9103e-08	BB
w2815	12	2896683	5067280	3981982	0.350231	0.59	0.000504519	BB
w2816	12	3260055	5676854	4468455	0.411667	0.37	3.55625e-06	BB
w2817	12	3771942	6206804	4989373	0.381293	0.48	5.42373e-10	BB
w2818	12	4147339	6662067	5404703	0.361791	0.55	1.74727e-08	BB
w2824	12	7001763	9578476	8290120	0.480175	0.2	3.74317e-13	BB
w2825	12	7523319	9932763	8728041	0.475824	0.22	4.33487e-13	BB
w2826	12	8094571	10316393	9205482	0.402244	0.41	1.03713e-05	BB
w2827	12	8574766	10660209	9617488	0.356097	0.57	7.41249e-08	BB
w2828	12	9147762	10950476	10049119	0.296219	0.8	0.00839518	BB
w2836	12	12008276	13855747	12932012	0.259492	0.91	0.0431071	BB
w2838	12	12762659	14817546	13790103	0.280458	0.85	0.0489935	BB
w2847	12	16310128	18383814	17346971	0.326828	0.68	8.21014e-07	BB
w2856	12	20769441	23008718	21889080	0.344922	0.61	1.27236e-05	BB
w2857	12	21263071	23399204	22331138	0.314387	0.73	9.62614e-05	BB
w2891	12	43363448	45962853	44663151	0.276454	0.86	0.0159969	BB
w2924	12	60077349	62347791	61212570	0.253478	0.94	0.0263631	BB
w2928	12	61925897	64058472	62992185	0.301125	0.78	0.00274518	BB
w2929	12	62348723	64696190	63522457	0.378229	0.5	1.83377e-07	BB
w2930	12	62791570	65254293	64022932	0.259147	0.92	0.0425179	BB
w2931	12	63160963	65768016	64464490	0.294848	0.8	3.02196e-05	BB
w2945	12	69287673	73514983	71401328	0.326087	0.68	0.000385661	BB
w2947	12	71570681	73978115	72774398	0.295057	0.8	0.000193057	BB
w2950	12	73515812	74897462	74206637	0.206474	1	0.0119486	BB
w2954	12	74635600	76213002	75424301	0.304405	0.77	0.000189282	BB
w2956	12	75293735	77240177	76266956	0.358891	0.56	0.000151135	BB
w2957	12	75603557	77537063	76570310	0.297069	0.79	0.00537762	BB
w2970	12	79962737	82067681	81015209	0.246102	0.95	0.00691635	BB
w2971	12	80288091	82499113	81393602	0.275951	0.86	0.0184757	BB
w2976	12	82500718	83996857	83248788	0.260864	0.91	0.00270074	BB
w2988	13	2212715	4522174	3367445	0.379198	0.49	9.50956e-07	BB
w2989	13	2520162	5006602	3763382	0.379604	0.49	1.24316e-06	BB
w2990	13	2941571	5376853	4159212	0.407779	0.39	2.64719e-07	BB
w2991	13	3434777	5873273	4654025	0.513002	0.15	2.76923e-21	BB
w2992	13	3877428	6311705	5094567	0.547025	0.1	8.95992e-16	BB
w2993	13	4531236	6689810	5610523	0.525023	0.13	5.72565e-19	BB
w2994	13	5007486	7060174	6033830	0.555487	0.09	3.80192e-25	BB
w2995	13	5377561	7542656	6460109	0.502065	0.17	2.6241e-15	BB
w2996	13	5875806	8035349	6955578	0.434059	0.31	1.98792e-13	BB
w2997	13	6323152	8448605	7385879	0.415557	0.36	4.52356e-09	BB
w2998	13	6690538	8839687	7765113	0.368	0.53	1.38744e-09	BB
w2999	13	7063243	9304687	8183965	0.352197	0.59	0.00533141	BB
w3000	13	7545391	9643710	8594551	0.407228	0.39	1.92421e-12	BB
w3001	13	8049346	10058231	9053789	0.451879	0.27	2.71765e-10	BB
w3002	13	8453222	10512787	9483005	0.369223	0.53	3.38675e-10	BB
w3014	13	13791817	16164107	14977962	0.322457	0.7	6.82954e-05	BB
w3015	13	14289353	16550695	15420024	0.376807	0.5	4.90915e-06	BB
w3016	13	14714990	17055249	15885120	0.285406	0.84	0.00824602	BB
w3055	13	31220321	33332957	32276639	0.311463	0.74	0.000161459	BB
w3056	13	31491373	33781965	32636669	0.290862	0.82	0.00384364	BB
w3057	13	31944092	34384240	33164166	0.296622	0.8	0.000417535	BB
w3068	13	37197336	39332678	38265007	0.352668	0.58	1.20028e-05	BB
w3093	13	47994998	51379835	49687417	0.416453	0.35	1.12376e-08	BB
w3094	13	48446690	52052862	50249776	0.455433	0.26	3.68522e-09	BB
w3095	13	49184638	52580072	50882355	0.390371	0.45	2.67894e-11	BB
w3096	13	49864714	53158017	51511366	0.491713	0.18	9.32059e-17	BB
w3097	13	50605038	53518724	52061881	0.468561	0.23	8.27128e-15	BB
w3098	13	51384434	54112283	52748359	0.49337	0.18	1.13001e-07	BB
w3099	13	52058797	54710680	53384739	0.501863	0.17	4.97484e-14	BB
w3100	13	52586446	55178357	53882402	0.528612	0.13	1.13597e-13	BB
w3101	13	53159500	55464244	54311872	0.477279	0.22	1.15456e-08	BB
w3102	13	53526707	55773981	54650344	0.485193	0.2	5.05547e-14	BB
w3103	13	54129140	56113398	55121269	0.583716	0.07	6.2141e-25	BB
w3104	13	54719298	56467787	55593543	0.561754	0.09	2.305e-17	BB
w3105	13	55184228	56990987	56087608	0.501204	0.17	1.27012e-15	BB
w3106	13	55467086	57508582	56487834	0.46736	0.23	9.17052e-11	BB
w3107	13	55776668	58048408	56912538	0.393729	0.44	4.75612e-07	BB
w3112	13	58054011	60514336	59284174	0.289922	0.82	0.00131184	BB
w3113	13	58616327	61076541	59846434	0.301501	0.78	1.2075e-06	BB
w3114	13	59065795	61655277	60360536	0.33597	0.65	1.76118e-08	BB
w3115	13	59543180	62335715	60939448	0.435666	0.31	1.89671e-07	BB
w3116	13	60021372	62858165	61439769	0.384607	0.47	7.3922e-07	BB
w3117	13	60514892	63689494	62102193	0.368767	0.53	1.28646e-08	BB
w3118	13	61078698	64707466	62893082	0.43127	0.31	1.67088e-07	BB
w3119	13	61661709	65405665	63533687	0.463632	0.24	4.15109e-09	BB
w3120	13	62336486	66192912	64264699	0.262476	0.91	0.000104087	BB
w3134	13	70719418	72462929	71591174	0.323975	0.69	0.000116916	BB
w3138	13	71943263	74297933	73120598	0.356122	0.57	6.2194e-05	BB
w3140	13	72905003	75284075	74094539	0.291641	0.82	0.0173916	BB
w3141	13	73230829	75741522	74486176	0.305837	0.76	0.00038483	BB
w3142	13	73687952	76245997	74966975	0.400378	0.42	1.22191e-10	BB
w3143	13	74319776	76725955	75522866	0.416338	0.36	4.04983e-09	BB
w3144	13	74856826	77182578	76019702	0.447593	0.29	1.72399e-13	BB
w3145	13	75296266	77715689	76505978	0.44861	0.28	2.2446e-12	BB
w3146	13	75746222	78214234	76980228	0.488611	0.19	5.42637e-09	BB
w3147	13	76247981	78782522	77515252	0.400452	0.42	5.13412e-07	BB
w3148	13	76729497	79271486	78000492	0.36198	0.55	6.47834e-06	BB
w3149	13	77196972	79819650	78508311	0.289834	0.82	6.18312e-05	BB
w3150	13	77719500	80740939	79230220	0.222216	0.98	0.0249114	BB
w3161	14	3098041	4764564	3931303	0.257378	0.93	0.00280379	BB
w3162	14	3463355	5099212	4281284	0.257576	0.92	0.000150806	BB
w3163	14	3810605	5443973	4627289	0.350404	0.59	2.00604e-05	BB
w3164	14	4153300	5790599	4971950	0.296582	0.8	0.0163864	BB
w3165	14	4420372	6055657	5238015	0.382665	0.47	1.31413e-05	BB
w3166	14	4767234	6367040	5567137	0.364858	0.54	0.000160733	BB
w3167	14	5103132	6795090	5949111	0.303037	0.77	0.0432165	BB
w3168	14	5451183	7031262	6241223	0.319212	0.7	6.25116e-06	BB
w3169	14	5791147	7346806	6568977	0.396145	0.43	3.74469e-10	BB
w3170	14	6057472	7745107	6901290	0.379328	0.49	1.21897e-06	BB
w3171	14	6373269	8083378	7228324	0.436866	0.3	3.32734e-08	BB
w3172	14	6797103	8375047	7586075	0.51945	0.13	7.09923e-14	BB
w3173	14	7047646	8761275	7904461	0.552318	0.1	1.29474e-21	BB
w3174	14	7349327	9128631	8238979	0.549852	0.1	1.16212e-16	BB
w3175	14	7750320	9510531	8630426	0.559465	0.09	3.67237e-17	BB
w3176	14	8084856	9874626	8979741	0.537727	0.12	5.59777e-18	BB
w3177	14	8379462	10334507	9356985	0.56838	0.08	3.47884e-21	BB
w3178	14	8763626	10545632	9654629	0.529931	0.12	1.96758e-16	BB
w3179	14	9134153	10776161	9955157	0.523528	0.13	4.051e-15	BB
w3180	14	9514401	11163506	10338954	0.509906	0.15	1.06142e-12	BB
w3181	14	9875349	11606428	10740889	0.48641	0.19	4.38009e-12	BB
w3182	14	10336199	12059434	11197817	0.527942	0.13	2.54149e-21	BB
w3183	14	10546522	12426748	11486635	0.541115	0.11	8.66774e-22	BB
w3184	14	10778375	12842530	11810453	0.457811	0.26	2.31708e-07	BB
w3185	14	11164276	13343667	12253972	0.511232	0.15	5.64851e-18	BB
w3186	14	11608595	14168274	12888435	0.521072	0.13	4.00689e-17	BB
w3187	14	12061619	14486990	13274305	0.492255	0.18	4.75634e-08	BB
w3188	14	12430378	14784873	13607626	0.549632	0.1	1.77168e-15	BB
w3189	14	12849349	15196037	14022693	0.674569	0.04	4.88024e-37	BB
w3190	14	13347085	15562970	14455028	0.725379	0.02	5.03812e-45	BB
w3191	14	14174513	15943437	15058975	0.690557	0.03	5.73109e-41	BB
w3192	14	14487898	16309574	15398736	0.730073	0.02	2.23391e-41	BB
w3193	14	14789001	16720242	15754622	0.708344	0.03	2.68433e-36	BB
w3194	14	15200497	17109467	16154982	0.596827	0.06	3.88354e-23	BB
w3195	14	15565785	17666233	16616009	0.492927	0.18	3.64945e-17	BB
w3196	14	15946783	18049675	16998229	0.531512	0.12	2.85988e-15	BB
w3197	14	16312028	18482381	17397205	0.526528	0.13	5.11686e-16	BB
w3198	14	16725020	18909391	17817206	0.541303	0.11	3.87656e-19	BB
w3199	14	17114503	19363068	18238786	0.63998	0.04	5.39962e-35	BB
w3200	14	17669699	19592144	18630922	0.642968	0.04	1.8359e-25	BB
w3201	14	18053481	19985843	19019662	0.638948	0.05	2.08182e-33	BB
w3202	14	18483853	20432822	19458338	0.739069	0.02	2.60393e-44	BB
w3203	14	18910576	20792640	19851608	0.778066	0.02	5.90192e-44	BB
w3204	14	19368490	21291383	20329937	0.807201	0.02	6.29952e-67	BB
w3205	14	19599715	21644200	20621958	0.833315	0.01	1.35175e-70	BB
w3206	14	19988066	22155117	21071592	0.85204	0.01	1.30404e-84	BB
w3207	14	20435364	22680795	21558080	0.873455	0.01	2.97775e-96	BB
w3208	14	20801092	23041600	21921346	0.913288	0.01	6.07878e-132	BB
w3209	14	21296123	23528728	22412426	0.946757	0.01	1.00192e-172	BB
w3210	14	21646528	24039249	22842889	0.951872	0.01	1.18216e-196	BB
w3211	14	22159643	24556475	23358059	0.950967	0.01	2.54753e-185	BB
w3212	14	22681826	24960651	23821239	0.967024	0.01	3.31612e-219	BB
w3213	14	23043305	25292725	24168015	0.948896	0.01	1.59496e-163	BB
w3214	14	23535708	25836580	24686144	0.927613	0.01	2.94112e-148	BB
w3215	14	24041313	26160389	25100851	0.902751	0.01	6.81558e-119	BB
w3216	14	24560464	26607612	25584038	0.895218	0.01	9.5201e-105	BB
w3217	14	24962351	26961480	25961916	0.884632	0.01	8.07758e-113	BB
w3218	14	25295245	27376642	26335944	0.916165	0.01	2.52623e-145	BB
w3219	14	25839968	27808305	26824137	0.924638	0.01	7.5228e-146	BB
w3220	14	26163203	28236317	27199760	0.91244	0.01	7.99381e-126	BB
w3221	14	26610488	28773580	27692034	0.895806	0.01	7.96978e-105	BB
w3222	14	26962240	29243117	28102679	0.881074	0.01	1.8407e-106	BB
w3223	14	27380760	29647437	28514099	0.853672	0.01	2.55634e-87	BB
w3224	14	27810898	30113395	28962147	0.752723	0.02	7.35281e-43	BB
w3225	14	28237280	30485005	29361143	0.723922	0.02	5.39926e-46	BB
w3226	14	28775822	30892575	29834199	0.674831	0.04	1.08195e-38	BB
w3227	14	29251367	31362286	30306827	0.675807	0.03	4.79378e-35	BB
w3228	14	29655377	31795965	30725671	0.641407	0.04	1.88191e-27	BB
w3229	14	30118764	32191086	31154925	0.633484	0.05	1.67514e-29	BB
w3230	14	30485892	32500520	31493206	0.585794	0.07	7.07198e-20	BB
w3231	14	30896409	32871925	31884167	0.503663	0.16	4.44659e-19	BB
w3232	14	31367176	33326342	32346759	0.415254	0.36	4.75365e-12	BB
w3233	14	31800140	33759496	32779818	0.408681	0.38	1.22267e-06	BB
w3234	14	32193053	34157933	33175493	0.328625	0.67	0.000396253	BB
w3236	14	32875096	35103231	33989164	0.265167	0.9	0.000168019	BB
w3240	14	34686630	36694416	35690523	0.278431	0.86	0.000250007	BB
w3243	14	35959582	38122599	37041091	0.394146	0.44	3.29271e-09	BB
w3244	14	36301973	38700427	37501200	0.193728	1	0.021857	BB
w3260	14	44281127	46648445	45464786	0.217273	0.99	0.00108592	BB
w3266	14	47097104	49491861	48294483	0.32059	0.7	0.00146262	BB
w3267	14	47681294	49953511	48817403	0.341267	0.62	0.00274245	BB
w3281	14	54587713	56805544	55696629	0.317898	0.71	0.0386788	BB
w3282	14	54976985	57247647	56112316	0.327012	0.68	1.40022e-07	BB
w3283	14	55331472	57682166	56506819	0.22011	0.98	0.0473262	BB
w3284	14	55738038	58102959	56920499	0.261907	0.91	0.0137511	BB
w3288	14	57686713	59809231	58747972	0.324989	0.69	0.000156021	BB
w3289	14	58105014	60191247	59148131	0.308664	0.75	0.0178989	BB
w3290	14	58517627	60477001	59497314	0.396458	0.42	0.00092326	BB
w3291	14	58950143	61011482	59980813	0.386042	0.46	4.17451e-08	BB
w3292	14	59385687	61481829	60433758	0.345301	0.61	2.85273e-05	BB
w3294	14	60193433	62333131	61263282	0.307714	0.75	2.97979e-07	BB
w3295	14	60480826	62629887	61555357	0.384172	0.47	2.85793e-06	BB
w3296	14	61019566	62829513	61924540	0.443119	0.29	1.78766e-07	BB
w3297	14	61488238	63107378	62297808	0.471919	0.23	5.92431e-11	BB
w3298	14	61982474	63551948	62767211	0.432559	0.31	3.93762e-12	BB
w3299	14	62333971	63990135	63162053	0.458015	0.25	1.46163e-15	BB
w3300	14	62632063	64411599	63521831	0.42091	0.34	5.49562e-08	BB
w3301	14	62833169	64892824	63862997	0.353096	0.58	7.94915e-06	BB
w3302	14	63109140	65455668	64282404	0.375928	0.5	3.16621e-05	BB
w3303	14	63561396	65857126	64709261	0.351833	0.59	0.0001289	BB
w3311	14	66867519	68933261	67900390	0.350232	0.59	4.59187e-05	BB
w3312	14	67217616	69325174	68271395	0.467709	0.23	3.60698e-18	BB
w3313	14	67520744	69764587	68642666	0.3654	0.54	5.27853e-05	BB
w3314	14	68030391	70205623	69118007	0.316629	0.72	0.0114029	BB
w3315	14	68516279	70527150	69521715	0.314214	0.73	0.00251432	BB
w3316	14	68934799	70915220	69925010	0.263495	0.9	0.0359859	BB
w3320	14	70531488	72467995	71499742	0.404427	0.4	1.21121e-08	BB
w3321	14	70917773	72940458	71929116	0.346251	0.61	0.000520145	BB
w3328	14	73849795	76138921	74994358	0.397906	0.42	0.000338075	BB
w3329	14	74342301	76574033	75458167	0.335692	0.65	2.1308e-05	BB
w3330	14	74794729	76983681	75889205	0.274837	0.87	0.00362217	BB
w3331	14	75266295	77465363	76365829	0.314507	0.72	0.00338997	BB
w3332	14	75782925	77830694	76806810	0.441457	0.3	1.13477e-08	BB
w3333	14	76140157	78162877	77151517	0.451656	0.27	1.08143e-08	BB
w3334	14	76576371	78441144	77508758	0.379977	0.49	1.54489e-09	BB
w3335	14	76988993	78793909	77891451	0.402748	0.4	8.11308e-08	BB
w3336	14	77466397	79248235	78357316	0.374524	0.51	0.0010537	BB
w3347	15	2442237	4973191	3707714	0.279124	0.86	0.016229	BB
w3357	15	7400749	9658944	8529847	0.285557	0.84	0.000159084	BB
w3388	15	23390931	25062939	24226935	0.311882	0.74	0.000160211	BB
w3389	15	23701158	25440257	24570708	0.457961	0.26	4.45494e-09	BB
w3390	15	23958800	25828818	24893809	0.458316	0.25	4.23445e-13	BB
w3391	15	24315333	26159684	25237509	0.416	0.36	2.3515e-09	BB
w3392	15	24717776	26687799	25702788	0.349811	0.59	0.0128395	BB
w3393	15	25068503	27033904	26051204	0.323833	0.69	2.983e-05	BB
w3395	15	25832288	27968817	26900553	0.193448	1	0.035988	BB
w3405	15	30466395	32402000	31434198	0.271086	0.88	0.000157732	BB
w3406	15	30780520	32857841	31819181	0.363587	0.54	4.36459e-07	BB
w3407	15	31213929	33320403	32267166	0.385117	0.46	3.34545e-10	BB
w3408	15	31510220	33702464	32606342	0.271393	0.88	0.00435202	BB
w3409	15	31876669	34067597	32972133	0.256229	0.93	0.00126005	BB
w3423	15	37422128	39775285	38598707	0.302377	0.78	0.00107084	BB
w3424	15	37908545	40257790	39083168	0.391595	0.44	6.7814e-05	BB
w3425	15	38483980	40752950	39618465	0.266399	0.9	0.00211193	BB
w3426	15	38786957	41196255	39991606	0.242356	0.96	0.0123133	BB
w3446	15	46967802	50532240	48750021	0.337768	0.64	0.00027682	BB
w3447	15	47625808	50997537	49311673	0.408046	0.38	5.9697e-05	BB
w3448	15	48077020	51549658	49813339	0.372412	0.52	3.77452e-05	BB
w3449	15	48386761	51996794	50191778	0.318815	0.71	0.0277376	BB
w3450	15	49550115	52495683	51022899	0.221506	0.98	0.0237461	BB
w3457	15	53540650	55848569	54694610	0.291853	0.81	0.00347309	BB
w3458	15	53994812	56446307	55220560	0.360303	0.55	4.94204e-10	BB
w3459	15	54371524	56623042	55497283	0.481975	0.2	1.29422e-16	BB
w3460	15	54862604	57108808	55985706	0.54066	0.11	3.29291e-13	BB
w3461	15	55314640	57539591	56427116	0.537969	0.12	1.38116e-16	BB
w3462	15	55852434	57931503	56891969	0.401951	0.41	1.37869e-07	BB
w3463	15	56461550	58370520	57416035	0.302346	0.78	2.83192e-05	BB
w3464	15	56624941	58886709	57755825	0.262601	0.91	0.00259541	BB
w3535	16	8413123	11066745	9739934	0.228577	0.97	0.00888377	BB
w3565	16	21715972	24297560	23006766	0.319378	0.7	5.25254e-06	BB
w3566	16	22337888	25094187	23716038	0.295159	0.8	0.000189509	BB
w3567	16	23086489	25616526	24351508	0.304611	0.76	0.00517	BB
w3569	16	24018978	26637237	25328108	0.272399	0.88	0.0139898	BB
w3589	16	32940942	35147997	34044470	0.267353	0.89	0.00146541	BB
w3598	16	36880028	39603246	38241637	0.518744	0.14	1.21266e-17	BB
w3599	16	37330706	40331412	38831059	0.478949	0.21	2.36073e-14	BB
w3600	16	37856655	41133711	39495183	0.423572	0.33	6.08101e-10	BB
w3601	16	38461123	41720928	40091026	0.44145	0.3	4.1138e-09	BB
w3602	16	39043637	42184117	40613877	0.391447	0.44	7.20305e-08	BB
w3606	16	41721829	44598807	43160318	0.23238	0.97	0.00587371	BB
w3607	16	42196161	45207880	43702021	0.266232	0.9	0.0155345	BB
w3608	16	42884233	45703645	44293939	0.466007	0.24	2.09051e-09	BB
w3623	16	49971247	52429981	51200614	0.320477	0.7	0.000529926	BB
w3624	16	50522603	52698945	51610774	0.346988	0.6	0.000981396	BB
w3638	16	56757452	58735252	57746352	0.254519	0.93	0.00487066	BB
w3639	16	57054621	59044351	58049486	0.378839	0.49	0.00123397	BB
w3650	16	61663181	63559950	62611566	0.248678	0.95	0.00704887	BB
w3653	16	62887169	64642888	63765029	0.373512	0.51	0.000606852	BB
w3654	16	63257002	65075679	64166341	0.268871	0.89	0.00401917	BB
w3655	16	63564711	65548634	64556673	0.24074	0.96	0.002974	BB
w3656	16	63858847	66190161	65024504	0.299392	0.79	0.00147227	BB
w3679	16	73608251	75021825	74315038	0.276756	0.86	0.000637382	BB
w3682	16	74449297	76045119	75247208	0.281549	0.85	0.00901635	BB
w3683	16	74763741	76281920	75522831	0.389881	0.45	5.30817e-08	BB
w3684	16	75024506	76632577	75828542	0.313918	0.73	0.00012115	BB
w3685	16	75419813	77018800	76219307	0.38563	0.46	7.28024e-07	BB
w3686	16	75751742	77430331	76591037	0.418834	0.35	6.99905e-11	BB
w3701	17	3731021	5614491	4672756	0.29395	0.81	0.00545595	BB
w3731	17	15602657	17507848	16555253	0.331112	0.66	0.00645329	BB
w3732	17	16098141	17878600	16988371	0.28847	0.83	0.00284922	BB
w3733	17	16503970	18289208	17396589	0.280483	0.85	0.00371772	BB
w3734	17	16871917	18874563	17873240	0.244009	0.96	0.00969894	BB
w3771	17	33967555	36553179	35260367	0.354156	0.58	1.37556e-09	BB
w3772	17	34481729	36972720	35727225	0.387474	0.45	0.0197952	BB
w3773	17	35101920	37394049	36247985	0.384624	0.47	4.0029e-05	BB
w3774	17	35706375	37796316	36751346	0.285544	0.84	0.014358	BB
w3775	17	36159480	38254872	37207176	0.237917	0.97	0.0420733	BB
w3785	17	40368089	42891704	41629897	0.33633	0.64	0.000218161	BB
w3786	17	40665519	43508636	42087078	0.375556	0.5	2.99291e-09	BB
w3787	17	41047050	43942864	42494957	0.295244	0.8	0.000572851	BB
w3788	17	41584214	44292857	42938536	0.297683	0.79	0.000407451	BB
w3791	17	43516537	45758640	44637589	0.265208	0.9	0.0298471	BB
w3794	17	44786694	46975839	45881267	0.308063	0.75	0.00321525	BB
w3795	17	45166791	47355282	46261037	0.308981	0.74	0.00585515	BB
w3798	17	46616214	48417838	47517026	0.231685	0.97	0.0317051	BB
w3818	17	55526884	57560658	56543771	0.30878	0.74	0.00159846	BB
w3840	17	64698648	66445449	65572049	0.239269	0.97	0.00314771	BB
w3880	18	9515953	11156419	10336186	0.390611	0.45	1.98239e-08	BB
w3881	18	9722609	11719208	10720909	0.426119	0.33	5.58857e-09	BB
w3882	18	10031640	12338803	11185222	0.384581	0.47	1.13556e-05	BB
w3883	18	10408643	13089217	11748930	0.47936	0.21	1.87024e-06	BB
w3884	18	10760430	13581839	12171135	0.50071	0.17	5.05933e-12	BB
w3937	18	34028353	36740401	35384377	0.403589	0.4	7.05528e-08	BB
w3938	18	34444913	37396702	35920808	0.554446	0.09	3.25883e-20	BB
w3939	18	34985677	37808245	36396961	0.491103	0.19	2.49389e-16	BB
w3940	18	35666636	38175210	36920923	0.421462	0.34	7.84297e-07	BB
w3947	18	39833306	41892517	40862912	0.3178	0.71	4.55453e-07	BB
w3949	18	40765233	42679542	41722388	0.253245	0.94	0.0371691	BB
w3953	18	42321566	44359165	43340366	0.303177	0.77	0.000640277	BB
w3955	18	43040451	45728721	44384586	0.27581	0.86	0.0126787	BB
w3965	18	47680728	49933693	48807211	0.279381	0.85	0.0106731	BB
w3966	18	47997271	50471428	49234350	0.323037	0.69	1.81673e-05	BB
w3967	18	48422519	51122041	49772280	0.283865	0.84	0.0119542	BB
w3968	18	48880208	51583340	50231774	0.162148	1	0.00122155	BB
w3975	18	52221113	54928569	53574841	0.267132	0.89	0.00217811	BB
w3976	18	52724208	55494560	54109384	0.294056	0.81	0.0165622	BB
w3978	18	53884603	56683087	55283845	0.287025	0.83	5.36634e-05	BB
w3987	18	60024254	63182112	61603183	0.256547	0.93	0.00881577	BB
w3993	18	63852200	65691407	64771804	0.29641	0.8	0.00112196	BB
w4013	19	9217831	12138289	10678060	0.293667	0.81	0.00122552	BB
w4015	19	10474638	13050228	11762433	0.28885	0.82	0.0012698	BB
w4021	19	13514941	15379664	14447303	0.343904	0.62	3.5421e-07	BB
w4022	19	13847152	15688648	14767900	0.321461	0.7	0.000558318	BB
w4023	19	14339928	16099714	15219821	0.39859	0.42	1.18491e-10	BB
w4024	19	14664165	16396040	15530103	0.404441	0.4	7.93392e-05	BB
w4025	19	15015529	16757576	15886553	0.511449	0.15	6.36022e-16	BB
w4026	19	15380763	17032703	16206733	0.482028	0.2	6.42837e-15	BB
w4027	19	15692675	17329506	16511091	0.448658	0.28	1.33057e-10	BB
w4028	19	16100894	17554236	16827565	0.414824	0.36	2.96531e-09	BB
w4029	19	16397437	18019756	17208597	0.365354	0.54	3.39716e-07	BB
w4039	19	20459782	22890690	21675236	0.245624	0.95	0.0248964	BB
w4040	19	21173011	23448959	22310985	0.275109	0.87	0.00745428	BB
w4041	19	21702963	23855315	22779139	0.236039	0.97	0.000578334	BB
w4045	19	23452167	25136241	24294204	0.275412	0.87	0.000563452	BB
w4046	19	23856107	25450346	24653227	0.310934	0.74	0.00993487	BB
w4047	19	24185514	25735844	24960679	0.326815	0.68	3.28182e-05	BB
w4052	19	25738232	28122428	26930330	0.298464	0.79	5.141e-06	BB
w4053	19	26005749	28586209	27295979	0.435264	0.31	3.58728e-11	BB
w4054	19	26392068	29045371	27718720	0.340153	0.63	1.31273e-05	BB
w4055	19	27123494	29383245	28253370	0.336071	0.65	0.0078624	BB
w4083	19	41588679	45036874	43312777	0.347657	0.6	5.0345e-07	BB
w4084	19	42054880	45706836	43880858	0.480658	0.2	3.22738e-09	BB
w4085	19	43065554	46281861	44673708	0.370262	0.52	1.10517e-05	BB
w4086	19	43812510	46836824	45324667	0.379145	0.49	9.63539e-07	BB
w4087	19	44451884	47474935	45963410	0.407544	0.39	2.80213e-12	BB
w4088	19	45037466	48027248	46532357	0.36664	0.54	1.38514e-08	BB
w4089	19	45708128	48335064	47021596	0.292743	0.81	0.000788827	BB
w4090	19	46287163	48596772	47441968	0.331582	0.66	0.000579315	BB
w4091	19	46837849	49268385	48053117	0.331213	0.66	2.65704e-07	BB
w4093	19	48028599	50778060	49403330	0.318093	0.71	4.30715e-06	BB
w4094	19	48336181	51348747	49842464	0.265301	0.9	0.00940607	BB
w4100	19	51718059	54070436	52894248	0.288666	0.83	0.000859574	BB
w4103	19	53204659	55144961	54174810	0.235346	0.97	0.0341489	BB
w4106	19	54435661	56598590	55517126	0.285137	0.84	0.000823172	BB
w4117	19	59724135	62006929	60865532	0.354255	0.58	0.00177862	BB
w4118	19	60235874	62557636	61396755	0.313711	0.73	0.0178863	BB
w4119	19	60584701	63357330	61971016	0.25187	0.94	0.000467504	BB
w4148	20	11583110	13507528	12545319	0.30729	0.75	0.000834135	BB
w4212	20	42243409	45445106	43844258	0.32677	0.68	1.42671e-05	BB
w4213	20	42937581	45853439	44395510	0.376057	0.5	3.25108e-09	BB
w4214	20	43688763	46371064	45029914	0.376406	0.5	2.12515e-08	BB
w4215	20	44126473	47052009	45589241	0.335736	0.65	0.00837453	BB
w4216	20	44685915	47623622	46154769	0.391084	0.44	2.1824e-09	BB
w4217	20	45445779	48208868	46827324	0.366921	0.53	1.2146e-09	BB
w4218	20	45854213	48844106	47349160	0.375099	0.51	2.50153e-05	BB
w4219	20	46379622	49385959	47882791	0.348434	0.6	2.90337e-06	BB
w4250	20	61461446	62989221	62225334	0.357111	0.57	1.95148e-06	BB
w4251	20	61797117	63441911	62619514	0.375567	0.5	0.00264879	BB
w4252	20	61994343	63847390	62920867	0.372562	0.52	5.70409e-06	BB
w4253	20	62219400	64121340	63170370	0.406003	0.39	2.28266e-08	BB
w4254	20	62606715	64522929	63564822	0.32969	0.67	0.000371747	BB
w4255	20	62996985	65047209	64022097	0.25433	0.93	0.00048817	BB
w4300	21	14741766	16637552	15689659	0.373126	0.51	4.70583e-11	BB
w4301	21	14997173	16921096	15959135	0.362271	0.55	5.77883e-09	BB
w4330	21	29014878	31824546	30419712	0.242033	0.96	0.0191995	BB
w4331	21	29562052	32284922	30923487	0.370881	0.52	1.96986e-06	BB
w4332	21	30169593	32722921	31446257	0.548933	0.1	2.08876e-16	BB
w4333	21	30698750	33312468	32005609	0.593741	0.07	2.03559e-28	BB
w4334	21	31272241	33744931	32508586	0.4974	0.17	3.60252e-11	BB
w4335	21	31829495	34153399	32991447	0.452266	0.27	7.74817e-14	BB
w4336	21	32287523	34540104	33413814	0.475714	0.22	3.28421e-17	BB
w4337	21	32726184	34954703	33840444	0.322121	0.7	0.00023	BB
w4338	21	33316628	35190368	34253498	0.302957	0.77	5.13742e-05	BB
w4339	21	33751277	35565412	34658345	0.355381	0.57	2.93233e-09	BB
w4340	21	34159246	35799050	34979148	0.457768	0.26	3.15863e-12	BB
w4341	21	34544077	36108117	35326097	0.426177	0.32	2.71724e-06	BB
w4342	21	34964204	36525196	35744700	0.386202	0.46	3.19749e-07	BB
w4343	21	35217751	37181064	36199408	0.34333	0.62	1.35588e-05	BB
w4344	21	35566066	37820312	36693189	0.333256	0.66	0.000549986	BB
w4347	21	36530318	39719858	38125088	0.252526	0.94	0.00396044	BB
w4355	21	41407790	43227385	42317588	0.331172	0.66	2.88202e-06	BB
w4356	21	41771712	43674686	42723199	0.334353	0.66	1.53294e-06	BB
w4362	21	44198391	46354033	45276212	0.247761	0.95	0.00441842	BB
w4364	21	44799897	47305148	46052523	0.244107	0.96	0.0173739	BB
w4376	21	49736754	51896555	50816655	0.25589	0.93	0.0222209	BB
w4377	21	50117812	52331051	51224432	0.394313	0.43	5.57503e-10	BB
w4378	21	50629909	52792942	51711426	0.33497	0.65	1.54182e-06	BB
w4379	21	51055760	53394754	52225257	0.294306	0.81	0.00383502	BB
w4380	21	51567065	53789331	52678198	0.263775	0.9	0.00505562	BB
w4398	21	58568477	60275924	59422201	0.246001	0.95	0.00678325	BB
w4410	21	62654108	64678091	63666100	0.316709	0.72	8.49988e-06	BB
w4411	21	62932433	65032198	63982316	0.404164	0.4	3.41096e-06	BB
w4412	21	63454272	65379359	64416816	0.303563	0.77	8.95075e-05	BB
w4413	21	63921588	65865873	64893731	0.382251	0.48	0.00358636	BB
w4414	21	64341202	66297320	65319261	0.324307	0.69	3.7136e-05	BB
w4420	21	66813543	68832921	67823232	0.402197	0.41	1.52392e-05	BB
w4421	21	67189872	69206955	68198414	0.388222	0.45	1.32726e-05	BB
w4422	21	67808010	69722258	68765134	0.24984	0.95	7.47784e-05	BB
w4423	22	128846	2727399	1428123	0.402242	0.41	2.83295e-08	BB
w4424	22	657661	3019765	1838713	0.38327	0.47	4.53127e-06	BB
w4425	22	1176853	3569047	2372950	0.318451	0.71	0.0183863	BB
w4426	22	1669187	4197616	2933402	0.256988	0.93	0.00194475	BB
w4471	22	21776358	23679290	22727824	0.350807	0.59	5.3262e-06	BB
w4473	22	22743218	24833980	23788599	0.320556	0.7	0.000959572	BB
w4474	22	23091794	25273403	24182599	0.288837	0.83	0.000110195	BB
w4528	22	49779671	52946517	51363094	0.313567	0.73	0.00116708	BB
w4529	22	50413174	53429267	51921221	0.346092	0.61	0.00224223	BB
w4530	22	51423399	53866244	52644822	0.316905	0.72	0.000267195	BB
w4547	23	103505	2991709	1547607	0.543656	0.11	1.05343e-19	BB
w4548	23	920155	3474442	2197299	0.474932	0.22	1.09379e-16	BB
w4563	23	7860006	10459653	9159830	0.296704	0.8	6.56027e-05	BB
w4564	23	8513468	11097751	9805610	0.381685	0.48	2.76997e-06	BB
w4565	23	9024924	11542777	10283851	0.353532	0.58	0.0471906	BB
w4567	23	9991677	12598782	11295230	0.337758	0.64	0.000741928	BB
w4572	23	12600637	14617401	13609019	0.241812	0.96	0.0105721	BB
w4573	23	12985109	14906505	13945807	0.30586	0.76	0.000601267	BB
w4574	23	13343041	15413746	14378394	0.391116	0.44	1.1698e-07	BB
w4575	23	13935150	15959167	14947159	0.361688	0.55	2.02704e-07	BB
w4576	23	14222242	16482356	15352299	0.406727	0.39	1.05564e-07	BB
w4577	23	14619232	17176302	15897767	0.421978	0.34	1.66234e-06	BB
w4578	23	14909173	17743452	16326313	0.399389	0.42	4.33121e-11	BB
w4580	23	15959916	18906097	17433007	0.300299	0.78	0.0128189	BB
w4581	23	16485595	19347954	17916775	0.211281	0.99	0.0323995	BB
w4608	23	27823003	29611471	28717237	0.262734	0.91	0.00248656	BB
w4609	23	28175655	30089003	29132329	0.219536	0.99	0.00134437	BB
w4635	23	40192301	42619537	41405919	0.21615	0.99	0.00141317	BB
w4651	23	47592258	49662822	48627540	0.261161	0.91	0.0492822	BB
w4652	23	47948468	50142852	49045660	0.324509	0.69	7.8162e-10	BB
w4657	24	74029	2293495	1183762	0.449887	0.27	8.50368e-14	BB
w4658	24	682620	2723480	1703050	0.50234	0.16	4.25722e-17	BB
w4659	24	1159648	3101429	2130539	0.508061	0.15	1.94487e-12	BB
w4660	24	1615848	3451536	2533692	0.450175	0.27	3.99137e-10	BB
w4661	24	1921310	3935605	2928458	0.353853	0.58	1.71474e-06	BB
w4662	24	2297570	4331174	3314372	0.264733	0.9	0.0298573	BB
w4672	24	6711751	8461356	7586554	0.290869	0.82	0.025343	BB
w4679	24	9208862	11249810	10229336	0.341266	0.62	0.0137211	BB
w4686	24	11985906	14475979	13230943	0.344795	0.61	2.64052e-05	BB
w4687	24	12285586	14811578	13548582	0.475288	0.22	1.52164e-10	BB
w4688	24	12855197	15588291	14221744	0.428549	0.32	1.69894e-08	BB
w4689	24	13428695	16249508	14839102	0.394983	0.43	0.000950904	BB
w4690	24	14033728	16813945	15423837	0.40818	0.38	1.52624e-18	BB
w4691	24	14477137	17146229	15811683	0.435145	0.31	1.82636e-11	BB
w4692	24	14833069	17802475	16317772	0.331032	0.67	0.000890609	BB
w4693	24	15595131	18270762	16932947	0.350869	0.59	2.67501e-06	BB
w4694	24	16250608	18816710	17533659	0.320907	0.7	0.00992469	BB
w4702	24	19940039	22092587	21016313	0.272526	0.88	0.025138	BB
w4711	24	24065662	26860326	25462994	0.258052	0.92	0.0114979	BB
w4712	24	24681285	27322425	26001855	0.297854	0.79	0.0014572	BB
w4717	24	27325576	29555908	28440742	0.301897	0.78	0.011683	BB
w4718	24	27817749	30079808	28948779	0.263466	0.91	0.0360679	BB
w4719	24	28318415	30579915	29449165	0.323389	0.69	0.00912474	BB
w4720	24	28656586	31235561	29946074	0.267545	0.89	0.04157	BB
w4727	24	31914066	33984004	32949035	0.377593	0.5	0.000377619	BB
w4728	24	32275889	34617467	33446678	0.420181	0.34	6.22032e-09	BB
w4729	24	32737386	35165441	33951414	0.346237	0.61	1.13505e-07	BB
w4730	24	33010955	35618556	34314756	0.387555	0.45	4.67878e-06	BB
w4731	24	33415001	36249363	34832182	0.334789	0.65	1.64694e-06	BB
w4737	24	36851337	39446624	38148981	0.293483	0.81	0.00619015	BB
w4738	24	37395941	39812846	38604394	0.379669	0.49	1.57796e-08	BB
w4739	24	38022608	40074181	39048395	0.395513	0.43	2.70394e-09	BB
w4740	24	38624802	40557354	39591078	0.514504	0.14	7.12996e-15	BB
w4741	24	39007751	40899181	39953466	0.505967	0.16	1.02298e-16	BB
w4742	24	39467508	41288576	40378042	0.449434	0.28	3.71748e-07	BB
w4743	24	39813652	41868251	40840952	0.401584	0.41	2.8236e-07	BB
w4744	24	40075155	42431778	41253467	0.44015	0.3	2.87695e-07	BB
w4745	24	40561256	43011894	41786575	0.406898	0.39	3.66468e-08	BB
w4746	24	40903366	43539756	42221561	0.411339	0.37	6.57545e-08	BB
w4747	24	41297881	44328935	42813408	0.414099	0.37	4.32486e-09	BB
w4748	24	41868740	44897464	43383102	0.552412	0.1	1.0311e-15	BB
w4749	24	42437256	45188133	43812695	0.462416	0.25	3.48457e-10	BB
w4750	24	43016960	45485535	44251248	0.34974	0.6	0.0323226	BB
w4752	24	44332812	46187108	45259960	0.253221	0.94	0.00786962	BB
w4755	24	45489006	47407934	46448470	0.246681	0.95	0.0451468	BB
w4789	24	59395815	61364148	60379982	0.380226	0.49	3.07719e-06	BB
w4790	24	59829538	61796843	60813191	0.390863	0.44	1.8377e-07	BB
w4800	25	4581358	6133847	5357603	0.286863	0.83	0.000242914	BB
w4801	25	4891667	6458839	5675253	0.277696	0.86	0.00887585	BB
w4802	25	5222939	6869473	6046206	0.246594	0.95	0.0011811	BB
w4811	25	8578193	10934871	9756532	0.221864	0.98	0.0185702	BB
w4814	25	10070564	11913850	10992207	0.206985	0.99	0.00839996	BB
w4841	25	22314970	24345777	23330374	0.30738	0.75	0.00524374	BB
w4844	25	23541200	25476493	24508847	0.336993	0.64	2.09002e-05	BB
w4891	26	5421858	7567042	6494450	0.233198	0.97	4.63367e-05	BB
w4892	26	5731690	7847101	6789396	0.337763	0.64	0.00211824	BB
w4893	26	6190975	8275246	7233111	0.357288	0.57	0.00166476	BB
w4894	26	6650438	8738484	7694461	0.350495	0.59	3.27177e-05	BB
w4895	26	7138023	9289099	8213561	0.307174	0.76	9.83485e-05	BB
w4896	26	7581457	9916465	8748961	0.329999	0.67	0.0043548	BB
w4897	26	7850426	10222794	9036610	0.308807	0.74	6.67383e-05	BB
w4898	26	8276056	10576401	9426229	0.370419	0.52	2.19451e-09	BB
w4899	26	8742457	10925485	9833971	0.457416	0.26	9.87454e-13	BB
w4900	26	9290015	11428247	10359131	0.454041	0.26	8.95892e-09	BB
w4901	26	9920893	11849802	10885348	0.448312	0.28	1.7088e-08	BB
w4902	26	10223438	12400065	11311752	0.383305	0.47	3.4434e-06	BB
w4903	26	10578329	13066629	11822479	0.411466	0.37	1.24244e-15	BB
w4909	26	13643649	17089044	15366347	0.272318	0.88	0.0105327	BB
w4910	26	14444306	17597537	16020922	0.356495	0.57	9.68034e-07	BB
w4911	26	15223215	17895805	16559510	0.40368	0.4	2.06199e-05	BB
w4912	26	15780819	18420533	17100676	0.381209	0.48	2.618e-05	BB
w4913	26	16752906	18926759	17839833	0.259841	0.91	0.0461672	BB
w4914	26	17093682	19226528	18160105	0.238548	0.97	0.0104195	BB
w4915	26	17598113	19538067	18568090	0.267416	0.89	0.00172832	BB
w4925	26	22030761	24871089	23450925	0.307908	0.75	0.0137075	BB
w4927	26	23284806	25436420	24360613	0.279362	0.85	0.0102253	BB
w4931	26	25141850	27176349	26159100	0.265564	0.9	0.00223696	BB
w4965	26	39339964	41392393	40366179	0.296284	0.8	0.0104891	BB
w5007	27	6089172	8902786	7495979	0.312998	0.73	0.00268453	BB
w5043	27	23366777	26179880	24773329	0.311324	0.74	2.84826e-05	BB
w5044	27	23977114	26551810	25264462	0.428329	0.32	9.9334e-08	BB
w5045	27	24466260	27240389	25853325	0.37873	0.5	3.64833e-06	BB
w5046	27	24961026	27642678	26301852	0.408385	0.38	0.000283592	BB
w5047	27	25604956	28155445	26880201	0.401156	0.41	1.37577e-05	BB
w5048	27	26183964	28602334	27393149	0.386028	0.46	0.000874603	BB
w5050	27	27249090	29663351	28456221	0.31861	0.71	2.29923e-06	BB
w5051	27	27643895	30172242	28908069	0.287266	0.83	0.000655015	BB
w5053	27	28606114	30984985	29795550	0.248419	0.95	0.00428152	BB
w5054	27	29100018	31272464	30186241	0.330677	0.67	0.000659735	BB
w5055	27	29670054	31655564	30662809	0.302867	0.77	0.00439096	BB
w5060	27	31661018	34212970	32936994	0.25588	0.93	0.00960777	BB
w5061	27	32074587	34964167	33519377	0.36966	0.53	6.68177e-06	BB
w5062	27	32517164	35340870	33929017	0.33332	0.66	0.0060344	BB
w5063	27	33095064	35589914	34342489	0.410043	0.38	3.14332e-10	BB
w5064	27	33768772	35815498	34792135	0.465431	0.24	1.23071e-15	BB
w5065	27	34213943	36097016	35155480	0.477829	0.21	6.63759e-11	BB
w5066	27	34969487	36421141	35695314	0.430661	0.32	1.15997e-09	BB
w5067	27	35351312	36792123	36071718	0.468354	0.23	1.89793e-11	BB
w5068	27	35590641	37308721	36449681	0.419676	0.34	1.9101e-05	BB
w5069	27	35816045	37611809	36713927	0.407884	0.39	3.75556e-07	BB
w5070	27	36100077	38023631	37061854	0.338453	0.64	3.25255e-10	BB
w5101	28	5957693	8071323	7014508	0.303398	0.77	0.0013902	BB
w5102	28	6325485	8356521	7341003	0.294505	0.8	6.3506e-05	BB
w5132	28	24138772	26902368	25520570	0.252658	0.94	0.00024334	BB
w5139	28	27735531	30341016	29038274	0.431426	0.31	5.48152e-09	BB
w5140	28	28125472	31017300	29571386	0.417063	0.35	2.01723e-08	BB
w5141	28	28764405	31680344	30222375	0.446551	0.29	9.04525e-12	BB
w5142	28	29310889	32194146	30752518	0.494315	0.18	2.41802e-14	BB
w5143	28	29774209	32645510	31209860	0.492179	0.18	3.63153e-11	BB
w5144	28	30380301	33031884	31706093	0.442031	0.3	2.56659e-10	BB
w5145	28	31044471	33247610	32146041	0.547565	0.1	2.49896e-20	BB
w5146	28	31695540	33640284	32667912	0.453232	0.27	2.33887e-16	BB
w5147	28	32195734	33960512	33078123	0.420956	0.34	3.96465e-07	BB
w5154	28	34646350	36893456	35769903	0.390938	0.44	2.96587e-10	BB
w5155	28	35093950	37255091	36174521	0.502107	0.17	1.98446e-13	BB
w5156	28	35718843	37586399	36652621	0.400792	0.41	4.60245e-08	BB
w5157	28	36048954	37950358	36999656	0.370606	0.52	8.09959e-05	BB
w5158	28	36511100	38483809	37497455	0.375115	0.51	7.01686e-05	BB
w5159	28	36900482	38731626	37816054	0.25716	0.93	0.0184981	BB
w5161	28	37587158	39646260	38616709	0.360082	0.55	6.89074e-07	BB
w5162	28	37952047	40092748	39022398	0.494097	0.18	1.60219e-12	BB
w5163	28	38488202	40471071	39479637	0.480132	0.21	1.6546e-17	BB
w5164	28	38733464	40684338	39708901	0.366534	0.54	2.22269e-06	BB
w5165	28	39170020	40932900	40051460	0.268965	0.89	0.000794616	BB
w5172	28	41967804	43729957	42848881	0.212004	0.99	0.00284142	BB
w5176	29	349575	2832971	1591273	0.365041	0.54	1.22049e-05	BB
w5177	29	1283687	3304092	2293890	0.355385	0.57	4.31753e-09	BB
w5178	29	1686795	3765707	2726251	0.354664	0.58	1.78615e-05	BB
w5179	29	2173932	4240035	3206984	0.307463	0.75	0.0376151	BB
w5193	29	8777540	10986797	9882169	0.449376	0.28	3.4997e-14	BB
w5194	29	8990547	11488893	10239720	0.456273	0.26	5.79527e-13	BB
w5195	29	9240715	11802535	10521625	0.419381	0.35	8.6505e-05	BB
w5196	29	9947288	12014303	10980796	0.451853	0.27	7.83042e-10	BB
w5197	29	10548978	12438052	11493515	0.307137	0.76	0.013953	BB
w5219	29	20582799	23037564	21810182	0.33496	0.65	0.00015146	BB
w5220	29	21113638	23450580	22282109	0.365574	0.54	8.2425e-06	BB
w5221	29	21568770	23735041	22651906	0.42491	0.33	1.95938e-06	BB
w5256	29	36934958	40804726	38869842	0.307216	0.75	0.00108852	BB
w5257	29	37368577	41292229	39330403	0.364582	0.54	7.15399e-05	BB
w5258	29	39097327	41860530	40478929	0.301291	0.78	2.32859e-05	BB
w5264	29	42578408	45191530	43884969	0.244364	0.96	0.0481149	BB
w5289	30	6379917	8141034	7260476	0.251371	0.94	0.0205283	BB
w5291	30	7153989	8851131	8002560	0.310747	0.74	0.0249007	BB
w5308	30	14594017	16734338	15664178	0.284145	0.84	0.000190881	BB
w5331	30	29107582	31087184	30097383	0.280788	0.85	0.0111755	BB
w5397	30	61380494	64067792	62724143	0.36648	0.54	4.09115e-06	BB
w5398	30	61854443	65081710	63468077	0.430129	0.32	2.57833e-11	BB
w5399	30	62376391	65690851	64033621	0.554925	0.09	4.34348e-20	BB
w5400	30	62927063	66242781	64584922	0.62435	0.05	1.27975e-29	BB
w5401	30	63600843	66722537	65161690	0.689545	0.03	3.93376e-34	BB
w5403	30	65097450	67910104	66503777	0.270678	0.88	0.0224353	BB
w5404	30	65694854	68497116	67095985	0.374135	0.51	4.04715e-05	BB
w5405	30	66247705	69150440	67699073	0.513721	0.15	9.3856e-14	BB
w5406	30	66749482	69805842	68277662	0.6823	0.03	4.13245e-33	BB
					0.397374

## Sheet: IGF1c vs IGF1b_TC_Driver
Table S17. The number of windows, chromosome number (Chr), chromosome coordinates (Start, End, and Midpoint), correlation estimates and rank value for the driver regions in Tropical Composite (TC) population for IGF1c vs IGF1b
	IGF1, serum levels of insulin growth hormone (measured in bulls, IGF1b, or cows, IGF1c); TC, Tropical Composite. Significant windows were set at Bonferroni corrected p value < 0.05
Window	Chr	Start	End	Midpoint	Correlation estimate	Rank value	p_value	Breed
w1	1	719789	2645413	1682601	0.364235	0.53	0.000551208	TC
w2	1	1101545	3062335	2081940	0.396111	0.42	1.83013e-08	TC
w3	1	1550444	3246011	2398228	0.426729	0.32	3.9838e-12	TC
w4	1	1852426	3514683	2683555	0.381152	0.47	6.29041e-10	TC
w5	1	2256758	3804861	3030810	0.319144	0.75	0.0103602	TC
w6	1	2652685	4137127	3394906	0.458536	0.24	1.59746e-11	TC
w30	1	10887298	13102042	11994670	0.325239	0.72	0.000287058	TC
w33	1	12273871	14430720	13352296	0.285584	0.88	1.27888e-05	TC
w36	1	13480246	15605937	14543092	0.393754	0.43	1.28518e-08	TC
w37	1	13931703	16013512	14972608	0.383422	0.46	2.75921e-07	TC
w38	1	14432708	16458122	15445415	0.40266	0.39	3.12408e-06	TC
w39	1	14868865	16873426	15871146	0.443011	0.28	1.51262e-12	TC
w40	1	15263168	17333292	16298230	0.364334	0.53	4.69694e-07	TC
w41	1	15608900	17700731	16654816	0.337885	0.66	0.000294129	TC
w42	1	16018130	18135269	17076700	0.419777	0.34	2.67852e-09	TC
w43	1	16459904	18474169	17467037	0.3793	0.48	2.43894e-06	TC
w45	1	17358616	19427081	18392849	0.359464	0.56	0.000333319	TC
w46	1	17707471	19861365	18784418	0.332046	0.69	0.00587412	TC
w58	1	22652764	24607372	23630068	0.245303	0.97	0.000896388	TC
w60	1	23554141	25245450	24399796	0.307891	0.8	0.0154998	TC
w90	1	35371662	37437729	36404696	0.36016	0.56	2.92302e-05	TC
w91	1	35702194	37855668	36778931	0.335653	0.67	3.0719e-07	TC
w92	1	36167314	38192114	37179714	0.264917	0.93	0.00573871	TC
w94	1	37017999	38895173	37956586	0.21122	0.99	3.14602e-05	TC
w115	1	45460744	47657093	46558919	0.304688	0.81	0.00235866	TC
w116	1	45929898	48095365	47012632	0.357057	0.57	9.32749e-08	TC
w157	1	61381803	63406706	62394255	0.236047	0.98	1.88186e-05	TC
w201	1	77766050	79682848	78724449	0.339762	0.65	1.322e-06	TC
w202	1	78169314	80105078	79137196	0.430488	0.31	2.43305e-07	TC
w203	1	78583747	80574931	79579339	0.466572	0.23	2.54573e-06	TC
w204	1	78926727	80971401	79949064	0.425912	0.33	1.44346e-10	TC
w289	1	113164933	114874869	114019901	0.183639	1	0.0308177	TC
w302	1	118101570	119666828	118884199	0.423901	0.33	1.7685e-08	TC
w303	1	118355523	120072370	119213947	0.469237	0.23	2.74385e-07	TC
w304	1	118633931	120485782	119559857	0.572307	0.09	4.0296e-19	TC
w305	1	118982227	120858480	119920354	0.379688	0.47	8.71514e-06	TC
w323	1	126113778	128263878	127188828	0.388363	0.45	8.21399e-06	TC
w324	1	126587870	128606933	127597402	0.339098	0.65	0.00110332	TC
w325	1	127164612	128819706	127992159	0.28486	0.88	0.00757543	TC
w326	1	127476359	129061518	128268939	0.447945	0.27	4.60426e-08	TC
w327	1	127837225	129546798	128692012	0.448298	0.27	3.48096e-12	TC
w328	1	128264544	129799081	129031813	0.440636	0.29	8.71674e-06	TC
w329	1	128608694	130268137	129438416	0.467027	0.23	1.76312e-11	TC
w330	1	128821947	130688106	129755027	0.573699	0.09	7.9062e-21	TC
w331	1	129064544	131019569	130042057	0.501437	0.17	2.35224e-18	TC
w332	1	129547588	131336589	130442089	0.50754	0.16	1.4745e-16	TC
w333	1	129814612	131674283	130744448	0.374591	0.49	3.00886e-05	TC
w334	1	130269306	132108465	131188886	0.373042	0.5	0.00678626	TC
w344	1	134290929	135839381	135065155	0.258176	0.95	0.00450597	TC
w345	1	134484111	136074758	135279435	0.298689	0.84	0.00183845	TC
w380	1	145595402	147271385	146433394	0.443932	0.28	1.05231e-09	TC
w381	1	145907293	147580034	146743664	0.453645	0.25	1.34629e-12	TC
w382	1	146179505	147877770	147028638	0.45194	0.26	3.8551e-10	TC
w383	1	146529372	148270958	147400165	0.425389	0.33	2.06343e-12	TC
w384	1	147074798	148564928	147819863	0.495476	0.19	4.9997e-15	TC
w385	1	147277063	148879035	148078049	0.453395	0.26	1.63586e-08	TC
w386	1	147583419	149210969	148397194	0.413199	0.37	1.6031e-07	TC
w387	1	147879321	149468971	148674146	0.483671	0.2	8.52546e-13	TC
w388	1	148274872	149819819	149047346	0.432386	0.31	1.35273e-07	TC
w389	1	148565689	150096414	149331052	0.337832	0.66	0.000351962	TC
w401	1	152176642	153824137	153000390	0.275025	0.91	0.000472549	TC
w402	1	152470862	154113495	153292179	0.327068	0.71	0.000406285	TC
w403	1	152864046	154505390	153684718	0.297483	0.84	0.000383169	TC
w404	1	153213342	154801731	154007537	0.311264	0.78	8.1619e-07	TC
w425	2	4571847	6214745	5393296	0.28207	0.89	7.835e-06	TC
w426	2	4963434	6607050	5785242	0.291105	0.86	0.0125358	TC
w427	2	5285095	6938800	6111948	0.334215	0.68	0.025052	TC
w428	2	5540880	7211172	6376026	0.44622	0.27	5.51342e-14	TC
w429	2	5890806	7646508	6768657	0.426416	0.33	8.71887e-11	TC
w430	2	6216677	8113519	7165098	0.267277	0.93	0.000827729	TC
w435	2	8114091	10339886	9226989	0.298457	0.84	1.37055e-05	TC
w437	2	8893200	11260772	10076986	0.248721	0.97	0.000348796	TC
w440	2	10342641	12124785	11233713	0.324158	0.72	4.2433e-07	TC
w441	2	10756471	12518446	11637459	0.359136	0.56	1.16256e-05	TC
w442	2	11271494	12962518	12117006	0.311167	0.78	2.50257e-07	TC
w468	2	21012797	23055999	22034398	0.334042	0.68	0.000122883	TC
w469	2	21387456	23368843	22378150	0.399327	0.41	6.57816e-08	TC
w470	2	21659637	23651197	22655417	0.382903	0.46	0.000383169	TC
w471	2	22035515	23910748	22973132	0.304355	0.81	0.000912136	TC
w472	2	22573970	24270529	23422250	0.331551	0.69	0.033196	TC
w474	2	23373896	25052388	24213142	0.316456	0.76	0.00975009	TC
w475	2	23655499	25623951	24639725	0.38569	0.45	5.451e-09	TC
w476	2	23914622	25901033	24907828	0.49757	0.18	2.22717e-14	TC
w477	2	24274435	26173269	25223852	0.455001	0.25	5.97749e-15	TC
w478	2	24531061	26442429	25486745	0.417199	0.35	3.68896e-11	TC
w479	2	25063690	26935278	25999484	0.388634	0.44	4.79641e-09	TC
w497	2	30943516	32882567	31913042	0.35489	0.58	0.00031307	TC
w498	2	31227641	33253763	32240702	0.293787	0.85	0.000282573	TC
w499	2	31554752	33590518	32572635	0.349226	0.6	0.00231838	TC
w500	2	31946840	33942760	32944800	0.431011	0.31	3.69632e-13	TC
w501	2	32367398	34262590	33314994	0.437039	0.3	2.88988e-10	TC
w502	2	32888471	34507044	33697758	0.386823	0.45	0.0400863	TC
w503	2	33265910	34936573	34101242	0.383456	0.46	1.53536e-07	TC
w504	2	33597408	35473841	34535625	0.399387	0.41	1.52142e-07	TC
w505	2	33943355	35856900	34900128	0.287236	0.88	0.00512892	TC
w510	2	35865699	38107685	36986692	0.332976	0.68	0.00283573	TC
w511	2	36181689	38396950	37289320	0.330599	0.7	1.03294e-05	TC
w512	2	36549111	38879758	37714435	0.299056	0.83	0.00214544	TC
w534	2	45692431	47349008	46520720	0.250451	0.96	0.0313307	TC
w535	2	46053687	47851596	46952642	0.350987	0.59	4.69132e-05	TC
w565	2	58174193	59844942	59009568	0.291975	0.86	0.00949999	TC
w566	2	58412922	60045690	59229306	0.303522	0.82	0.0151779	TC
w567	2	58809572	60305786	59557679	0.411908	0.37	1.56709e-06	TC
w568	2	59153828	60554696	59854262	0.402534	0.39	4.20727e-09	TC
w569	2	59528829	60776429	60152629	0.432576	0.3	1.26676e-13	TC
w570	2	59848291	61133762	60491027	0.42829	0.32	1.45093e-06	TC
w571	2	60047354	61427258	60737306	0.461154	0.24	8.98375e-13	TC
w572	2	60306379	61681319	60993849	0.406388	0.39	1.34878e-06	TC
w573	2	60556703	61843883	61200293	0.456884	0.25	9.87939e-14	TC
w574	2	60779135	62302799	61540967	0.402451	0.4	2.33144e-06	TC
w575	2	61137392	62623861	61880627	0.406743	0.38	4.0939e-10	TC
w576	2	61430556	62885077	62157817	0.37512	0.49	3.57058e-06	TC
w577	2	61681845	63176460	62429153	0.347537	0.61	2.63287e-07	TC
w578	2	61847001	63593851	62720426	0.275019	0.91	0.0323402	TC
w592	2	67169324	69131919	68150622	0.338182	0.66	0.000154444	TC
w593	2	67551705	69581022	68566364	0.391559	0.44	6.36326e-07	TC
w594	2	67890289	70042622	68966456	0.412008	0.37	6.51977e-09	TC
w595	2	68237996	70402363	69320180	0.499903	0.18	1.23884e-14	TC
w596	2	68683196	70790371	69736784	0.521236	0.14	3.40331e-17	TC
w597	2	69135087	71166606	70150847	0.542735	0.12	9.10022e-25	TC
w598	2	69581995	71501532	70541764	0.540584	0.12	5.52668e-19	TC
w599	2	70049558	71982496	71016027	0.529397	0.13	8.36669e-14	TC
w600	2	70407022	72354410	71380716	0.566226	0.1	4.16776e-13	TC
w601	2	70793531	72785174	71789353	0.549371	0.11	4.29116e-21	TC
w602	2	71168598	73121981	72145290	0.495079	0.19	2.91872e-14	TC
w603	2	71503166	73477830	72490498	0.479348	0.21	1.85757e-10	TC
w604	2	71985115	73781261	72883188	0.465218	0.24	2.1974e-13	TC
w605	2	72355505	74101332	73228419	0.45258	0.26	3.51753e-16	TC
w606	2	72786296	74519732	73653014	0.392743	0.43	1.2267e-05	TC
w607	2	73125354	74767598	73946476	0.364506	0.53	5.62316e-07	TC
w608	2	73487874	75193954	74340914	0.346335	0.61	3.70548e-06	TC
w609	2	73782462	75525763	74654113	0.365357	0.53	4.37848e-06	TC
w613	2	75195138	76635830	75915484	0.309026	0.79	0.0289659	TC
w635	2	83697095	85777514	84737305	0.280886	0.89	0.000537557	TC
w636	2	84315528	86270736	85293132	0.351765	0.59	1.29516e-07	TC
w637	2	84613703	86680220	85646962	0.327063	0.71	0.0134916	TC
w638	2	84994306	87129851	86062079	0.41331	0.37	1.3648e-07	TC
w639	2	85350858	87620435	86485647	0.281968	0.89	0.028636	TC
w658	2	92736200	94114601	93425401	0.359658	0.56	0.000367913	TC
w659	2	93130406	94402067	93766237	0.4618	0.24	4.71316e-15	TC
w660	2	93465451	94802842	94134147	0.466842	0.23	1.06042e-09	TC
w661	2	93678085	95191751	94434918	0.511579	0.16	7.77319e-16	TC
w662	2	93915068	95586874	94750971	0.538077	0.12	3.81266e-17	TC
w663	2	94115506	95979209	95047358	0.389837	0.44	4.41941e-06	TC
w690	2	104817941	106806451	105812196	0.359272	0.56	0.00271246	TC
w691	2	105103969	107255011	106179490	0.414037	0.37	4.53772e-05	TC
w692	2	105540641	107641037	106590839	0.277202	0.91	0.0261038	TC
w701	2	109208693	111297418	110253056	0.297676	0.84	0.00392346	TC
w714	2	113838664	116052410	114945537	0.26998	0.93	0.000855157	TC
w715	2	114330951	116472959	115401955	0.364565	0.53	9.19005e-12	TC
w716	2	114890950	116794747	115842849	0.440699	0.29	2.69891e-07	TC
w717	2	115323592	117168782	116246187	0.418398	0.35	9.82618e-06	TC
w718	2	115736106	117545136	116640621	0.363492	0.54	0.00217282	TC
w719	2	116056913	117933813	116995363	0.365401	0.53	3.3736e-08	TC
w720	2	116480040	118289225	117384633	0.366067	0.53	0.000322948	TC
w721	2	116795794	118677445	117736620	0.318069	0.75	8.05757e-05	TC
w722	2	117182802	118854704	118018753	0.39243	0.44	2.33633e-11	TC
w723	2	117549450	119017060	118283255	0.445744	0.28	1.77267e-06	TC
w724	2	117937610	119274068	118605839	0.316185	0.76	5.02373e-05	TC
w725	2	118290552	119633761	118962157	0.37945	0.48	9.88594e-07	TC
w726	2	118677950	120058466	119368208	0.42458	0.33	4.87509e-08	TC
w727	2	118855157	120534256	119694707	0.394514	0.42	4.09721e-06	TC
w728	2	119017742	120953880	119985811	0.429749	0.32	4.53223e-08	TC
w729	2	119277641	121311892	120294767	0.513752	0.15	5.94979e-19	TC
w730	2	119644652	122089745	120867199	0.503343	0.17	1.45785e-13	TC
w731	2	120059496	122473379	121266438	0.496105	0.19	2.96574e-10	TC
w732	2	120541558	122847892	121694725	0.511034	0.16	4.39151e-12	TC
w733	2	120954595	123095230	122024913	0.528643	0.14	3.50729e-15	TC
w734	2	121312423	123318701	122315562	0.310207	0.79	0.00456874	TC
w735	2	122093920	123702197	122898059	0.32313	0.73	1.3815e-06	TC
w737	2	122850635	124635971	123743303	0.282939	0.89	0.0364481	TC
w738	2	123098115	125110968	124104542	0.313113	0.77	0.0013214	TC
w739	2	123320517	125436159	124378338	0.447166	0.27	2.39958e-09	TC
w740	2	123703145	125832164	124767655	0.415675	0.36	9.38208e-06	TC
w741	2	124194295	126269284	125231790	0.515116	0.15	1.07619e-16	TC
w742	2	124639171	126701642	125670407	0.533763	0.13	5.07839e-16	TC
w743	2	125117063	127032064	126074564	0.500103	0.17	4.50344e-12	TC
w744	2	125436835	127338512	126387674	0.456461	0.25	9.50884e-11	TC
w745	2	125835970	127753927	126794949	0.430869	0.31	1.54576e-14	TC
w746	2	126272662	128158460	127215561	0.401955	0.4	1.31506e-07	TC
w747	2	126704634	128498610	127601622	0.329669	0.7	0.00172938	TC
w748	2	127037548	128815691	127926620	0.364134	0.54	5.41897e-07	TC
w749	2	127343239	129160527	128251883	0.338876	0.65	0.00345439	TC
w750	2	127761770	129635519	128698645	0.281203	0.89	0.0129457	TC
w751	2	128166774	129955950	129061362	0.297938	0.84	3.13118e-05	TC
w752	2	128500373	130253301	129376837	0.300752	0.83	4.02679e-05	TC
w755	2	129638885	131301412	130470149	0.319245	0.74	9.47092e-06	TC
w757	2	130254403	132094315	131174359	0.322949	0.73	1.54177e-05	TC
w760	2	131303575	133079606	132191591	0.343733	0.62	2.77304e-06	TC
w761	2	131734439	133380214	132557327	0.35972	0.56	5.27891e-08	TC
w762	2	132095874	133730605	132913240	0.356704	0.58	9.07424e-06	TC
w763	2	132488547	134022015	133255281	0.27865	0.9	0.0087149	TC
w764	2	132813338	134251476	133532407	0.252202	0.96	0.0024008	TC
w776	3	2396559	3824626	3110593	0.24428	0.97	0.000104645	TC
w778	3	2968760	4561253	3765007	0.287614	0.87	0.0218044	TC
w779	3	3294525	4878575	4086550	0.393423	0.43	0.00192827	TC
w780	3	3551477	5272197	4411837	0.437141	0.3	2.25346e-11	TC
w781	3	3825186	5623592	4724389	0.447344	0.27	8.91226e-09	TC
w782	3	4221157	6020451	5120804	0.395598	0.42	4.58649e-09	TC
w784	3	4883969	6618897	5751433	0.335644	0.67	1.22722e-06	TC
w794	3	7998030	9859081	8928556	0.366512	0.52	2.56666e-05	TC
w795	3	8294170	10110664	9202417	0.306096	0.8	0.0442045	TC
w800	3	10112201	12244865	11178533	0.314161	0.77	0.00430088	TC
w802	3	10726895	13174767	11950831	0.325875	0.72	0.00226685	TC
w830	3	22395920	24221400	23308660	0.323626	0.73	0.000272233	TC
w831	3	22835748	24641982	23738865	0.347326	0.61	0.00113493	TC
w832	3	23186080	24944929	24065505	0.47657	0.22	1.21379e-09	TC
w833	3	23523305	25232521	24377913	0.53147	0.13	1.67579e-15	TC
w834	3	23836768	25541819	24689294	0.615949	0.06	5.93705e-25	TC
w835	3	24227005	25912486	25069746	0.617973	0.06	7.49556e-23	TC
w836	3	24647535	26129773	25388654	0.62313	0.05	5.25769e-27	TC
w837	3	24945836	26402127	25673982	0.543754	0.12	9.6796e-11	TC
w838	3	25234692	26766525	26000609	0.471526	0.22	4.59586e-18	TC
w858	3	32038753	34046768	33042761	0.244414	0.97	5.81282e-05	TC
w860	3	32923880	34807728	33865804	0.255155	0.95	0.00317162	TC
w863	3	34048400	35730362	34889381	0.327756	0.71	0.000345964	TC
w864	3	34452823	36049267	35251045	0.373772	0.5	1.11832e-08	TC
w865	3	34808598	36415629	35612114	0.42584	0.33	1.24383e-11	TC
w866	3	35178561	36862746	36020654	0.440943	0.29	9.13018e-14	TC
w867	3	35467627	37323966	36395797	0.415769	0.36	7.17264e-09	TC
w886	3	43011215	44438352	43724784	0.273158	0.92	0.000165276	TC
w889	3	43930491	45720937	44825714	0.320674	0.74	1.67201e-07	TC
w890	3	44201364	46010161	45105763	0.370034	0.51	2.85649e-05	TC
w891	3	44446121	46316059	45381090	0.376603	0.49	0.000175631	TC
w892	3	44870636	46673294	45771965	0.344031	0.62	0.0265933	TC
w893	3	45372705	47073791	46223248	0.410365	0.37	1.73112e-08	TC
w894	3	45723367	47510138	46616753	0.293124	0.86	0.00124718	TC
w956	3	70108619	73098173	71603396	0.305583	0.8	0.00489568	TC
w957	3	70531755	73445112	71988434	0.31662	0.76	0.00149418	TC
w964	3	74240020	76472591	75356306	0.343972	0.62	0.000164763	TC
w965	3	74704255	77060031	75882143	0.349837	0.6	7.353e-05	TC
w980	3	81553282	83823386	82688334	0.357064	0.57	5.09632e-07	TC
w981	3	82067189	84237629	83152409	0.363788	0.54	1.29834e-07	TC
w982	3	82545959	84645482	83595721	0.35849	0.57	6.14608e-08	TC
w983	3	82926898	84949299	83938099	0.364478	0.53	3.16059e-08	TC
w1005	3	90580246	92510721	91545484	0.384198	0.46	1.31898e-05	TC
w1006	3	90956790	92829482	91893136	0.350207	0.6	0.00918081	TC
w1008	3	91639216	93608826	92624021	0.302186	0.82	0.00271146	TC
w1012	3	93138559	95500697	94319628	0.376961	0.49	1.15311e-06	TC
w1013	3	93609523	95876804	94743164	0.38904	0.44	6.05625e-06	TC
w1027	3	99003662	101330325	100166994	0.195936	1	0.0188391	TC
w1028	3	99478482	101662686	100570584	0.357708	0.57	3.76116e-09	TC
w1029	3	99936757	102105806	101021282	0.409875	0.38	6.71698e-10	TC
w1030	3	100446897	102444094	101445496	0.422465	0.34	1.36567e-10	TC
w1031	3	100913919	102806589	101860254	0.373937	0.5	0.000985077	TC
w1032	3	101332637	103120495	102226566	0.351734	0.59	6.71423e-07	TC
w1033	3	101667224	103497266	102582245	0.382678	0.46	0.00104696	TC
w1034	3	102106855	103878050	102992453	0.457589	0.25	3.83411e-12	TC
w1035	3	102447410	104283180	103365295	0.525656	0.14	1.32062e-11	TC
w1036	3	102808710	104629223	103718967	0.557496	0.1	1.02544e-25	TC
w1037	3	103125621	105011452	104068537	0.55509	0.11	3.13913e-19	TC
w1038	3	103498324	105382595	104440460	0.554224	0.11	6.78778e-16	TC
w1039	3	103883838	105643634	104763736	0.515846	0.15	2.32812e-18	TC
w1040	3	104287816	105923409	105105613	0.490275	0.2	1.50434e-10	TC
w1041	3	104634755	106250739	105442747	0.529141	0.14	5.42358e-14	TC
w1042	3	105014164	106585197	105799681	0.546373	0.11	1.81206e-15	TC
w1043	3	105383666	107074699	106229183	0.522655	0.14	2.56195e-20	TC
w1044	3	105648443	107405414	106526929	0.543767	0.12	1.45277e-19	TC
w1045	3	105926620	107770843	106848732	0.551591	0.11	1.36022e-20	TC
w1046	3	106253410	108076542	107164976	0.479447	0.21	5.7717e-12	TC
w1047	3	106590277	108512973	107551625	0.493977	0.19	1.65834e-14	TC
w1048	3	107076684	108840395	107958540	0.433834	0.3	1.17497e-09	TC
w1049	3	107406805	109096526	108251666	0.436011	0.3	7.55074e-08	TC
w1050	3	107773748	109431629	108602689	0.432805	0.3	2.9224e-11	TC
w1051	3	108081847	109662785	108872316	0.387653	0.45	0.000100937	TC
w1052	3	108520974	110106446	109313710	0.337122	0.66	3.60332e-08	TC
w1053	3	108840869	110537502	109689186	0.343764	0.62	1.67159e-08	TC
w1054	3	109100922	110899968	110000445	0.343382	0.63	0.0353412	TC
w1055	3	109432600	111247818	110340209	0.337083	0.67	0.0404945	TC
w1056	3	109665491	111610402	110637947	0.333066	0.68	8.14904e-07	TC
w1057	3	110108563	111862460	110985512	0.338477	0.66	0.000449228	TC
w1058	3	110543685	112054597	111299141	0.337453	0.66	0.000468874	TC
w1059	3	110909121	112284755	111596938	0.338856	0.65	1.7617e-06	TC
w1076	3	116065696	117619463	116842580	0.404756	0.39	1.03164e-06	TC
w1077	3	116365837	117954412	117160125	0.298362	0.84	5.15026e-06	TC
w1078	3	116656273	118302745	117479509	0.404415	0.39	8.88825e-07	TC
w1079	3	116926079	118654760	117790420	0.497083	0.18	7.47548e-14	TC
w1080	3	117211947	118880796	118046372	0.418946	0.35	4.39156e-15	TC
w1081	3	117621534	119778363	118699949	0.346174	0.61	3.9146e-06	TC
w1082	3	117965624	120298938	119132281	0.467157	0.23	2.2619e-06	TC
w1083	3	118309675	120742815	119526245	0.48132	0.2	7.07763e-13	TC
w1084	4	182210	2904347	1543279	0.560185	0.1	1.35411e-20	TC
w1085	4	979917	3304573	2142245	0.544354	0.12	1.48422e-17	TC
w1086	4	1539703	3657870	2598787	0.532731	0.13	2.31866e-15	TC
w1087	4	2018837	4045835	3032336	0.48819	0.2	7.01216e-06	TC
w1088	4	2524090	4443701	3483896	0.427461	0.32	9.58604e-09	TC
w1089	4	2911483	4729868	3820676	0.407464	0.38	1.28826e-10	TC
w1090	4	3305589	5059883	4182736	0.335548	0.67	2.80481e-05	TC
w1091	4	3659627	5367276	4513452	0.302645	0.82	5.92129e-05	TC
w1092	4	4047265	5837525	4942395	0.346984	0.61	1.13195e-05	TC
w1093	4	4448803	6253082	5350943	0.383478	0.46	9.07277e-07	TC
w1094	4	4732480	6482833	5607657	0.365669	0.53	1.08637e-05	TC
w1095	4	5063161	6888991	5976076	0.401322	0.4	1.34043e-13	TC
w1096	4	5368161	7155475	6261818	0.390798	0.44	0.00526688	TC
w1097	4	5843378	7455306	6649342	0.321332	0.74	1.07473e-08	TC
w1100	4	6898478	8612056	7755267	0.215117	0.99	0.0336632	TC
w1101	4	7158853	9030267	8094560	0.306158	0.8	5.1443e-08	TC
w1103	4	7928477	9866646	8897562	0.310472	0.79	6.71965e-07	TC
w1122	4	15443674	16986059	16214867	0.264482	0.94	0.00347758	TC
w1136	4	20492447	22663730	21578089	0.28409	0.88	0.0047734	TC
w1137	4	20855217	23090981	21973099	0.257622	0.95	0.00187349	TC
w1146	4	24756961	27096855	25926908	0.288164	0.87	3.98989e-07	TC
w1147	4	25187336	27385063	26286200	0.372605	0.5	0.000351381	TC
w1148	4	25637525	27795633	26716579	0.411555	0.37	8.50156e-07	TC
w1149	4	26191711	28326710	27259211	0.444003	0.28	4.06418e-08	TC
w1150	4	26715525	28738300	27726913	0.397324	0.41	5.791e-08	TC
w1151	4	27097509	29142901	28120205	0.453523	0.25	3.77552e-10	TC
w1152	4	27386461	29740768	28563615	0.455979	0.25	6.037e-08	TC
w1153	4	27799115	30322449	29060782	0.39256	0.43	1.88176e-07	TC
w1154	4	28327562	30659252	29493407	0.418469	0.35	2.56991e-09	TC
w1155	4	28741483	30940319	29840901	0.362339	0.55	0.00117721	TC
w1156	4	29149161	31336305	30242733	0.403406	0.39	5.96827e-06	TC
w1157	4	29747018	31779571	30763295	0.346553	0.61	7.12774e-05	TC
w1158	4	30327645	32043691	31185668	0.502221	0.17	5.92019e-13	TC
w1159	4	30659854	32779470	31719662	0.49424	0.19	3.3299e-13	TC
w1160	4	30941973	33410687	32176330	0.584384	0.08	4.24542e-22	TC
w1161	4	31341087	33679931	32510509	0.52003	0.15	3.35202e-17	TC
w1162	4	31784457	34008916	32896687	0.571904	0.09	2.79343e-22	TC
w1163	4	32048459	34509092	33278776	0.595627	0.07	4.99478e-22	TC
w1164	4	32791032	34998054	33894543	0.608564	0.06	1.75479e-26	TC
w1165	4	33415302	35571131	34493217	0.510691	0.16	1.3144e-13	TC
w1166	4	33680504	35981799	34831152	0.548249	0.11	8.09404e-18	TC
w1167	4	34024964	36292061	35158513	0.608786	0.06	3.30132e-25	TC
w1168	4	34509697	36665416	35587557	0.599205	0.07	2.36505e-27	TC
w1169	4	35005527	37056340	36030934	0.585204	0.08	4.11885e-19	TC
w1170	4	35573844	37435228	36504536	0.6081	0.06	1.92703e-20	TC
w1171	4	35982895	37906566	36944731	0.639331	0.05	8.38017e-29	TC
w1172	4	36295114	38276165	37285640	0.570978	0.09	1.37702e-25	TC
w1173	4	36666662	38608822	37637742	0.595119	0.07	8.04341e-22	TC
w1174	4	37061090	39035986	38048538	0.524481	0.14	1.91792e-15	TC
w1175	4	37436100	39630335	38533218	0.5415	0.12	2.08775e-18	TC
w1176	4	37909405	40100668	39005037	0.480565	0.21	1.5804e-13	TC
w1177	4	38277882	40519597	39398740	0.482643	0.2	2.59694e-09	TC
w1178	4	38616923	40968816	39792870	0.320938	0.74	0.00701466	TC
w1179	4	39041440	41380229	40210835	0.434974	0.3	5.02171e-10	TC
w1180	4	39635756	41962970	40799363	0.322591	0.73	0.00219607	TC
w1197	4	46684611	48644297	47664454	0.31561	0.76	0.00509242	TC
w1198	4	47009964	48994844	48002404	0.356726	0.57	0.00169033	TC
w1199	4	47377566	49339002	48358284	0.258289	0.95	2.95044e-07	TC
w1201	4	48089799	49970033	49029916	0.283157	0.89	0.00182955	TC
w1202	4	48645401	50358320	49501861	0.277803	0.91	0.000278369	TC
w1203	4	48996098	50784289	49890194	0.270299	0.93	0.00212499	TC
w1204	4	49344844	51194557	50269701	0.335148	0.67	0.001106	TC
w1205	4	49547956	51613689	50580823	0.328803	0.71	0.0126667	TC
w1206	4	49987610	52039890	51013750	0.344986	0.62	0.0334796	TC
w1207	4	50359599	52413080	51386340	0.33077	0.7	0.00160648	TC
w1208	4	50793669	52826356	51810013	0.328496	0.71	2.84893e-05	TC
w1209	4	51195071	53287288	52241180	0.289835	0.87	0.00179367	TC
w1210	4	51621242	53694854	52658048	0.345758	0.62	8.43201e-06	TC
w1212	4	52419226	54619372	53519299	0.315425	0.77	3.66311e-05	TC
w1213	4	52830377	55160033	53995205	0.30354	0.82	1.29338e-05	TC
w1214	4	53298145	55562479	54430312	0.387472	0.45	1.77893e-06	TC
w1215	4	53696315	55919237	54807776	0.266515	0.93	0.000121353	TC
w1224	4	57438848	59566132	58502490	0.359041	0.56	1.89731e-06	TC
w1225	4	57775107	59971664	58873386	0.370746	0.51	0.000174322	TC
w1240	4	63895160	65737463	64816312	0.323823	0.73	0.00181224	TC
w1241	4	64231335	66142829	65187082	0.439309	0.29	2.56171e-11	TC
w1242	4	64622838	66554154	65588496	0.557325	0.1	2.4296e-19	TC
w1243	4	64966621	66884656	65925639	0.47167	0.22	2.11647e-10	TC
w1244	4	65518269	67356480	66437375	0.392459	0.43	4.54397e-07	TC
w1245	4	65738664	67863247	66800956	0.339362	0.65	3.81554e-05	TC
w1283	4	80592511	82406367	81499439	0.387983	0.45	1.34951e-07	TC
w1284	4	81142021	82750158	81946090	0.342825	0.63	0.000140641	TC
w1285	4	81437670	83151365	82294518	0.322402	0.73	0.0214244	TC
w1369	4	110723028	111988598	111355813	0.256113	0.95	0.0229919	TC
w1370	4	110971596	112320799	111646198	0.363977	0.54	0.0156655	TC
w1371	4	111260670	112739929	112000300	0.330778	0.7	0.0119736	TC
w1373	4	111710313	113733888	112722101	0.332381	0.69	0.000307432	TC
w1374	4	111992259	113990942	112991601	0.476314	0.22	3.9562e-10	TC
w1375	4	112324070	114363690	113343880	0.560662	0.1	5.70229e-18	TC
w1376	4	112740655	114541901	113641278	0.607437	0.06	8.49848e-32	TC
w1377	4	113431070	114921939	114176505	0.635804	0.05	9.44048e-32	TC
w1378	4	113737418	115232873	114485146	0.581647	0.08	4.11157e-19	TC
w1379	4	113992515	115495900	114744208	0.540956	0.12	5.45528e-21	TC
w1380	4	114365354	115714654	115040004	0.470078	0.22	1.12721e-11	TC
w1381	4	114546013	116016063	115281038	0.504164	0.17	1.69588e-12	TC
w1382	4	114929510	116294066	115611788	0.37808	0.48	0.000226425	TC
w1383	4	115237313	116508164	115872739	0.418213	0.35	4.39818e-11	TC
w1384	4	115502921	116682572	116092747	0.337905	0.66	3.6845e-06	TC
w1385	4	115719215	116881341	116300278	0.357662	0.57	3.15668e-05	TC
w1387	4	116295060	117419030	116857045	0.281791	0.89	0.000194107	TC
w1390	4	116882040	118420630	117651335	0.317214	0.76	5.24817e-05	TC
w1391	4	117138273	118784468	117961371	0.340957	0.64	0.00197075	TC
w1392	4	117420872	119146823	118283848	0.288396	0.87	2.49449e-07	TC
w1393	4	117702557	119604143	118653350	0.432821	0.3	1.41785e-07	TC
w1418	5	9729304	11612284	10670794	0.250504	0.96	0.00354163	TC
w1430	5	14274693	16327225	15300959	0.245606	0.97	0.00747992	TC
w1431	5	14727426	16811720	15769573	0.41508	0.36	8.81572e-07	TC
w1432	5	15182481	17180241	16181361	0.47556	0.22	8.65761e-13	TC
w1433	5	15570463	17568163	16569313	0.561292	0.1	1.49395e-21	TC
w1434	5	15882180	17978575	16930378	0.53974	0.12	3.79212e-18	TC
w1435	5	16335534	18545091	17440313	0.574706	0.09	1.46749e-26	TC
w1436	5	16816736	19062287	17939512	0.398503	0.41	0.00152768	TC
w1437	5	17181665	19457027	18319346	0.289398	0.87	0.0017235	TC
w1439	5	17981596	20146977	19064287	0.289693	0.87	0.000482976	TC
w1468	5	28922483	31096175	30009329	0.321754	0.73	1.4258e-05	TC
w1471	5	30184903	32375529	31280216	0.309709	0.79	0.0027937	TC
w1472	5	30607323	32770562	31688943	0.411659	0.37	3.59949e-08	TC
w1473	5	31099242	33080199	32089721	0.345659	0.62	1.17189e-05	TC
w1474	5	31565330	33475785	32520558	0.453961	0.25	6.06338e-10	TC
w1475	5	31978069	33795231	32886650	0.504041	0.17	1.19352e-11	TC
w1476	5	32377161	34263403	33320282	0.477162	0.21	3.7456e-11	TC
w1477	5	32771276	34848811	33810044	0.369986	0.51	3.83092e-05	TC
w1478	5	33087770	35305142	34196456	0.398853	0.41	1.13155e-08	TC
w1479	5	33477477	35783331	34630404	0.358807	0.56	2.23897e-05	TC
w1481	5	34269223	36432605	35350914	0.452987	0.26	2.1974e-11	TC
w1482	5	34864371	36883719	35874045	0.501683	0.17	3.63118e-16	TC
w1483	5	35309953	37464137	36387045	0.428207	0.32	1.33399e-08	TC
w1484	5	35788927	37722095	36755511	0.431308	0.31	7.33544e-10	TC
w1485	5	36080597	38116179	37098388	0.424482	0.33	4.85123e-10	TC
w1486	5	36434251	38487053	37460652	0.375896	0.49	2.92796e-06	TC
w1487	5	36890925	38862969	37876947	0.352893	0.59	1.31683e-05	TC
w1488	5	37465824	39253610	38359717	0.476692	0.22	1.59123e-11	TC
w1489	5	37725474	39621013	38673244	0.534501	0.13	4.58013e-13	TC
w1490	5	38116909	40130346	39123628	0.498647	0.18	2.57397e-15	TC
w1491	5	38492651	40435361	39464006	0.541277	0.12	3.40474e-21	TC
w1492	5	38863764	40941380	39902572	0.634381	0.05	7.16989e-25	TC
w1493	5	39257342	41399668	40328505	0.644083	0.04	2.35234e-30	TC
w1494	5	39627106	41746932	40687019	0.643644	0.05	6.07601e-28	TC
w1495	5	40133901	42083381	41108641	0.654106	0.04	4.19082e-31	TC
w1496	5	40436683	42537272	41486978	0.67731	0.03	2.4293e-43	TC
w1497	5	40944277	42866779	41905528	0.653842	0.04	1.47744e-31	TC
w1498	5	41402711	43238483	42320597	0.643834	0.04	4.09302e-29	TC
w1499	5	41747974	43555213	42651594	0.643906	0.04	1.37017e-30	TC
w1500	5	42085638	43875897	42980768	0.642348	0.05	1.40412e-30	TC
w1501	5	42542168	44159912	43351040	0.556405	0.11	3.32109e-25	TC
w1502	5	42869722	44651122	43760422	0.448174	0.27	1.88421e-12	TC
w1503	5	43239107	44983920	44111514	0.323338	0.73	2.0984e-05	TC
w1504	5	43555903	45299668	44427786	0.302783	0.82	1.90004e-05	TC
w1505	5	43880746	45736757	44808752	0.331877	0.69	0.000429532	TC
w1506	5	44160436	46129388	45144912	0.496205	0.18	4.93646e-17	TC
w1507	5	44656371	46486470	45571421	0.647004	0.04	2.11837e-27	TC
w1508	5	44988654	46842178	45915416	0.776002	0.01	8.23989e-56	TC
w1509	5	45304718	47096846	46200782	0.824294	0.01	1.78981e-71	TC
w1510	5	45739762	47520655	46630209	0.848234	0.01	1.12193e-82	TC
w1511	5	46136112	47897728	47016920	0.868124	0.01	8.33552e-93	TC
w1512	5	46495231	48303854	47399543	0.857268	0.01	2.81548e-94	TC
w1513	5	46845125	48795892	47820509	0.843764	0.01	4.01331e-79	TC
w1514	5	47101767	49197763	48149765	0.855547	0.01	4.07557e-92	TC
w1515	5	47522113	49582156	48552135	0.845315	0.01	5.19082e-89	TC
w1516	5	47903856	49954851	48929354	0.808004	0.01	2.47755e-57	TC
w1517	5	48311012	50380915	49345964	0.820277	0.01	4.20474e-69	TC
w1518	5	48803185	50799253	49801219	0.812312	0.01	1.96017e-57	TC
w1519	5	49201061	51092429	50146745	0.764078	0.02	4.91696e-65	TC
w1520	5	49589551	51540078	50564815	0.736225	0.02	1.25767e-41	TC
w1521	5	49960351	51977637	50968994	0.737406	0.02	3.98562e-54	TC
w1522	5	50389421	52456440	51422931	0.736801	0.02	2.89247e-49	TC
w1523	5	50799816	52962839	51881328	0.766145	0.02	3.44716e-52	TC
w1524	5	51097597	53508943	52303270	0.773102	0.01	4.08561e-66	TC
w1525	5	51544480	53941954	52743217	0.766121	0.02	2.0538e-52	TC
w1526	5	51981294	54275139	53128217	0.662777	0.04	1.42941e-33	TC
w1527	5	52460481	54675176	53567829	0.606789	0.06	1.02865e-20	TC
w1528	5	52966876	55041702	54004289	0.463442	0.24	1.30005e-14	TC
w1529	5	53510669	55585129	54547899	0.429427	0.32	1.24174e-07	TC
w1530	5	53946981	56165011	55055996	0.43046	0.31	2.60573e-10	TC
w1531	5	54280791	56770127	55525459	0.569214	0.09	1.17032e-18	TC
w1532	5	54677016	57417085	56047051	0.510589	0.16	2.86842e-15	TC
w1533	5	55046173	58149815	56597994	0.536212	0.13	9.0668e-19	TC
w1534	5	55604453	59316092	57460273	0.525297	0.14	9.31271e-15	TC
w1535	5	56169322	59932790	58051056	0.42592	0.33	2.56927e-08	TC
w1536	5	56772759	60258477	58515618	0.308838	0.79	0.0325939	TC
w1537	5	57421839	60559059	58990449	0.279489	0.9	0.000521672	TC
w1544	5	61295421	63346772	62321097	0.378405	0.48	2.72663e-07	TC
w1545	5	61725120	63680129	62702625	0.382484	0.46	4.67988e-08	TC
w1546	5	62113681	64195513	63154597	0.476813	0.21	2.7307e-10	TC
w1547	5	62566049	64523477	63544763	0.34784	0.61	3.66761e-05	TC
w1553	5	64843786	66873476	65858631	0.201348	0.99	0.0339646	TC
w1554	5	65217305	67379873	66298589	0.344508	0.62	3.29307e-05	TC
w1560	5	67641701	69507467	68574584	0.310033	0.79	0.00113415	TC
w1561	5	67999454	69847661	68923558	0.255891	0.95	0.0222764	TC
w1563	5	68611310	70706370	69658840	0.280996	0.89	0.000153696	TC
w1573	5	72285517	74150522	73218020	0.368266	0.52	4.78427e-07	TC
w1574	5	72640298	74795150	73717724	0.393138	0.43	2.95997e-06	TC
w1575	5	72928199	75009428	73968814	0.374512	0.49	1.1092e-05	TC
w1577	5	73756634	75719514	74738074	0.261763	0.94	0.0092275	TC
w1585	5	77172887	79440370	78306629	0.3442	0.62	1.46494e-06	TC
w1586	5	77587841	79979309	78783575	0.274649	0.92	0.0252361	TC
w1593	5	80825492	82948252	81886872	0.312013	0.78	0.00612484	TC
w1594	5	81369156	83372959	82371058	0.348499	0.6	4.00617e-06	TC
w1595	5	81992235	83765799	82879017	0.333449	0.68	7.12611e-06	TC
w1596	5	82246785	84240593	83243689	0.284326	0.88	0.00194412	TC
w1597	5	82566524	84692270	83629397	0.312499	0.78	9.77146e-08	TC
w1601	5	84245949	86182056	85214003	0.327823	0.71	0.0324527	TC
w1602	5	84698164	86520887	85609526	0.382785	0.46	6.24835e-08	TC
w1603	5	85051213	86803983	85927598	0.4545	0.25	8.30885e-14	TC
w1604	5	85381243	87127425	86254334	0.479674	0.21	9.17047e-09	TC
w1605	5	85761563	87441293	86601428	0.391886	0.44	2.66901e-07	TC
w1606	5	86184756	87834560	87009658	0.367955	0.52	9.66407e-07	TC
w1627	5	93683760	95720813	94702287	0.292552	0.86	0.0339156	TC
w1643	5	99550743	101501289	100526016	0.302086	0.83	0.0013566	TC
w1644	5	99878554	101838044	100858299	0.188614	1	0.010213	TC
w1660	5	106196174	107779563	106987869	0.30288	0.82	0.0161916	TC
w1661	5	106467416	108120817	107294117	0.349406	0.6	3.90092e-05	TC
w1662	5	106706513	108528368	107617441	0.371	0.51	1.78855e-06	TC
w1663	5	107025356	108803268	107914312	0.392204	0.44	2.09079e-07	TC
w1664	5	107367319	109180570	108273945	0.399079	0.41	1.37025e-08	TC
w1665	5	107781537	109527006	108654272	0.326894	0.72	0.00208753	TC
w1667	5	108529994	110196015	109363005	0.328722	0.71	6.31566e-06	TC
w1671	5	109887704	111402071	110644888	0.332488	0.69	0.0001787	TC
w1672	5	110199202	111816065	111007634	0.340859	0.64	0.00569854	TC
w1673	5	110412187	112233168	111322678	0.369636	0.52	7.54756e-05	TC
w1674	5	110749214	112662923	111706069	0.378099	0.48	3.6068e-05	TC
w1675	5	111092806	113024278	112058542	0.437283	0.29	7.18422e-08	TC
w1676	5	111408741	113385179	112396960	0.431702	0.31	2.67444e-07	TC
w1677	5	111822766	113745234	112784000	0.31657	0.76	6.50501e-07	TC
w1678	5	112237959	113951714	113094837	0.371148	0.51	2.9975e-06	TC
w1679	5	112671433	114303779	113487606	0.399843	0.4	2.37282e-09	TC
w1695	5	117596182	118971379	118283781	0.264805	0.93	0.0343929	TC
w1697	5	118051460	119779142	118915301	0.373948	0.5	6.35438e-07	TC
w1717	6	8173832	10133839	9153836	0.318222	0.75	2.10812e-08	TC
w1740	6	16043397	17812164	16927781	0.307357	0.8	0.000124909	TC
w1742	6	16802709	18522925	17662817	0.279012	0.9	0.000369265	TC
w1750	6	19581862	21659954	20620908	0.371416	0.51	8.68331e-05	TC
w1751	6	19981701	21909112	20945407	0.376063	0.49	8.77228e-09	TC
w1752	6	20428207	22240259	21334233	0.328341	0.71	0.000111807	TC
w1753	6	20798641	22605024	21701833	0.327977	0.71	0.000470396	TC
w1754	6	21243365	22928963	22086164	0.298655	0.84	0.00291124	TC
w1755	6	21664421	23432895	22548658	0.287421	0.87	0.00295062	TC
w1756	6	21913444	23792740	22853092	0.326945	0.72	6.43615e-05	TC
w1757	6	22241990	24184511	23213251	0.30452	0.81	5.52335e-05	TC
w1758	6	22609018	24530812	23569915	0.275641	0.91	0.0236962	TC
w1759	6	22934785	24928736	23931761	0.309383	0.79	0.0285289	TC
w1760	6	23438482	25320523	24379503	0.339006	0.65	4.93675e-07	TC
w1762	6	24188452	26038446	25113449	0.311513	0.78	0.0207306	TC
w1763	6	24533301	26392998	25463150	0.364037	0.54	0.000194296	TC
w1766	6	25786379	27415903	26601141	0.300974	0.83	0.00840214	TC
w1767	6	26042189	27721004	26881597	0.28171	0.89	3.79799e-05	TC
w1781	6	31020159	32875378	31947769	0.339748	0.65	1.18731e-06	TC
w1782	6	31418047	33323306	32370677	0.429334	0.32	1.36221e-12	TC
w1783	6	31701889	33731395	32716642	0.523205	0.14	8.1596e-18	TC
w1784	6	32065749	34071556	33068653	0.609825	0.06	1.26987e-22	TC
w1785	6	32397057	34490236	33443647	0.643375	0.05	6.10326e-27	TC
w1786	6	32890260	34908143	33899202	0.681517	0.03	6.56536e-36	TC
w1787	6	33328560	35256585	34292573	0.733065	0.02	2.56786e-48	TC
w1788	6	33732764	35575862	34654313	0.751324	0.02	3.55712e-43	TC
w1789	6	34072771	36065060	35068916	0.753602	0.02	3.63255e-45	TC
w1790	6	34501766	36427342	35464554	0.748634	0.02	4.4283e-53	TC
w1791	6	34910728	36670569	35790649	0.777051	0.01	2.4841e-61	TC
w1792	6	35257155	37110669	36183912	0.780839	0.01	3.0531e-67	TC
w1793	6	35578342	37435861	36507102	0.818209	0.01	2.32387e-67	TC
w1794	6	36072095	37921723	36996909	0.737517	0.02	2.602e-41	TC
w1795	6	36430013	38250317	37340165	0.723106	0.02	3.58188e-50	TC
w1796	6	36681743	38679513	37680628	0.663978	0.04	3.17602e-34	TC
w1797	6	37112864	39114360	38113612	0.658281	0.04	1.97117e-34	TC
w1798	6	37436347	39577867	38507107	0.621736	0.05	1.50709e-26	TC
w1799	6	37924855	40011505	38968180	0.612776	0.06	1.50489e-27	TC
w1800	6	38251017	40373535	39312276	0.56893	0.09	2.36963e-26	TC
w1801	6	38686142	40673179	39679661	0.557422	0.1	4.03881e-14	TC
w1802	6	39115634	40906713	40011174	0.584658	0.08	1.21113e-27	TC
w1803	6	39593035	41308067	40450551	0.593516	0.07	2.72441e-28	TC
w1804	6	40012262	41780253	40896258	0.665176	0.03	1.42064e-35	TC
w1805	6	40379506	42066668	41223087	0.695468	0.03	4.31331e-34	TC
w1806	6	40677194	42325956	41501575	0.722356	0.02	2.42843e-45	TC
w1807	6	40911873	42655220	41783547	0.618852	0.06	4.92616e-27	TC
w1808	6	41322863	43012635	42167749	0.620414	0.05	1.30278e-28	TC
w1809	6	41783889	43304662	42544276	0.600222	0.07	6.50621e-28	TC
w1810	6	42067190	43648438	42857814	0.60945	0.06	4.54258e-25	TC
w1811	6	42328473	43988159	43158316	0.596957	0.07	2.0746e-25	TC
w1812	6	42656624	44411692	43534158	0.646189	0.04	1.70535e-36	TC
w1813	6	43017852	44777175	43897514	0.540548	0.12	8.70139e-15	TC
w1814	6	43308558	45070627	44189593	0.474441	0.22	6.30922e-13	TC
w1815	6	43650867	45325555	44488211	0.431126	0.31	1.48799e-08	TC
w1816	6	43989792	45607695	44798744	0.512605	0.16	5.46582e-19	TC
w1817	6	44412821	46090059	45251440	0.51451	0.15	8.12941e-15	TC
w1818	6	44782930	46394164	45588547	0.637418	0.05	2.64971e-38	TC
w1819	6	45071392	46702973	45887183	0.609109	0.06	4.7872e-25	TC
w1820	6	45326717	47035790	46181254	0.594753	0.07	8.82632e-25	TC
w1821	6	45611388	47468841	46540115	0.54655	0.11	8.54485e-20	TC
w1822	6	46092653	47833835	46963244	0.544583	0.12	5.56866e-22	TC
w1823	6	46397337	48240215	47318776	0.46811	0.23	2.10253e-13	TC
w1824	6	46704750	48713067	47708909	0.39478	0.42	4.15314e-08	TC
w1825	6	47052024	49004848	48028436	0.394278	0.42	0.000640554	TC
w1826	6	47475149	49370101	48422625	0.428248	0.32	2.78952e-07	TC
w1827	6	47837053	49706032	48771543	0.36227	0.55	0.000512041	TC
w1828	6	48248748	50077020	49162884	0.442513	0.28	3.22702e-09	TC
w1829	6	48717439	50411564	49564502	0.501066	0.17	2.26543e-17	TC
w1830	6	49008322	50915145	49961734	0.491697	0.19	4.55057e-18	TC
w1831	6	49373139	51402996	50388068	0.383097	0.46	1.98369e-07	TC
w1832	6	49706749	51876929	50791839	0.381917	0.47	2.45537e-05	TC
w1833	6	50080793	52320441	51200617	0.269304	0.93	0.000376243	TC
w1879	6	67705223	69193925	68449574	0.363825	0.54	6.34779e-05	TC
w1881	6	68408604	69819309	69113957	0.296908	0.85	3.38774e-05	TC
w1882	6	68656563	70319813	69488188	0.332559	0.69	0.00137516	TC
w1883	6	68931487	70606431	69768959	0.282244	0.89	1.33394e-05	TC
w1884	6	69197493	71042135	70119814	0.314122	0.77	0.00135149	TC
w1885	6	69460584	71351345	70405965	0.277164	0.91	0.0258504	TC
w1931	6	89061937	90801014	89931476	0.348538	0.6	0.00477987	TC
w1932	6	89394267	91059315	90226791	0.334182	0.68	0.00042305	TC
w1933	6	89685747	91246239	90465993	0.304202	0.81	0.000411184	TC
w1934	6	89980380	91425117	90702749	0.436412	0.3	1.27764e-10	TC
w1935	6	90408158	91722935	91065547	0.436765	0.3	5.275e-09	TC
w1936	6	90801995	91956680	91379338	0.348095	0.61	3.58124e-07	TC
w1937	6	91061111	92291798	91676455	0.45875	0.24	1.47758e-10	TC
w1938	6	91251436	92684122	91967779	0.49314	0.19	3.23951e-13	TC
w1939	6	91426097	93004363	92215230	0.497241	0.18	5.74648e-18	TC
w1940	6	91728758	93262329	92495544	0.50048	0.17	3.55138e-13	TC
w1941	6	91958457	93597324	92777891	0.422036	0.34	2.08494e-11	TC
w1947	6	93922020	95884565	94903293	0.341319	0.64	1.01021e-05	TC
w1948	6	94251467	96254937	95253202	0.530472	0.13	6.73682e-14	TC
w1949	6	94604426	96539834	95572130	0.455453	0.25	1.59634e-17	TC
w1950	6	95118128	96927882	96023005	0.391894	0.44	2.30972e-06	TC
w1951	6	95521496	97234959	96378228	0.354357	0.58	0.00101296	TC
w1952	6	95886562	97471000	96678781	0.346168	0.61	0.000350496	TC
w1962	6	99226212	101051531	100138872	0.2383	0.98	0.0373103	TC
w1982	6	105543663	106959792	106251728	0.181476	1	0.0327232	TC
w1984	6	106028862	107650766	106839814	0.250756	0.96	0.025201	TC
w1985	6	106292172	108225536	107258854	0.327091	0.71	7.70451e-05	TC
w1986	6	106588492	108626749	107607621	0.293558	0.85	0.000238167	TC
w1988	6	107315449	109254637	108285043	0.28503	0.88	0.0197149	TC
w1989	6	107652702	109560966	108606834	0.318144	0.75	9.67108e-06	TC
w1990	6	108230371	109902740	109066556	0.237084	0.98	0.00791135	TC
w2000	6	111715940	113536048	112625994	0.266402	0.93	5.33244e-06	TC
w2002	6	112565059	114020506	113292783	0.373534	0.5	7.45544e-09	TC
w2003	6	112828140	114376182	113602161	0.461556	0.24	3.05885e-09	TC
w2004	6	113302833	114656736	113979785	0.371469	0.51	4.06716e-08	TC
w2005	6	113537161	115077635	114307398	0.358978	0.56	2.14635e-05	TC
w2006	6	113750567	115384772	114567670	0.339705	0.65	0.0493637	TC
w2012	7	79079	2276263	1177671	0.395764	0.42	5.32879e-07	TC
w2015	7	1522958	3437646	2480302	0.268225	0.93	0.0370879	TC
w2042	7	13478990	15245718	14362354	0.25154	0.96	0.00151718	TC
w2043	7	13847322	15522081	14684702	0.310995	0.78	0.000460682	TC
w2044	7	14229761	15886766	15058264	0.419299	0.35	1.52157e-09	TC
w2045	7	14601472	16251794	15426633	0.42123	0.34	5.71556e-07	TC
w2046	7	14964690	16500473	15732582	0.371294	0.51	4.99987e-10	TC
w2047	7	15246497	16923301	16084899	0.339933	0.65	0.000129408	TC
w2053	7	17312964	19414607	18363786	0.315425	0.77	0.000855027	TC
w2055	7	18312331	20374841	19343586	0.43282	0.3	6.09928e-07	TC
w2056	7	18656321	20796540	19726431	0.419365	0.35	3.5764e-10	TC
w2057	7	19107522	21210534	20159028	0.526675	0.14	2.86706e-14	TC
w2058	7	19419542	21639251	20529397	0.499223	0.18	6.39068e-13	TC
w2059	7	19948369	22080610	21014490	0.496871	0.18	5.30782e-18	TC
w2060	7	20375720	22473072	21424396	0.441465	0.29	2.73341e-12	TC
w2061	7	20799991	23005488	21902740	0.392874	0.43	2.08385e-08	TC
w2062	7	21211920	23343766	22277843	0.314406	0.77	0.000791881	TC
w2063	7	21664948	23610060	22637504	0.255633	0.95	0.00538854	TC
w2103	7	35221470	36894639	36058055	0.364683	0.53	3.44113e-10	TC
w2104	7	35532412	37224956	36378684	0.319163	0.75	0.000305847	TC
w2105	7	35828416	37504868	36666642	0.414248	0.36	4.54432e-09	TC
w2107	7	36624347	38093801	37359074	0.3419	0.64	3.29136e-06	TC
w2108	7	36898315	38351602	37624959	0.256021	0.95	0.0045083	TC
w2109	7	37225942	38816018	38020980	0.272531	0.92	0.00650677	TC
w2132	7	45407156	47240964	46324060	0.306281	0.8	2.3087e-05	TC
w2133	7	45683981	47590267	46637124	0.307466	0.8	0.00397775	TC
w2134	7	46205865	47985938	47095902	0.374849	0.49	1.53155e-07	TC
w2135	7	46544156	48388283	47466220	0.330447	0.7	1.79152e-05	TC
w2136	7	46888744	48611194	47749969	0.304477	0.81	1.66924e-05	TC
w2137	7	47242948	48809732	48026340	0.301071	0.83	0.00184606	TC
w2140	7	48389230	49972607	49180919	0.302381	0.82	0.0147357	TC
w2141	7	48612205	50463813	49538009	0.344846	0.62	1.3211e-05	TC
w2143	7	49048097	51549088	50298593	0.421085	0.34	2.71831e-10	TC
w2144	7	49526867	51899506	50713187	0.387499	0.45	2.22557e-09	TC
w2145	7	49976963	52189299	51083131	0.41807	0.35	2.5473e-06	TC
w2146	7	50466874	52448543	51457709	0.334515	0.68	0.000787509	TC
w2154	7	53567317	55722469	54644893	0.364762	0.53	6.83985e-08	TC
w2155	7	53861010	56137299	54999155	0.440526	0.29	4.73957e-11	TC
w2156	7	54216595	56495933	55356264	0.396953	0.41	1.37037e-07	TC
w2157	7	54682740	56883702	55783221	0.360335	0.55	0.000300282	TC
w2194	7	66970643	68849634	67910139	0.258502	0.95	0.00119609	TC
w2195	7	67359069	69058304	68208687	0.318756	0.75	0.000121668	TC
w2196	7	67609602	69381940	68495771	0.328869	0.7	0.00166929	TC
w2197	7	67860329	69896069	68878199	0.30605	0.8	0.00118927	TC
w2198	7	68311967	70285586	69298777	0.323431	0.73	0.00128598	TC
w2199	7	68851129	70679584	69765357	0.345338	0.62	0.00012609	TC
w2200	7	69060281	71052380	70056331	0.523859	0.14	1.91271e-15	TC
w2201	7	69385157	71339985	70362571	0.568499	0.09	2.87986e-20	TC
w2202	7	69898221	71688740	70793481	0.509175	0.16	4.13313e-17	TC
w2203	7	70289374	71991750	71140562	0.520399	0.15	6.61974e-14	TC
w2204	7	70683526	72426039	71554783	0.46409	0.24	1.60851e-13	TC
w2205	7	71053872	72763799	71908836	0.334893	0.68	2.32663e-05	TC
w2206	7	71341578	73184591	72263085	0.251032	0.96	0.0070793	TC
w2212	7	73698100	75620547	74659324	0.264156	0.94	0.0115581	TC
w2213	7	74086455	75965880	75026168	0.319927	0.74	2.48989e-06	TC
w2214	7	74506785	76362651	75434718	0.316098	0.76	0.00301283	TC
w2215	7	74863452	76797442	75830447	0.380131	0.47	1.47434e-06	TC
w2216	7	75236371	77212754	76224563	0.416075	0.36	1.42023e-08	TC
w2217	7	75621243	77614912	76618078	0.479059	0.21	1.11522e-15	TC
w2218	7	75987162	78000834	76993998	0.445788	0.28	1.08546e-09	TC
w2219	7	76363534	78292836	77328185	0.429695	0.32	5.17965e-11	TC
w2220	7	76800530	78840871	77820701	0.411614	0.37	2.89459e-09	TC
w2221	7	77214329	79272688	78243509	0.407347	0.38	7.43093e-08	TC
w2222	7	77618421	79554795	78586608	0.374446	0.5	2.50356e-05	TC
w2223	7	78001446	79800527	78900987	0.335222	0.67	0.000193129	TC
w2224	7	78302137	80090330	79196234	0.338522	0.65	0.0083355	TC
w2225	7	78855864	80377108	79616486	0.286383	0.88	0.000504056	TC
w2240	7	83622044	85513711	84567878	0.438436	0.29	2.22345e-12	TC
w2241	7	83971721	85886540	84929131	0.438462	0.29	1.29679e-13	TC
w2242	7	84300813	86222316	85261565	0.526992	0.14	1.49166e-19	TC
w2243	7	84593440	86499840	85546640	0.451003	0.26	1.50199e-10	TC
w2244	7	84991609	86830406	85911008	0.343229	0.63	6.87777e-05	TC
w2245	7	85518776	87185288	86352032	0.462571	0.24	2.23671e-14	TC
w2246	7	85891194	87719997	86805596	0.458023	0.24	8.74595e-08	TC
w2247	7	86223329	88102064	87162697	0.549362	0.11	3.84259e-18	TC
w2248	7	86501138	88510761	87505950	0.58684	0.08	5.07484e-19	TC
w2249	7	86834648	88925892	87880270	0.577315	0.08	9.90959e-25	TC
w2250	7	87189614	89298206	88243910	0.43797	0.29	1.64845e-07	TC
w2251	7	87720592	89678797	88699695	0.500382	0.17	2.50137e-15	TC
w2252	7	88106656	90174602	89140629	0.399674	0.4	1.49363e-05	TC
w2254	7	88932619	90832681	89882650	0.312313	0.78	0.000343338	TC
w2255	7	89303106	91238351	90270729	0.323174	0.73	0.000157819	TC
w2304	7	107178496	108960498	108069497	0.278687	0.9	0.0207722	TC
w2305	7	107622850	109212723	108417787	0.318352	0.75	3.23239e-05	TC
w2306	7	108027421	109544654	108786038	0.328346	0.71	0.002141	TC
w2307	7	108294148	109999314	109146731	0.337443	0.66	3.21015e-07	TC
w2346	8	13409705	15432592	14421149	0.371414	0.51	0.000143164	TC
w2347	8	13840019	15784359	14812189	0.419328	0.35	1.45815e-06	TC
w2348	8	14198135	16090125	15144130	0.380773	0.47	9.14397e-06	TC
w2349	8	14783099	16436906	15610003	0.374238	0.5	8.88529e-07	TC
w2350	8	15153810	16821758	15987784	0.415787	0.36	9.55814e-09	TC
w2351	8	15436208	17060018	16248113	0.360172	0.56	2.44414e-10	TC
w2352	8	15786710	17432720	16609715	0.396955	0.41	1.4176e-05	TC
w2353	8	16100872	17759361	16930117	0.380552	0.47	1.88295e-06	TC
w2354	8	16438308	18060314	17249311	0.424139	0.33	8.26753e-09	TC
w2355	8	16823426	18436492	17629959	0.37779	0.48	3.15345e-06	TC
w2356	8	17061056	18877162	17969109	0.360566	0.55	1.36855e-06	TC
w2378	8	25622195	27433614	26527905	0.431079	0.31	2.37112e-09	TC
w2379	8	25964459	27714637	26839548	0.499663	0.18	1.70981e-17	TC
w2380	8	26218685	27969801	27094243	0.465924	0.23	3.07632e-17	TC
w2381	8	26618940	28312221	27465581	0.416409	0.36	2.08581e-12	TC
w2385	8	27973007	29596974	28784991	0.260654	0.94	0.00360828	TC
w2436	8	46193981	47902375	47048178	0.332717	0.69	0.00100184	TC
w2437	8	46603341	48332437	47467889	0.311201	0.78	0.00583959	TC
w2439	8	47223574	49068739	48146157	0.354504	0.58	6.58106e-06	TC
w2440	8	47513826	49367912	48440869	0.479405	0.21	1.08649e-14	TC
w2441	8	47910628	49728202	48819415	0.407365	0.38	4.24061e-07	TC
w2442	8	48336278	50141180	49238729	0.450545	0.27	2.43669e-13	TC
w2443	8	48798774	50507230	49653002	0.451891	0.26	8.13425e-10	TC
w2444	8	49070955	50802172	49936564	0.378731	0.48	3.38155e-07	TC
w2446	8	49730372	51501207	50615790	0.336197	0.67	0.0355699	TC
w2447	8	50146172	51863125	51004649	0.367243	0.52	0.00114951	TC
w2448	8	50509698	52173592	51341645	0.271564	0.92	0.0105666	TC
w2450	8	51135849	52829355	51982602	0.365984	0.53	1.72573e-06	TC
w2453	8	52174756	53814819	52994788	0.350595	0.59	1.03716e-06	TC
w2454	8	52496347	54109208	53302778	0.376285	0.49	3.90987e-07	TC
w2455	8	52832236	54448965	53640601	0.354538	0.58	5.66088e-08	TC
w2456	8	53149567	54778829	53964198	0.333461	0.68	0.00279322	TC
w2468	8	57435862	59491671	58463767	0.280373	0.9	0.000880674	TC
w2476	8	60552808	62433191	61493000	0.440875	0.29	1.45743e-09	TC
w2477	8	60904372	62760621	61832497	0.570781	0.09	4.65294e-24	TC
w2478	8	61200711	63071047	62135879	0.591789	0.08	2.52425e-23	TC
w2479	8	61647745	63370227	62508986	0.587622	0.08	2.12222e-25	TC
w2480	8	62138454	63653608	62896031	0.528202	0.14	1.26313e-25	TC
w2481	8	62435461	63992865	63214163	0.533998	0.13	2.71032e-20	TC
w2482	8	62761884	64326045	63543965	0.530392	0.13	5.0086e-16	TC
w2483	8	63073673	64771186	63922430	0.497626	0.18	2.76598e-12	TC
w2484	8	63375995	65168620	64272308	0.521102	0.15	6.97974e-22	TC
w2485	8	63654841	65744992	64699917	0.537962	0.12	1.26852e-15	TC
w2486	8	63996066	66075207	65035637	0.451961	0.26	1.57619e-08	TC
w2487	8	64335011	66438876	65386944	0.45761	0.24	1.95605e-12	TC
w2488	8	64785845	66820645	65803245	0.430073	0.32	4.56804e-09	TC
w2489	8	65173588	67218297	66195943	0.396051	0.42	1.22777e-09	TC
w2490	8	65749534	67578921	66664228	0.400239	0.4	1.23117e-05	TC
w2491	8	66078411	67882336	66980374	0.355643	0.58	1.16568e-05	TC
w2493	8	66824301	68529666	67676984	0.276752	0.91	0.0012288	TC
w2496	8	67886078	69594531	68740305	0.300016	0.83	7.12959e-05	TC
w2533	8	81322777	83133550	82228164	0.249269	0.97	0.0261666	TC
w2543	8	85169438	86876638	86023038	0.348254	0.6	5.72494e-07	TC
w2553	8	88549667	90379949	89464808	0.329329	0.7	0.000319469	TC
w2571	8	95437036	97249015	96343026	0.319242	0.75	2.26291e-07	TC
w2572	8	95781439	97608857	96695148	0.372471	0.5	1.47813e-07	TC
w2573	8	96201693	97984321	97093007	0.287469	0.87	0.00156486	TC
w2574	8	96576252	98327220	97451736	0.329154	0.7	0.000116253	TC
w2575	8	96879482	98684324	97781903	0.309152	0.79	0.000330648	TC
w2606	8	106897710	110247417	108572564	0.316651	0.76	5.88682e-05	TC
w2625	9	8349020	10239247	9294134	0.248227	0.97	0.00450173	TC
w2626	9	8632638	10560442	9596540	0.281763	0.89	0.00842803	TC
w2627	9	9042601	10902406	9972504	0.342266	0.63	0.000465882	TC
w2655	9	19284161	21583539	20433850	0.400666	0.4	3.22011e-08	TC
w2656	9	19701483	21968651	20835067	0.303813	0.81	0.0251485	TC
w2694	9	33879824	35727656	34803740	0.362628	0.55	5.70599e-06	TC
w2695	9	34227508	36084744	35156126	0.392777	0.43	0.000112058	TC
w2697	9	34980765	36505069	35742917	0.292039	0.86	0.00137406	TC
w2698	9	35317650	36911488	36114569	0.331881	0.69	1.08821e-05	TC
w2699	9	35730674	37286033	36508354	0.345026	0.62	1.2872e-06	TC
w2700	9	36085442	37696954	36891198	0.348437	0.6	1.29509e-06	TC
w2721	9	43870245	45912373	44891309	0.385673	0.45	6.76385e-06	TC
w2722	9	44314012	46386539	45350276	0.319183	0.75	0.00138824	TC
w2724	9	45032045	47296931	46164488	0.240961	0.98	0.000155453	TC
w2727	9	46395667	48420850	47408259	0.420315	0.34	1.22085e-10	TC
w2728	9	46842989	48813820	47828405	0.40516	0.39	5.06147e-11	TC
w2729	9	47299485	49173655	48236570	0.449566	0.27	3.88377e-18	TC
w2730	9	47633887	49484131	48559009	0.500891	0.17	8.02273e-09	TC
w2731	9	48042143	49855738	48948941	0.513202	0.16	2.05671e-13	TC
w2732	9	48424792	50277681	49351237	0.496411	0.18	5.60026e-12	TC
w2733	9	48816679	50724076	49770378	0.632689	0.05	3.54697e-28	TC
w2734	9	49181723	51152929	50167326	0.63668	0.05	4.0028e-31	TC
w2735	9	49486565	51600839	50543702	0.663991	0.03	8.78248e-35	TC
w2736	9	49859751	52038899	50949325	0.634847	0.05	2.80182e-25	TC
w2737	9	50288536	52566217	51427377	0.568713	0.09	3.88003e-22	TC
w2738	9	50725067	52869482	51797275	0.452796	0.26	5.7151e-08	TC
w2739	9	51158427	53249636	52204032	0.428674	0.32	6.49022e-08	TC
w2740	9	51614182	53820333	52717258	0.340369	0.64	0.000555091	TC
w2745	9	53825196	56112785	54968991	0.272459	0.92	0.000285838	TC
w2746	9	54311548	56539639	55425594	0.380369	0.47	2.28249e-05	TC
w2747	9	54746582	56900633	55823608	0.356714	0.57	1.6008e-09	TC
w2748	9	55112976	57261954	56187465	0.313957	0.77	0.000350738	TC
w2749	9	55613889	57666358	56640124	0.345575	0.62	0.000592155	TC
w2750	9	56115480	57965813	57040647	0.326639	0.72	0.0267352	TC
w2752	9	56901959	58667993	57784976	0.363618	0.54	0.000108059	TC
w2753	9	57264007	59023566	58143787	0.283578	0.89	0.00194825	TC
w2766	9	62068245	63984930	63026588	0.276124	0.91	5.85593e-05	TC
w2767	9	62463009	64378862	63420936	0.280761	0.9	0.00526335	TC
w2777	9	66036771	67834471	66935621	0.286079	0.88	0.00824476	TC
w2778	9	66293038	68271457	67282248	0.282572	0.89	0.00235181	TC
w2779	9	66606626	68667156	67636891	0.346516	0.61	2.61808e-08	TC
w2780	9	67105637	69027963	68066800	0.396343	0.42	2.65741e-08	TC
w2781	9	67459980	69418192	68439086	0.376577	0.49	0.00311155	TC
w2782	9	67836920	69701046	68768983	0.342563	0.63	3.12873e-05	TC
w2800	9	75041575	76868718	75955147	0.302751	0.82	1.63978e-06	TC
w2851	9	93494408	95041439	94267924	0.307088	0.8	0.00131561	TC
w2854	9	94310084	95873611	95091848	0.294063	0.85	0.00776641	TC
w2855	9	94640076	96088067	95364072	0.257834	0.95	0.0249166	TC
w2856	9	95045269	96373272	95709271	0.235752	0.98	0.0216521	TC
w2858	9	95592665	96954596	96273631	0.349893	0.6	0.000204383	TC
w2859	9	95877934	97186683	96532309	0.36225	0.55	3.8898e-07	TC
w2860	9	96089373	97367734	96728554	0.395278	0.42	3.07633e-06	TC
w2861	9	96377181	97586090	96981636	0.284185	0.88	0.00939012	TC
w2896	10	5474637	7082402	6278520	0.228694	0.99	0.00372769	TC
w2897	10	5859225	7417966	6638596	0.29777	0.84	0.00131147	TC
w2898	10	6162763	7569968	6866366	0.316477	0.76	0.00304458	TC
w2899	10	6411281	7814204	7112743	0.467048	0.23	2.15761e-06	TC
w2900	10	6695911	8042028	7368970	0.467191	0.23	1.89989e-11	TC
w2901	10	7085592	8399722	7742657	0.363307	0.54	0.00107994	TC
w2903	10	7572896	9070812	8321854	0.362865	0.54	1.31652e-05	TC
w2910	10	9656730	11072656	10364693	0.318357	0.75	0.00117581	TC
w2911	10	9929684	11242342	10586013	0.307799	0.8	0.00643083	TC
w2912	10	10338559	11641898	10990229	0.276356	0.91	0.00734111	TC
w2913	10	10659218	12015900	11337559	0.271165	0.92	0.00477483	TC
w2959	10	28704765	30420822	29562794	0.284599	0.88	0.000655058	TC
w2960	10	28921627	30973839	29947733	0.350856	0.59	8.80214e-05	TC
w2961	10	29211032	31441134	30326083	0.301061	0.83	0.00369088	TC
w2995	10	43994748	45843110	44918929	0.270848	0.93	0.0406171	TC
w2996	10	44368506	46233486	45300996	0.398216	0.41	1.17321e-07	TC
w2997	10	44691805	46613978	45652892	0.370393	0.51	7.23379e-09	TC
w2998	10	45002077	46991228	45996653	0.318992	0.75	0.000101437	TC
w2999	10	45449771	47271303	46360537	0.313797	0.77	0.000335732	TC
w3000	10	45845908	47533897	46689903	0.381048	0.47	3.42508e-06	TC
w3001	10	46244102	47901861	47072982	0.324259	0.72	0.00365598	TC
w3002	10	46617153	48235300	47426227	0.351308	0.59	0.000951835	TC
w3003	10	46996782	48504270	47750526	0.4033	0.39	7.37671e-10	TC
w3004	10	47277608	48877760	48077684	0.497729	0.18	2.04599e-13	TC
w3005	10	47536596	49205020	48370808	0.43208	0.31	9.19014e-12	TC
w3006	10	47905028	49457583	48681306	0.442458	0.28	9.85469e-07	TC
w3007	10	48241949	49889647	49065798	0.485672	0.2	6.01893e-17	TC
w3008	10	48505809	50283053	49394431	0.424391	0.33	3.4716e-08	TC
w3009	10	48878813	50727713	49803263	0.400863	0.4	4.58846e-13	TC
w3010	10	49205595	51127330	50166463	0.355096	0.58	5.94302e-06	TC
w3029	10	56637261	59146560	57891911	0.264552	0.94	0.0072987	TC
w3030	10	57065820	59772339	58419080	0.305459	0.81	0.0294936	TC
w3031	10	57668747	60319856	58994302	0.308003	0.8	0.00197917	TC
w3032	10	58103449	60894101	59498775	0.366639	0.52	0.000391072	TC
w3033	10	58591401	61439594	60015498	0.422818	0.34	3.63601e-09	TC
w3034	10	59150216	61875953	60513085	0.363914	0.54	5.02108e-06	TC
w3035	10	59776168	62351061	61063615	0.340888	0.64	0.00183693	TC
w3038	10	61441552	63361635	62401594	0.302729	0.82	0.00172117	TC
w3039	10	61879925	63772918	62826422	0.512557	0.16	2.03403e-13	TC
w3040	10	62353399	64232169	63292784	0.560837	0.1	7.15993e-19	TC
w3041	10	62762660	64624712	63693686	0.503188	0.17	7.66603e-14	TC
w3042	10	62954022	64949434	63951728	0.319264	0.74	8.29212e-06	TC
w3043	10	63363959	65487332	64425646	0.357099	0.57	0.000222729	TC
w3050	10	66259714	68354812	67307263	0.294639	0.85	0.000858871	TC
w3052	10	67240259	69047911	68144085	0.339058	0.65	0.0289159	TC
w3053	10	67707692	69483335	68595514	0.289873	0.86	0.00753437	TC
w3054	10	68035285	69897211	68966248	0.261916	0.94	0.00467522	TC
w3077	10	77322184	79234172	78278178	0.395071	0.42	0.000426031	TC
w3078	10	77754285	79685985	78720135	0.415839	0.36	5.31144e-07	TC
w3079	10	78026018	80151581	79088800	0.45919	0.24	7.63718e-16	TC
w3080	10	78286774	80518416	79402595	0.468862	0.23	1.36884e-09	TC
w3081	10	78712191	80787241	79749716	0.30053	0.83	0.00512965	TC
w3148	10	101676620	103188632	102432626	0.490855	0.19	8.02996e-17	TC
w3149	11	92081	1549638	820860	0.412859	0.37	1.81393e-08	TC
w3150	11	369475	1884382	1126929	0.34193	0.63	0.000957008	TC
w3151	11	706244	2177733	1441989	0.298398	0.84	0.000525165	TC
w3152	11	972876	2451949	1712413	0.298103	0.84	0.011319	TC
w3159	11	3045818	4723768	3884793	0.399526	0.41	2.92072e-05	TC
w3160	11	3394978	4982871	4188925	0.39186	0.44	9.84781e-10	TC
w3161	11	3618611	5235309	4426960	0.366903	0.52	1.36414e-07	TC
w3162	11	3972075	5546069	4759072	0.422616	0.34	5.19556e-09	TC
w3163	11	4395610	5809530	5102570	0.416333	0.36	2.91069e-09	TC
w3166	11	5235785	6606297	5921041	0.284938	0.88	0.00315511	TC
w3167	11	5548781	6876724	6212753	0.255227	0.95	0.0120821	TC
w3281	11	49315126	51415607	50365367	0.312653	0.78	0.0120581	TC
w3283	11	50224149	52207947	51216048	0.354539	0.58	2.66535e-09	TC
w3284	11	50530831	52769972	51650402	0.361095	0.55	4.54662e-06	TC
w3296	11	55538377	57920979	56729678	0.229714	0.99	0.0479211	TC
w3298	11	56157895	59021415	57589655	0.337626	0.66	5.09693e-08	TC
w3299	11	56886790	59472512	58179651	0.445203	0.28	7.04017e-13	TC
w3300	11	57373473	60103705	58738589	0.400135	0.4	1.20457e-08	TC
w3301	11	57947915	60540020	59243968	0.472647	0.22	5.66663e-15	TC
w3302	11	58597892	60913822	59755857	0.452755	0.26	9.68727e-09	TC
w3303	11	59024818	61279300	60152059	0.401833	0.4	3.43934e-07	TC
w3304	11	59476696	62004066	60740381	0.403825	0.39	1.37031e-08	TC
w3305	11	60107270	62365092	61236181	0.521026	0.15	4.82545e-15	TC
w3306	11	60544205	62671427	61607816	0.372591	0.5	0.000274604	TC
w3307	11	60929821	63028559	61979190	0.382979	0.46	0.00097852	TC
w3308	11	61286024	63492263	62389144	0.321757	0.73	0.000584271	TC
w3349	11	76475793	78010446	77243120	0.294861	0.85	2.47335e-05	TC
w3350	11	76842994	78373329	77608162	0.302694	0.82	0.00416	TC
w3352	11	77495703	79214248	78354976	0.260012	0.94	0.00363307	TC
w3353	11	77740182	79591348	78665765	0.303975	0.81	0.00483221	TC
w3355	11	78374713	80406292	79390503	0.278078	0.91	0.027852	TC
w3357	11	79217388	81206890	80212139	0.36394	0.54	0.00116533	TC
w3358	11	79593996	81603930	80598963	0.329136	0.7	0.021286	TC
w3364	11	81896953	83612862	82754908	0.355169	0.58	0.000223798	TC
w3365	11	82267731	84116048	83191890	0.440302	0.29	1.47458e-16	TC
w3366	11	82676287	84722788	83699538	0.410668	0.37	1.95969e-07	TC
w3367	11	83063150	85036921	84050036	0.343543	0.63	3.08946e-08	TC
w3368	11	83269526	85359517	84314522	0.318632	0.75	0.0202685	TC
w3369	11	83613574	85809234	84711404	0.308422	0.79	0.0118473	TC
w3376	11	86688910	88199725	87444318	0.252173	0.96	8.05165e-05	TC
w3377	11	87016055	88653500	87834778	0.311319	0.78	1.56065e-05	TC
w3388	11	90483077	92072036	91277557	0.319878	0.74	0.00109827	TC
w3389	11	90810037	92393407	91601722	0.303058	0.82	0.000105534	TC
w3392	11	91742574	93476333	92609454	0.244698	0.97	0.0101512	TC
w3393	11	92077568	93791304	92934436	0.351046	0.59	0.000335082	TC
w3396	11	93069914	95072007	94070961	0.294173	0.85	0.00335456	TC
w3403	11	95894401	97722529	96808465	0.364831	0.53	6.94195e-06	TC
w3410	11	98361854	100276201	99319028	0.384679	0.45	1.80656e-10	TC
w3411	11	98738095	100618357	99678226	0.414255	0.36	2.37091e-10	TC
w3412	11	99153675	100929917	100041796	0.399505	0.41	9.00069e-07	TC
w3413	11	99684761	101254263	100469512	0.437777	0.29	2.12403e-07	TC
w3414	11	99955919	101597547	100776733	0.367933	0.52	1.06043e-05	TC
w3415	11	100277589	101973760	101125675	0.247002	0.97	0.0210277	TC
w3429	12	90415	2099322	1094869	0.321639	0.73	0.00415603	TC
w3430	12	826580	2344649	1585615	0.33576	0.67	0.000276115	TC
w3431	12	1146901	2553950	1850426	0.30423	0.81	0.000936512	TC
w3446	12	6573855	8686707	7630281	0.368558	0.52	3.28976e-07	TC
w3447	12	6894198	9192848	8043523	0.432572	0.31	2.28129e-06	TC
w3448	12	7318998	9571412	8445205	0.50794	0.16	2.13764e-16	TC
w3449	12	7805122	9890623	8847873	0.562037	0.1	3.29369e-21	TC
w3450	12	8265220	10218671	9241946	0.594148	0.07	3.96257e-19	TC
w3451	12	8691124	10475849	9583487	0.627012	0.05	7.61055e-30	TC
w3452	12	9196975	10718967	9957971	0.65243	0.04	6.41784e-33	TC
w3453	12	9576936	10954707	10265822	0.658991	0.04	7.00677e-32	TC
w3454	12	9896805	11296960	10596883	0.673316	0.03	7.35944e-26	TC
w3455	12	10223038	11681780	10952409	0.66744	0.03	5.9459e-30	TC
w3456	12	10479623	11945927	11212775	0.673762	0.03	1.81714e-34	TC
w3457	12	10719799	12227228	11473514	0.679427	0.03	5.68726e-35	TC
w3458	12	10956967	12632427	11794697	0.684103	0.03	4.97696e-40	TC
w3459	12	11298040	12960192	12129116	0.676549	0.03	1.06145e-35	TC
w3460	12	11684828	13271589	12478209	0.584924	0.08	1.19583e-27	TC
w3461	12	11946956	13514206	12730581	0.396732	0.42	3.20032e-09	TC
w3462	12	12228093	13781232	13004663	0.392883	0.43	0.000270276	TC
w3463	12	12636731	14065189	13350960	0.321122	0.74	2.94432e-07	TC
w3465	12	13274936	14759646	14017291	0.28779	0.87	0.00012389	TC
w3466	12	13515361	15111487	14313424	0.311381	0.78	0.000752805	TC
w3468	12	14069740	15732515	14901128	0.331023	0.7	0.00111047	TC
w3469	12	14439317	15952245	15195781	0.363192	0.54	9.25466e-06	TC
w3470	12	14763827	16233760	15498794	0.476903	0.21	2.40374e-16	TC
w3471	12	15116581	16539142	15827862	0.499019	0.18	4.32929e-17	TC
w3472	12	15391191	16796311	16093751	0.482371	0.2	4.64177e-12	TC
w3473	12	15733363	17083610	16408487	0.429451	0.32	6.32525e-11	TC
w3474	12	15956909	17493510	16725210	0.372955	0.5	7.01773e-06	TC
w3475	12	16239901	17819822	17029862	0.24431	0.97	0.00468953	TC
w3476	12	16544762	18200936	17372849	0.289227	0.87	0.0235632	TC
w3477	12	16797701	18551725	17674713	0.278728	0.9	0.000389207	TC
w3478	12	17084154	18962847	18023501	0.420359	0.34	2.17909e-08	TC
w3479	12	17496448	19225432	18360940	0.41839	0.35	6.14617e-14	TC
w3480	12	17836675	19689859	18763267	0.462834	0.24	1.94244e-09	TC
w3481	12	18202261	20145904	19174083	0.527199	0.14	3.6608e-17	TC
w3482	12	18555404	20498263	19526834	0.555502	0.11	2.8906e-17	TC
w3483	12	18964650	20889743	19927197	0.567303	0.1	6.31052e-26	TC
w3484	12	19230774	21229581	20230178	0.544026	0.12	4.94661e-18	TC
w3485	12	19690896	21628534	20659715	0.397389	0.41	8.25129e-08	TC
w3486	12	20151120	22067832	21109476	0.260614	0.94	0.00924794	TC
w3509	12	29012682	31036908	30024795	0.239292	0.98	0.000444059	TC
w3532	12	38810761	41023139	39916950	0.392732	0.43	0.00019116	TC
w3533	12	39364553	41548275	40456414	0.505467	0.17	1.77111e-11	TC
w3534	12	39794562	42030269	40912416	0.57114	0.09	2.57752e-20	TC
w3535	12	40172855	42656770	41414813	0.571471	0.09	2.96178e-21	TC
w3536	12	40541351	43156146	41848749	0.415415	0.36	4.5899e-10	TC
w3537	12	41027741	43693689	42360715	0.339214	0.65	6.19288e-05	TC
w3551	12	47540617	49423294	48481956	0.119584	1	0.0026352	TC
w3558	12	50187599	51763332	50975466	0.341263	0.64	1.55585e-05	TC
w3559	12	50462250	52201352	51331801	0.395436	0.42	5.76812e-10	TC
w3560	12	50787242	52632967	51710105	0.416307	0.36	2.03126e-08	TC
w3561	12	51020558	52907875	51964217	0.298184	0.84	0.00787202	TC
w3562	12	51387155	53242670	52314913	0.271292	0.92	0.00190317	TC
w3566	12	52908681	54520220	53714451	0.347131	0.61	4.13031e-06	TC
w3567	12	53245003	54837885	54041444	0.500069	0.18	8.21675e-11	TC
w3568	12	53523285	55238966	54381126	0.511506	0.16	8.35911e-14	TC
w3569	12	53870648	55605090	54737869	0.525705	0.14	5.16715e-16	TC
w3570	12	54133232	56087643	55110438	0.325068	0.72	0.0457852	TC
w3573	12	55241442	57557147	56399295	0.276717	0.91	0.031875	TC
w3574	12	55616962	58052714	56834838	0.312675	0.78	0.0155017	TC
w3577	12	57113172	59182281	58147727	0.332258	0.69	0.0115195	TC
w3580	12	58368304	60257669	59312987	0.332789	0.68	9.09023e-05	TC
w3581	12	58797686	60701633	59749660	0.337956	0.66	0.00712673	TC
w3650	12	84038361	85745084	84891723	0.371578	0.51	2.59616e-05	TC
w3651	12	84371874	86104751	85238313	0.388142	0.45	1.20686e-09	TC
w3653	12	85105996	86846083	85976040	0.322377	0.73	3.08819e-05	TC
w3667	13	5595634	7410337	6502986	0.25166	0.96	0.00213552	TC
w3669	13	6347639	8172718	7260179	0.359507	0.56	1.95812e-05	TC
w3670	13	6705573	8563924	7634749	0.347039	0.61	0.000352533	TC
w3671	13	7027592	8905101	7966347	0.278768	0.9	7.09145e-05	TC
w3672	13	7411141	9236197	8323669	0.378674	0.48	7.02898e-06	TC
w3673	13	7752083	9550333	8651208	0.422398	0.34	1.04668e-08	TC
w3675	13	8567014	10147618	9357316	0.324485	0.72	3.13399e-06	TC
w3676	13	8908692	10446706	9677699	0.395591	0.42	2.55255e-06	TC
w3677	13	9240060	11598409	10419235	0.245317	0.97	0.00279241	TC
w3756	13	38767684	40375036	39571360	0.302643	0.82	0.000410079	TC
w3757	13	39095930	40675289	39885610	0.41583	0.36	8.11967e-12	TC
w3758	13	39351485	41060480	40205983	0.47958	0.21	7.54172e-17	TC
w3759	13	39734525	41371228	40552877	0.536444	0.13	3.37026e-14	TC
w3760	13	40106488	41675255	40890872	0.591902	0.08	6.38692e-19	TC
w3761	13	40375969	42012440	41194205	0.575397	0.08	1.60453e-26	TC
w3762	13	40676318	42333228	41504773	0.490613	0.19	8.74506e-14	TC
w3763	13	41064087	42636254	41850171	0.454547	0.25	1.25706e-12	TC
w3764	13	41372140	43003780	42187960	0.456331	0.25	1.31764e-08	TC
w3768	13	42639278	44816504	43727891	0.245454	0.97	0.00639108	TC
w3770	13	43528486	45399100	44463793	0.214777	0.99	0.0080209	TC
w3771	13	44012575	45779374	44895975	0.224648	0.99	0.0207889	TC
w3784	13	49679300	52586446	51132873	0.476715	0.22	3.37177e-11	TC
w3785	13	50421807	53037774	51729791	0.566262	0.1	4.24571e-26	TC
w3786	13	50984431	53355077	52169754	0.605081	0.06	2.54044e-26	TC
w3787	13	51607252	53837673	52722463	0.612232	0.06	5.6858e-18	TC
w3788	13	52127016	54357411	53242214	0.594862	0.07	5.00093e-22	TC
w3789	13	52597166	54801965	53699566	0.52993	0.13	8.73413e-13	TC
w3790	13	53045104	55162044	54103574	0.506241	0.17	9.52665e-14	TC
w3791	13	53358017	55444311	54401164	0.547832	0.11	2.65051e-20	TC
w3792	13	53841124	55682809	54761967	0.51488	0.15	1.14613e-17	TC
w3793	13	54368775	55951071	55159923	0.531361	0.13	5.46195e-15	TC
w3794	13	54804216	56245842	55525029	0.487292	0.2	5.41598e-12	TC
w3795	13	55166975	56487293	55827134	0.38231	0.47	1.15763e-06	TC
w3796	13	55447238	56925268	56186253	0.338359	0.66	1.36566e-07	TC
w3797	13	55685883	57380464	56533174	0.359004	0.56	3.91585e-06	TC
w3798	13	55954675	57838361	56896518	0.270391	0.93	0.00189529	TC
w3799	13	56247455	58286033	57266744	0.300803	0.83	4.00917e-05	TC
w3800	13	56488926	58632953	57560940	0.371485	0.51	0.00118367	TC
w3801	13	56929380	59002255	57965818	0.399998	0.4	9.29498e-08	TC
w3802	13	57384213	59367649	58375931	0.364582	0.53	3.60822e-08	TC
w3803	13	57843393	59727413	58785403	0.387753	0.45	1.82116e-08	TC
w3804	13	58287555	60088282	59187919	0.47006	0.22	2.14718e-10	TC
w3805	13	58636862	60506134	59571498	0.522149	0.14	3.77479e-13	TC
w3806	13	59003153	61002787	60002970	0.538501	0.12	4.21726e-24	TC
w3807	13	59369898	61377895	60373897	0.58177	0.08	8.90727e-27	TC
w3808	13	59728737	61990674	60859706	0.453073	0.26	3.89011e-11	TC
w3826	13	69045435	70858494	69951965	0.291881	0.86	0.000148353	TC
w3834	13	71652954	73353038	72502996	0.240931	0.98	0.0272794	TC
w3837	13	72750749	74553886	73652318	0.319868	0.74	5.02349e-07	TC
w3838	13	73031161	74846744	73938953	0.332539	0.69	0.00176078	TC
w3839	13	73353581	75201859	74277720	0.450695	0.26	6.54067e-10	TC
w3840	13	73713868	75581205	74647537	0.471812	0.22	1.20706e-10	TC
w3841	13	74150998	75926708	75038853	0.40737	0.38	7.43962e-08	TC
w3842	13	74556272	76317644	75436958	0.486204	0.2	2.88518e-10	TC
w3843	13	74847654	76745291	75796473	0.415349	0.36	1.4191e-09	TC
w3844	13	75209434	77095299	76152367	0.348068	0.61	1.89967e-05	TC
w3845	13	75584439	77460694	76522567	0.314613	0.77	0.000764803	TC
w3886	14	9392032	10784543	10088288	0.265475	0.93	0.021801	TC
w3894	14	11893111	14097874	12995493	0.315023	0.77	0.000233302	TC
w3904	14	15797536	17521482	16659509	0.332483	0.69	0.00135432	TC
w3905	14	16103778	17927831	17015805	0.340726	0.64	3.43425e-06	TC
w3906	14	16381754	18237825	17309790	0.322576	0.73	4.15038e-06	TC
w3908	14	17088644	18967870	18028257	0.235134	0.98	0.026353	TC
w3909	14	17523884	19323087	18423486	0.345327	0.62	2.48135e-07	TC
w3910	14	17928423	19554063	18741243	0.364514	0.53	0.0223542	TC
w3911	14	18240010	19900037	19070024	0.421379	0.34	2.7908e-10	TC
w3912	14	18643169	20237768	19440469	0.531488	0.13	1.15615e-18	TC
w3913	14	18968962	20597863	19783413	0.609231	0.06	1.55217e-22	TC
w3914	14	19324633	20983142	20153888	0.601033	0.07	5.56242e-32	TC
w3915	14	19555301	21328835	20442068	0.661144	0.04	4.97019e-32	TC
w3916	14	19903125	21603067	20753096	0.688869	0.03	1.11771e-37	TC
w3917	14	20241377	21968082	21104730	0.653474	0.04	1.63966e-34	TC
w3918	14	20599356	22348175	21473766	0.603098	0.07	4.97681e-23	TC
w3919	14	20986108	22714378	21850243	0.614966	0.06	6.29491e-29	TC
w3920	14	21329716	23033562	22181639	0.679252	0.03	5.25945e-43	TC
w3921	14	21604476	23486962	22545719	0.770737	0.01	8.11724e-57	TC
w3922	14	21970652	23910072	22940362	0.791225	0.01	2.56662e-59	TC
w3923	14	22353534	24308105	23330820	0.792479	0.01	3.19567e-59	TC
w3924	14	22717899	24767026	23742463	0.793149	0.01	9.12036e-57	TC
w3925	14	23037024	25090578	24063801	0.797211	0.01	6.46666e-66	TC
w3926	14	23495960	25490401	24493181	0.765583	0.02	2.1612e-48	TC
w3927	14	23913856	25915542	24914699	0.786996	0.01	2.91221e-52	TC
w3928	14	24319106	26176715	25247911	0.811765	0.01	9.7359e-62	TC
w3929	14	24768691	26437382	25603037	0.80982	0.01	2.03223e-68	TC
w3930	14	25092730	26755037	25923884	0.82092	0.01	1.73639e-71	TC
w3931	14	25491754	27036193	26263974	0.812622	0.01	6.87953e-65	TC
w3932	14	25920254	27444695	26682475	0.663222	0.04	5.47666e-30	TC
w3933	14	26178544	27792922	26985733	0.620631	0.05	2.09992e-24	TC
w3934	14	26442223	28214902	27328563	0.596553	0.07	7.4194e-29	TC
w3935	14	26756314	28630951	27693633	0.557596	0.1	2.34141e-19	TC
w3936	14	27038720	28986358	28012539	0.598599	0.07	4.3413e-25	TC
w3937	14	27447988	29396276	28422132	0.66405	0.03	1.47556e-31	TC
w3938	14	27796111	29786538	28791325	0.639797	0.05	6.08386e-28	TC
w3939	14	28217433	30200123	29208778	0.583745	0.08	5.56319e-19	TC
w3940	14	28635254	30497772	29566513	0.45342	0.26	8.09407e-11	TC
w3941	14	28990567	30819504	29905036	0.38593	0.45	1.51454e-05	TC
w3942	14	29399255	31262173	30330714	0.338022	0.66	0.000167517	TC
w3943	14	29792088	31630753	30711421	0.298988	0.84	0.00337921	TC
w3945	14	30501237	32302064	31401651	0.270866	0.93	0.00145802	TC
w3979	14	43949977	45758803	44854390	0.188123	1	0.0111006	TC
w4001	14	52553735	54786581	53670158	0.279254	0.9	0.0320924	TC
w4002	14	53180116	55040375	54110246	0.230166	0.99	0.0016691	TC
w4004	14	54167564	55794852	54981208	0.282847	0.89	1.63593e-05	TC
w4005	14	54487846	56394017	55440932	0.342374	0.63	1.423e-05	TC
w4006	14	54788403	56788367	55788385	0.333869	0.68	0.000308099	TC
w4007	14	55044231	57215044	56129638	0.362836	0.54	6.68475e-08	TC
w4008	14	55388302	57549335	56468819	0.36352	0.54	3.38744e-06	TC
w4009	14	55797058	57999220	56898139	0.344879	0.62	5.27848e-05	TC
w4010	14	56395862	58297690	57346776	0.38129	0.47	9.51967e-08	TC
w4011	14	56791621	58674881	57733251	0.412904	0.37	6.98902e-05	TC
w4012	14	57218378	59000719	58109549	0.377823	0.48	4.23059e-11	TC
w4014	14	58003761	59776885	58890323	0.273863	0.92	9.58693e-07	TC
w4018	14	59374953	61344522	60359738	0.252172	0.96	1.77705e-05	TC
w4021	14	60395031	62350570	61372801	0.2905	0.86	0.00380457	TC
w4022	14	60907102	62634014	61770558	0.390201	0.44	6.74491e-08	TC
w4023	14	61347103	62848849	62097976	0.441681	0.28	1.88066e-10	TC
w4024	14	61684704	63113384	62399044	0.492021	0.19	1.41233e-12	TC
w4025	14	62048095	63505413	62776754	0.42473	0.33	7.29974e-06	TC
w4026	14	62353058	63876547	63114803	0.406549	0.39	6.51251e-07	TC
w4033	14	64656344	66495399	65575872	0.320283	0.74	0.0449281	TC
w4034	14	65075352	66795776	65935564	0.326368	0.72	0.0108646	TC
w4035	14	65538769	67182637	66360703	0.38455	0.46	9.21408e-08	TC
w4036	14	65893999	67454296	66674148	0.47388	0.22	4.90707e-13	TC
w4037	14	66211500	67776868	66994184	0.367202	0.52	1.48158e-06	TC
w4038	14	66498639	68305206	67401923	0.327076	0.71	0.0059659	TC
w4039	14	66798176	68717189	67757683	0.29484	0.85	0.00215642	TC
w4055	14	72897819	74831723	73864771	0.342508	0.63	0.00210994	TC
w4056	14	73245009	75211206	74228108	0.362979	0.54	4.95757e-05	TC
w4061	14	75213306	77059042	76136174	0.287952	0.87	0.000930331	TC
w4062	14	75676370	77512276	76594323	0.431929	0.31	2.00662e-13	TC
w4063	14	76059090	77873177	76966134	0.435435	0.3	1.55272e-08	TC
w4064	14	76401117	78130141	77265629	0.479966	0.21	7.19343e-14	TC
w4065	14	76739268	78357056	77548162	0.439549	0.29	1.22748e-05	TC
w4066	14	77060199	78617307	77838753	0.429563	0.32	2.86835e-07	TC
w4067	14	77515576	79041750	78278663	0.357131	0.57	1.30635e-05	TC
w4068	14	77878843	79488283	78683563	0.341774	0.64	0.0117838	TC
w4072	14	79044387	80959067	80001727	0.264138	0.94	0.000795116	TC
w4074	14	79833652	81600393	80717023	0.342204	0.63	0.000462128	TC
w4075	14	80299323	81900541	81099932	0.499004	0.18	3.17652e-15	TC
w4077	15	70773	3167657	1619215	0.297008	0.85	0.0179859	TC
w4097	15	9113995	11318252	10216124	0.308797	0.79	0.002635	TC
w4098	15	9421342	11814806	10618074	0.382534	0.46	2.58785e-07	TC
w4099	15	9774200	12303379	11038790	0.490724	0.19	5.61801e-17	TC
w4100	15	10321126	12829485	11575306	0.498915	0.18	3.52497e-12	TC
w4101	15	10929052	13390423	12159738	0.40913	0.38	1.44707e-05	TC
w4109	15	14656206	16748895	15702551	0.283063	0.89	0.0001549	TC
w4110	15	15094214	17248906	16171560	0.286714	0.88	0.026422	TC
w4111	15	15439890	17597566	16518728	0.297076	0.84	0.000110669	TC
w4112	15	15875847	18198488	17037168	0.292107	0.86	0.000240001	TC
w4116	15	17600593	19773230	18686912	0.249024	0.97	0.0119352	TC
w4118	15	18510717	20580977	19545847	0.441961	0.28	1.04714e-11	TC
w4119	15	18838029	21098085	19968057	0.354299	0.58	0.000519812	TC
w4120	15	19310234	21442398	20376316	0.304225	0.81	0.000203989	TC
w4169	15	36805820	38595178	37700499	0.29039	0.86	0.0100706	TC
w4170	15	37142067	38846205	37994136	0.296683	0.85	0.00632992	TC
w4178	15	40092219	41698492	40895356	0.413943	0.37	6.46873e-10	TC
w4179	15	40577862	42030870	41304366	0.432057	0.31	4.34198e-08	TC
w4180	15	40950554	42283647	41617101	0.452221	0.26	1.23681e-08	TC
w4181	15	41249137	42718644	41983891	0.46825	0.23	5.38356e-14	TC
w4182	15	41416699	43078067	42247383	0.449436	0.27	4.1737e-09	TC
w4183	15	41702400	43437394	42569897	0.340721	0.64	4.13965e-05	TC
w4184	15	42032182	43781164	42906673	0.394148	0.43	4.86963e-07	TC
w4192	15	44717245	46502520	45609883	0.359525	0.56	0.000112971	TC
w4193	15	44985868	46852906	45919387	0.476847	0.21	1.00179e-15	TC
w4194	15	45199864	47210969	46205417	0.545144	0.12	2.78246e-15	TC
w4195	15	45438782	47866944	46652863	0.557713	0.1	4.4487e-22	TC
w4196	15	45884263	48079714	46981989	0.571963	0.09	4.59462e-20	TC
w4197	15	46504307	48352211	47428259	0.512072	0.16	7.1651e-18	TC
w4198	15	46854891	49459632	48157262	0.440064	0.29	1.48733e-06	TC
w4199	15	47212727	50349941	48781334	0.313275	0.77	2.90656e-06	TC
w4200	15	47868033	50703206	49285620	0.29606	0.85	0.000510727	TC
w4201	15	48080609	51075359	49577984	0.317387	0.76	2.73991e-06	TC
w4202	15	48357609	51534139	49945874	0.254309	0.96	0.00843837	TC
w4230	15	60499073	62278419	61388746	0.348187	0.6	3.13537e-08	TC
w4231	15	60813785	62640929	61727357	0.480628	0.21	2.92682e-08	TC
w4232	15	61156029	63016635	62086332	0.511047	0.16	1.17947e-17	TC
w4233	15	61535181	63375911	62455546	0.434498	0.3	2.23702e-11	TC
w4234	15	61851304	63820279	62835792	0.417618	0.35	9.50193e-12	TC
w4235	15	62283821	64252807	63268314	0.381615	0.47	9.75285e-07	TC
w4236	15	62644107	64610143	63627125	0.337488	0.66	9.18253e-05	TC
w4237	15	63017820	64856246	63937033	0.359991	0.56	9.33428e-07	TC
w4238	15	63382511	65133696	64258104	0.378619	0.48	7.39405e-07	TC
w4239	15	63825589	65483118	64654354	0.436039	0.3	9.86947e-10	TC
w4240	15	64253907	65910437	65082172	0.37731	0.49	2.76447e-08	TC
w4241	15	64613881	66211078	65412480	0.334993	0.68	9.42957e-07	TC
w4242	15	64858755	66512488	65685622	0.319146	0.75	0.000162596	TC
w4243	15	65134618	66811862	65973240	0.356195	0.58	0.00620579	TC
w4245	15	65914143	67406475	66660309	0.276588	0.91	0.00573183	TC
w4246	15	66215283	67743053	66979168	0.267462	0.93	0.00287388	TC
w4250	15	67407175	69270004	68338590	0.328079	0.71	0.000420164	TC
w4251	15	67747509	69648148	68697829	0.394245	0.43	7.6424e-05	TC
w4252	15	68167690	69988106	69077898	0.469998	0.23	3.16537e-15	TC
w4253	15	68511422	70426615	69469019	0.405301	0.39	9.89912e-12	TC
w4254	15	68860449	70698583	69779516	0.2998	0.83	0.000234015	TC
w4313	16	11356176	13139640	12247908	0.1789	1	0.0406085	TC
w4315	16	12185977	13801675	12993826	0.314755	0.77	3.29109e-05	TC
w4319	16	13475191	15471923	14473557	0.317567	0.76	3.73029e-05	TC
w4320	16	13803120	15816016	14809568	0.408516	0.38	5.43938e-10	TC
w4321	16	14200374	16208123	15204249	0.484405	0.2	1.63871e-08	TC
w4322	16	14612739	16686377	15649558	0.491394	0.19	6.98132e-16	TC
w4323	16	15080446	17139184	16109815	0.493638	0.19	7.04182e-19	TC
w4324	16	15476356	17580436	16528396	0.454517	0.25	2.84587e-09	TC
w4325	16	15816911	17891204	16854058	0.37886	0.48	0.00491877	TC
w4326	16	16208931	18317233	17263082	0.342078	0.63	0.00304011	TC
w4327	16	16687607	18637360	17662484	0.311251	0.78	0.0154669	TC
w4344	16	22871843	24704684	23788264	0.272905	0.92	0.0158041	TC
w4345	16	23317276	25159715	24238496	0.41009	0.38	2.32219e-09	TC
w4346	16	23649384	25594717	24622051	0.426261	0.33	8.46362e-10	TC
w4347	16	23986180	26055121	25020651	0.458428	0.24	2.04739e-12	TC
w4348	16	24252614	26437261	25344938	0.569776	0.09	1.57301e-23	TC
w4349	16	24715855	26686672	25701264	0.57477	0.09	1.01104e-23	TC
w4350	16	25161726	26927766	26044746	0.519698	0.15	9.77973e-15	TC
w4351	16	25597603	27333199	26465401	0.51884	0.15	4.15461e-14	TC
w4352	16	26057588	27745812	26901700	0.555013	0.11	5.56622e-21	TC
w4353	16	26443551	27961462	27202507	0.386329	0.45	0.000185834	TC
w4354	16	26688648	28281336	27484992	0.431902	0.31	5.37704e-13	TC
w4355	16	26928655	28600464	27764560	0.417318	0.35	3.37426e-13	TC
w4356	16	27336714	28900362	28118538	0.353185	0.59	1.762e-05	TC
w4357	16	27748457	29223491	28485974	0.377865	0.48	0.000119366	TC
w4395	16	41876226	44203186	43039706	0.295004	0.85	0.000462899	TC
w4396	16	42189337	44723336	43456337	0.327327	0.71	0.00163117	TC
w4398	16	43259837	45738607	44499222	0.318613	0.75	1.10532e-05	TC
w4409	16	47718710	49194772	48456741	0.29758	0.84	0.0128311	TC
w4410	16	47958977	49573222	48766100	0.315422	0.77	4.1408e-05	TC
w4436	16	57227958	59044351	58136155	0.301843	0.83	9.02118e-05	TC
w4451	16	62715230	64226538	63470884	0.302716	0.82	0.00034474	TC
w4453	16	63285846	64890490	64088168	0.233406	0.98	0.0451693	TC
w4466	16	67677784	69379859	68528822	0.228053	0.99	0.0186006	TC
w4612	17	41829585	43830013	42829799	0.261409	0.94	0.0410627	TC
w4613	17	42214112	44190595	43202354	0.325443	0.72	1.49368e-06	TC
w4614	17	42566225	44474269	43520247	0.416769	0.35	3.70756e-11	TC
w4615	17	43105199	44810575	43957887	0.36918	0.52	0.000824504	TC
w4616	17	43496004	45094723	44295364	0.375292	0.49	5.73196e-06	TC
w4618	17	44191606	45775477	44983542	0.35052	0.6	3.74707e-07	TC
w4619	17	44478169	46150345	45314257	0.319807	0.74	0.000434737	TC
w4620	17	44811665	46527823	45669744	0.354322	0.58	3.48471e-07	TC
w4621	17	45096876	46794076	45945476	0.44802	0.27	3.40584e-12	TC
w4622	17	45396732	47079646	46238189	0.474126	0.22	1.53634e-07	TC
w4623	17	45778460	47428123	46603292	0.393542	0.43	1.70426e-13	TC
w4624	17	46152761	47710735	46931748	0.377262	0.49	0.00056015	TC
w4625	17	46528683	47921607	47225145	0.424204	0.33	1.16595e-11	TC
w4626	17	46794986	48171494	47483240	0.313713	0.77	0.0148971	TC
w4627	17	47080606	48505265	47792936	0.424718	0.33	9.21409e-11	TC
w4628	17	47430741	48800954	48115848	0.410404	0.37	2.99795e-07	TC
w4629	17	47711615	49084840	48398228	0.376931	0.49	1.99869e-08	TC
w4630	17	47923248	49442298	48682773	0.329894	0.7	0.00143968	TC
w4631	17	48172282	49747869	48960076	0.390329	0.44	3.0452e-08	TC
w4632	17	48506321	50101790	49304056	0.394052	0.43	1.2131e-07	TC
w4633	17	48805859	50362192	49584026	0.459626	0.24	5.75657e-09	TC
w4634	17	49090210	50600943	49845577	0.457138	0.25	3.83631e-12	TC
w4635	17	49450652	50880258	50165455	0.482083	0.2	4.2469e-10	TC
w4636	17	49749258	51208513	50478886	0.452076	0.26	1.54055e-08	TC
w4637	17	50103530	51587896	50845713	0.436158	0.3	5.00519e-11	TC
w4638	17	50363632	51903992	51133812	0.358632	0.57	0.000152407	TC
w4639	17	50601916	52156048	51378982	0.378624	0.48	1.47808e-05	TC
w4641	17	51212606	53066372	52139489	0.288441	0.87	0.0288125	TC
w4642	17	51595804	53418815	52507310	0.299666	0.83	0.000264902	TC
w4643	17	51904874	53838364	52871619	0.40256	0.39	9.73631e-07	TC
w4644	17	52160669	54228261	53194465	0.447487	0.27	7.33011e-11	TC
w4645	17	52605786	54713300	53659543	0.467032	0.23	1.3872e-11	TC
w4646	17	53070340	54973004	54021672	0.478437	0.21	1.4765e-12	TC
w4647	17	53420357	55380547	54400452	0.479067	0.21	1.54801e-10	TC
w4648	17	53841298	55885450	54863374	0.380954	0.47	2.78391e-05	TC
w4649	17	54232864	56141160	55187012	0.310406	0.79	1.32295e-10	TC
w4651	17	54976009	56663231	55819620	0.255366	0.95	0.00992525	TC
w4653	17	55888225	57515143	56701684	0.397931	0.41	1.30667e-07	TC
w4654	17	56143372	57729363	56936368	0.303739	0.81	0.00868583	TC
w4663	17	59124539	60676393	59900466	0.25006	0.96	0.0148105	TC
w4664	17	59425642	60902124	60163883	0.310593	0.78	0.0193888	TC
w4665	17	59751075	61153162	60452119	0.315262	0.77	0.0142264	TC
w4667	17	60427181	61625226	61026204	0.320426	0.74	0.00150234	TC
w4669	17	60902743	62431108	61666926	0.369903	0.52	4.39578e-05	TC
w4670	17	61158013	62884297	62021155	0.42304	0.34	1.2611e-08	TC
w4671	17	61399498	63211070	62305284	0.463795	0.24	8.72658e-16	TC
w4672	17	61625776	63539322	62582549	0.34701	0.61	2.13793e-07	TC
w4673	17	61959408	63795120	62877264	0.324644	0.72	0.0345168	TC
w4677	17	63540249	65052911	64296580	0.306913	0.8	0.00342028	TC
w4678	17	63797322	65366493	64581908	0.333805	0.68	0.00555203	TC
w4680	17	64376834	65965126	65170980	0.318424	0.75	4.84304e-05	TC
w4681	17	64698648	66252912	65475780	0.332681	0.69	0.00455724	TC
w4692	17	68656841	70443536	69550189	0.271065	0.92	0.0275336	TC
w4693	17	69025532	70644195	69834864	0.325613	0.72	4.62707e-05	TC
w4694	17	69419994	71385656	70402825	0.348894	0.6	5.20631e-05	TC
w4695	17	69776434	71729438	70752936	0.264782	0.94	6.55215e-05	TC
w4696	17	70110535	72043091	71076813	0.317233	0.76	0.000148483	TC
w4697	17	70444999	72431478	71438239	0.332757	0.69	3.7906e-06	TC
w4698	17	70645226	72935338	71790282	0.339291	0.65	0.00716346	TC
w4699	18	199888	2233222	1216555	0.316016	0.76	0.000607658	TC
w4700	18	912346	2669266	1790806	0.370602	0.51	0.0103765	TC
w4701	18	1360037	2945344	2152691	0.423625	0.34	4.20639e-08	TC
w4702	18	1659404	3177847	2418626	0.279448	0.9	0.0039124	TC
w4703	18	1945643	3582094	2763869	0.358581	0.57	0.0408947	TC
w4704	18	2236442	3888302	3062372	0.301154	0.83	0.00795874	TC
w4705	18	2671910	4275486	3473698	0.278019	0.91	0.00369194	TC
w4718	18	6196467	7466440	6831454	0.355879	0.58	0.00392433	TC
w4719	18	6407953	7856200	7132077	0.308134	0.79	0.000306202	TC
w4723	18	7469850	9024206	8247028	0.297194	0.84	0.00327747	TC
w4724	18	7858416	9237615	8548016	0.379921	0.47	9.27373e-07	TC
w4725	18	8145377	9541606	8843492	0.372568	0.5	1.16701e-08	TC
w4726	18	8351423	9716931	9034177	0.479585	0.21	8.14951e-14	TC
w4727	18	8741639	9958095	9349867	0.438756	0.29	6.54348e-10	TC
w4728	18	9025227	10235805	9630516	0.349362	0.6	0.0016428	TC
w4734	18	10606614	12706915	11656765	0.342474	0.63	5.76391e-07	TC
w4735	18	10921576	13270340	12095958	0.495404	0.19	4.77544e-14	TC
w4736	18	11279950	13601564	12440757	0.537241	0.12	8.37849e-23	TC
w4737	18	11807235	14057142	12932189	0.584993	0.08	1.09453e-22	TC
w4738	18	12217529	14633239	13425384	0.620926	0.05	4.09522e-26	TC
w4739	18	12711392	15286909	13999151	0.567815	0.1	2.55018e-18	TC
w4740	18	13272084	15640722	14456403	0.468526	0.23	2.24327e-09	TC
w4741	18	13602912	15953051	14777982	0.416315	0.36	3.89847e-06	TC
w4742	18	14061869	16424714	15243292	0.402318	0.4	2.00207e-09	TC
w4743	18	14636355	16793503	15714929	0.269623	0.93	0.012233	TC
w4744	18	15291648	17172556	16232102	0.28614	0.88	1.067e-05	TC
w4746	18	15959442	17908189	16933816	0.365457	0.53	1.84813e-08	TC
w4747	18	16427308	18159127	17293218	0.417554	0.35	5.47746e-11	TC
w4748	18	16803994	18502047	17653021	0.3992	0.41	0.000528285	TC
w4749	18	17177488	18907673	18042581	0.295665	0.85	0.000488009	TC
w4750	18	17488445	19264504	18376475	0.292102	0.86	0.000442291	TC
w4751	18	17909509	19644377	18776943	0.289921	0.86	0.0347244	TC
w4754	18	18914969	20696547	19805758	0.307846	0.8	0.00406994	TC
w4755	18	19267318	21119477	20193398	0.323356	0.73	7.51178e-05	TC
w4756	18	19654826	21459075	20556951	0.271288	0.92	0.0413392	TC
w4757	18	19973418	21895607	20934513	0.278421	0.9	0.000523807	TC
w4760	18	21120216	23009723	22064970	0.250841	0.96	0.00157919	TC
w4761	18	21460387	23302802	22381595	0.343468	0.63	0.0313	TC
w4762	18	21896479	23595152	22745816	0.272848	0.92	0.00459428	TC
w4771	18	24924102	26518052	25721077	0.346938	0.61	2.11227e-05	TC
w4772	18	25326595	26828485	26077540	0.369023	0.52	0.000203062	TC
w4773	18	25671036	27174502	26422769	0.321066	0.74	1.9284e-06	TC
w4774	18	25970577	27441410	26705994	0.311004	0.78	0.0136671	TC
w4775	18	26254258	27783727	27018993	0.360985	0.55	1.30502e-05	TC
w4816	18	42022758	43633287	42828023	0.325568	0.72	7.45768e-07	TC
w4817	18	42320163	43960087	43140125	0.246325	0.97	0.0372157	TC
w4818	18	42627902	44314422	43471162	0.31034	0.79	0.000250236	TC
w4826	18	45931071	47552718	46741895	0.243877	0.98	0.00059101	TC
w4833	18	48105090	50055966	49080528	0.332756	0.69	0.0377771	TC
w4839	18	50480567	52381137	51430852	0.260368	0.94	0.00513467	TC
w4840	18	51104461	52749327	51926894	0.291419	0.86	0.00111183	TC
w4841	18	51527644	53352999	52440322	0.340931	0.64	0.000441699	TC
w4842	18	51817200	53679479	52748340	0.334324	0.68	6.07013e-05	TC
w4843	18	52131245	54002528	53066887	0.389936	0.44	0.00075046	TC
w4844	18	52382252	54392571	53387412	0.358527	0.57	0.00017993	TC
w4846	18	53357390	55218687	54288039	0.311303	0.78	0.0044814	TC
w4847	18	53680120	55790904	54735512	0.374257	0.5	1.02215e-05	TC
w4848	18	54006628	56252575	55129602	0.350927	0.59	0.00190809	TC
w4849	18	54393758	56577431	55485595	0.356079	0.58	6.9685e-05	TC
w4850	18	54839013	56940925	55889969	0.441876	0.28	1.11502e-09	TC
w4851	18	55219570	57560258	56389914	0.451494	0.26	1.41307e-14	TC
w4852	18	55798415	57948691	56873553	0.444671	0.28	1.44345e-09	TC
w4853	18	56256914	58360688	57308801	0.498117	0.18	1.02444e-13	TC
w4854	18	56583438	60009591	58296515	0.53579	0.13	4.31202e-19	TC
w4855	18	56956435	60882593	58919514	0.393015	0.43	3.76748e-11	TC
w4856	18	57565792	61537652	59551722	0.324698	0.72	1.49971e-05	TC
w4871	19	1675078	3995116	2835097	0.279339	0.9	0.000428246	TC
w4896	19	11970475	13981810	12976143	0.232839	0.99	0.00569622	TC
w4902	19	14448739	15984730	15216735	0.260806	0.94	0.00414242	TC
w4914	19	18029398	19960606	18995002	0.305034	0.81	0.000157562	TC
w4918	19	19588672	21573014	20580843	0.194054	1	0.000929047	TC
w4920	19	20289507	22195254	21242381	0.389372	0.44	3.85013e-07	TC
w4921	19	20580287	22577330	21578809	0.382818	0.46	5.4571e-10	TC
w4922	19	21125160	22837993	21981577	0.337396	0.66	0.000106492	TC
w4923	19	21577831	23082675	22330253	0.34042	0.64	0.000221804	TC
w4937	19	25801006	27947907	26874457	0.274479	0.92	0.0284317	TC
w4938	19	26076826	28219936	27148381	0.353807	0.59	0.0210432	TC
w4939	19	26422186	28574673	27498430	0.332556	0.69	0.00167263	TC
w4940	19	26868548	28975753	27922151	0.309479	0.79	0.00010443	TC
w4941	19	27508127	29276192	28392160	0.31039	0.79	0.00257204	TC
w4946	19	29283656	31010492	30147074	0.365099	0.53	2.00557e-07	TC
w4947	19	29620790	31399723	30510257	0.43034	0.32	3.81111e-10	TC
w4948	19	29977794	31685537	30831666	0.491507	0.19	4.45747e-11	TC
w4949	19	30219389	32041559	31130474	0.514212	0.15	7.19989e-14	TC
w4950	19	30514920	32387595	31451258	0.44868	0.27	4.49974e-12	TC
w4951	19	31022371	32712153	31867262	0.453739	0.25	1.60976e-14	TC
w4952	19	31402589	33120323	32261456	0.381157	0.47	1.04406e-05	TC
w4954	19	32042232	34027715	33034974	0.286583	0.88	0.000160065	TC
w4955	19	32389986	34504956	33447471	0.511714	0.16	5.2827e-14	TC
w4956	19	32712992	34911757	33812375	0.648188	0.04	8.98822e-32	TC
w4957	19	33123683	35338794	34231239	0.70534	0.03	2.07568e-39	TC
w4958	19	33556351	35703616	34629984	0.731101	0.02	2.53195e-40	TC
w4959	19	34032222	36059952	35046087	0.749449	0.02	4.74732e-46	TC
w4960	19	34508209	36313336	35410773	0.711876	0.02	5.17694e-41	TC
w4961	19	34921525	36617448	35769487	0.57638	0.08	1.61088e-21	TC
w4962	19	35343529	37007446	36175488	0.565963	0.1	4.01476e-20	TC
w4963	19	35707859	37408797	36558328	0.530842	0.13	9.16996e-17	TC
w4964	19	36060865	37906984	36983925	0.473133	0.22	3.28482e-13	TC
w4965	19	36318088	38535554	37426821	0.386496	0.45	2.54757e-05	TC
w4966	19	36618766	39015692	37817229	0.391821	0.44	0.000281869	TC
w4967	19	37010699	39511802	38261251	0.340361	0.64	1.05514e-09	TC
w4977	19	41781705	44318368	43050037	0.189646	1	0.0234838	TC
w4979	19	42561369	45029508	43795439	0.33131	0.7	0.0364443	TC
w4980	19	43410277	45384052	44397165	0.375494	0.49	4.10253e-08	TC
w4981	19	43815325	45787187	44801256	0.378886	0.48	3.60793e-08	TC
w4982	19	44319854	46260256	45290055	0.403731	0.39	4.80274e-07	TC
w4983	19	44592947	46733202	45663075	0.381291	0.47	3.91765e-08	TC
w4984	19	45035278	47225042	46130160	0.40111	0.4	1.17969e-09	TC
w5013	19	56365180	58035202	57200191	0.25051	0.96	0.0258461	TC
w5014	19	56707968	58312810	57510389	0.289138	0.87	0.0369757	TC
w5016	19	57352126	58957713	58154920	0.430883	0.31	8.30555e-06	TC
w5017	19	57596864	59335696	58466280	0.495655	0.19	7.7869e-15	TC
w5018	19	58041454	59614042	58827748	0.449837	0.27	2.72815e-11	TC
w5019	19	58314037	59929822	59121930	0.335789	0.67	1.6737e-05	TC
w5034	20	1209202	2493955	1851579	0.30589	0.8	0.000349021	TC
w5035	20	1575424	2814871	2195148	0.419729	0.35	3.93629e-10	TC
w5036	20	1774654	3355254	2564954	0.425651	0.33	1.56325e-09	TC
w5037	20	1955499	3777557	2866528	0.518925	0.15	2.10551e-15	TC
w5038	20	2211212	4161325	3186269	0.556466	0.11	5.87403e-22	TC
w5039	20	2495523	4599917	3547720	0.447599	0.27	1.03272e-07	TC
w5040	20	2835375	4975337	3905356	0.60882	0.06	5.49907e-24	TC
w5041	20	3358802	5304591	4331697	0.602707	0.07	1.65392e-24	TC
w5042	20	3782436	5837683	4810060	0.583233	0.08	2.25951e-24	TC
w5043	20	4162093	6069326	5115710	0.562261	0.1	8.46328e-20	TC
w5044	20	4602241	6478823	5540532	0.640112	0.05	5.12153e-33	TC
w5045	20	4981159	6896512	5938836	0.379955	0.47	4.73744e-07	TC
w5046	20	5305535	7133807	6219671	0.302774	0.82	0.00752372	TC
w5047	20	5838666	7432478	6635572	0.306435	0.8	0.00162592	TC
w5108	20	28025504	30080752	29053128	0.257525	0.95	0.0166462	TC
w5123	20	34662499	36596742	35629621	0.296377	0.85	0.000302528	TC
w5153	20	46869134	49391182	48130158	0.30972	0.79	6.65338e-05	TC
w5156	20	48482814	50701437	49592126	0.303212	0.82	0.00243691	TC
w5157	20	48893787	51046002	49969895	0.324133	0.73	0.000206913	TC
w5159	20	49892500	52023851	50958176	0.347396	0.61	0.00396894	TC
w5160	20	50306520	52579981	51443251	0.470123	0.22	5.11164e-10	TC
w5161	20	50702375	53036353	51869364	0.430957	0.31	2.94018e-10	TC
w5162	20	51048337	53474514	52261426	0.421846	0.34	2.94807e-08	TC
w5220	21	438111	4070840	2254476	0.684169	0.03	2.86304e-34	TC
w5221	21	1978516	4500376	3239446	0.549818	0.11	2.6873e-14	TC
w5222	21	2641544	4964958	3803251	0.506606	0.17	2.5003e-12	TC
w5223	21	3033769	5368943	4201356	0.40403	0.39	1.11061e-05	TC
w5224	21	3676726	5619399	4648063	0.318981	0.75	0.00061229	TC
w5227	21	4965999	6730165	5848082	0.293861	0.85	0.000691274	TC
w5228	21	5369749	6979973	6174861	0.291687	0.86	6.40263e-06	TC
w5229	21	5622844	7387407	6505126	0.342043	0.63	0.0051167	TC
w5230	21	5952534	7853002	6902768	0.360741	0.55	9.42024e-05	TC
w5231	21	6424255	8173511	7298883	0.414548	0.36	1.48173e-08	TC
w5233	21	6983195	8794179	7888687	0.241581	0.98	0.012625	TC
w5235	21	7854723	9442435	8648579	0.282044	0.89	0.000181074	TC
w5236	21	8176568	9749881	8963225	0.358182	0.57	0.00363319	TC
w5237	21	8443962	10149713	9296838	0.352583	0.59	0.0100649	TC
w5238	21	8795393	10511026	9653210	0.383504	0.46	3.14026e-06	TC
w5252	21	13503355	15038597	14270976	0.315333	0.77	0.00324711	TC
w5254	21	14224190	15627442	14925816	0.347041	0.61	0.00010411	TC
w5274	21	20458222	22139572	21298897	0.23259	0.99	0.0330517	TC
w5279	21	22140465	24326626	23233546	0.348901	0.6	0.000105891	TC
w5280	21	22442019	24819363	23630691	0.377544	0.48	0.0107812	TC
w5281	21	22847673	25265981	24056827	0.420232	0.34	7.96851e-10	TC
w5282	21	23205517	25695926	24450722	0.395676	0.42	1.33116e-06	TC
w5283	21	23758204	26116827	24937516	0.305444	0.81	0.00386406	TC
w5285	21	24830628	26733614	25782121	0.319507	0.74	4.16637e-05	TC
w5286	21	25267078	27083250	26175164	0.302085	0.83	0.00332466	TC
w5287	21	25710044	27510144	26610094	0.333787	0.68	8.23767e-07	TC
w5288	21	26118096	27882312	27000204	0.337069	0.67	0.0182352	TC
w5297	21	29667665	31586805	30627235	0.28861	0.87	0.000726494	TC
w5298	21	30079008	32073710	31076359	0.320801	0.74	0.0114729	TC
w5299	21	30391859	32493876	31442868	0.283631	0.89	0.00132045	TC
w5301	21	31111155	33375791	32243473	0.438789	0.29	1.02296e-12	TC
w5302	21	31590885	33683136	32637011	0.401768	0.4	1.52648e-12	TC
w5304	21	32497649	34331000	33414325	0.393502	0.43	1.68282e-06	TC
w5305	21	32883760	34682038	33782899	0.283889	0.89	0.000716772	TC
w5308	21	34037325	35420090	34728708	0.244875	0.97	0.0474094	TC
w5309	21	34335067	35673979	35004523	0.318537	0.75	0.0068023	TC
w5310	21	34684898	35904521	35294710	0.366353	0.52	6.38181e-05	TC
w5311	21	34994471	36170386	35582429	0.396407	0.42	2.13327e-07	TC
w5312	21	35165141	36519294	35842218	0.335579	0.67	1.41203e-06	TC
w5314	21	35676993	37603525	36640259	0.284957	0.88	3.84226e-05	TC
w5315	21	35907647	38083397	36995522	0.357637	0.57	2.4928e-06	TC
w5316	21	36171188	38512443	37341816	0.408234	0.38	1.98692e-10	TC
w5317	21	36520021	39125152	37822587	0.510913	0.16	4.39708e-16	TC
w5318	21	36988687	39619559	38304123	0.57535	0.08	3.89349e-23	TC
w5319	21	37610425	40140656	38875541	0.528534	0.14	1.78323e-16	TC
w5320	21	38084503	40544084	39314294	0.403618	0.39	9.12155e-13	TC
w5321	21	38519094	41008331	39763713	0.297502	0.84	0.00086962	TC
w5322	21	39134822	41430416	40282619	0.273311	0.92	0.00107907	TC
w5326	21	41014634	42777493	41896064	0.398179	0.41	0.00018375	TC
w5327	21	41432080	42988447	42210264	0.410145	0.37	6.82117e-05	TC
w5328	21	41778903	43355283	42567093	0.362818	0.54	1.03048e-06	TC
w5420	22	6908822	8805974	7857398	0.277224	0.91	0.00110942	TC
w5423	22	8129096	10039831	9084464	0.360986	0.55	1.44667e-06	TC
w5424	22	8406030	10262463	9334247	0.396345	0.42	2.37222e-07	TC
w5425	22	8815502	10651098	9733300	0.385795	0.45	3.20539e-07	TC
w5426	22	9231885	11109183	10170534	0.335787	0.67	0.00877535	TC
w5427	22	9673992	11410138	10542065	0.350768	0.59	1.4504e-05	TC
w5428	22	10043361	11895196	10969279	0.398678	0.41	4.82276e-10	TC
w5429	22	10264358	12272339	11268349	0.520907	0.15	4.04072e-17	TC
w5430	22	10656538	12603939	11630239	0.552855	0.11	1.56781e-16	TC
w5431	22	11119662	12912184	12015923	0.506629	0.17	1.21171e-13	TC
w5432	22	11416862	13255422	12336142	0.48268	0.2	2.12219e-15	TC
w5433	22	11895824	13939531	12917678	0.433961	0.3	1.63769e-08	TC
w5434	22	12275135	14234205	13254670	0.445239	0.28	5.6678e-11	TC
w5435	22	12605519	14510637	13558078	0.407763	0.38	3.95199e-10	TC
w5436	22	12913543	14969656	13941600	0.445978	0.27	9.97598e-13	TC
w5437	22	13257935	15443338	14350637	0.415349	0.36	1.44392e-09	TC
w5438	22	13940231	15859338	14899785	0.360872	0.55	3.2498e-07	TC
w5439	22	14235467	16281235	15258351	0.301322	0.83	0.00133063	TC
w5441	22	14982219	16922552	15952386	0.253186	0.96	0.042048	TC
w5442	22	15444674	17481246	16462960	0.310372	0.79	0.0200822	TC
w5449	22	18231253	19936189	19083721	0.239907	0.98	0.0106932	TC
w5451	22	18808954	20956837	19882896	0.211215	0.99	0.0386558	TC
w5453	22	19526038	21612435	20569237	0.2557	0.95	0.0197831	TC
w5455	22	20466881	22254003	21360442	0.22611	0.99	0.0326532	TC
w5457	22	21146917	22907490	22027204	0.319382	0.74	3.77689e-06	TC
w5458	22	21613024	23183138	22398081	0.35091	0.59	0.000270195	TC
w5459	22	21881385	23472988	22677187	0.279199	0.9	0.000804148	TC
w5460	22	22264910	23904619	23084765	0.332681	0.69	4.3742e-08	TC
w5461	22	22702302	24317056	23509679	0.274764	0.92	0.00690425	TC
w5574	23	6231889	7992522	7112206	0.330095	0.7	0.0200928	TC
w5625	23	24920832	27300569	26110701	0.196271	0.99	0.0414144	TC
w5659	23	38224221	40096414	39160318	0.384931	0.45	2.80098e-05	TC
w5660	23	38551326	40486199	39518763	0.392159	0.44	2.32491e-06	TC
w5661	23	38945104	40878397	39911751	0.409225	0.38	4.29689e-08	TC
w5662	23	39293950	41198854	40246402	0.297991	0.84	0.0106163	TC
w5696	24	1332529	3104175	2218352	0.327628	0.71	0.00319737	TC
w5697	24	1687630	3427327	2557479	0.401644	0.4	7.66268e-07	TC
w5698	24	2009229	3840936	2925083	0.409305	0.38	1.37341e-06	TC
w5699	24	2330092	4225212	3277652	0.4117	0.37	6.42744e-08	TC
w5700	24	2770314	4581542	3675928	0.454058	0.25	2.78465e-13	TC
w5701	24	3107873	5192868	4150371	0.465433	0.23	6.52519e-10	TC
w5702	24	3428581	5768293	4598437	0.50417	0.17	5.46138e-15	TC
w5703	24	3848942	6125588	4987265	0.5163	0.15	2.13e-15	TC
w5704	24	4236694	6462661	5349678	0.529751	0.13	2.03344e-16	TC
w5705	24	4582193	6772598	5677396	0.523219	0.14	7.64934e-16	TC
w5706	24	5203768	7035855	6119812	0.34094	0.64	0.000451117	TC
w5757	24	25432324	27213401	26322863	0.251168	0.96	0.0104108	TC
w5759	24	26064439	28073538	27068989	0.340326	0.64	0.00115936	TC
w5761	24	26742861	28775733	27759297	0.304207	0.81	0.00162462	TC
w5762	24	27241606	29213378	28227492	0.274131	0.92	0.0359905	TC
w5763	24	27597328	29788838	28693083	0.379728	0.47	0.000160514	TC
w5764	24	28077654	30132541	29105098	0.374265	0.5	2.81302e-07	TC
w5765	24	28480949	30520487	29500718	0.402703	0.39	9.2622e-10	TC
w5766	24	28779214	30976584	29877899	0.245472	0.97	0.0255959	TC
w5774	24	31979727	33363959	32671843	0.291298	0.86	0.0011688	TC
w5775	24	32261345	33822524	33041935	0.301843	0.83	0.00188864	TC
w5776	24	32620428	34287603	33454016	0.319669	0.74	3.47918e-05	TC
w5777	24	32865289	34678250	33771770	0.314988	0.77	0.00595975	TC
w5778	24	33066794	35089961	34078378	0.25841	0.95	0.0165881	TC
w5807	24	44920373	46350699	45635536	0.312016	0.78	0.000197241	TC
w5808	24	45192747	46689915	45941331	0.375658	0.49	4.7185e-05	TC
w5809	24	45473257	47044784	46259021	0.343022	0.63	0.000272293	TC
w5810	24	45836713	47355084	46595899	0.355241	0.58	3.51999e-06	TC
w5811	24	46150993	47727307	46939150	0.337454	0.66	3.14827e-06	TC
w5812	24	46354127	47991935	47173031	0.254604	0.96	0.00711145	TC
w5815	24	47368345	49063877	48216111	0.342206	0.63	0.00102709	TC
w5816	24	47729134	49519671	48624403	0.370772	0.51	2.7337e-12	TC
w5817	24	47999017	49804920	48901969	0.361763	0.55	6.75414e-05	TC
w5843	24	56667789	58198703	57433246	0.359143	0.56	7.01641e-05	TC
w5844	24	57018822	58535453	57777138	0.305489	0.8	1.78842e-05	TC
w5845	24	57334745	58831280	58083013	0.422323	0.34	1.90399e-11	TC
w5846	24	57614802	59196985	58405894	0.493577	0.19	4.61787e-16	TC
w5847	24	57916958	59562028	58739493	0.398031	0.41	8.71677e-07	TC
w5848	24	58199877	59913251	59056564	0.3707	0.51	4.26498e-08	TC
w5849	24	58538587	60139469	59339028	0.465207	0.24	4.56511e-13	TC
w5850	24	58845094	60430245	59637670	0.519636	0.15	1.84795e-11	TC
w5851	24	59198410	60788004	59993207	0.531229	0.13	7.89792e-14	TC
w5852	24	59567316	61085615	60326466	0.44495	0.28	2.48812e-15	TC
w5853	24	59917795	61369335	60643565	0.431595	0.31	5.00342e-08	TC
w5854	24	60140081	61697753	60918917	0.322222	0.73	0.00232259	TC
w5856	25	50677	2200396	1125537	0.290801	0.86	0.00169098	TC
w5859	25	1334277	3478187	2406232	0.426425	0.32	3.70356e-09	TC
w5860	25	1840517	3854592	2847555	0.357463	0.57	0.00396336	TC
w5861	25	2203016	4214064	3208540	0.442387	0.28	3.00451e-12	TC
w5862	25	2628400	4466445	3547423	0.40827	0.38	3.42407e-08	TC
w5863	25	3006204	4777492	3891848	0.324177	0.72	0.00323262	TC
w5864	25	3481568	5081403	4281486	0.354712	0.58	0.000534561	TC
w5866	25	4218204	5631679	4924942	0.339261	0.65	8.09788e-05	TC
w5867	25	4468588	5895415	5182002	0.29233	0.86	0.0481066	TC
w5868	25	4778712	6193751	5486232	0.316844	0.76	0.000698815	TC
w5869	25	5082591	6489399	5785995	0.302227	0.82	0.0198125	TC
w5870	25	5363650	6867489	6115570	0.400928	0.4	3.58527e-06	TC
w5871	25	5637288	7232342	6434815	0.303728	0.82	0.00507269	TC
w5872	25	5899347	7579689	6739518	0.377416	0.48	0.000143691	TC
w5873	25	6194778	7992299	7093539	0.421307	0.34	3.38511e-05	TC
w5874	25	6492202	8284687	7388445	0.46771	0.23	1.66419e-09	TC
w5875	25	6869473	8675936	7772705	0.477696	0.21	5.87803e-13	TC
w5876	25	7235323	9011867	8123595	0.555955	0.11	1.83591e-22	TC
w5877	25	7581191	9523821	8552506	0.561296	0.1	4.65873e-19	TC
w5878	25	7996817	9847935	8922376	0.469124	0.23	1.18386e-13	TC
w5879	25	8286728	10206043	9246386	0.39027	0.44	2.10914e-07	TC
w5880	25	8680076	10583656	9631866	0.418465	0.35	2.26384e-09	TC
w5881	25	9014207	10864453	9939330	0.335896	0.67	5.93882e-05	TC
w5882	25	9531724	11127062	10329393	0.32672	0.72	0.0309611	TC
w5883	25	9855024	11410779	10632902	0.332338	0.69	0.000179763	TC
w5884	25	10207558	11649935	10928747	0.336577	0.67	1.96586e-05	TC
w5889	25	11654222	13376442	12515332	0.361132	0.55	1.24659e-06	TC
w5890	25	11885523	13699771	12792647	0.357859	0.57	0.00240465	TC
w5891	25	12176935	14051638	13114287	0.395426	0.42	6.07006e-08	TC
w5892	25	12514860	14347340	13431100	0.443233	0.28	3.81791e-10	TC
w5893	25	12959724	14673587	13816656	0.42917	0.32	2.72503e-08	TC
w5895	25	13706048	15412050	14559049	0.22519	0.99	0.0163189	TC
w5896	25	14052839	15734522	14893681	0.275047	0.91	0.00124417	TC
w5898	25	14676066	16449087	15562577	0.260189	0.94	0.00727289	TC
w5900	25	15414244	17306701	16360473	0.326911	0.72	0.0351964	TC
w5901	25	15746011	17639654	16692833	0.339785	0.65	8.81534e-11	TC
w5902	25	16117241	18112230	17114736	0.334875	0.68	2.46783e-09	TC
w5903	25	16451858	18556389	17504124	0.360771	0.55	1.06792e-08	TC
w5904	25	16944537	18979900	17962219	0.436606	0.3	1.75868e-07	TC
w5905	25	17309676	19474392	18392034	0.497245	0.18	1.48225e-14	TC
w5906	25	17642182	19923957	18783070	0.472958	0.22	3.83964e-11	TC
w5907	25	18114592	20333136	19223864	0.511267	0.16	1.26814e-14	TC
w5908	25	18564823	20754143	19659483	0.509646	0.16	1.326e-16	TC
w5909	25	18983319	21110358	20046839	0.399681	0.4	6.76171e-08	TC
w5933	25	28498626	30186468	29342547	0.294098	0.85	0.00395821	TC
w5934	25	28847599	30779775	29813687	0.313673	0.77	4.3028e-05	TC
w5955	25	36490012	38268228	37379120	0.153016	1	0.0185287	TC
w5958	25	37553737	39405557	38479647	0.241347	0.98	0.00867002	TC
w5968	26	1172280	3595329	2383805	0.352673	0.59	0.000226565	TC
w5971	26	2658105	4801840	3729973	0.223715	0.99	0.00501728	TC
w5978	26	5544522	7474134	6509328	0.229457	0.99	0.0253182	TC
w5983	26	7475025	9153599	8314312	0.285412	0.88	0.0247916	TC
w5984	26	7744944	9756443	8750694	0.288478	0.87	0.0144042	TC
w5985	26	8080072	10113922	9096997	0.407763	0.38	7.89485e-09	TC
w5986	26	8497470	10381035	9439253	0.48462	0.2	1.48765e-13	TC
w5987	26	8769437	10677397	9723417	0.512219	0.16	8.3101e-13	TC
w5988	26	9157009	10976775	10066892	0.302429	0.82	7.36025e-06	TC
w5989	26	9757333	11422555	10589944	0.336357	0.67	0.0073192	TC
w5990	26	10114846	11799481	10957164	0.3973	0.41	2.29819e-11	TC
w5991	26	10385553	12118071	11251812	0.384431	0.46	9.26902e-05	TC
w5992	26	10680916	12597785	11639351	0.335145	0.68	3.34469e-06	TC
w5993	26	10981001	13146325	12063663	0.426383	0.33	2.91686e-11	TC
w5994	26	11425909	13634865	12530387	0.384601	0.46	1.01357e-06	TC
w6019	26	22452194	24892362	23672278	0.280167	0.9	0.00142032	TC
w6020	26	22990257	25161011	24075634	0.371957	0.5	8.52634e-07	TC
w6069	26	40564919	42312987	41438953	0.290582	0.86	0.000865333	TC
w6070	26	40892375	42652603	41772489	0.408845	0.38	1.46023e-06	TC
w6071	26	41274757	42926236	42100497	0.368811	0.52	1.04795e-07	TC
w6072	26	41589352	43285902	42437627	0.344728	0.62	0.00522126	TC
w6073	26	42038995	43595166	42817081	0.386714	0.45	3.59821e-07	TC
w6074	26	42314247	43808352	43061300	0.33741	0.66	3.87329e-05	TC
w6075	26	42655346	44075852	43365599	0.318335	0.75	4.67547e-08	TC
w6076	26	42931950	44295589	43613770	0.328102	0.71	0.000461259	TC
w6096	26	49051532	50632354	49841943	0.235986	0.98	0.000458317	TC
w6098	26	49712533	51632555	50672544	0.275191	0.91	0.000187699	TC
w6104	27	2273703	3855271	3064487	0.294111	0.85	0.0164797	TC
w6105	27	2492177	4114390	3303284	0.303766	0.81	2.9056e-05	TC
w6112	27	4737202	7672110	6204656	0.327716	0.71	0.000734362	TC
w6113	27	5016579	7940961	6478770	0.26012	0.94	0.0255604	TC
w6114	27	5515065	8332038	6923552	0.263023	0.94	1.36053e-05	TC
w6118	27	7941781	9772702	8857242	0.248608	0.97	0.000180022	TC
w6119	27	8352939	10145586	9249263	0.349648	0.6	0.00135376	TC
w6122	27	9300773	11465509	10383141	0.358104	0.57	2.9923e-08	TC
w6123	27	9777345	11860491	10818918	0.335356	0.67	0.00439885	TC
w6125	27	10724576	12690953	11707765	0.338349	0.66	0.00710948	TC
w6126	27	11165384	13154696	12160040	0.44573	0.28	7.39655e-11	TC
w6127	27	11473376	13490848	12482112	0.436194	0.3	7.13715e-11	TC
w6128	27	11871784	13712811	12792298	0.379461	0.47	1.40981e-05	TC
w6129	27	12212371	14079877	13146124	0.429867	0.32	9.1623e-09	TC
w6130	27	12692298	14482871	13587585	0.408097	0.38	6.94786e-07	TC
w6131	27	13162684	14855825	14009255	0.330853	0.7	1.22841e-05	TC
w6132	27	13491413	15235241	14363327	0.339088	0.65	0.000109551	TC
w6133	27	13713342	15568469	14640906	0.305099	0.81	0.000535904	TC
w6152	27	21141106	23180420	22160763	0.287894	0.87	0.000756907	TC
w6153	27	21513222	23474490	22493856	0.40338	0.39	2.76762e-08	TC
w6154	27	21862458	23953068	22907763	0.3692	0.52	9.61418e-07	TC
w6155	27	22324539	24346438	23335489	0.288963	0.87	0.000272853	TC
w6159	27	23956994	25946870	24951932	0.286685	0.88	0.00325317	TC
w6160	27	24359042	26325962	25342502	0.38901	0.44	3.26381e-05	TC
w6161	27	24717577	26657315	25687446	0.274795	0.91	0.0150628	TC
w6182	27	32458681	34598829	33528755	0.338462	0.66	0.023162	TC
w6183	27	32957956	35047820	34002888	0.515141	0.15	5.57099e-15	TC
w6184	27	33304810	35376698	34340754	0.53663	0.13	1.23048e-17	TC
w6185	27	33789774	35599360	34694567	0.346298	0.61	1.91527e-08	TC
w6211	27	42816668	44429561	43623115	0.262359	0.94	0.00881467	TC
w6212	27	43137181	44725158	43931170	0.305158	0.81	0.000120181	TC
w6214	27	43851801	45459868	44655835	0.280779	0.9	0.0242053	TC
w6254	28	17211239	20154189	18682714	0.258992	0.95	0.0458922	TC
w6255	28	18051784	20532675	19292230	0.352437	0.59	8.73158e-06	TC
w6256	28	18739151	20936669	19837910	0.416679	0.36	1.72339e-07	TC
w6275	28	27366971	29165348	28266160	0.278173	0.9	0.00940142	TC
w6276	28	27644941	29623751	28634346	0.316359	0.76	0.0219262	TC
w6277	28	27919754	29981877	28950816	0.348515	0.6	0.0237319	TC
w6278	28	28164661	30505173	29334917	0.343031	0.63	4.58647e-05	TC
w6279	28	28664116	30970896	29817506	0.376085	0.49	1.18583e-06	TC
w6280	28	29167927	31485981	30326954	0.382567	0.46	0.00152167	TC
w6281	28	29630605	31869756	30750181	0.348527	0.6	1.7431e-05	TC
w6282	28	29982758	32246672	31114715	0.301871	0.83	0.0482106	TC
w6318	28	42100727	43383856	42742292	0.241537	0.98	0.000347887	TC
w6319	28	42419103	43662963	43041033	0.349312	0.6	5.00803e-07	TC
w6320	28	42668324	43903466	43285895	0.377583	0.48	1.61372e-09	TC
w6321	28	42944285	44136437	43540361	0.438359	0.29	3.60225e-10	TC
w6322	28	43178367	44611188	43894778	0.483658	0.2	2.96568e-16	TC
w6323	28	43384919	44981684	44183302	0.407168	0.38	6.10836e-07	TC
w6325	28	43908450	45776651	44842551	0.251375	0.96	0.0373303	TC
w6386	29	23148573	24540325	23844449	0.340185	0.64	0.0184718	TC
w6387	29	23420068	24925040	24172554	0.374466	0.5	1.06317e-06	TC
w6388	29	23690116	25222326	24456221	0.307904	0.8	0.00289763	TC
w6390	29	24206014	25875082	25040548	0.335926	0.67	0.000175128	TC
w6392	29	24932723	26585496	25759110	0.345604	0.62	0.00118228	TC
w6393	29	25227903	27003565	26115734	0.330994	0.7	1.14195e-06	TC
w6394	29	25492758	27494972	26493865	0.354485	0.58	3.18115e-05	TC
w6421	29	34762599	36415082	35588841	0.188608	1	0.00574229	TC
w6456	30	2001816	3847405	2924611	0.351432	0.59	6.26361e-05	TC
w6457	30	2387206	4112632	3249919	0.452565	0.26	1.07682e-10	TC
w6458	30	2702062	4852019	3777041	0.482888	0.2	1.71024e-14	TC
w6459	30	3233124	5238103	4235614	0.485086	0.2	1.99606e-14	TC
w6460	30	3545191	5829088	4687140	0.599017	0.07	1.73306e-26	TC
w6461	30	3852053	6130034	4991044	0.601375	0.07	2.51412e-21	TC
w6462	30	4113656	6489839	5301748	0.556712	0.1	3.46017e-19	TC
w6463	30	4853135	6914248	5883692	0.553303	0.11	1.08607e-18	TC
w6464	30	5239827	7280294	6260061	0.552023	0.11	2.09218e-18	TC
w6465	30	5831807	7588172	6709990	0.49503	0.19	3.29818e-17	TC
w6466	30	6132951	7813116	6973034	0.308241	0.79	0.000249689	TC
w6467	30	6494547	8204199	7349373	0.329083	0.7	3.07549e-08	TC
w6470	30	7589713	9151142	8370428	0.219748	0.99	0.0153891	TC
w6472	30	8206847	10071491	9139169	0.276654	0.91	0.000142212	TC
w6473	30	8603937	10398380	9501159	0.334351	0.68	1.06536e-06	TC
w6474	30	8878213	10902079	9890146	0.368992	0.52	0.000222476	TC
w6475	30	9154116	11338796	10246456	0.296107	0.85	0.00613369	TC
w6476	30	9553657	12031924	10792791	0.413171	0.37	1.00026e-08	TC
w6477	30	10072803	12588389	11330596	0.371683	0.51	0.000103283	TC
w6490	30	15806941	17361303	16584122	0.372286	0.5	1.64227e-05	TC
w6491	30	16206574	17628151	16917363	0.568473	0.09	5.50019e-25	TC
w6492	30	16462580	17970878	17216729	0.577727	0.08	4.56122e-23	TC
w6493	30	16764482	18318266	17541374	0.45441	0.25	9.97313e-10	TC
w6507	30	25474977	28894947	27184962	0.308018	0.8	0.00291464	TC
w6513	30	29295949	31198235	30247092	0.269371	0.93	0.00188843	TC
w6520	30	31760247	33916805	32838526	0.284784	0.88	0.00625492	TC
w6522	30	33019524	34575351	33797438	0.316574	0.76	7.30829e-06	TC
w6523	30	33343559	35011735	34177647	0.259985	0.95	0.00140976	TC
w6525	30	33918847	36032443	34975645	0.360696	0.55	0.000105722	TC
w6526	30	34243128	36654920	35449024	0.419734	0.35	2.25275e-06	TC
w6527	30	34580291	37008630	35794461	0.394184	0.43	3.09624e-08	TC
w6528	30	35014017	37247513	36130765	0.33899	0.65	0.0172753	TC
w6529	30	35403053	37690073	36546563	0.245837	0.97	0.00238953	TC
w6547	30	46094910	48863396	47479153	0.263831	0.94	0.00924067	TC
w6579	30	59760527	61682165	60721346	0.643708	0.04	4.96188e-26	TC
w6580	30	60133096	62102792	61117944	0.603669	0.06	2.16178e-26	TC
w6581	30	60434011	62416927	61425469	0.570016	0.09	7.12282e-19	TC
w6583	30	61288915	63603833	62446374	0.327448	0.71	0.000703536	TC
w6603	30	73812217	77130876	75471547	0.340968	0.64	1.62876e-06	TC
w6604	30	74693747	77990419	76342083	0.383169	0.46	4.15399e-09	TC
w6605	30	75246269	78372498	76809384	0.472767	0.22	4.74163e-05	TC
w6606	30	76062250	79002577	77532414	0.426002	0.33	8.27493e-08	TC
w6607	30	76566245	79489062	78027654	0.317225	0.76	4.26692e-05	TC
w6617	30	81381462	86436039	83908751	0.239472	0.98	3.61724e-06	TC
w6626	30	88409579	92168805	90289192	0.26969	0.93	0.0344217	TC
w6628	30	89555728	93811327	91683528	0.266709	0.93	0.00355708	TC
w6629	30	90858644	94580409	92719527	0.655181	0.04	1.0439e-33	TC
w6630	30	91517334	95512015	93514675	0.70353	0.03	6.03348e-35	TC
w6631	30	92183424	96401654	94292539	0.723254	0.02	6.22467e-47	TC
w6632	30	92936978	97321628	95129303	0.615974	0.06	3.5947e-32	TC
w6633	30	93816208	97984258	95900233	0.528258	0.14	5.38214e-15	TC
w6634	30	94583921	98419212	96501567	0.424529	0.33	2.80426e-08	TC
w6636	30	96403310	99117840	97760575	0.280703	0.9	0.00278337	TC
w6637	30	97364652	99535834	98450243	0.27214	0.92	0.00262377	TC
w6638	30	97988429	99836271	98912350	0.331293	0.7	0.000179867	TC
w6639	30	98427077	100141826	99284452	0.377296	0.49	8.2487e-07	TC
w6640	30	98737203	100470299	99603751	0.453423	0.26	7.89306e-11	TC
w6641	30	99121938	100876966	99999452	0.361899	0.55	4.04195e-08	TC
w6644	30	100143934	101698402	100921168	0.358862	0.56	5.09275e-07	TC
w6651	30	102324120	103837418	103080769	0.332009	0.69	2.5533e-08	TC
w6652	30	102637913	104106604	103372259	0.374281	0.5	1.10417e-06	TC
w6653	30	102952714	104582252	103767483	0.319546	0.74	0.00830758	TC
w6654	30	103238762	104994870	104116816	0.368382	0.52	0.0150068	TC
w6655	30	103548771	105310423	104429597	0.446131	0.27	1.21432e-05	TC
w6656	30	103840140	105617641	104728891	0.39323	0.43	7.8987e-08	TC
w6657	30	104109576	105870763	104990170	0.449551	0.27	7.01815e-11	TC
w6658	30	104584867	106175561	105380214	0.484907	0.2	6.90292e-17	TC
w6659	30	104998137	106528631	105763384	0.45472	0.25	2.63508e-12	TC
w6660	30	105312793	106876034	106094414	0.360181	0.55	7.82661e-05	TC
w6661	30	105619136	107164017	106391577	0.405274	0.39	2.63436e-06	TC
w6662	30	105872446	107539532	106705989	0.42802	0.32	1.86721e-07	TC
w6663	30	106177151	107906880	107042016	0.370223	0.51	6.80907e-06	TC
w6664	30	106530973	108215684	107373329	0.362075	0.55	1.36955e-05	TC
w6665	30	106880164	108630146	107755155	0.459797	0.24	4.24769e-12	TC
w6666	30	107165607	109184301	108174954	0.418445	0.35	4.09895e-09	TC
w6677	30	111783369	113547212	112665291	0.450362	0.27	8.13454e-13	TC
w6678	30	112090356	113881747	112986052	0.479503	0.21	2.8102e-14	TC
w6679	30	112341222	114196040	113268631	0.363113	0.54	1.29596e-07	TC
w6680	30	112718043	114536285	113627164	0.300168	0.83	0.00423213	TC
w6685	30	114543535	116247705	115395620	0.340994	0.64	9.2831e-05	TC
w6686	30	114849190	116635575	115742383	0.357787	0.57	0.00189481	TC
w6687	30	115169984	116955907	116062946	0.343255	0.63	0.000757375	TC
w6688	30	115522265	117383056	116452661	0.359443	0.56	0.000376334	TC
w6708	30	122912319	124824437	123868378	0.362711	0.54	3.77247e-07	TC
w6709	30	123252918	125218296	124235607	0.354301	0.58	5.21141e-07	TC
w6711	30	123753399	125834331	124793865	0.239995	0.98	0.00414086	TC
w6718	30	126275438	128033153	127154296	0.25275	0.96	0.0166974	TC
					0.400043

## Sheet: IGF1c vs IGF1b_BB_Antagonizing
Table S18. The number of windows, chromosome number (Chr), chromosome coordinates (Start, End, and Midpoint), correlation estimates and rank value for the antagonizer regions in Brahman (BB) population for IGF1c vs IGF1b
	IGF1, serum levels of insulin growth hormone (measured in bulls, IGF1b, or cows, IGF1c); BB, Brahman. Significant windows were set at Bonferroni corrected p value <0.05
Window	Chr	Start	End	Midpoint	Correlation estimate	Rank value	p_value	Breed
w87	1	39954780	42255886	41105333	-0.230264	0.96	0.0209577	BB
w97	1	44913993	47606699	46260346	-0.273536	0.79	0.011963	BB
w98	1	45407551	48090549	46749050	-0.301429	0.63	0.00133131	BB
w99	1	46069634	48599135	47334385	-0.374935	0.29	1.13577e-06	BB
w100	1	46589213	49011657	47800435	-0.387765	0.23	2.11939e-05	BB
w101	1	47048153	49606225	48327189	-0.489341	0.05	3.78826e-16	BB
w102	1	47608001	50137064	48872533	-0.567752	0.01	1.50813e-19	BB
w103	1	48095365	50622082	49358724	-0.55202	0.02	4.10499e-18	BB
w104	1	48599751	51126716	49863234	-0.564436	0.02	4.98515e-24	BB
w105	1	49018689	51678038	50348364	-0.623757	0.01	1.53129e-27	BB
w106	1	49617263	52120663	50868963	-0.588273	0.01	9.22501e-23	BB
w107	1	50137962	52507059	51322511	-0.567699	0.01	2.92334e-19	BB
w108	1	50623084	52889663	51756374	-0.52602	0.04	2.05813e-12	BB
w109	1	51132324	53231278	52181801	-0.540164	0.03	2.42432e-19	BB
[truncated: 212 more rows]

## Sheet: IGF1c vs IGF1b_TC_Antagonizing
Table S19. The number of windows, chromosome number (Chr), chromosome coordinates (Start, End, and Midpoint), correlation estimates and rank value for the antagonizer regions in Tropical Composite (TC) population for IGF1c vs IGF1b
[truncated: 341 more rows]
