# Supplementary material for: Correlation scan: identifying genomic regions that affect genetic correlations applied to fertility traits
Source: BMC Genomics. 2022 Oct 5;23:684. doi: 10.1186/s12864-022-08898-7 (PMC9533527; doi:10.1186/s12864-022-08898-7)
Supplement: Supplementary file 8 — Additional file 8. The enriched QTLs of the driver and antagonizing regions for all trait pairs in Brahman and Tropical Composite cattle. The enriched QTLs are rank based on the adj.pval (Table S21-28). [file 12864_2022_8898_MOESM8_ESM.xlsx]

## Sheet: AGECL vs IGF1b_BB- Driver
Table S21. The enriched QTLs of the driver regions for AGECL vs IGF1b in Brahman cattle. The enriched QTLs are rank based on the adj.pval
AGECL, age at first corpus; IGF1b serum levels of insulin growth hormone measured in bulls; BB, Brahman
QTL	CHR	N_QTLs	N_QTLs_db	Total_annotated_QTLs	Total_QTLs_db	pvalue	adj.pval	QTL_type	ID
Milk unglycosylated kappa-casein percentage	6	1402	1542	10255	20470	1.31486e-279	7.87866e-277	Milk	Milk unglycosylated kappa-casein percentage - BTA6
Milk glycosylated kappa-casein percentage	6	1368	1514	10255	20470	2.47091e-265	1.23381e-262	Milk	Milk glycosylated kappa-casein percentage - BTA6
Inhibin level	5	271	271	1651	6399	7.49479e-168	3.20777e-165	Reproduction	Inhibin level - BTA5
Carcass weight	14	354	357	6893	16728	3.46561e-133	1.29787e-130	Meat and Carcass	Carcass weight - BTA14
Metabolic body weight	14	382	403	6893	16728	1.99531e-120	6.64215e-118	Production	Metabolic body weight - BTA14
Luteal activity	3	706	790	1882	3092	8.36982e-92	2.5076e-89	Reproduction	Luteal activity - BTA3
Average daily gain	14	224	237	6893	16728	6.88169e-70	1.87432e-67	Production	Average daily gain - BTA14
Ketosis	6	218	219	10255	20470	1.25952e-64	3.1446e-62	Health	Ketosis - BTA6
Scrotal circumference	5	120	126	1651	6399	8.5e-64	1.95892e-61	Reproduction	Scrotal circumference - BTA5
Milk protein yield	6	275	293	10255	20470	5.0806e-61	1.08725e-58	Milk	Milk protein yield - BTA6
Stillbirth	19	210	235	1206	2993	4.5964e-60	9.18054e-58	Reproduction	Stillbirth - BTA19
Milk phosphorylated alpha-S2-casein percentage	6	213	220	10255	20470	1.45892e-54	2.73182e-52	Milk	Milk phosphorylated alpha-S2-casein percentage - BTA6
Milk zinc content	2	152	272	543	3073	1.59216e-51	2.80595e-49	Milk	Milk zinc content - BTA2
Milk alpha-S2-casein percentage	6	165	168	10255	20470	1.52859e-45	2.54425e-43	Milk	Milk alpha-S2-casein percentage - BTA6
Clinical mastitis	6	189	198	10255	20470	1.80288e-45	2.84286e-43	Health	Clinical mastitis - BTA6
Insulin-like growth factor 1 level	14	108	108	6893	16728	1.58679e-42	2.37702e-40	Health	Insulin-like growth factor 1 level - BTA14
Age at puberty	14	94	95	6893	16728	2.49077e-35	3.5535e-33	Reproduction	Age at puberty - BTA14
Bovine tuberculosis susceptibility	16	111	126	640	1603	1.60092e-31	2.18016e-29	Health	Bovine tuberculosis susceptibility - BTA16
Length of productive life	6	155	170	10255	20470	6.97989e-31	9.09207e-29	Production	Length of productive life - BTA6
Length of productive life	14	103	113	6893	16728	4.86754e-29	6.07632e-27	Production	Length of productive life - BTA14
Milk yield	6	136	148	10255	20470	3.92413e-28	4.70268e-26	Milk	Milk yield - BTA6
Milk kappa-casein percentage	29	146	204	537	1450	2.4157e-27	2.78363e-25	Milk	Milk kappa-casein percentage - BTA29
Milk glycosylated kappa-casein percentage	29	91	107	537	1450	2.36508e-26	2.62437e-24	Milk	Milk glycosylated kappa-casein percentage - BTA29
Sexual precocity	14	61	61	6893	16728	2.78452e-24	2.97943e-22	Reproduction	Sexual precocity - BTA14
Fecal larva count	29	43	43	537	1450	9.39403e-20	9.70501e-18	Health	Fecal larva count - BTA29
Coat color	5	32	32	1651	6399	1.18776e-19	1.18617e-17	Exterior	Coat color - BTA5
Milk C14 index	5	49	60	1651	6399	1.30536e-19	1.26156e-17	Milk	Milk C14 index - BTA5
Milking speed	25	29	47	268	2830	4.78024e-19	4.4755e-17	Milk	Milking speed - BTA25
Milk palmitoleic acid content	2	28	31	543	3073	1.22767e-18	1.11458e-16	Milk	Milk palmitoleic acid content - BTA2
Average daily gain	8	29	36	241	1533	3.36346e-18	2.9638e-16	Production	Average daily gain - BTA8
Milk lauric acid content	13	72	83	1219	2946	4.71219e-18	4.03364e-16	Milk	Milk lauric acid content - BTA13
Milk glycosylated kappa-casein percentage	26	24	24	2684	13073	2.8984e-17	2.41211e-15	Milk	Milk glycosylated kappa-casein percentage - BTA26
Gestation length	5	33	36	1651	6399	9.21977e-17	7.46552e-15	Reproduction	Gestation length - BTA5
Curd firmness	6	62	65	10255	20470	1.28216e-15	1.01088e-13	Milk	Curd firmness - BTA6
Interval to first estrus after calving	5	47	68	1651	6399	6.55276e-14	5.03386e-12	Reproduction	Interval to first estrus after calving - BTA5
Somatic cell score	6	85	99	10255	20470	7.26472e-14	5.44128e-12	Health	Somatic cell score - BTA6
Body weight (birth)	14	73	92	6893	16728	7.73063e-14	5.64902e-12	Production	Body weight (birth) - BTA14
Milk protein percentage	3	218	271	1882	3092	4.40841e-13	3.14467e-11	Milk	Milk protein percentage - BTA3
Milk glycosylated kappa-casein percentage	7	64	98	900	2938	6.53552e-13	4.55358e-11	Milk	Milk glycosylated kappa-casein percentage - BTA7
Milk caprylic acid content	13	136	209	1219	2946	6.83618e-13	4.65482e-11	Milk	Milk caprylic acid content - BTA13
Age at puberty	21	22	32	471	3215	4.42324e-12	2.94489e-10	Reproduction	Age at puberty - BTA21
Milking speed	26	23	28	2684	13073	4.71448e-12	3.07056e-10	Milk	Milking speed - BTA26
Digital dermatitis	1	21	21	801	2733	5.31448e-12	3.3877e-10	Exterior	Digital dermatitis - BTA1
Milk riboflavin content	2	16	17	543	3073	1.07015e-11	6.67951e-10	Milk	Milk riboflavin content - BTA2
Cheese fat recovery	6	36	36	10255	20470	1.51393e-11	9.25657e-10	Milk	Cheese fat recovery - BTA6
Dry matter intake	15	37	44	515	1462	1.72898e-11	1.036e-09	Production	Dry matter intake - BTA15
Milk myristic acid content	13	56	70	1219	2946	2.72e-11	1.57518e-09	Milk	Milk myristic acid content - BTA13
Serotonin level	15	23	23	515	1462	2.73395e-11	1.57518e-09	Health	Serotonin level - BTA15
Milk riboflavin content	24	23	26	220	790	7.94124e-11	4.48905e-09	Milk	Milk riboflavin content - BTA24
Milking speed	10	90	176	679	2336	1.21973e-10	6.76722e-09	Milk	Milking speed - BTA10
Milk kappa-casein percentage	26	24	33	2684	13073	1.57921e-10	8.60238e-09	Milk	Milk kappa-casein percentage - BTA26
Facial pigmentation	6	32	32	10255	20470	2.4192e-10	1.29427e-08	Exterior	Facial pigmentation - BTA6
Milk potassium content	25	9	9	268	2830	5.41627e-10	2.84687e-08	Milk	Milk potassium content - BTA25
Milk kappa-casein percentage	21	24	44	471	3215	5.61866e-10	2.90233e-08	Milk	Milk kappa-casein percentage - BTA21
Maturity rate	21	11	11	471	3215	6.03368e-10	3.06388e-08	Production	Maturity rate - BTA21
Milk capric acid content	13	100	154	1219	2946	1.22386e-09	6.11115e-08	Milk	Milk capric acid content - BTA13
Longissimus muscle area	14	23	23	6893	16728	1.36393e-09	6.6989e-08	Meat and Carcass	Longissimus muscle area - BTA14
Milk protein yield	26	32	56	2684	13073	1.93996e-09	9.37437e-08	Milk	Milk protein yield - BTA26
Bovine tuberculosis susceptibility	1	46	74	801	2733	2.81284e-09	1.33766e-07	Health	Bovine tuberculosis susceptibility - BTA1
Milk medium-chain fatty acid content	13	22	22	1219	2946	3.31368e-09	1.55122e-07	Milk	Milk medium-chain fatty acid content - BTA13
Milk fat yield	6	71	89	10255	20470	6.72652e-09	3.10041e-07	Milk	Milk fat yield - BTA6
Fat thickness at the 12th rib	14	33	38	6893	16728	7.43803e-09	3.37642e-07	Meat and Carcass	Fat thickness at the 12th rib - BTA14
Milk lauric acid content	19	103	167	1206	2993	7.97656e-09	3.56683e-07	Milk	Milk lauric acid content - BTA19
Milk kappa-casein content	6	30	31	10255	20470	1.54614e-08	6.81212e-07	Milk	Milk kappa-casein content - BTA6
Stature	26	21	31	2684	13073	1.74505e-08	7.57705e-07	Exterior	Stature - BTA26
Digital cushion thickness	14	20	20	6893	16728	1.95992e-08	8.38844e-07	Exterior	Digital cushion thickness - BTA14
Udder cleft	5	24	33	1651	6399	2.06435e-08	8.71099e-07	Exterior	Udder cleft - BTA5
Clinical mastitis	7	20	23	900	2938	2.93103e-08	1.21963e-06	Health	Clinical mastitis - BTA7
Eye area pigmentation	6	29	30	10255	20470	2.9939e-08	1.22873e-06	Exterior	Eye area pigmentation - BTA6
Dry matter intake	21	11	13	471	3215	3.54945e-08	1.43705e-06	Production	Dry matter intake - BTA21
Bovine leukemia virus susceptibility	23	22	28	355	1247	3.79831e-08	1.5173e-06	Health	Bovine leukemia virus susceptibility - BTA23
Milk C14 index	12	10	10	220	1191	3.90321e-08	1.53869e-06	Milk	Milk C14 index - BTA12
Milk linoleic acid content	25	7	7	268	2830	6.3585e-08	2.47403e-06	Milk	Milk linoleic acid content - BTA25
Rear leg placement - rear view	26	16	21	2684	13073	6.73913e-08	2.58852e-06	Exterior	Rear leg placement - rear view - BTA26
Dry matter intake	26	13	15	2684	13073	7.75564e-08	2.94125e-06	Production	Dry matter intake - BTA26
Stillbirth (maternal)	19	20	21	1206	2993	1.50768e-07	5.64628e-06	Reproduction	Stillbirth (maternal) - BTA19
Rump width	21	14	22	471	3215	1.81186e-07	6.70165e-06	Production	Rump width - BTA21
Udder attachment	26	18	27	2684	13073	2.73183e-07	9.86092e-06	Exterior	Udder attachment - BTA26
Udder depth	26	18	27	2684	13073	2.73183e-07	9.86092e-06	Exterior	Udder depth - BTA26
Interval to first estrus after calving	14	33	41	6893	16728	3.09755e-07	1.10479e-05	Reproduction	Interval to first estrus after calving - BTA14
Feet and leg conformation	26	18	28	2684	13073	6.17803e-07	2.17757e-05	Exterior	Feet and leg conformation - BTA26
Milk unglycosylated kappa-casein percentage	21	13	21	471	3215	8.09671e-07	2.82067e-05	Milk	Milk unglycosylated kappa-casein percentage - BTA21
Metabolic body weight	8	11	15	241	1533	8.96582e-07	3.05571e-05	Production	Metabolic body weight - BTA8
PTA type	26	17	26	2684	13073	8.97537e-07	3.05571e-05	Production	PTA type - BTA26
Milk oleic acid content	19	15	15	1206	2993	1.13738e-06	3.82875e-05	Milk	Milk oleic acid content - BTA19
Strength	26	18	29	2684	13073	1.31574e-06	4.37996e-05	Exterior	Strength - BTA26
Conception rate	9	50	64	762	1545	1.35496e-06	4.46093e-05	Reproduction	Conception rate - BTA9
Net merit	26	21	37	2684	13073	1.39347e-06	4.4908e-05	Production	Net merit - BTA26
Sexual precocity	21	7	7	471	3215	1.39401e-06	4.4908e-05	Reproduction	Sexual precocity - BTA21
Subcutaneous rump fat thickness	14	20	22	6893	16728	1.6764e-06	5.34308e-05	Meat and Carcass	Subcutaneous rump fat thickness - BTA14
Lactation persistency	27	7	8	167	1354	2.78308e-06	8.77697e-05	Milk	Lactation persistency - BTA27
Hip height	14	17	18	6893	16728	3.09701e-06	9.66525e-05	Production	Hip height - BTA14
Calving ease (maternal)	26	19	33	2684	13073	3.32311e-06	0.000102639	Reproduction	Calving ease (maternal) - BTA26
Bovine tuberculosis susceptibility	17	6	27	82	5017	3.56722e-06	0.000109055	Health	Bovine tuberculosis susceptibility - BTA17
Milk unglycosylated kappa-casein percentage	29	20	24	537	1450	3.69539e-06	0.000111832	Milk	Milk unglycosylated kappa-casein percentage - BTA29
Insulin-like growth factor 1 level	5	9	9	1651	6399	4.98509e-06	0.000149353	Health	Insulin-like growth factor 1 level - BTA5
Body weight (mature)	5	13	16	1651	6399	5.37445e-06	0.000159424	Production	Body weight (mature) - BTA5
Conception rate	27	10	17	167	1354	5.67655e-06	0.000166735	Reproduction	Conception rate - BTA27
Body weight (yearling)	14	30	39	6893	16728	6.08324e-06	0.000176946	Production	Body weight (yearling) - BTA14
PTA type	21	13	24	471	3215	6.4919e-06	0.000187017	Production	PTA type - BTA21
Milk casein percentage	20	6	12	213	4445	8.18893e-06	0.000233657	Milk	Milk casein percentage - BTA20
Lactation persistency	13	18	20	1219	2946	8.3469e-06	0.000233713	Milk	Lactation persistency - BTA13
Lean meat yield	13	18	20	1219	2946	8.3469e-06	0.000233713	Meat and Carcass	Lean meat yield - BTA13
Oleic acid content	19	50	77	1206	2993	8.52533e-06	0.000236499	Meat and Carcass	Oleic acid content - BTA19
Milk glycosylated kappa-casein percentage	1	41	78	801	2733	1.0621e-05	0.000291931	Milk	Milk glycosylated kappa-casein percentage - BTA1
Subcutaneous fat	19	15	16	1206	2993	1.13749e-05	0.000309812	Meat and Carcass	Subcutaneous fat - BTA19
Body depth	26	12	17	2684	13073	1.19904e-05	0.000323633	Production	Body depth - BTA26
Udder height	26	14	22	2684	13073	1.36184e-05	0.000364291	Exterior	Udder height - BTA26
Maturity rate	6	16	16	10255	20470	1.56512e-05	0.000414964	Production	Maturity rate - BTA6
Foot angle	26	18	33	2684	13073	1.68285e-05	0.000442264	Exterior	Foot angle - BTA26
Maturity rate	27	6	7	167	1354	2.04246e-05	0.000532106	Production	Maturity rate - BTA27
Milk potassium content	7	19	27	900	2938	2.27e-05	0.000586287	Milk	Milk potassium content - BTA7
Milk caproic acid content	13	93	163	1219	2946	2.41593e-05	0.000618644	Milk	Milk caproic acid content - BTA13
Stillbirth (maternal)	21	11	20	471	3215	2.85892e-05	0.000725875	Reproduction	Stillbirth (maternal) - BTA21
Rump width	26	12	18	2684	13073	2.92258e-05	0.000730543	Production	Rump width - BTA26
Milk C16 index	2	8	10	543	3073	2.92607e-05	0.000730543	Milk	Milk C16 index - BTA2
Milking speed	14	121	221	6893	16728	3.0023e-05	0.00074338	Milk	Milking speed - BTA14
Milk linoleic acid content	18	10	13	458	2120	3.08325e-05	0.000757167	Milk	Milk linoleic acid content - BTA18
Cheese energy recovery	6	15	15	10255	20470	3.12642e-05	0.000761524	Milk	Cheese energy recovery - BTA6
Udder depth	21	13	27	471	3215	3.41295e-05	0.000824613	Exterior	Udder depth - BTA21
Body weight (weaning)	14	18	21	6893	16728	3.51122e-05	0.00084157	Production	Body weight (weaning) - BTA14
Milk protein percentage	14	490	1040	6893	16728	3.9881e-05	0.000948282	Milk	Milk protein percentage - BTA14
Average daily gain	25	5	6	268	2830	4.07437e-05	0.000961166	Production	Average daily gain - BTA25
Milk zinc content	10	8	8	679	2336	4.94779e-05	0.00115809	Milk	Milk zinc content - BTA10
Foot angle	14	11	11	6893	16728	5.78853e-05	0.00134437	Exterior	Foot angle - BTA14
Udder attachment	21	12	25	471	3215	7.18095e-05	0.0016423	Exterior	Udder attachment - BTA21
Colostrum albumin concentration	20	4	6	213	4445	7.13016e-05	0.0016423	Milk	Colostrum albumin concentration - BTA20
Milk kappa-casein percentage	10	53	116	679	2336	7.23952e-05	0.00164315	Milk	Milk kappa-casein percentage - BTA10
Milk yield	26	20	42	2684	13073	7.63705e-05	0.00172035	Milk	Milk yield - BTA26
Residual feed intake	26	7	8	2684	13073	0.000100331	0.00224323	Production	Residual feed intake - BTA26
Stature	14	24	32	6893	16728	0.000108356	0.0024047	Exterior	Stature - BTA14
Udder height	21	10	19	471	3215	0.0001104	0.00243205	Exterior	Udder height - BTA21
Udder cleft	21	7	10	471	3215	0.000111567	0.00243981	Exterior	Udder cleft - BTA21
Milk capric acid content	15	15	19	515	1462	0.000113437	0.00246273	Milk	Milk capric acid content - BTA15
Body weight (birth)	25	7	14	268	2830	0.000121158	0.00261143	Production	Body weight (birth) - BTA25
Milk capric acid content	11	10	12	1045	3636	0.00013507	0.0028905	Milk	Milk capric acid content - BTA11
Milk zinc content	9	18	20	762	1545	0.000148396	0.00315316	Milk	Milk zinc content - BTA9
Pregnancy rate	5	11	15	1651	6399	0.000154132	0.00323935	Reproduction	Pregnancy rate - BTA5
Stillbirth (maternal)	10	15	22	679	2336	0.000154615	0.00323935	Reproduction	Stillbirth (maternal) - BTA10
Clinical mastitis	11	11	14	1045	3636	0.000156425	0.00325451	Health	Clinical mastitis - BTA11
Milk pentadecylic acid content	2	6	7	543	3073	0.000177005	0.00365728	Milk	Milk pentadecylic acid content - BTA2
Daughter pregnancy rate	6	36	47	10255	20470	0.000179201	0.00367731	Reproduction	Daughter pregnancy rate - BTA6
Milk unglycosylated kappa-casein percentage	5	25	50	1651	6399	0.00019798	0.00403502	Milk	Milk unglycosylated kappa-casein percentage - BTA5
Milk fat yield	15	53	102	515	1462	0.000242945	0.00491799	Milk	Milk fat yield - BTA15
Marbling score	16	9	9	640	1603	0.000249144	0.00500964	Meat and Carcass	Marbling score - BTA16
Somatic cell count	6	15	16	10255	20470	0.000265459	0.0053021	Health	Somatic cell count - BTA6
Rear leg placement - rear view	18	9	13	458	2120	0.000295283	0.00585873	Exterior	Rear leg placement - rear view - BTA18
Calving ease (maternal)	11	21	37	1045	3636	0.000314093	0.00618045	Reproduction	Calving ease (maternal) - BTA11
Residual feed intake	14	15	18	6893	16728	0.000315624	0.00618045	Production	Residual feed intake - BTA14
Daughter pregnancy rate	21	10	21	471	3215	0.000319496	0.00621565	Reproduction	Daughter pregnancy rate - BTA21
Milk lactose content	29	8	8	537	1450	0.000342374	0.00653345	Milk	Milk lactose content - BTA29
Calf sucking reflex	14	9	9	6893	16728	0.000341463	0.00653345	Exterior	Calf sucking reflex - BTA14
Heifer pregnancy	14	9	9	6893	16728	0.000341463	0.00653345	Reproduction	Heifer pregnancy - BTA14
Milk calcium content	25	4	5	268	2830	0.000364574	0.00691306	Milk	Milk calcium content - BTA25
Lean meat yield	5	11	16	1651	6399	0.000378143	0.00712526	Meat and Carcass	Lean meat yield - BTA5
Daughter pregnancy rate	9	11	11	762	1545	0.000404851	0.00753375	Reproduction	Daughter pregnancy rate - BTA9
Milk beta-lactoglobulin percentage	9	11	11	762	1545	0.000404851	0.00753375	Milk	Milk beta-lactoglobulin percentage - BTA9
Myristic acid content	19	59	104	1206	2993	0.000418662	0.00774265	Meat and Carcass	Myristic acid content - BTA19
Feet and leg conformation	14	11	12	6893	16728	0.000432493	0.00794938	Exterior	Feet and leg conformation - BTA14
Marbling score	5	10	14	1651	6399	0.000444623	0.00812251	Meat and Carcass	Marbling score - BTA5
Interval to first estrus after calving	13	29	43	1219	2946	0.000456766	0.00829376	Reproduction	Interval to first estrus after calving - BTA13
First service conception	27	5	7	167	1354	0.000460483	0.00831089	Reproduction	First service conception - BTA27
Carcass weight	12	7	10	220	1191	0.000487482	0.00868455	Meat and Carcass	Carcass weight - BTA12
Dry matter intake	14	30	45	6893	16728	0.000489883	0.00868455	Production	Dry matter intake - BTA14
Milking speed	7	96	237	900	2938	0.00048687	0.00868455	Milk	Milking speed - BTA7
White spotting	6	14	15	10255	20470	0.000499036	0.00879477	Exterior	White spotting - BTA6
Rump width	5	17	31	1651	6399	0.000529497	0.00927704	Production	Rump width - BTA5
Bovine respiratory disease susceptibility	25	7	17	268	2830	0.000534371	0.009308	Health	Bovine respiratory disease susceptibility - BTA25
Calving ease (maternal)	10	16	26	679	2336	0.000538652	0.00932833	Reproduction	Calving ease (maternal) - BTA10
Conception rate	25	9	27	268	2830	0.000542464	0.00934036	Reproduction	Conception rate - BTA25
Foot-and-mouth disease susceptibility	22	7	7	392	1137	0.000558882	0.00956807	Health	Foot-and-mouth disease susceptibility - BTA22
Strength	21	11	26	471	3215	0.000569336	0.00963689	Exterior	Strength - BTA21
Milk iron content	18	6	7	458	2120	0.000566435	0.00963689	Milk	Milk iron content - BTA18
Feet and leg conformation	18	11	19	458	2120	0.000589451	0.00992132	Exterior	Feet and leg conformation - BTA18
Body weight (birth)	27	7	14	167	1354	0.000619951	0.0103764	Production	Body weight (birth) - BTA27
Inseminations per conception	25	5	9	268	2830	0.000672251	0.0111892	Reproduction	Inseminations per conception - BTA25
Udder cleft	20	5	16	213	4445	0.000682337	0.0112813	Exterior	Udder cleft - BTA20
Palmitic acid content	19	8	8	1206	2993	0.00068531	0.0112813	Meat and Carcass	Palmitic acid content - BTA19
Teat placement - front	9	13	14	762	1545	0.000741249	0.0121354	Exterior	Teat placement - front - BTA9
Milk fat percentage	26	14	29	2684	13073	0.000765901	0.0124709	Milk	Milk fat percentage - BTA26
Milk C14 index	19	10	11	1206	2993	0.000771276	0.0124905	Milk	Milk C14 index - BTA19
Milk protein yield	23	35	77	355	1247	0.00078027	0.0125682	Milk	Milk protein yield - BTA23
Milk palmitoleic acid content	14	450	976	6893	16728	0.000793607	0.0127147	Milk	Milk palmitoleic acid content - BTA14
Withers height	14	8	8	6893	16728	0.000829233	0.0132148	Production	Withers height - BTA14
Dopamine level	25	3	3	268	2830	0.000840676	0.0133263	Health	Dopamine level - BTA25
Stillbirth	26	18	42	2684	13073	0.00085472	0.0134776	Reproduction	Stillbirth - BTA26
Stillbirth (maternal)	20	6	25	213	4445	0.000927899	0.0145549	Reproduction	Stillbirth (maternal) - BTA20
Milk rennet coagulation time	6	13	14	10255	20470	0.000934429	0.014581	Milk	Milk rennet coagulation time - BTA6
Milk kappa-casein percentage	7	46	101	900	2938	0.000944564	0.0146628	Milk	Milk kappa-casein percentage - BTA7
Tick resistance	14	10	11	6893	16728	0.000967709	0.0149446	Health	Tick resistance - BTA14
Rump angle	26	7	10	2684	13073	0.00101603	0.0156103	Exterior	Rump angle - BTA26
White blood cell number	23	8	10	355	1247	0.00103566	0.0158309	Health	White blood cell number - BTA23
Body depth	5	19	38	1651	6399	0.00114232	0.0172389	Production	Body depth - BTA5
Dry matter intake	11	8	10	1045	3636	0.00114504	0.0172389	Production	Dry matter intake - BTA11
Milk lactose content	5	5	5	1651	6399	0.00113821	0.0172389	Milk	Milk lactose content - BTA5
Bovine tuberculosis susceptibility	21	15	45	471	3215	0.00121823	0.0177293	Health	Bovine tuberculosis susceptibility - BTA21
Daughter pregnancy rate	26	13	27	2684	13073	0.00121562	0.0177293	Reproduction	Daughter pregnancy rate - BTA26
Net merit	14	16	21	6893	16728	0.00121904	0.0177293	Production	Net merit - BTA14
Shear force	21	6	10	471	3215	0.00119131	0.0177293	Meat and Carcass	Shear force - BTA21
Somatic cell score	21	11	28	471	3215	0.00119868	0.0177293	Health	Somatic cell score - BTA21
Stature	21	11	28	471	3215	0.00119868	0.0177293	Exterior	Stature - BTA21
Strength	5	25	55	1651	6399	0.00121078	0.0177293	Exterior	Strength - BTA5
Rump angle	5	12	20	1651	6399	0.0012437	0.0180006	Exterior	Rump angle - BTA5
Net merit	5	26	58	1651	6399	0.00125339	0.0180537	Production	Net merit - BTA5
Daughter pregnancy rate	14	13	16	6893	16728	0.00130296	0.0186778	Reproduction	Daughter pregnancy rate - BTA14
Clinical mastitis	4	5	5	376	1400	0.00137028	0.0195493	Health	Clinical mastitis - BTA4
Bovine respiratory disease susceptibility	26	6	8	2684	13073	0.00141998	0.0201624	Health	Bovine respiratory disease susceptibility - BTA26
Fat thickness at the 12th rib	5	8	11	1651	6399	0.00147389	0.0208292	Meat and Carcass	Fat thickness at the 12th rib - BTA5
Body weight gain	4	18	35	376	1400	0.0015023	0.021131	Production	Body weight gain - BTA4
Conception rate	8	21	70	241	1533	0.00152732	0.0213825	Reproduction	Conception rate - BTA8
Teat placement - rear	11	13	21	1045	3636	0.00153483	0.0213876	Exterior	Teat placement - rear - BTA11
Longissimus muscle area	2	9	18	543	3073	0.00168353	0.0233512	Meat and Carcass	Longissimus muscle area - BTA2
Marbling score	14	11	13	6893	16728	0.00175478	0.0242273	Meat and Carcass	Marbling score - BTA14
Milk protein content	26	4	4	2684	13073	0.00177361	0.0243749	Milk	Milk protein content - BTA26
Milk pentadecylic acid content	7	8	10	900	2938	0.00181949	0.0248913	Milk	Milk pentadecylic acid content - BTA7
Twinning	27	3	3	167	1354	0.00184678	0.0251498	Reproduction	Twinning - BTA27
Milk lauric acid content	11	5	5	1045	3636	0.00194758	0.0264025	Milk	Milk lauric acid content - BTA11
Milk caprylic acid content	19	58	107	1206	2993	0.00212328	0.0286547	Milk	Milk caprylic acid content - BTA19
Milk caprylic acid content	11	11	17	1045	3636	0.0021644	0.0290787	Milk	Milk caprylic acid content - BTA11
Milk kappa-casein percentage	23	21	42	355	1247	0.00219671	0.029381	Milk	Milk kappa-casein percentage - BTA23
Interval to first estrus after calving	21	15	48	471	3215	0.00253011	0.0333931	Reproduction	Interval to first estrus after calving - BTA21
Milk yield	5	60	168	1651	6399	0.00252226	0.0333931	Milk	Milk yield - BTA5
Milk potassium content	11	10	15	1045	3636	0.00251792	0.0333931	Milk	Milk potassium content - BTA11
Milk zinc content	3	12	12	1882	3092	0.00255024	0.0335111	Milk	Milk zinc content - BTA3
Milk kappa-casein percentage	25	10	39	268	2830	0.00259935	0.0340072	Milk	Milk kappa-casein percentage - BTA25
Milk kappa-casein percentage	5	20	43	1651	6399	0.00261216	0.0340262	Milk	Milk kappa-casein percentage - BTA5
Metabolic body weight	27	4	6	167	1354	0.00274563	0.0354564	Production	Metabolic body weight - BTA27
Milk fat yield	7	37	81	900	2938	0.00274444	0.0354564	Milk	Milk fat yield - BTA7
305-day milk yield	11	9	13	1045	3636	0.00286328	0.0368171	Milk	305-day milk yield - BTA11
Somatic cell score	26	12	26	2684	13073	0.0029269	0.0373327	Health	Somatic cell score - BTA26
Milk riboflavin content	3	19	21	1882	3092	0.0029283	0.0373327	Milk	Milk riboflavin content - BTA3
Milk myristic acid content	11	6	7	1045	3636	0.00294682	0.0374096	Milk	Milk myristic acid content - BTA11
Milk riboflavin content	9	13	15	762	1545	0.00304484	0.0384908	Milk	Milk riboflavin content - BTA9
Body depth	21	7	15	471	3215	0.00306528	0.0385865	Production	Body depth - BTA21
Length of productive life	21	20	73	471	3215	0.00309318	0.0387747	Production	Length of productive life - BTA21
Clinical mastitis	25	3	4	268	2830	0.00312629	0.0388646	Health	Clinical mastitis - BTA25
Hip height	25	3	4	268	2830	0.00312629	0.0388646	Production	Hip height - BTA25
Curd firming rate	6	11	12	10255	20470	0.00323017	0.03999	Milk	Curd firming rate - BTA6
Length of productive life	26	17	43	2684	13073	0.00335352	0.0413463	Production	Length of productive life - BTA26
Teat placement - front	21	8	19	471	3215	0.00341063	0.0418781	Exterior	Teat placement - front - BTA21
Oleic acid content	9	8	8	762	1545	0.00343625	0.0420204	Meat and Carcass	Oleic acid content - BTA9
Fertility index	1	8	11	801	2733	0.00358551	0.0434906	Reproduction	Fertility index - BTA1
Interval from first to last insemination	1	8	11	801	2733	0.00358551	0.0434906	Reproduction	Interval from first to last insemination - BTA1
Dairy form	14	10	12	6893	16728	0.00364379	0.0438425	Exterior	Dairy form - BTA14
Rear leg placement - rear view	14	10	12	6893	16728	0.00364379	0.0438425	Exterior	Rear leg placement - rear view - BTA14
Lactation persistency	17	2	6	82	5017	0.00379357	0.0454622	Milk	Lactation persistency - BTA17
Carcass weight	16	6	6	640	1603	0.00399337	0.0469181	Meat and Carcass	Carcass weight - BTA16
M. paratuberculosis susceptibility	5	10	17	1651	6399	0.00393712	0.0469181	Health	M. paratuberculosis susceptibility - BTA5
Milk lactose content	16	6	6	640	1603	0.00399337	0.0469181	Milk	Milk lactose content - BTA16
Milk lactose yield	6	8	8	10255	20470	0.00396233	0.0469181	Milk	Milk lactose yield - BTA6
Cheese solids recovery	6	8	8	10255	20470	0.00396233	0.0469181	Milk	Cheese solids recovery - BTA6
Rear leg placement - rear view	22	8	10	392	1137	0.00417916	0.0489092	Exterior	Rear leg placement - rear view - BTA22
Monounsaturated fatty acid content	19	16	23	1206	2993	0.00420341	0.0490016	Meat and Carcass	Monounsaturated fatty acid content - BTA19
Milk fat yield	11	34	79	1045	3636	0.00426079	0.049478	Milk	Milk fat yield - BTA11

## Sheet: AGECL vs IGF1b_TC- Driver
Table S22. The enriched QTLs of the driver regions for AGECL vs IGF1b in Tropical Composite cattle. The enriched QTLs are rank based on the adj.pval
AGECL, age at first corpus; IGF1b serum levels of insulin growth hormone measured in bulls; TC, Tropical Composite
QTL	CHR	N_QTLs	N_QTLs_db	Total_annotated_QTLs	Total_QTLs_db	pvalue	adj.pval	QTL_type	ID
Milk fat yield	25	728	1164	825	2830	1.1042e-248	4.30639e-246	Milk	Milk fat yield - BTA25
Dry matter intake	6	1539	1642	13147	20470	1.77934e-188	6.16837e-186	Production	Dry matter intake - BTA6
Non-return rate	17	1985	2137	3684	5017	9.21037e-179	2.87364e-176	Reproduction	Non-return rate - BTA17
Calving ease	21	1515	1587	2409	3215	3.01089e-174	8.53998e-172	Reproduction	Calving ease - BTA21
Carcass weight	6	964	978	13147	20470	7.07239e-167	1.83882e-164	Meat and Carcass	Carcass weight - BTA6
Longissimus muscle area	6	923	933	13147	20470	1.39681e-164	3.35235e-162	Meat and Carcass	Longissimus muscle area - BTA6
Interval to first estrus after calving	29	205	234	436	1450	6.31333e-92	1.40697e-89	Reproduction	Interval to first estrus after calving - BTA29
Luteal activity	2	238	316	868	3073	4.1276e-76	8.58541e-74	Reproduction	Luteal activity - BTA2
Metabolic body weight	14	390	403	10033	16728	1.10669e-69	2.15804e-67	Production	Metabolic body weight - BTA14
Milk yield	14	1034	1269	10033	16728	2.28633e-65	4.19608e-63	Milk	Milk yield - BTA14
Carcass weight	14	343	357	10033	16728	1.20316e-58	2.08547e-56	Meat and Carcass	Carcass weight - BTA14
Milk fat yield	14	1336	1789	10033	16728	2.13846e-43	3.51158e-41	Milk	Milk fat yield - BTA14
Average daily gain	7	116	124	1063	2938	3.87129e-43	6.03921e-41	Production	Average daily gain - BTA7
Average daily gain	14	224	237	10033	16728	5.06226e-35	7.52108e-33	Production	Average daily gain - BTA14
Milk caprylic acid content	13	200	209	1833	2946	4.25741e-32	6.03778e-30	Milk	Milk caprylic acid content - BTA13
Milk beta-lactoglobulin protein content	11	152	171	1847	3636	2.12915e-27	2.88824e-25	Milk	Milk beta-lactoglobulin protein content - BTA11
Milk beta-lactoglobulin percentage	11	186	223	1847	3636	1.0516e-25	1.36709e-23	Milk	Milk beta-lactoglobulin percentage - BTA11
Carcass weight	7	61	63	1063	2938	3.18956e-25	3.98057e-23	Meat and Carcass	Carcass weight - BTA7
Longissimus muscle area	7	72	79	1063	2938	5.20197e-25	6.24237e-23	Meat and Carcass	Longissimus muscle area - BTA7
Milk capric acid content	13	146	154	1833	2946	3.65685e-22	4.2257e-20	Milk	Milk capric acid content - BTA13
Milk caproic acid content	13	153	163	1833	2946	7.22952e-22	8.05575e-20	Milk	Milk caproic acid content - BTA13
Subcutaneous fat	6	141	146	13147	20470	1.96022e-21	2.10892e-19	Meat and Carcass	Subcutaneous fat - BTA6
Muscle anserine content	9	48	57	399	1545	5.63031e-21	5.85552e-19	Meat and Carcass	Muscle anserine content - BTA9
Gestation length	13	123	128	1833	2946	2.41547e-20	2.43106e-18	Reproduction	Gestation length - BTA13
Milk lauric acid content	13	83	83	1833	2946	3.83644e-18	3.74053e-16	Milk	Milk lauric acid content - BTA13
Milking speed	10	89	176	517	2336	4.59164e-18	4.34119e-16	Milk	Milking speed - BTA10
Scrotal circumference	5	124	126	4529	6399	1.07207e-16	9.83778e-15	Reproduction	Scrotal circumference - BTA5
Gestation length	21	238	254	2409	3215	5.27639e-16	4.70353e-14	Reproduction	Gestation length - BTA21
Insulin-like growth factor 1 level	14	101	108	10033	16728	1.63551e-15	1.41745e-13	Health	Insulin-like growth factor 1 level - BTA14
Milk kappa-casein percentage	8	66	81	617	1533	7.08316e-15	5.97283e-13	Milk	Milk kappa-casein percentage - BTA8
Milk myristic acid content	26	134	158	7337	13073	8.81344e-15	7.23629e-13	Milk	Milk myristic acid content - BTA26
Sexual precocity	14	61	61	10033	16728	2.6631e-14	2.13048e-12	Reproduction	Sexual precocity - BTA14
Age at puberty	14	89	95	10033	16728	6.07195e-14	4.73612e-12	Reproduction	Age at puberty - BTA14
Metabolic body weight	7	68	92	1063	2938	7.97589e-14	6.06946e-12	Production	Metabolic body weight - BTA7
Length of productive life	19	25	30	641	2993	5.98493e-13	4.44595e-11	Production	Length of productive life - BTA19
Milk myristic acid content	13	68	70	1833	2946	2.27305e-12	1.64928e-10	Milk	Milk myristic acid content - BTA13
Scrotal circumference	X	6206	9393	15377	24259	2.64069e-12	1.83088e-10	Reproduction	Scrotal circumference - BTAX
Calcidiol level	3	18	18	709	3092	2.59628e-12	1.83088e-10	Health	Calcidiol level - BTA3
Milk butyric acid content	10	33	48	517	2336	3.8154e-12	2.58784e-10	Milk	Milk butyric acid content - BTA10
Milk stearic acid content	10	33	49	517	2336	9.29513e-12	6.17038e-10	Milk	Milk stearic acid content - BTA10
Milk pentadecylic acid content	28	12	13	101	692	5.9571e-10	3.87212e-08	Milk	Milk pentadecylic acid content - BTA28
Milk potassium content	6	334	430	13147	20470	7.80452e-10	4.96941e-08	Milk	Milk potassium content - BTA6
Lean meat yield	6	110	125	13147	20470	1.53297e-09	9.56575e-08	Meat and Carcass	Lean meat yield - BTA6
Maturity rate	20	26	57	608	4445	3.93144e-09	2.40511e-07	Production	Maturity rate - BTA20
Stillbirth (maternal)	20	16	25	608	4445	7.7132e-09	4.62792e-07	Reproduction	Stillbirth (maternal) - BTA20
Milk C14 index	26	2510	4208	7337	13073	1.15569e-08	6.8033e-07	Milk	Milk C14 index - BTA26
Adrenocorticotropic hormone level	3	14	15	709	3092	1.19044e-08	6.87807e-07	Health	Adrenocorticotropic hormone level - BTA3
Shear force	29	25	32	436	1450	1.89751e-08	1.07641e-06	Meat and Carcass	Shear force - BTA29
Hip width	3	12	12	709	3092	1.96569e-08	1.09517e-06	Production	Hip width - BTA3
Bovine leukemia virus susceptibility	23	20	28	277	1247	2.58577e-08	1.41537e-06	Health	Bovine leukemia virus susceptibility - BTA23
Milk riboflavin content	3	17	21	709	3092	2.6574e-08	1.4295e-06	Milk	Milk riboflavin content - BTA3
305-day milk yield	14	44	46	10033	16728	2.92117e-08	1.54476e-06	Milk	305-day milk yield - BTA14
Milk protein percentage	13	78	89	1833	2946	6.08436e-08	3.16387e-06	Milk	Milk protein percentage - BTA13
Milk myristoleic acid content	26	1830	3040	7337	13073	1.23335e-07	6.30829e-06	Milk	Milk myristoleic acid content - BTA26
Milk glycosylated kappa-casein percentage	24	25	30	291	790	1.35377e-07	6.81254e-06	Milk	Milk glycosylated kappa-casein percentage - BTA24
Milk fat percentage	5	1536	2051	4529	6399	3.19831e-07	1.58392e-05	Milk	Milk fat percentage - BTA5
Milk potassium content	19	11	12	641	2993	3.93083e-07	1.91628e-05	Milk	Milk potassium content - BTA19
Milk riboflavin content	24	22	26	291	790	4.98852e-07	2.39449e-05	Milk	Milk riboflavin content - BTA24
Age at puberty	X	6352	9739	15377	24259	6.09519e-07	2.75608e-05	Reproduction	Age at puberty - BTAX
Milk kappa-casein percentage	23	24	42	277	1247	6.05913e-07	2.75608e-05	Milk	Milk kappa-casein percentage - BTA23
Milk linoleic acid content	18	10	13	303	2120	5.96772e-07	2.75608e-05	Milk	Milk linoleic acid content - BTA18
Percentage normal sperm	X	2243	3341	15377	24259	6.01907e-07	2.75608e-05	Reproduction	Percentage normal sperm - BTAX
Milk protein yield	23	36	77	277	1247	7.09396e-07	3.13233e-05	Milk	Milk protein yield - BTA23
Milk C10 index	26	29	30	7337	13073	7.12806e-07	3.13233e-05	Milk	Milk C10 index - BTA26
Interval to first estrus after calving	16	44	55	782	1603	1.29837e-06	5.62626e-05	Reproduction	Interval to first estrus after calving - BTA16
Bovine tuberculosis susceptibility	10	31	64	517	2336	2.25014e-06	9.61704e-05	Health	Bovine tuberculosis susceptibility - BTA10
Milk palmitic acid content	11	19	19	1847	3636	2.46113e-06	0.000103766	Milk	Milk palmitic acid content - BTA11
Carcass weight	13	27	27	1833	2946	2.53767e-06	0.000105567	Meat and Carcass	Carcass weight - BTA13
Milk yield	19	30	64	641	2993	4.06089e-06	0.000165592	Milk	Milk yield - BTA19
Bone weight	6	28	28	13147	20470	4.08672e-06	0.000165592	Meat and Carcass	Bone weight - BTA6
Interval from first to last insemination	17	104	115	3684	5017	4.23237e-06	0.000168637	Reproduction	Interval from first to last insemination - BTA17
Lifetime profit index	14	37	40	10033	16728	4.26997e-06	0.000168637	Production	Lifetime profit index - BTA14
Milk protein yield	19	23	44	641	2993	5.62296e-06	0.000219295	Milk	Milk protein yield - BTA19
Age at puberty	1	10	21	262	2733	7.53138e-06	0.000287003	Reproduction	Age at puberty - BTA1
Milk kappa-casein percentage	4	20	27	449	1400	7.54303e-06	0.000287003	Milk	Milk kappa-casein percentage - BTA4
Milk fat-to-protein ratio	14	23	23	10033	16728	7.75011e-06	0.000291329	Milk	Milk fat-to-protein ratio - BTA14
Ketosis	14	54	63	10033	16728	8.10969e-06	0.000301217	Health	Ketosis - BTA14
Milk capric acid content	15	14	19	369	1462	1.12207e-05	0.000411865	Milk	Milk capric acid content - BTA15
Milk C14 index	15	12	15	369	1462	1.22644e-05	0.000444939	Milk	Milk C14 index - BTA15
Muscle creatine content	7	18	22	1063	2938	1.44187e-05	0.000517085	Meat and Carcass	Muscle creatine content - BTA7
Average daily gain	4	38	67	449	1400	1.72827e-05	0.00061275	Production	Average daily gain - BTA4
Longissimus muscle area	2	14	18	868	3073	1.75001e-05	0.000613488	Meat and Carcass	Longissimus muscle area - BTA2
Body weight (birth)	14	74	92	10033	16728	2.22546e-05	0.000771494	Production	Body weight (birth) - BTA14
305-day milk yield	17	34	34	3684	5017	2.64304e-05	0.000906184	Milk	305-day milk yield - BTA17
Milk medium-chain fatty acid content	13	22	22	1833	2946	2.79026e-05	0.000946261	Milk	Milk medium-chain fatty acid content - BTA13
Body weight (weaning)	6	94	115	13147	20470	2.89788e-05	0.000972191	Production	Body weight (weaning) - BTA6
Bovine tuberculosis susceptibility	3	17	29	709	3092	3.44125e-05	0.0011422	Health	Bovine tuberculosis susceptibility - BTA3
Digital cushion thickness	14	20	20	10033	16728	3.60115e-05	0.00118269	Exterior	Digital cushion thickness - BTA14
Milk calcium content	14	55	66	10033	16728	3.77683e-05	0.00122747	Milk	Milk calcium content - BTA14
Milk linoleic acid content	15	11	14	369	1462	3.99474e-05	0.0012718	Milk	Milk linoleic acid content - BTA15
Dressing percentage	2	8	8	868	3073	3.95884e-05	0.0012718	Meat and Carcass	Dressing percentage - BTA2
Milk selenium content	8	11	11	617	1533	4.25457e-05	0.00134083	Milk	Milk selenium content - BTA8
Milk caproic acid content	11	18	19	1847	3636	4.81999e-05	0.00150384	Milk	Milk caproic acid content - BTA11
Lean meat yield	3	16	27	709	3092	4.90567e-05	0.00151542	Meat and Carcass	Lean meat yield - BTA3
Body weight gain	20	17	46	608	4445	6.0461e-05	0.0018494	Production	Body weight gain - BTA20
Milk beta-casein percentage	1	4	4	262	2733	8.27199e-05	0.00250569	Milk	Milk beta-casein percentage - BTA1
Length of productive life	7	72	139	1063	2938	8.35674e-05	0.00250702	Production	Length of productive life - BTA7
Hip height	14	18	18	10033	16728	0.000100256	0.00297903	Production	Hip height - BTA14
Milk beta-lactoglobulin percentage	22	5	5	184	1137	0.000106002	0.00312006	Milk	Milk beta-lactoglobulin percentage - BTA22
Milk beta-lactoglobulin percentage	3	6	6	709	3092	0.000143	0.00413112	Milk	Milk beta-lactoglobulin percentage - BTA3
Milk potassium content	3	6	6	709	3092	0.000143	0.00413112	Milk	Milk potassium content - BTA3
White blood cell number	23	8	10	277	1247	0.000160541	0.00459531	Health	White blood cell number - BTA23
Somatic cell score	20	20	63	608	4445	0.000164313	0.0046605	Health	Somatic cell score - BTA20
Milk cholesterol content	14	17	17	10033	16728	0.00016727	0.00470163	Milk	Milk cholesterol content - BTA14
Body weight (birth)	7	29	46	1063	2938	0.000171803	0.00478594	Production	Body weight (birth) - BTA7
Spleen weight	6	19	19	13147	20470	0.000221027	0.00610269	Meat and Carcass	Spleen weight - BTA6
Milk yield	16	41	57	782	1603	0.000263331	0.00720695	Milk	Milk yield - BTA16
Milk glycosylated kappa-casein percentage	12	25	31	586	1191	0.000273094	0.00740915	Milk	Milk glycosylated kappa-casein percentage - BTA12
Milk potassium content	27	6	13	112	1354	0.000298024	0.00801581	Milk	Milk potassium content - BTA27
Reproductive efficiency	20	4	4	608	4445	0.000347072	0.00917682	Reproduction	Reproductive efficiency - BTA20
Non-return rate	20	4	4	608	4445	0.000347072	0.00917682	Reproduction	Non-return rate - BTA20
Average daily gain	5	35	37	4529	6399	0.000352134	0.00923243	Production	Average daily gain - BTA5
Milk kappa-casein percentage	20	7	12	608	4445	0.00036748	0.00955448	Milk	Milk kappa-casein percentage - BTA20
Adrenocorticotropic hormone level	29	8	9	436	1450	0.000423172	0.0109115	Health	Adrenocorticotropic hormone level - BTA29
Somatic cell score	18	12	30	303	2120	0.000452492	0.0115719	Health	Somatic cell score - BTA18
Interval to first estrus after calving	5	60	68	4529	6399	0.000524202	0.0132968	Reproduction	Interval to first estrus after calving - BTA5
Milk C18 index	11	14	15	1847	3636	0.000588416	0.0146869	Milk	Milk C18 index - BTA11
Milk potassium content	11	14	15	1847	3636	0.000588416	0.0146869	Milk	Milk potassium content - BTA11
Milk iron content	3	5	5	709	3092	0.000627048	0.0154046	Milk	Milk iron content - BTA3
Milk conjugated linoleic acid content	3	5	5	709	3092	0.000627048	0.0154046	Milk	Milk conjugated linoleic acid content - BTA3
Milk protein yield	16	40	57	782	1603	0.000720837	0.0175704	Milk	Milk protein yield - BTA16
Residual feed intake	10	9	14	517	2336	0.000813256	0.0196694	Production	Residual feed intake - BTA10
Milk glycosylated kappa-casein percentage	1	17	78	262	2733	0.000829698	0.0199128	Milk	Milk glycosylated kappa-casein percentage - BTA1
Body weight (yearling)	9	21	43	399	1545	0.00084209	0.0200559	Production	Body weight (yearling) - BTA9
Net merit	20	12	33	608	4445	0.000876007	0.0207056	Production	Net merit - BTA20
Lactation persistency	13	19	20	1833	2946	0.000964716	0.0226309	Milk	Lactation persistency - BTA13
Milk yield (ECM)	15	5	5	369	1462	0.00100358	0.0233669	Milk	Milk yield (ECM) - BTA15
Body weight (weaning)	7	15	21	1063	2938	0.00105363	0.0243507	Production	Body weight (weaning) - BTA7
Milk kappa-casein percentage	2	88	236	868	3073	0.00107842	0.0247401	Milk	Milk kappa-casein percentage - BTA2
Clinical mastitis	11	13	14	1847	3636	0.0010896	0.0248142	Health	Clinical mastitis - BTA11
Body weight gain	9	20	41	399	1545	0.00114213	0.0256363	Production	Body weight gain - BTA9
Milk unglycosylated kappa-casein percentage	19	14	29	641	2993	0.00113996	0.0256363	Milk	Milk unglycosylated kappa-casein percentage - BTA19
Milk fat content	14	13	13	10033	16728	0.00129562	0.0288737	Milk	Milk fat content - BTA14
Milk lactose content	19	7	10	641	2993	0.00130749	0.0289316	Milk	Milk lactose content - BTA19
Milk riboflavin content	13	18	19	1833	2946	0.00148391	0.0326042	Milk	Milk riboflavin content - BTA13
Stature	3	14	28	709	3092	0.00150621	0.0328628	Exterior	Stature - BTA3
Dry matter intake	19	10	18	641	2993	0.00154077	0.0330495	Production	Dry matter intake - BTA19
Milk yield	3	28	72	709	3092	0.0015361	0.0330495	Milk	Milk yield - BTA3
Teat number	20	4	5	608	4445	0.00154655	0.0330495	Exterior	Teat number - BTA20
Rear leg placement - side view	20	6	11	608	4445	0.00160218	0.0340055	Exterior	Rear leg placement - side view - BTA20
Fat thickness at the 12th rib	6	23	25	13147	20470	0.00167494	0.0348649	Meat and Carcass	Fat thickness at the 12th rib - BTA6
Milk glycosylated kappa-casein percentage	8	7	7	617	1533	0.0016762	0.0348649	Milk	Milk glycosylated kappa-casein percentage - BTA8
LDL cholesterol level	8	7	7	617	1533	0.0016762	0.0348649	Health	LDL cholesterol level - BTA8
Foot angle	27	5	12	112	1354	0.00175256	0.0357385	Exterior	Foot angle - BTA27
Net merit	27	5	12	112	1354	0.00175256	0.0357385	Production	Net merit - BTA27
Rear leg placement - side view	27	5	12	112	1354	0.00175256	0.0357385	Exterior	Rear leg placement - side view - BTA27
Milk fat percentage	13	36	43	1833	2946	0.00179257	0.0363171	Milk	Milk fat percentage - BTA13
Lean meat yield	1	12	50	262	2733	0.00204095	0.0410823	Meat and Carcass	Lean meat yield - BTA1
Milk tricosanoic acid content	19	4	4	641	2993	0.00208835	0.041767	Milk	Milk tricosanoic acid content - BTA19
Milk C16 index	5	42	47	4529	6399	0.00213341	0.0423964	Milk	Milk C16 index - BTA5
Milk riboflavin content	14	92	127	10033	16728	0.00223393	0.044113	Milk	Milk riboflavin content - BTA14
Milk zinc content	1	4	7	262	2733	0.00228848	0.044906	Milk	Milk zinc content - BTA1
Stature	1	9	32	262	2733	0.00230837	0.0450133	Exterior	Stature - BTA1
Udder height	16	11	12	782	1603	0.00239641	0.0464397	Exterior	Udder height - BTA16
Conception rate	3	25	64	709	3092	0.00252026	0.0485383	Reproduction	Conception rate - BTA3
Fertility index	10	5	6	517	2336	0.00256375	0.049073	Reproduction	Fertility index - BTA10
Clinical mastitis	3	6	8	709	3092	0.00259603	0.0493879	Health	Clinical mastitis - BTA3

## Sheet: AGECL vs IGF1b_BB- Antagonizing
Table S23. The enriched QTLs of the antagonizer regions for AGECL vs IGF1b in Brahman cattle. The enriched QTLs are rank based on the adj.pval
AGECL, age at first corpus; IGF1b serum levels of insulin growth hormone measured in bulls; BB, Brahman
QTL	CHR	N_QTLs	N_QTLs_db	Total_annotated_QTLs	Total_QTLs_db	pvalue	adj.pval	QTL_type	ID
Milk fat yield	26	599	799	3398	13073	5.05498e-198	2.06622e-195	Milk	Milk fat yield - BTA26
Percentage normal sperm	X	1810	3341	8139	24259	2.05574e-154	6.72228e-152	Reproduction	Percentage normal sperm - BTAX
Milk fat yield	5	520	796	2536	6399	2.53861e-55	6.91771e-53	Milk	Milk fat yield - BTA5
Metabolic body weight	20	278	306	2267	4445	3.40516e-54	7.95348e-52	Production	Metabolic body weight - BTA20
Milk kappa-casein percentage	8	54	81	199	1533	1.76581e-31	3.60887e-29	Milk	Milk kappa-casein percentage - BTA8
Milk fat percentage	20	374	503	2267	4445	6.27418e-30	1.13981e-27	Milk	Milk fat percentage - BTA20
Milk fat percentage	27	172	593	222	1354	5.80389e-29	9.48935e-27	Milk	Milk fat percentage - BTA27
Milk fat yield	25	314	1164	495	2830	2.5246e-28	3.75247e-26	Milk	Milk fat yield - BTA25
Milk protein percentage	20	719	1107	2267	4445	3.04958e-27	4.15506e-25	Milk	Milk protein percentage - BTA20
305-day milk yield	17	34	34	901	5017	2.63263e-26	3.31104e-24	Milk	305-day milk yield - BTA17
Milk unglycosylated kappa-casein percentage	6	44	1542	103	20470	7.24036e-23	8.4557e-21	Milk	Milk unglycosylated kappa-casein percentage - BTA6
Milk protein yield	17	53	82	901	5017	5.04534e-21	5.49942e-19	Milk	Milk protein yield - BTA17
Milk fat yield	17	51	78	901	5017	1.32003e-20	1.34891e-18	Milk	Milk fat yield - BTA17
Milk unglycosylated kappa-casein percentage	12	38	53	213	1191	1.18763e-18	1.14222e-16	Milk	Milk unglycosylated kappa-casein percentage - BTA12
Milk glycosylated kappa-casein percentage	25	27	30	495	2830	4.74597e-18	4.31092e-16	Milk	Milk glycosylated kappa-casein percentage - BTA25
Milk protein percentage	10	39	52	522	2336	4.26792e-16	3.67265e-14	Milk	Milk protein percentage - BTA10
Dry matter intake	20	61	63	2267	4445	4.84628e-16	3.96183e-14	Production	Dry matter intake - BTA20
Average daily gain	2	25	40	322	3073	1.25153e-15	9.74407e-14	Production	Average daily gain - BTA2
Milk linoleic acid content	9	22	42	113	1545	2.10583e-15	1.56502e-13	Milk	Milk linoleic acid content - BTA9
Milk C18 index	11	14	15	284	3636	3.25058e-15	2.31074e-13	Milk	Milk C18 index - BTA11
Milk unglycosylated kappa-casein percentage	3	28	57	350	3092	8.03119e-13	5.47125e-11	Milk	Milk unglycosylated kappa-casein percentage - BTA3
Milk fat percentage	17	35	60	901	5017	2.32103e-12	1.51795e-10	Milk	Milk fat percentage - BTA17
Milk C16 index	5	41	47	2536	6399	1.61168e-11	1.0135e-09	Milk	Milk C16 index - BTA5
Foreshank weight	8	12	12	199	1533	1.70444e-11	1.03213e-09	Meat and Carcass	Foreshank weight - BTA8
Average daily gain	20	85	105	2267	4445	1.1672e-10	6.81559e-09	Production	Average daily gain - BTA20
Milk kappa-casein percentage	6	37	2490	103	20470	4.0816e-10	2.30118e-08	Milk	Milk kappa-casein percentage - BTA6
Milk iron content	2	18	34	322	3073	6.79025e-10	3.70069e-08	Milk	Milk iron content - BTA2
Carcass weight	20	70	85	2267	4445	1.26845e-09	6.69004e-08	Meat and Carcass	Carcass weight - BTA20
Milk C18 index	1	10	15	202	2733	8.50645e-09	4.34626e-07	Milk	Milk C18 index - BTA1
Residual feed intake	6	5	17	103	20470	1.72479e-08	8.54557e-07	Production	Residual feed intake - BTA6
Rump angle	9	9	13	113	1545	2.45821e-08	1.18211e-06	Exterior	Rump angle - BTA9
Muscle anserine content	9	18	57	113	1545	2.69807e-08	1.26038e-06	Meat and Carcass	Muscle anserine content - BTA9
Milk protein percentage	17	28	57	901	5017	6.57309e-08	2.98528e-06	Milk	Milk protein percentage - BTA17
Milk protein percentage	15	25	56	225	1462	9.29801e-08	4.10872e-06	Milk	Milk protein percentage - BTA15
Milk glycosylated kappa-casein percentage	24	11	30	48	790	3.01192e-07	1.29592e-05	Milk	Milk glycosylated kappa-casein percentage - BTA24
Milk unglycosylated kappa-casein percentage	8	11	17	199	1533	8.30907e-07	3.48342e-05	Milk	Milk unglycosylated kappa-casein percentage - BTA8
Milk kappa-casein percentage	3	24	75	350	3092	1.00533e-06	4.10929e-05	Milk	Milk kappa-casein percentage - BTA3
Lactation persistency	20	44	53	2267	4445	1.08004e-06	4.30698e-05	Milk	Lactation persistency - BTA20
Body weight (mature)	4	7	13	83	1400	2.5788e-06	0.000100389	Production	Body weight (mature) - BTA4
Meat texture	27	7	7	222	1354	2.94034e-06	0.000111801	Meat and Carcass	Meat texture - BTA27
Milk glycosylated kappa-casein percentage	11	27	138	284	3636	4.87974e-06	0.000181327	Milk	Milk glycosylated kappa-casein percentage - BTA11
Milking speed	7	48	237	317	2938	5.30475e-06	0.000192739	Milk	Milking speed - BTA7
Milk oleic acid content	5	22	27	2536	6399	1.03461e-05	0.000367736	Milk	Milk oleic acid content - BTA5
Milk fat percentage	10	11	14	522	2336	1.18517e-05	0.000412288	Milk	Milk fat percentage - BTA10
Milk phosphorylated alpha-S2-casein percentage	2	5	5	322	3073	1.22837e-05	0.000418414	Milk	Milk phosphorylated alpha-S2-casein percentage - BTA2
Dopamine level	19	4	5	127	2993	1.49755e-05	0.000499694	Health	Dopamine level - BTA19
Body weight	13	11	94	76	2946	1.99849e-05	0.000653507	Production	Body weight - BTA13
M. paratuberculosis susceptibility	9	6	10	113	1545	2.21882e-05	0.000711327	Health	M. paratuberculosis susceptibility - BTA9
Average daily gain	9	11	36	113	1545	2.49994e-05	0.000786039	Production	Average daily gain - BTA9
Scrotal circumference	21	4	8	83	3215	2.67393e-05	0.000824881	Reproduction	Scrotal circumference - BTA21
Saturated fatty acid content	16	6	8	167	1603	2.75448e-05	0.000833996	Meat and Carcass	Saturated fatty acid content - BTA16
Bovine tuberculosis susceptibility	11	12	40	284	3636	3.12469e-05	0.000912299	Health	Bovine tuberculosis susceptibility - BTA11
Milk yield	20	207	336	2267	4445	3.0894e-05	0.000912299	Milk	Milk yield - BTA20
Body weight (weaning)	17	8	10	901	5017	3.36253e-05	0.000947885	Production	Body weight (weaning) - BTA17
Sperm motility	17	6	6	901	5017	3.30932e-05	0.000947885	Reproduction	Sperm motility - BTA17
Body weight (yearling)	17	13	23	901	5017	3.58533e-05	0.000993562	Production	Body weight (yearling) - BTA17
Milk protein percentage	19	10	53	127	2993	5.47084e-05	0.0014908	Milk	Milk protein percentage - BTA19
Milk fat percentage	15	17	42	225	1462	5.91566e-05	0.00156948	Milk	Milk fat percentage - BTA15
Udder height	16	7	12	167	1603	5.95156e-05	0.00156948	Exterior	Udder height - BTA16
Milk caproic acid content	10	20	39	522	2336	6.23792e-05	0.00161889	Milk	Milk caproic acid content - BTA10
Milk saturated fatty acid content	2	5	6	322	3073	6.73563e-05	0.00172074	Milk	Milk saturated fatty acid content - BTA2
Milk linoleic acid content	18	7	13	204	2120	7.17037e-05	0.00180362	Milk	Milk linoleic acid content - BTA18
Milk protein yield	15	16	40	225	1462	0.000117028	0.00285042	Milk	Milk protein yield - BTA15
Fecal egg count	2	4	4	322	3073	0.000118549	0.00285042	Health	Fecal egg count - BTA2
Milk fatty acid unsaturated index	2	4	4	322	3073	0.000118549	0.00285042	Milk	Milk fatty acid unsaturated index - BTA2
Dopamine level	12	5	5	213	1191	0.000175977	0.00416989	Health	Dopamine level - BTA12
Average daily gain	11	7	18	284	3636	0.00024726	0.00577528	Production	Average daily gain - BTA11
Residual feed intake	2	11	33	322	3073	0.000326697	0.00752323	Production	Residual feed intake - BTA2
Milk butyric acid content	16	6	11	167	1603	0.000346993	0.00787962	Milk	Milk butyric acid content - BTA16
Carcass weight	3	9	22	350	3092	0.000356928	0.0079942	Meat and Carcass	Carcass weight - BTA3
Milk unglycosylated kappa-casein percentage	11	17	92	284	3636	0.000601102	0.0132811	Milk	Milk unglycosylated kappa-casein percentage - BTA11
Body weight (24 months)	13	2	2	76	2946	0.000656987	0.0139503	Production	Body weight (24 months) - BTA13
Chest girth	13	2	2	76	2946	0.000656987	0.0139503	Production	Chest girth - BTA13
Milk protein content	13	2	2	76	2946	0.000656987	0.0139503	Milk	Milk protein content - BTA13
Milk casein percentage	5	10	11	2536	6399	0.000666306	0.0139668	Milk	Milk casein percentage - BTA5
Dry matter intake	10	6	7	522	2336	0.000690449	0.0142897	Production	Dry matter intake - BTA10
Rear leg placement - side view	17	13	29	901	5017	0.000732528	0.014971	Exterior	Rear leg placement - side view - BTA17
Milk fat percentage	2	13	47	322	3073	0.000742238	0.0149822	Milk	Milk fat percentage - BTA2
Milk unglycosylated kappa-casein percentage	28	6	10	95	692	0.000764003	0.0152335	Milk	Milk unglycosylated kappa-casein percentage - BTA28
Somatic cell score	15	15	42	225	1462	0.000820408	0.0161611	Health	Somatic cell score - BTA15
Milk capric acid content	5	23	34	2536	6399	0.000859916	0.0167377	Milk	Milk capric acid content - BTA5
Dry matter intake	12	5	6	213	1191	0.000901548	0.0173415	Production	Dry matter intake - BTA12
Subcutaneous fat	2	5	9	322	3073	0.00108116	0.0205546	Meat and Carcass	Subcutaneous fat - BTA2
Teat length	18	6	14	204	2120	0.00114546	0.021043	Exterior	Teat length - BTA18
Milk polyunsaturated fatty acid content	2	3	3	322	3073	0.0011409	0.021043	Milk	Milk polyunsaturated fatty acid content - BTA2
Milk saturated to unsaturated fatty acid ratio	2	3	3	322	3073	0.0011409	0.021043	Milk	Milk saturated to unsaturated fatty acid ratio - BTA2
Teat placement - rear	21	3	9	83	3215	0.00124598	0.0222981	Exterior	Teat placement - rear - BTA21
Milk glycosylated kappa-casein percentage	2	11	38	322	3073	0.00125469	0.0222981	Milk	Milk glycosylated kappa-casein percentage - BTA2
Calf size	7	3	3	317	2938	0.0012455	0.0222981	Reproduction	Calf size - BTA7
Interval to first estrus after calving	21	6	48	83	3215	0.00127206	0.0223636	Reproduction	Interval to first estrus after calving - BTA21
Milk fat percentage	16	7	18	167	1603	0.00138504	0.0240908	Milk	Milk fat percentage - BTA16
Monounsaturated fatty acid content	16	4	6	167	1603	0.00144334	0.0248407	Meat and Carcass	Monounsaturated fatty acid content - BTA16
PTA type	16	8	23	167	1603	0.00146328	0.0249214	Production	PTA type - BTA16
Rump width	16	7	19	167	1603	0.002003	0.0337619	Production	Rump width - BTA16
Rear leg placement - rear view	17	11	25	901	5017	0.0022539	0.0376033	Exterior	Rear leg placement - rear view - BTA17
Hoof and leg disorders	10	4	4	522	2336	0.00247118	0.0408118	Exterior	Hoof and leg disorders - BTA10
Body weight gain	17	10	22	901	5017	0.00265888	0.0430351	Production	Body weight gain - BTA17
Milk C18 index	10	5	6	522	2336	0.00268476	0.0430351	Milk	Milk C18 index - BTA10
Stature	3	9	28	350	3092	0.00266871	0.0430351	Exterior	Stature - BTA3
Daughter pregnancy rate	4	5	18	83	1400	0.00301618	0.0478782	Reproduction	Daughter pregnancy rate - BTA4
Strength	17	13	33	901	5017	0.00305489	0.0478947	Exterior	Strength - BTA17
Tenderness score	27	4	5	222	1354	0.00307581	0.0478947	Meat and Carcass	Tenderness score - BTA27

## Sheet: AGECL vs IGF1b_TC- Antagonizing
Table S24. The enriched QTLs of the antagonizer regions for AGECL vs IGF1b in Tropical Composite cattle. The enriched QTLs are rank based on the adj.pval
AGECL, age at first corpus; IGF1b serum levels of insulin growth hormone measured in bulls; TC, Tropical Composite
QTL	CHR	N_QTLs	N_QTLs_db	Total_annotated_QTLs	Total_QTLs_db	pvalue	adj.pval	QTL_type	ID
Calving ease	25	366	376	1270	2830	1.26516e-125	8.54402e-123	Reproduction	Calving ease - BTA25
Milk fat percentage	27	513	593	759	1354	2.89084e-95	1.46421e-92	Milk	Milk fat percentage - BTA27
Milk kappa-casein percentage	6	582	2490	2108	20470	1.68056e-93	6.80964e-91	Milk	Milk kappa-casein percentage - BTA6
Interval from first to last insemination	25	194	194	1270	2830	4.76179e-72	1.6079e-69	Reproduction	Interval from first to last insemination - BTA25
Milk glycosylated kappa-casein percentage	6	380	1514	2108	20470	7.9731e-67	2.06454e-64	Milk	Milk glycosylated kappa-casein percentage - BTA6
Interval to first estrus after calving	25	202	207	1270	2830	8.15217e-67	2.06454e-64	Reproduction	Interval to first estrus after calving - BTA25
Milk unglycosylated kappa-casein percentage	6	351	1542	2108	20470	2.2529e-50	5.07154e-48	Milk	Milk unglycosylated kappa-casein percentage - BTA6
Scrotal circumference	14	134	286	2080	16728	2.13031e-47	4.31601e-45	Reproduction	Scrotal circumference - BTA14
Milk glycosylated kappa-casein percentage	26	21	24	283	13073	1.00294e-32	1.84723e-30	Milk	Milk glycosylated kappa-casein percentage - BTA26
Milk linolenic acid content	14	174	639	2080	16728	5.98918e-25	1.01117e-22	Milk	Milk linolenic acid content - BTA14
Ketosis	20	52	105	476	4445	4.1239e-24	6.42693e-22	Health	Ketosis - BTA20
Milk linoleic acid content	14	189	736	2080	16728	9.68607e-24	1.40171e-21	Milk	Milk linoleic acid content - BTA14
Milk oleic acid content	14	180	717	2080	16728	1.81671e-21	2.45377e-19	Milk	Milk oleic acid content - BTA14
Milk phosphorylated alpha-S2-casein percentage	6	74	220	2108	20470	4.23185e-21	5.35858e-19	Milk	Milk phosphorylated alpha-S2-casein percentage - BTA6
Milk kappa-casein percentage	26	16	33	283	13073	1.27783e-18	1.52287e-16	Milk	Milk kappa-casein percentage - BTA26
Milk glycosylated kappa-casein percentage	18	28	43	224	2120	3.49751e-18	3.93664e-16	Milk	Milk glycosylated kappa-casein percentage - BTA18
Milk riboflavin content	12	34	50	192	1191	4.03147e-17	4.29883e-15	Milk	Milk riboflavin content - BTA12
Milk palmitic acid content	14	188	838	2080	16728	9.19896e-17	9.31855e-15	Milk	Milk palmitic acid content - BTA14
Milk kappa-casein percentage	11	93	388	420	3636	1.70325e-13	1.64323e-11	Milk	Milk kappa-casein percentage - BTA11
Milk protein percentage	15	43	56	450	1462	6.01434e-13	5.53866e-11	Milk	Milk protein percentage - BTA15
White spotting	22	42	66	266	1137	6.31936e-13	5.56653e-11	Exterior	White spotting - BTA22
Length of productive life	20	35	92	476	4445	2.9783e-12	2.51418e-10	Production	Length of productive life - BTA20
Milking speed	7	95	237	638	2938	1.74301e-11	1.41253e-09	Milk	Milking speed - BTA7
Milk unglycosylated kappa-casein percentage	11	35	92	420	3636	2.35885e-11	1.77001e-09	Milk	Milk unglycosylated kappa-casein percentage - BTA11
Milk glycerophosphocholine to phosphocholine ratio	25	34	35	1270	2830	2.30063e-11	1.77001e-09	Milk	Milk glycerophosphocholine to phosphocholine ratio - BTA25
Immunoglobulin G level	21	10	18	105	3215	3.16442e-11	2.28968e-09	Health	Immunoglobulin G level - BTA21
Milk protein yield	6	69	293	2108	20470	3.34359e-11	2.3359e-09	Milk	Milk protein yield - BTA6
Milk palmitoleic acid content	14	189	976	2080	16728	1.31873e-10	8.9058e-09	Milk	Milk palmitoleic acid content - BTA14
Rear leg placement - rear view	26	9	21	283	13073	2.15322e-10	1.40723e-08	Exterior	Rear leg placement - rear view - BTA26
Udder height	26	9	22	283	13073	3.57523e-10	2.26357e-08	Exterior	Udder height - BTA26
Milk glycerophosphocholine content	25	36	39	1270	2830	3.81595e-10	2.34276e-08	Milk	Milk glycerophosphocholine content - BTA25
Fecal larva count	2	12	12	539	3073	7.6576e-10	4.56303e-08	Health	Fecal larva count - BTA2
Milk kappa-casein percentage	29	59	204	204	1450	1.29428e-09	7.49202e-08	Milk	Milk kappa-casein percentage - BTA29
Average daily gain	2	24	40	539	3073	1.73469e-09	9.76242e-08	Production	Average daily gain - BTA2
PTA type	26	9	26	283	13073	2.08126e-09	1.13963e-07	Production	PTA type - BTA26
Residual feed intake	26	6	8	283	13073	2.63651e-09	1.40567e-07	Production	Residual feed intake - BTA26
Udder attachment	26	9	27	283	13073	3.06309e-09	1.55146e-07	Exterior	Udder attachment - BTA26
Udder depth	26	9	27	283	13073	3.06309e-09	1.55146e-07	Exterior	Udder depth - BTA26
Feet and leg conformation	26	9	28	283	13073	4.42902e-09	2.18858e-07	Exterior	Feet and leg conformation - BTA26
Milk zinc content	9	19	20	504	1545	6.31742e-09	2.97653e-07	Milk	Milk zinc content - BTA9
Strength	26	9	29	283	13073	6.30115e-09	2.97653e-07	Exterior	Strength - BTA26
Milk C14 index	12	10	10	192	1191	9.70149e-09	4.46709e-07	Milk	Milk C14 index - BTA12
Foot angle	26	9	33	283	13073	2.24893e-08	1.01252e-06	Exterior	Foot angle - BTA26
Milk protein yield	26	11	56	283	13073	2.52769e-08	1.11328e-06	Milk	Milk protein yield - BTA26
Bovine tuberculosis susceptibility	13	8	27	63	2946	4.48349e-08	1.93267e-06	Health	Bovine tuberculosis susceptibility - BTA13
Milk stearic acid content	15	16	17	450	1462	6.56344e-08	2.77032e-06	Milk	Milk stearic acid content - BTA15
Net merit	26	9	37	283	13073	6.72356e-08	2.77999e-06	Production	Net merit - BTA26
Milk iron content	20	9	11	476	4445	7.79891e-08	3.16012e-06	Milk	Milk iron content - BTA20
Milk linoleic acid content	4	11	16	163	1400	1.01105e-07	3.93922e-06	Milk	Milk linoleic acid content - BTA4
Fecal larva count	8	9	9	259	1533	9.97699e-08	3.93922e-06	Health	Fecal larva count - BTA8
Rear leg placement - side view	26	7	21	283	13073	1.85502e-07	7.09108e-06	Exterior	Rear leg placement - side view - BTA26
Twinning	13	4	4	63	2946	1.90181e-07	7.13531e-06	Reproduction	Twinning - BTA13
Stillbirth	26	9	42	283	13073	2.19171e-07	8.07346e-06	Reproduction	Stillbirth - BTA26
Stature	26	8	31	283	13073	2.23656e-07	8.09156e-06	Exterior	Stature - BTA26
Cheese energy recovery	6	10	15	2108	20470	2.42455e-07	8.6178e-06	Milk	Cheese energy recovery - BTA6
Milk glycosylated kappa-casein percentage	25	27	30	1270	2830	2.62926e-07	9.18428e-06	Milk	Milk glycosylated kappa-casein percentage - BTA25
Length of productive life	26	9	43	283	13073	2.71978e-07	9.33944e-06	Production	Length of productive life - BTA26
Body weight (weaning)	11	18	43	420	3636	3.65724e-07	1.23493e-05	Production	Body weight (weaning) - BTA11
Calving ease (maternal)	26	8	33	283	13073	3.79104e-07	1.25912e-05	Reproduction	Calving ease (maternal) - BTA26
Cheese fat recovery	6	15	36	2108	20470	1.0039e-06	3.28048e-05	Milk	Cheese fat recovery - BTA6
Stillbirth (maternal)	23	11	24	107	1247	1.08839e-06	3.50013e-05	Reproduction	Stillbirth (maternal) - BTA23
Curd firmness	6	21	65	2108	20470	1.15571e-06	3.65854e-05	Milk	Curd firmness - BTA6
Daughter pregnancy rate	26	7	27	283	13073	1.26722e-06	3.88998e-05	Reproduction	Daughter pregnancy rate - BTA26
White spotting	2	9	10	539	3073	1.25509e-06	3.88998e-05	Exterior	White spotting - BTA2
Milk glycosylated kappa-casein percentage	16	19	41	242	1603	1.39465e-06	4.21726e-05	Milk	Milk glycosylated kappa-casein percentage - BTA16
Rump width	26	6	18	283	13073	1.45571e-06	4.33715e-05	Production	Rump width - BTA26
Bovine tuberculosis susceptibility	22	19	30	266	1137	2.53709e-06	7.44949e-05	Health	Bovine tuberculosis susceptibility - BTA22
Milk yield	26	8	42	283	13073	2.72145e-06	7.87666e-05	Milk	Milk yield - BTA26
Milking speed	11	17	44	420	3636	2.98212e-06	8.50954e-05	Milk	Milking speed - BTA11
Milk alpha-S2-casein percentage	6	37	168	2108	20470	6.2165e-06	0.000174925	Milk	Milk alpha-S2-casein percentage - BTA6
Milk alpha-S2-casein percentage	22	8	8	266	1137	8.2706e-06	0.000229537	Milk	Milk alpha-S2-casein percentage - BTA22
Somatic cell score	26	6	26	283	13073	1.56021e-05	0.00042716	Health	Somatic cell score - BTA26
Calving ease	26	9	70	283	13073	1.8814e-05	0.00050823	Reproduction	Calving ease - BTA26
Body depth	26	5	17	283	13073	2.29366e-05	0.000611442	Production	Body depth - BTA26
Ketosis	6	43	219	2108	20470	2.46092e-05	0.00064751	Health	Ketosis - BTA6
Sexual precocity	2	6	6	539	3073	2.84545e-05	0.000739087	Reproduction	Sexual precocity - BTA2
Daughter pregnancy rate	17	12	58	260	5017	3.06156e-05	0.000785154	Reproduction	Daughter pregnancy rate - BTA17
Foot-and-mouth disease susceptibility	22	7	7	266	1137	3.60841e-05	0.000913829	Health	Foot-and-mouth disease susceptibility - BTA22
Bovine respiratory disease susceptibility	21	6	21	105	3215	3.83033e-05	0.000958055	Health	Bovine respiratory disease susceptibility - BTA21
Milk riboflavin content	10	13	36	248	2336	3.9252e-05	0.000969811	Milk	Milk riboflavin content - BTA10
Length of productive life	23	11	33	107	1247	4.3335e-05	0.00105779	Production	Length of productive life - BTA23
Conception rate	9	36	64	504	1545	5.92081e-05	0.00142804	Reproduction	Conception rate - BTA9
Milk glycosylated kappa-casein percentage	29	30	107	204	1450	6.31254e-05	0.00150461	Milk	Milk glycosylated kappa-casein percentage - BTA29
Maturity rate	24	6	13	51	790	6.55361e-05	0.00154391	Production	Maturity rate - BTA24
Milk glycosylated kappa-casein percentage	10	27	120	248	2336	7.86665e-05	0.00183194	Milk	Milk glycosylated kappa-casein percentage - BTA10
Twinning	2	8	11	539	3073	8.58185e-05	0.00197577	Reproduction	Twinning - BTA2
Lean meat yield	17	6	16	260	5017	9.43106e-05	0.00214689	Meat and Carcass	Lean meat yield - BTA17
Milk alpha-lactalbumin percentage	12	5	5	192	1191	0.000104184	0.00234529	Milk	Milk alpha-lactalbumin percentage - BTA12
Milk protein percentage	19	14	53	261	2993	0.000111287	0.00247032	Milk	Milk protein percentage - BTA19
Milk omega-6 fatty acid content	6	4	4	2108	20470	0.000112176	0.00247032	Milk	Milk omega-6 fatty acid content - BTA6
Udder attachment	20	12	34	476	4445	0.00011915	0.00259569	Exterior	Udder attachment - BTA20
LDL cholesterol level	10	4	4	248	2336	0.000124301	0.00267908	Health	LDL cholesterol level - BTA10
Milk lactose content	20	4	4	476	4445	0.000130029	0.00277303	Milk	Milk lactose content - BTA20
Milk pentadecylic acid content	7	8	10	638	2938	0.000140736	0.00297011	Milk	Milk pentadecylic acid content - BTA7
Milk casein percentage	14	37	162	2080	16728	0.000157978	0.00329962	Milk	Milk casein percentage - BTA14
Milk phosphorylated alpha-S2-casein percentage	2	5	5	539	3073	0.00016348	0.0033797	Milk	Milk phosphorylated alpha-S2-casein percentage - BTA2
Maturity rate	20	16	57	476	4445	0.000207381	0.00424399	Production	Maturity rate - BTA20
Marbling score	24	4	6	51	790	0.000211013	0.00427512	Meat and Carcass	Marbling score - BTA24
Dry matter intake	26	4	15	283	13073	0.000243061	0.00487566	Production	Dry matter intake - BTA26
Milk casein percentage	3	2	2	49	3092	0.000246093	0.00488808	Milk	Milk casein percentage - BTA3
Length of productive life	3	6	58	49	3092	0.000250816	0.00493352	Production	Length of productive life - BTA3
Dopamine level	19	4	5	261	2993	0.000263631	0.00513574	Health	Dopamine level - BTA19
Milk C18 index	1	10	15	611	2733	0.000289916	0.00559401	Milk	Milk C18 index - BTA1
Ketosis	25	10	10	1270	2830	0.000324832	0.00620859	Health	Ketosis - BTA25
M. paratuberculosis susceptibility	26	3	7	283	13073	0.000329374	0.00623656	Health	M. paratuberculosis susceptibility - BTA26
Digital cushion thickness	29	4	4	204	1450	0.000381944	0.00716499	Exterior	Digital cushion thickness - BTA29
Milk butyric acid content	17	52	635	260	5017	0.000387126	0.00719557	Milk	Milk butyric acid content - BTA17
Age at puberty	7	8	11	638	2938	0.000417939	0.00769768	Reproduction	Age at puberty - BTA7
Bovine tuberculosis susceptibility	8	14	33	259	1533	0.000426496	0.0077845	Health	Bovine tuberculosis susceptibility - BTA8
Semen volume	7	5	5	638	2938	0.00047698	0.00862823	Reproduction	Semen volume - BTA7
Milk butyric acid content	6	5	8	2108	20470	0.000494067	0.00878053	Milk	Milk butyric acid content - BTA6
Cheese solids recovery	6	5	8	2108	20470	0.000494067	0.00878053	Milk	Cheese solids recovery - BTA6
Bovine respiratory disease susceptibility	26	3	8	283	13073	0.000518566	0.00913578	Health	Bovine respiratory disease susceptibility - BTA26
Milk iron content	17	3	4	260	5017	0.000529487	0.00924777	Milk	Milk iron content - BTA17
Rear leg placement - side view	17	7	29	260	5017	0.000540122	0.0092929	Exterior	Rear leg placement - side view - BTA17
Residual feed intake	22	9	13	266	1137	0.000541245	0.0092929	Production	Residual feed intake - BTA22
Bovine tuberculosis susceptibility	18	10	30	224	2120	0.000633333	0.0106928	Health	Bovine tuberculosis susceptibility - BTA18
Curd solids yield	6	6	12	2108	20470	0.000631725	0.0106928	Milk	Curd solids yield - BTA6
Gestation length	19	10	36	261	2993	0.000704802	0.0118011	Reproduction	Gestation length - BTA19
Milk protein percentage	3	12	271	49	3092	0.000772987	0.0126689	Milk	Milk protein percentage - BTA3
Net merit	17	9	49	260	5017	0.000775392	0.0126689	Production	Net merit - BTA17
Milk linoleic acid content	24	6	19	51	790	0.000765652	0.0126689	Milk	Milk linoleic acid content - BTA24
Gestation length	8	4	4	259	1533	0.000799144	0.0129525	Reproduction	Gestation length - BTA8
Somatic cell score	15	23	42	450	1462	0.000895326	0.0143963	Health	Somatic cell score - BTA15
Body weight gain	1	22	52	611	2733	0.000928767	0.0148164	Production	Body weight gain - BTA1
Fecal egg count	2	4	4	539	3073	0.000937796	0.0148435	Health	Fecal egg count - BTA2
Milk fat percentage	14	414	2919	2080	16728	0.0010372	0.016041	Milk	Milk fat percentage - BTA14
Milk fat yield	7	30	81	638	2938	0.00102955	0.016041	Milk	Milk fat yield - BTA7
Milk protein yield	7	28	74	638	2938	0.00102343	0.016041	Milk	Milk protein yield - BTA7
Calf size	21	2	2	105	3215	0.00105681	0.0162204	Reproduction	Calf size - BTA21
Body weight (yearling)	11	28	134	420	3636	0.00107903	0.016437	Production	Body weight (yearling) - BTA11
Sperm plasma membrane integrity	6	3	3	2108	20470	0.0010907	0.0164907	Reproduction	Sperm plasma membrane integrity - BTA6
Scrotal circumference	9	9	11	504	1545	0.00110643	0.0166046	Reproduction	Scrotal circumference - BTA9
Milk yield	15	30	60	450	1462	0.00115529	0.0172105	Milk	Milk yield - BTA15
Polyunsaturated fatty acid content	18	3	3	224	2120	0.0011655	0.0172358	Meat and Carcass	Polyunsaturated fatty acid content - BTA18
Milk iron content	14	7	15	2080	16728	0.00117759	0.0172883	Milk	Milk iron content - BTA14
Milk alpha-lactalbumin percentage	20	3	3	476	4445	0.00122112	0.0177984	Milk	Milk alpha-lactalbumin percentage - BTA20
Milk fat percentage	11	33	169	420	3636	0.00137512	0.0199	Milk	Milk fat percentage - BTA11
Teat length	7	9	15	638	2938	0.0014285	0.0205258	Exterior	Teat length - BTA7
Daughter pregnancy rate	23	7	22	107	1247	0.00162959	0.023142	Reproduction	Daughter pregnancy rate - BTA23
Subcutaneous rump fat thickness	20	4	6	476	4445	0.00163342	0.023142	Meat and Carcass	Subcutaneous rump fat thickness - BTA20
Milk alpha-lactalbumin percentage	11	5	9	420	3636	0.00170299	0.0239602	Milk	Milk alpha-lactalbumin percentage - BTA11
Stature	21	5	28	105	3215	0.00182268	0.0254672	Exterior	Stature - BTA21
Milk unglycosylated kappa-casein percentage	1	50	154	611	2733	0.00189686	0.0263222	Milk	Milk unglycosylated kappa-casein percentage - BTA1
Average daily gain	16	7	14	242	1603	0.00218103	0.0300596	Production	Average daily gain - BTA16
Curd solids yield	19	3	4	261	2993	0.00245489	0.0336055	Milk	Curd solids yield - BTA19
Teat length	1	8	13	611	2733	0.00261035	0.035418	Exterior	Teat length - BTA1
Milk palmitoleic acid content	17	6	28	260	5017	0.00262226	0.035418	Milk	Milk palmitoleic acid content - BTA17
Milk kappa-casein percentage	21	6	44	105	3215	0.00270523	0.0362966	Milk	Milk kappa-casein percentage - BTA21
Net merit	23	6	18	107	1247	0.00274318	0.0365637	Production	Net merit - BTA23
Milk protein percentage	26	5	45	283	13073	0.00276143	0.0365664	Milk	Milk protein percentage - BTA26
Milk myristoleic acid content	12	4	5	192	1191	0.00287226	0.037787	Milk	Milk myristoleic acid content - BTA12
Milk kappa-casein percentage	22	10	18	266	1137	0.00299526	0.039151	Milk	Milk kappa-casein percentage - BTA22
Body weight (birth)	11	9	28	420	3636	0.00309578	0.0400944	Production	Body weight (birth) - BTA11
Bovine tuberculosis susceptibility	20	9	30	476	4445	0.00312681	0.0400944	Health	Bovine tuberculosis susceptibility - BTA20
Bovine tuberculosis susceptibility	28	12	38	96	692	0.00311706	0.0400944	Health	Bovine tuberculosis susceptibility - BTA28
Udder cleft	18	4	7	224	2120	0.00328485	0.041856	Exterior	Udder cleft - BTA18
Blood cortisol level	16	3	3	242	1603	0.00340452	0.0421794	Health	Blood cortisol level - BTA16
Foot angle	17	7	39	260	5017	0.00341433	0.0421794	Exterior	Foot angle - BTA17
Milk fat percentage	26	4	29	283	13073	0.0033327	0.0421794	Milk	Milk fat percentage - BTA26
Somatic cell count	16	3	3	242	1603	0.00340452	0.0421794	Health	Somatic cell count - BTA16
Milk fat-to-protein ratio	16	3	3	242	1603	0.00340452	0.0421794	Milk	Milk fat-to-protein ratio - BTA16
Maturity rate	10	5	11	248	2336	0.00349521	0.0429169	Production	Maturity rate - BTA10
Milk casein index	9	5	5	504	1545	0.00364486	0.0444849	Milk	Milk casein index - BTA9
Length of productive life	17	8	50	260	5017	0.00375974	0.0456121	Production	Length of productive life - BTA17
Body weight gain	11	27	139	420	3636	0.00398905	0.0478213	Production	Body weight gain - BTA11
Facial pigmentation	6	9	32	2108	20470	0.00398759	0.0478213	Exterior	Facial pigmentation - BTA6
Rear leg placement - side view	16	8	19	242	1603	0.00401841	0.04789	Exterior	Rear leg placement - side view - BTA16
Milk conjugated linoleic acid content	24	2	2	51	790	0.00409106	0.0481889	Milk	Milk conjugated linoleic acid content - BTA24
Duration of inactivity during open field test	24	2	2	51	790	0.00409106	0.0481889	Exterior	Duration of inactivity during open field test - BTA24
Somatic cell score	X	12	36	3593	24259	0.00426535	0.0499514	Health	Somatic cell score - BTAX

## Sheet: IGF1c vs IGF1b_BB- Driver
Table S25. The enriched QTLs of the driver regions for IGF1c vs IGF1b in Brahman cattle. The enriched QTLs are rank based on the adj.pval
IGF1, serum levels of insulin growth hormone (measured in bulls, IGF1b, or cows, IGF1c); BB, Brahman
QTL	CHR	N_QTLs	N_QTLs_db	Total_annotated_QTLs	Total_QTLs_db	pvalue	adj.pval	QTL_type	ID
Milk fat yield	25	760	1164	913	2830	1.61537e-226	4.73976e-224	Milk	Milk fat yield - BTA25
Carcass weight	6	966	978	12374	20470	4.66647e-196	1.2639e-193	Meat and Carcass	Carcass weight - BTA6
Longissimus muscle area	6	925	933	12374	20470	4.89815e-193	1.23188e-190	Meat and Carcass	Longissimus muscle area - BTA6
Milk butyric acid content	17	448	635	1176	5017	1.44554e-165	3.39317e-163	Milk	Milk butyric acid content - BTA17
Carcass weight	14	353	357	9011	16728	1.86619e-89	4.10678e-87	Meat and Carcass	Carcass weight - BTA14
Metabolic body weight	14	391	403	9011	16728	6.78697e-89	1.4057e-86	Production	Metabolic body weight - BTA14
Milk protein percentage	3	256	271	1270	3092	1.32577e-85	2.59336e-83	Milk	Milk protein percentage - BTA3
Inhibin level	5	256	271	2770	6399	4.60826e-76	8.53983e-74	Reproduction	Inhibin level - BTA5
Average daily gain	14	234	237	9011	16728	7.47921e-59	1.31671e-56	Production	Average daily gain - BTA14
Milk potassium content	6	390	430	12374	20470	3.56868e-46	5.98348e-44	Milk	Milk potassium content - BTA6
Milk fat yield	26	655	799	7987	13073	1.48132e-39	2.37079e-37	Milk	Milk fat yield - BTA26
Average daily gain	7	120	124	1390	2938	5.13615e-35	7.86278e-33	Production	Average daily gain - BTA7
Body weight (birth)	6	397	463	12374	20470	1.61376e-33	2.36751e-31	Production	Body weight (birth) - BTA6
Subcutaneous fat	6	145	146	12374	20470	8.41609e-31	1.18532e-28	Meat and Carcass	Subcutaneous fat - BTA6
Milk fat percentage	6	251	277	12374	20470	6.15747e-30	8.33864e-28	Milk	Milk fat percentage - BTA6
Insulin-like growth factor 1 level	14	108	108	9011	16728	7.1494e-30	9.32335e-28	Health	Insulin-like growth factor 1 level - BTA14
Milk caproic acid content	17	133	234	1176	5017	1.77926e-29	2.23742e-27	Milk	Milk caproic acid content - BTA17
Fecal larva count	21	34	37	484	3215	1.99065e-25	2.41692e-23	Health	Fecal larva count - BTA21
Age at puberty	14	94	95	9011	16728	1.9799e-24	2.32375e-22	Reproduction	Age at puberty - BTA14
Length of productive life	5	99	112	2770	6399	1.04237e-23	1.18393e-21	Production	Length of productive life - BTA5
Milk kappa-casein percentage	11	221	388	1251	3636	5.08722e-22	5.59754e-20	Milk	Milk kappa-casein percentage - BTA11
Length of productive life	14	106	113	9011	16728	4.82637e-21	5.14959e-19	Production	Length of productive life - BTA14
Milk linolenic acid content	14	454	639	9011	16728	1.02562e-19	1.06212e-17	Milk	Milk linolenic acid content - BTA14
Carcass weight	7	62	63	1390	2938	1.16322e-19	1.1702e-17	Meat and Carcass	Carcass weight - BTA7
Interval to first estrus after calving	5	64	68	2770	6399	3.22948e-19	3.15861e-17	Reproduction	Interval to first estrus after calving - BTA5
Longissimus muscle area	7	73	79	1390	2938	4.97626e-18	4.73552e-16	Meat and Carcass	Longissimus muscle area - BTA7
Body weight gain	6	293	361	12374	20470	1.18983e-17	1.10247e-15	Production	Body weight gain - BTA6
Scrotal circumference	5	101	126	2770	6399	1.29302e-17	1.16737e-15	Reproduction	Scrotal circumference - BTA5
Milk palmitoleic acid content	14	652	976	9011	16728	1.89344e-17	1.6667e-15	Milk	Milk palmitoleic acid content - BTA14
Sexual precocity	14	61	61	9011	16728	3.71739e-17	3.19242e-15	Reproduction	Sexual precocity - BTA14
Interval to first estrus after calving	29	147	234	556	1450	1.01829e-16	8.53668e-15	Reproduction	Interval to first estrus after calving - BTA29
Milk yield	5	125	168	2770	6399	1.10454e-16	9.0444e-15	Milk	Milk yield - BTA5
Milk unglycosylated kappa-casein percentage	12	49	53	472	1191	1.99234e-16	1.59432e-14	Milk	Milk unglycosylated kappa-casein percentage - BTA12
Milk lactoferrin content	22	19	20	157	1137	3.03669e-16	2.37604e-14	Milk	Milk lactoferrin content - BTA22
Body weight (birth)	14	84	92	9011	16728	5.01835e-15	3.84122e-13	Production	Body weight (birth) - BTA14
Lean meat yield	6	114	125	12374	20470	8.26969e-15	6.19523e-13	Meat and Carcass	Lean meat yield - BTA6
Milk palmitic acid content	14	557	838	9011	16728	2.06141e-14	1.51213e-12	Milk	Milk palmitic acid content - BTA14
Milking speed	14	173	221	9011	16728	2.7944e-14	2.00798e-12	Milk	Milking speed - BTA14
Marbling score	1	42	49	953	2733	1.71992e-13	1.21117e-11	Meat and Carcass	Marbling score - BTA1
Milk linoleic acid content	14	492	736	9011	16728	1.7571e-13	1.21309e-11	Milk	Milk linoleic acid content - BTA14
Milk iron content	2	34	34	1306	3073	1.80445e-13	1.22182e-11	Milk	Milk iron content - BTA2
Milk riboflavin content	21	15	15	484	3215	3.83706e-13	2.54911e-11	Milk	Milk riboflavin content - BTA21
Interval to first estrus after calving	16	43	55	507	1603	6.33357e-13	4.12972e-11	Reproduction	Interval to first estrus after calving - BTA16
Milk palmitoleic acid content	2	31	31	1306	3073	2.45406e-12	1.57105e-10	Milk	Milk palmitoleic acid content - BTA2
Bovine tuberculosis susceptibility	21	27	45	484	3215	3.92882e-12	2.46286e-10	Health	Bovine tuberculosis susceptibility - BTA21
Dry matter intake	15	39	44	565	1462	3.98701e-12	2.46286e-10	Production	Dry matter intake - BTA15
Metabolic body weight	7	75	92	1390	2938	6.84693e-12	4.15656e-10	Production	Metabolic body weight - BTA7
Dry matter intake	14	44	45	9011	16728	3.06776e-11	1.83078e-09	Production	Dry matter intake - BTA14
Gestation length	5	34	36	2770	6399	8.24695e-11	4.83958e-09	Reproduction	Gestation length - BTA5
Milk oleic acid content	14	469	717	9011	16728	9.91531e-11	5.72325e-09	Milk	Milk oleic acid content - BTA14
Body weight (yearling)	6	244	317	12374	20470	2.52312e-10	1.43289e-08	Production	Body weight (yearling) - BTA6
Milk protein percentage	29	46	59	556	1450	2.82803e-10	1.58056e-08	Milk	Milk protein percentage - BTA29
Interval to first estrus after calving	14	40	41	9011	16728	3.35543e-10	1.84601e-08	Reproduction	Interval to first estrus after calving - BTA14
Dry matter intake	3	24	24	1270	3092	4.67129e-10	2.5304e-08	Production	Dry matter intake - BTA3
Stature	5	62	81	2770	6399	9.23503e-10	4.92675e-08	Exterior	Stature - BTA5
Milk C14 index	5	49	60	2770	6399	1.02936e-09	5.40952e-08	Milk	Milk C14 index - BTA5
Body weight (weaning)	6	99	115	12374	20470	1.47191e-09	7.62147e-08	Production	Body weight (weaning) - BTA6
Average daily gain	4	51	67	570	1400	1.7378e-09	8.86781e-08	Production	Average daily gain - BTA4
Average daily gain	2	35	40	1306	3073	3.65793e-09	1.83994e-07	Production	Average daily gain - BTA2
Milk myristoleic acid content	26	1993	3040	7987	13073	3.91908e-09	1.94353e-07	Milk	Milk myristoleic acid content - BTA26
Milk lauric acid content	13	72	83	1693	2946	5.21283e-09	2.54922e-07	Milk	Milk lauric acid content - BTA13
Residual feed intake	21	10	10	484	3215	5.52183e-09	2.66334e-07	Production	Residual feed intake - BTA21
Bovine respiratory disease susceptibility	21	15	21	484	3215	8.58464e-09	4.08467e-07	Health	Bovine respiratory disease susceptibility - BTA21
Milk glycosylated kappa-casein percentage	25	25	30	913	2830	9.67252e-09	4.54093e-07	Milk	Milk glycosylated kappa-casein percentage - BTA25
Interval to first estrus after calving	21	24	48	484	3215	1.01208e-08	4.68884e-07	Reproduction	Interval to first estrus after calving - BTA21
Calving ease (maternal)	5	39	47	2770	6399	2.3328e-08	1.06673e-06	Reproduction	Calving ease (maternal) - BTA5
Coat color	5	29	32	2770	6399	2.59306e-08	1.17053e-06	Exterior	Coat color - BTA5
Milk casein percentage	4	24	26	570	1400	4.00155e-08	1.78347e-06	Milk	Milk casein percentage - BTA4
Milk iron content	5	26	28	2770	6399	4.25751e-08	1.87384e-06	Milk	Milk iron content - BTA5
Length of productive life	21	30	73	484	3215	4.54013e-08	1.97356e-06	Production	Length of productive life - BTA21
Dry matter intake	21	11	13	484	3215	4.76309e-08	2.02138e-06	Production	Dry matter intake - BTA21
Milk C16 index	12	18	18	472	1191	4.76497e-08	2.02138e-06	Milk	Milk C16 index - BTA12
Rump width	5	28	31	2770	6399	5.47219e-08	2.29376e-06	Production	Rump width - BTA5
Average daily gain	5	32	37	2770	6399	6.14915e-08	2.5472e-06	Production	Average daily gain - BTA5
Milk lauric acid content	19	149	167	2178	2993	8.35653e-08	3.42132e-06	Milk	Milk lauric acid content - BTA19
Feet and leg conformation	5	35	42	2770	6399	1.02077e-07	4.13117e-06	Exterior	Feet and leg conformation - BTA5
Strength	5	43	55	2770	6399	1.2534e-07	5.01504e-06	Exterior	Strength - BTA5
305-day milk yield	23	28	31	585	1247	3.45422e-07	1.36655e-05	Milk	305-day milk yield - BTA23
Maturity rate	5	17	17	2770	6399	6.39916e-07	2.50349e-05	Production	Maturity rate - BTA5
Longissimus muscle area	14	23	23	9011	16728	6.53031e-07	2.52673e-05	Meat and Carcass	Longissimus muscle area - BTA14
Foot-and-mouth disease susceptibility	22	7	7	157	1137	8.51338e-07	3.25822e-05	Health	Foot-and-mouth disease susceptibility - BTA22
Conception rate	5	52	73	2770	6399	1.11548e-06	4.22324e-05	Reproduction	Conception rate - BTA5
Body depth	5	31	38	2770	6399	1.41959e-06	5.26144e-05	Production	Body depth - BTA5
Metabolic body weight	5	19	20	2770	6399	1.40568e-06	5.26144e-05	Production	Metabolic body weight - BTA5
Fecal larva count	15	14	14	565	1462	1.49975e-06	5.50064e-05	Health	Fecal larva count - BTA15
Adrenocorticotropic hormone level	3	15	15	1270	3092	1.52122e-06	5.52186e-05	Health	Adrenocorticotropic hormone level - BTA3
Milk selenium content	8	11	11	464	1533	1.79672e-06	6.45534e-05	Milk	Milk selenium content - BTA8
Residual feed intake	3	19	21	1270	3092	3.31807e-06	0.000118009	Production	Residual feed intake - BTA3
Fat thickness at the 12th rib	6	25	25	12374	20470	3.39342e-06	0.000119482	Meat and Carcass	Fat thickness at the 12th rib - BTA6
Digital cushion thickness	14	20	20	9011	16728	4.19131e-06	0.000146115	Exterior	Digital cushion thickness - BTA14
PTA type	5	34	44	2770	6399	4.36977e-06	0.000150843	Production	PTA type - BTA5
Milking speed	11	30	44	1251	3636	4.48206e-06	0.000153217	Milk	Milking speed - BTA11
Milk medium-chain fatty acid content	13	22	22	1693	2946	4.80795e-06	0.000162777	Milk	Milk medium-chain fatty acid content - BTA13
Rear leg placement - rear view	5	29	36	2770	6399	5.1244e-06	0.000171838	Exterior	Rear leg placement - rear view - BTA5
Udder depth	5	32	41	2770	6399	5.77247e-06	0.000191744	Exterior	Udder depth - BTA5
Milk C14 index	26	2685	4208	7987	13073	6.14698e-06	0.000202276	Milk	Milk C14 index - BTA26
Stillbirth (maternal)	20	9	25	270	4445	8.50661e-06	0.000277331	Reproduction	Stillbirth (maternal) - BTA20
Immunoglobulin G level	21	11	18	484	3215	9.41825e-06	0.000304235	Health	Immunoglobulin G level - BTA21
Daughter pregnancy rate	5	45	64	2770	6399	1.03264e-05	0.00033054	Reproduction	Daughter pregnancy rate - BTA5
Milk riboflavin content	2	16	17	1306	3073	1.10069e-05	0.000349147	Milk	Milk riboflavin content - BTA2
Inseminations per conception	3	34	47	1270	3092	1.21954e-05	0.000383393	Reproduction	Inseminations per conception - BTA3
Bone weight	6	27	28	12374	20470	1.44754e-05	0.000451043	Meat and Carcass	Bone weight - BTA6
Lactation persistency	13	20	20	1693	2946	1.47105e-05	0.000454349	Milk	Lactation persistency - BTA13
Milk pentadecylic acid content	20	5	7	270	4445	1.51425e-05	0.000463625	Milk	Milk pentadecylic acid content - BTA20
Milk myristic acid content	13	57	70	1693	2946	1.586e-05	0.000481404	Milk	Milk myristic acid content - BTA13
Length of productive life	18	340	654	958	2120	1.66791e-05	0.00050194	Production	Length of productive life - BTA18
Rear leg placement - side view	20	6	11	270	4445	1.69578e-05	0.000506004	Exterior	Rear leg placement - side view - BTA20
Conception rate	3	43	64	1270	3092	1.82235e-05	0.000539201	Reproduction	Conception rate - BTA3
Net merit	5	41	58	2770	6399	2.0826e-05	0.00061107	Production	Net merit - BTA5
Milk kappa-casein percentage	21	18	44	484	3215	2.62528e-05	0.000763935	Milk	Milk kappa-casein percentage - BTA21
Clinical mastitis	15	11	11	565	1462	2.70364e-05	0.000780287	Health	Clinical mastitis - BTA15
Inseminations per conception	2	27	35	1306	3073	2.96678e-05	0.000849271	Reproduction	Inseminations per conception - BTA2
Udder attachment	5	32	43	2770	6399	3.2492e-05	0.000922617	Exterior	Udder attachment - BTA5
Foot angle	5	29	38	2770	6399	3.44148e-05	0.000969397	Exterior	Foot angle - BTA5
Stillbirth (maternal)	23	21	24	585	1247	3.6864e-05	0.00103014	Reproduction	Stillbirth (maternal) - BTA23
Body weight (weaning)	7	19	21	1390	2938	4.03169e-05	0.00111776	Production	Body weight (weaning) - BTA7
Milk kappa-casein percentage	3	48	75	1270	3092	4.24112e-05	0.00116664	Milk	Milk kappa-casein percentage - BTA3
Milk beta-lactoglobulin percentage	22	5	5	157	1137	4.74887e-05	0.00129618	Milk	Milk beta-lactoglobulin percentage - BTA22
Somatic cell score	16	32	56	507	1603	5.23424e-05	0.00141767	Health	Somatic cell score - BTA16
Bovine tuberculosis susceptibility	5	31	42	2770	6399	5.66654e-05	0.00151922	Health	Bovine tuberculosis susceptibility - BTA5
Stature	14	28	32	9011	16728	5.69544e-05	0.00151922	Exterior	Stature - BTA14
Spleen weight	6	19	19	12374	20470	6.98357e-05	0.00184881	Meat and Carcass	Spleen weight - BTA6
Pregnancy rate	5	14	15	2770	6399	7.13188e-05	0.00187398	Reproduction	Pregnancy rate - BTA5
Ketosis	3	13	14	1270	3092	7.93783e-05	0.00206422	Health	Ketosis - BTA3
Digital dermatitis	2	11	11	1306	3073	7.97315e-05	0.00206422	Exterior	Digital dermatitis - BTA2
Milk potassium content	5	23	29	2770	6399	8.09582e-05	0.00208068	Milk	Milk potassium content - BTA5
Milk riboflavin content	24	25	26	499	790	8.6021e-05	0.00219478	Milk	Milk riboflavin content - BTA24
Average daily gain	8	22	36	464	1533	0.000103432	0.00260432	Production	Average daily gain - BTA8
Net merit	20	9	33	270	4445	0.000104291	0.00260432	Production	Net merit - BTA20
Teat placement - front	5	21	26	2770	6399	0.000103823	0.00260432	Exterior	Teat placement - front - BTA5
Milk caprylic acid content	19	94	107	2178	2993	0.00010576	0.00262241	Milk	Milk caprylic acid content - BTA19
Gestation length	3	10	10	1270	3092	0.000133827	0.00329513	Reproduction	Gestation length - BTA3
Body weight gain	21	10	19	484	3215	0.000139932	0.00342153	Production	Body weight gain - BTA21
Milk linoleic acid content	24	19	19	499	790	0.000142247	0.00345415	Milk	Milk linoleic acid content - BTA24
Somatic cell score	5	42	63	2770	6399	0.000144213	0.00347791	Health	Somatic cell score - BTA5
Milk tridecylic acid content	21	8	13	484	3215	0.000159695	0.00382508	Milk	Milk tridecylic acid content - BTA21
Adrenocorticotropic hormone level	29	9	9	556	1450	0.000172147	0.00406799	Health	Adrenocorticotropic hormone level - BTA29
Milk unglycosylated kappa-casein percentage	22	7	11	157	1137	0.000171629	0.00406799	Milk	Milk unglycosylated kappa-casein percentage - BTA22
Milk kappa-casein percentage	2	127	236	1306	3073	0.000178776	0.00418697	Milk	Milk kappa-casein percentage - BTA2
Somatic cell score	15	28	42	565	1462	0.000179561	0.00418697	Health	Somatic cell score - BTA15
Milk C16 index	2	10	10	1306	3073	0.000188439	0.0043651	Milk	Milk C16 index - BTA2
Bovine respiratory disease susceptibility	5	20	25	2770	6399	0.000196117	0.00451326	Health	Bovine respiratory disease susceptibility - BTA5
Milk C14 index	1	8	8	953	2733	0.00021443	0.00490266	Milk	Milk C14 index - BTA1
Body weight (yearling)	14	32	39	9011	16728	0.000222885	0.0050631	Production	Body weight (yearling) - BTA14
Subcutaneous rump fat thickness	14	20	22	9011	16728	0.000230662	0.0051427	Meat and Carcass	Subcutaneous rump fat thickness - BTA14
Milk linoleic acid content	5	10	10	2770	6399	0.000228912	0.0051427	Milk	Milk linoleic acid content - BTA5
Oleic acid content	19	69	77	2178	2993	0.000230771	0.0051427	Meat and Carcass	Oleic acid content - BTA19
Hip height	14	17	18	9011	16728	0.000237975	0.00526988	Production	Hip height - BTA14
Average daily gain	21	6	8	484	3215	0.000241653	0.00531788	Production	Average daily gain - BTA21
Saturated fatty acid content	19	26	26	2178	2993	0.000247152	0.0054051	Meat and Carcass	Saturated fatty acid content - BTA19
Milking speed	2	22	29	1306	3073	0.000259421	0.00563841	Milk	Milking speed - BTA2
Milk stearic acid content	15	14	17	565	1462	0.000274311	0.00592546	Milk	Milk stearic acid content - BTA15
Marbling score	14	13	13	9011	16728	0.000320288	0.00687643	Meat and Carcass	Marbling score - BTA14
Fat thickness at the 12th rib	14	31	38	9011	16728	0.000342985	0.0073191	Meat and Carcass	Fat thickness at the 12th rib - BTA14
Body weight (weaning)	14	19	21	9011	16728	0.000391751	0.00825962	Production	Body weight (weaning) - BTA14
Milk riboflavin content	13	18	19	1693	2946	0.000391304	0.00825962	Milk	Milk riboflavin content - BTA13
Body weight (yearling)	5	31	45	2770	6399	0.000446865	0.00931426	Production	Body weight (yearling) - BTA5
Residual feed intake	17	10	15	1176	5017	0.000447063	0.00931426	Production	Residual feed intake - BTA17
Udder height	5	23	31	2770	6399	0.000468846	0.00971062	Exterior	Udder height - BTA5
Milk unglycosylated kappa-casein percentage	2	75	132	1306	3073	0.000500557	0.0103068	Milk	Milk unglycosylated kappa-casein percentage - BTA2
Scrotal circumference	9	10	11	597	1545	0.000508275	0.0104049	Reproduction	Scrotal circumference - BTA9
Milk linoleic acid content	18	12	13	958	2120	0.000531519	0.0108178	Milk	Milk linoleic acid content - BTA18
Milk unglycosylated kappa-casein percentage	10	19	44	484	2336	0.000561049	0.0113532	Milk	Milk unglycosylated kappa-casein percentage - BTA10
Udder cleft	5	24	33	2770	6399	0.000576921	0.0116077	Exterior	Udder cleft - BTA5
Clinical mastitis	17	9	13	1176	5017	0.000584332	0.01169	Health	Clinical mastitis - BTA17
Milk fat percentage	3	27	40	1270	3092	0.000615138	0.0122367	Milk	Milk fat percentage - BTA3
Inseminations per conception	5	29	42	2770	6399	0.000642751	0.0127142	Reproduction	Inseminations per conception - BTA5
Monounsaturated fatty acid content	19	23	23	2178	2993	0.000647228	0.0127312	Meat and Carcass	Monounsaturated fatty acid content - BTA19
Rump width	4	12	14	570	1400	0.000697934	0.0136524	Production	Rump width - BTA4
Clinical mastitis	13	13	13	1693	2946	0.000731091	0.0142219	Health	Clinical mastitis - BTA13
Body weight (weaning)	3	8	8	1270	3092	0.000799569	0.0153041	Production	Body weight (weaning) - BTA3
Subcutaneous rump fat thickness	1	10	12	953	2733	0.000799762	0.0153041	Meat and Carcass	Subcutaneous rump fat thickness - BTA1
Fertility index	3	8	8	1270	3092	0.000799569	0.0153041	Reproduction	Fertility index - BTA3
Milk kappa-casein percentage	16	23	41	507	1603	0.000885477	0.0168528	Milk	Milk kappa-casein percentage - BTA16
Tenderness score	29	15	20	556	1450	0.000894944	0.0169414	Meat and Carcass	Tenderness score - BTA29
Interval to first estrus after calving	24	15	15	499	790	0.000939503	0.0176898	Reproduction	Interval to first estrus after calving - BTA24
Calving to conception interval	16	6	6	507	1603	0.000980888	0.0183708	Reproduction	Calving to conception interval - BTA16
Milk iron content	10	7	10	484	2336	0.00105284	0.0196139	Milk	Milk iron content - BTA10
Foot angle	14	11	11	9011	16728	0.00110508	0.020395	Exterior	Foot angle - BTA14
Milk kappa-casein percentage	13	68	93	1693	2946	0.00110635	0.020395	Milk	Milk kappa-casein percentage - BTA13
Body weight gain	14	28	35	9011	16728	0.00121004	0.0221903	Production	Body weight gain - BTA14
Myristic acid content	19	89	104	2178	2993	0.00122338	0.0223188	Meat and Carcass	Myristic acid content - BTA19
Milk myristic acid content	19	332	421	2178	2993	0.00123486	0.0224121	Milk	Milk myristic acid content - BTA19
Body weight gain	5	30	45	2770	6399	0.00127887	0.0230887	Production	Body weight gain - BTA5
Milk riboflavin content	9	12	15	597	1545	0.00128526	0.0230887	Milk	Milk riboflavin content - BTA9
Milk glycosylated kappa-casein percentage	28	12	14	300	692	0.00131249	0.0234582	Milk	Milk glycosylated kappa-casein percentage - BTA28
Marbling score	5	12	14	2770	6399	0.00140928	0.025061	Meat and Carcass	Marbling score - BTA5
Milk C14 index	6	13	13	12374	20470	0.00143554	0.0253997	Milk	Milk C14 index - BTA6
Bovine tuberculosis susceptibility	15	21	32	565	1462	0.00163653	0.0287306	Health	Bovine tuberculosis susceptibility - BTA15
Milk myristoleic acid content	8	8	10	464	1533	0.00164012	0.0287306	Milk	Milk myristoleic acid content - BTA8
Foot angle	20	7	30	270	4445	0.00171291	0.0298571	Exterior	Foot angle - BTA20
Length of productive life	7	83	139	1390	2938	0.00178121	0.0308948	Production	Length of productive life - BTA7
Maturity rate	22	5	8	157	1137	0.00186485	0.032187	Production	Maturity rate - BTA22
Milk lactose content	3	7	7	1270	3092	0.00195302	0.0335444	Milk	Milk lactose content - BTA3
Average daily gain	10	10	19	484	2336	0.00200501	0.0342701	Production	Average daily gain - BTA10
Bovine tuberculosis susceptibility	13	23	27	1693	2946	0.00204949	0.0348611	Health	Bovine tuberculosis susceptibility - BTA13
305-day milk yield	11	10	13	1251	3636	0.00213271	0.0361023	Milk	305-day milk yield - BTA11
Body depth	4	12	15	570	1400	0.00220246	0.0371046	Production	Body depth - BTA4
Milk fat yield	20	13	88	270	4445	0.0022497	0.037392	Milk	Milk fat yield - BTA20
Rump angle	18	10	11	958	2120	0.00225138	0.037392	Exterior	Rump angle - BTA18
Stillbirth (maternal)	17	11	20	1176	5017	0.00223517	0.037392	Reproduction	Stillbirth (maternal) - BTA17
Maturity rate	10	7	11	484	2336	0.00238147	0.0393669	Production	Maturity rate - BTA10
Calving to conception interval	2	7	7	1306	3073	0.00248107	0.0408217	Reproduction	Calving to conception interval - BTA2
Strength	20	7	32	270	4445	0.00255102	0.0417773	Exterior	Strength - BTA20
Milk fat percentage	1	17	27	953	2733	0.00256995	0.0418926	Milk	Milk fat percentage - BTA1
Stature	9	17	25	597	1545	0.00262435	0.0425822	Exterior	Stature - BTA9
Milk zinc content	28	7	7	300	692	0.00276506	0.0446595	Milk	Milk zinc content - BTA28
Udder cleft	1	15	23	953	2733	0.00280519	0.0451007	Exterior	Udder cleft - BTA1
Sperm motility	5	7	7	2770	6399	0.00283599	0.0451833	Reproduction	Sperm motility - BTA5
Cooking loss	5	7	7	2770	6399	0.00283599	0.0451833	Meat and Carcass	Cooking loss - BTA5
Longissimus muscle area	5	17	23	2770	6399	0.00286075	0.0453726	Meat and Carcass	Longissimus muscle area - BTA5
Dairy form	13	14	15	1693	2946	0.0029242	0.0461709	Exterior	Dairy form - BTA13
Milk caproic acid content	26	19	21	7987	13073	0.00317363	0.0498855	Milk	Milk caproic acid content - BTA26

## Sheet: IGF1c vs IGF1b_TC- Driver
Table S26. The enriched QTLs of the driver regions for IGF1c vs IGF1b in Tropical Composite cattle. The enriched QTLs are rank based on the adj.pval
IGF1, serum levels of insulin growth hormone (measured in bulls, IGF1b, or cows, IGF1c); TC, Tropical Composite
QTL	CHR	N_QTLs	N_QTLs_db	Total_annotated_QTLs	Total_QTLs_db	pvalue	adj.pval	QTL_type	ID
Carcass weight	14	347	357	2917	16728	1.68159e-253	5.23434e-251	Meat and Carcass	Carcass weight - BTA14
Metabolic body weight	14	372	403	2917	16728	9.17503e-248	2.61794e-245	Production	Metabolic body weight - BTA14
Dry matter intake	6	1544	1642	12693	20470	6.83077e-216	1.79912e-213	Production	Dry matter intake - BTA6
Longissimus muscle area	6	924	933	12693	20470	1.01069e-180	2.47185e-178	Meat and Carcass	Longissimus muscle area - BTA6
Calving ease	21	1515	1587	2401	3215	2.23262e-177	5.09634e-175	Reproduction	Calving ease - BTA21
Milk fat yield	26	611	799	3981	13073	1.76925e-169	3.78619e-167	Milk	Milk fat yield - BTA26
Carcass weight	6	947	978	12693	20470	3.71225e-157	7.4769e-155	Meat and Carcass	Carcass weight - BTA6
Average daily gain	14	222	237	2917	16728	4.51693e-150	8.59221e-148	Production	Average daily gain - BTA14
Metabolic body weight	20	300	306	1489	4445	1.22851e-141	2.21391e-139	Production	Metabolic body weight - BTA20
Non-return rate	17	1858	2137	3493	5017	5.89004e-125	1.00838e-122	Reproduction	Non-return rate - BTA17
Inhibin level	5	268	271	2898	6399	3.3249e-90	5.42117e-88	Reproduction	Inhibin level - BTA5
Insulin-like growth factor 1 level	14	102	108	2917	16728	6.22067e-70	9.68162e-68	Health	Insulin-like growth factor 1 level - BTA14
Age at puberty	14	93	95	2917	16728	2.60861e-68	3.88342e-66	Reproduction	Age at puberty - BTA14
Milk fat yield	25	1147	1164	2513	2830	4.90801e-53	7.00209e-51	Milk	Milk fat yield - BTA25
Luteal activity	2	304	316	1922	3073	2.71241e-50	3.71492e-48	Reproduction	Luteal activity - BTA2
Sexual precocity	14	61	61	2917	16728	3.19333e-47	4.20537e-45	Reproduction	Sexual precocity - BTA14
Length of productive life	14	85	113	2917	16728	1.80852e-41	2.29347e-39	Production	Length of productive life - BTA14
Scrotal circumference	5	122	126	2898	6399	2.56842e-37	3.14081e-35	Reproduction	Scrotal circumference - BTA5
Body weight (birth)	14	67	92	2917	16728	1.7522e-31	2.0688e-29	Production	Body weight (birth) - BTA14
Scrotal circumference	14	130	286	2917	16728	1.59663e-28	1.82229e-26	Reproduction	Scrotal circumference - BTA14
Milk butyric acid content	17	553	635	3493	5017	5.28289e-28	5.83504e-26	Milk	Milk butyric acid content - BTA17
Dry matter intake	20	61	63	1489	4445	4.16843e-27	4.46022e-25	Production	Dry matter intake - BTA20
Average daily gain	20	88	105	1489	4445	6.67675e-27	6.92764e-25	Production	Average daily gain - BTA20
Subcutaneous fat	6	143	146	12693	20470	4.5267e-26	4.55865e-24	Meat and Carcass	Subcutaneous fat - BTA6
Milk caproic acid content	17	221	234	3493	5017	5.30666e-22	5.19143e-20	Milk	Milk caproic acid content - BTA17
Carcass weight	20	70	85	1489	4445	1.03564e-20	9.85011e-19	Meat and Carcass	Carcass weight - BTA20
Fat thickness at the 12th rib	14	32	38	2917	16728	4.26417e-19	3.94608e-17	Meat and Carcass	Fat thickness at the 12th rib - BTA14
Marbling score	1	45	49	859	2733	5.56267e-19	5.01226e-17	Meat and Carcass	Marbling score - BTA1
Milk kappa-casein percentage	3	63	75	1077	3092	8.87676e-19	7.79334e-17	Milk	Milk kappa-casein percentage - BTA3
Interval to first estrus after calving	14	33	41	2917	16728	1.76589e-18	1.5116e-16	Reproduction	Interval to first estrus after calving - BTA14
Average daily gain	7	109	124	1520	2938	2.57394e-18	2.14955e-16	Production	Average daily gain - BTA7
Gestation length	21	238	254	2401	3215	2.68135e-16	2.18594e-14	Reproduction	Gestation length - BTA21
Calving ease	25	372	376	2513	2830	5.16291e-16	4.11111e-14	Reproduction	Calving ease - BTA25
Digital cushion thickness	14	20	20	2917	16728	6.40371e-16	4.98325e-14	Exterior	Digital cushion thickness - BTA14
Milk fat percentage	6	231	277	12693	20470	4.18783e-15	3.18647e-13	Milk	Milk fat percentage - BTA6
Milk protein percentage	14	277	1040	2917	16728	1.27775e-14	9.51093e-13	Milk	Milk protein percentage - BTA14
Longissimus muscle area	14	21	23	2917	16728	1.95659e-14	1.4254e-12	Meat and Carcass	Longissimus muscle area - BTA14
Body weight (yearling)	14	28	39	2917	16728	1.16757e-13	8.32866e-12	Production	Body weight (yearling) - BTA14
Body weight (birth)	6	359	463	12693	20470	3.72239e-13	2.60111e-11	Production	Body weight (birth) - BTA6
Lean meat yield	6	113	125	12693	20470	5.91815e-13	4.05275e-11	Meat and Carcass	Lean meat yield - BTA6
Milk zinc content	2	222	272	1922	3073	7.96438e-13	5.34707e-11	Milk	Milk zinc content - BTA2
Interval to first estrus after calving	5	59	68	2898	6399	9.69531e-13	6.38399e-11	Reproduction	Interval to first estrus after calving - BTA5
Milking speed	10	101	176	759	2336	1.31588e-12	8.50111e-11	Milk	Milking speed - BTA10
Milk caproic acid content	10	34	39	759	2336	1.40033e-12	8.87913e-11	Milk	Milk caproic acid content - BTA10
Hip height	14	17	18	2917	16728	1.84565e-12	1.12848e-10	Production	Hip height - BTA14
Metabolic body weight	22	19	23	183	1137	1.81496e-12	1.12848e-10	Production	Metabolic body weight - BTA22
Milk kappa-casein percentage	8	62	81	604	1533	3.14743e-12	1.89066e-10	Milk	Milk kappa-casein percentage - BTA8
Carcass weight	7	58	63	1520	2938	3.26036e-12	1.92319e-10	Meat and Carcass	Carcass weight - BTA7
Subcutaneous rump fat thickness	14	19	22	2917	16728	3.3139e-12	1.92319e-10	Meat and Carcass	Subcutaneous rump fat thickness - BTA14
Milk unglycosylated kappa-casein percentage	3	45	57	1077	3092	7.49944e-12	4.24452e-10	Milk	Milk unglycosylated kappa-casein percentage - BTA3
Milk potassium content	6	332	430	12693	20470	7.56178e-12	4.24452e-10	Milk	Milk potassium content - BTA6
Interval from first to last insemination	25	194	194	2513	2830	4.07184e-11	2.2487e-09	Reproduction	Interval from first to last insemination - BTA25
Bovine tuberculosis susceptibility	10	46	64	759	2336	6.91827e-11	3.76002e-09	Health	Bovine tuberculosis susceptibility - BTA10
Interval to first estrus after calving	25	206	207	2513	2830	2.25754e-10	1.20778e-08	Reproduction	Interval to first estrus after calving - BTA25
Gestation length	5	34	36	2898	6399	3.61107e-10	1.9022e-08	Reproduction	Gestation length - BTA5
Lean meat yield	22	18	26	183	1137	1.18621e-09	6.1539e-08	Meat and Carcass	Lean meat yield - BTA22
Body weight (weaning)	6	100	115	12693	20470	2.51161e-09	1.28355e-07	Production	Body weight (weaning) - BTA6
Lactation persistency	13	19	20	924	2946	3.36273e-09	1.69324e-07	Milk	Lactation persistency - BTA13
Average daily gain	4	54	67	650	1400	4.4136e-09	2.19017e-07	Production	Average daily gain - BTA4
Coat color	5	30	32	2898	6399	6.95575e-09	3.40235e-07	Exterior	Coat color - BTA5
Muscle anserine content	9	41	57	543	1545	9.01704e-09	4.3485e-07	Meat and Carcass	Muscle anserine content - BTA9
Milk riboflavin content	13	18	19	924	2946	1.03329e-08	4.91386e-07	Milk	Milk riboflavin content - BTA13
Stature	14	20	32	2917	16728	1.66695e-08	7.81867e-07	Exterior	Stature - BTA14
Longissimus muscle area	7	64	79	1520	2938	4.23987e-08	1.9618e-06	Meat and Carcass	Longissimus muscle area - BTA7
Gestation length	19	28	36	998	2993	4.97886e-08	2.27302e-06	Reproduction	Gestation length - BTA19
M. paratuberculosis susceptibility	22	9	9	183	1137	6.12649e-08	2.76014e-06	Health	M. paratuberculosis susceptibility - BTA22
Body weight (weaning)	14	15	21	2917	16728	7.61921e-08	3.38807e-06	Production	Body weight (weaning) - BTA14
Length of productive life	18	560	654	1670	2120	8.42369e-08	3.69778e-06	Production	Length of productive life - BTA18
Calf sucking reflex	14	9	9	2917	16728	1.47571e-07	6.31604e-06	Exterior	Calf sucking reflex - BTA14
Heifer pregnancy	14	9	9	2917	16728	1.47571e-07	6.31604e-06	Reproduction	Heifer pregnancy - BTA14
Bovine tuberculosis susceptibility	23	12	26	102	1247	1.75493e-07	7.41837e-06	Health	Bovine tuberculosis susceptibility - BTA23
Age at puberty	X	4920	9739	11772	24259	1.97381e-07	8.24187e-06	Reproduction	Age at puberty - BTAX
Milk alpha-S2-casein percentage	22	8	8	183	1137	3.95246e-07	1.63051e-05	Milk	Milk alpha-S2-casein percentage - BTA22
Body weight (yearling)	6	238	317	12693	20470	4.54738e-07	1.8536e-05	Production	Body weight (yearling) - BTA6
Milk stearic acid content	10	33	49	759	2336	4.65287e-07	1.87428e-05	Milk	Milk stearic acid content - BTA10
Net merit	5	45	58	2898	6399	4.76247e-07	1.88996e-05	Production	Net merit - BTA5
Residual feed intake	14	13	18	2917	16728	4.80217e-07	1.88996e-05	Production	Residual feed intake - BTA14
Milk casein percentage	8	18	19	604	1533	5.39346e-07	2.09855e-05	Milk	Milk casein percentage - BTA8
Body weight gain	14	19	35	2917	16728	8.50471e-07	3.23557e-05	Production	Body weight gain - BTA14
Withers height	14	8	8	2917	16728	8.48192e-07	3.23557e-05	Production	Withers height - BTA14
Milk protein percentage	10	34	52	759	2336	9.00108e-07	3.38678e-05	Milk	Milk protein percentage - BTA10
Milk pentadecylic acid content	28	12	13	186	692	1.08162e-06	4.02552e-05	Milk	Milk pentadecylic acid content - BTA28
Muscle anserine content	8	21	24	604	1533	1.32168e-06	4.86605e-05	Meat and Carcass	Muscle anserine content - BTA8
Bone weight	6	28	28	12693	20470	1.52609e-06	5.55887e-05	Meat and Carcass	Bone weight - BTA6
Milk protein yield	29	13	33	130	1450	1.62807e-06	5.86792e-05	Milk	Milk protein yield - BTA29
Interval to first estrus after calving	16	28	55	358	1603	2.11449e-06	7.54169e-05	Reproduction	Interval to first estrus after calving - BTA16
Body weight (birth)	20	30	44	1489	4445	2.45025e-06	8.64911e-05	Production	Body weight (birth) - BTA20
Length of productive life	5	75	112	2898	6399	2.53858e-06	8.8695e-05	Production	Length of productive life - BTA5
Metabolic body weight	7	69	92	1520	2938	2.92454e-06	0.000101148	Production	Metabolic body weight - BTA7
Milk zinc content	3	12	12	1077	3092	3.06399e-06	0.000103872	Milk	Milk zinc content - BTA3
Hip width	3	12	12	1077	3092	3.06399e-06	0.000103872	Production	Hip width - BTA3
Milk unglycosylated kappa-casein percentage	8	16	17	604	1533	3.22367e-06	0.000108214	Milk	Milk unglycosylated kappa-casein percentage - BTA8
305-day milk yield	17	34	34	3493	5017	4.28893e-06	0.000142576	Milk	305-day milk yield - BTA17
Milk C18 index	11	14	15	1291	3636	4.86597e-06	0.000160203	Milk	Milk C18 index - BTA11
Milk protein percentage	13	48	89	924	2946	6.13278e-06	0.000199987	Milk	Milk protein percentage - BTA13
Conception rate	14	15	27	2917	16728	8.47004e-06	0.000273598	Reproduction	Conception rate - BTA14
Milk conjugated linoleic acid content	19	17	21	998	2993	9.59664e-06	0.000307093	Milk	Milk conjugated linoleic acid content - BTA19
Calving ease	14	18	37	2917	16728	1.26398e-05	0.000400728	Reproduction	Calving ease - BTA14
Milk protein yield	25	93	93	2513	2830	1.30912e-05	0.000407493	Milk	Milk protein yield - BTA25
Foreshank weight	8	12	12	604	1533	1.30895e-05	0.000407493	Meat and Carcass	Foreshank weight - BTA8
Rear leg placement - rear view	5	29	36	2898	6399	1.51182e-05	0.000466347	Exterior	Rear leg placement - rear view - BTA5
Milk caproic acid content	11	16	19	1291	3636	1.7429e-05	0.000532828	Milk	Milk caproic acid content - BTA11
Clinical mastitis	15	11	11	545	1462	1.8122e-05	0.000549112	Health	Clinical mastitis - BTA15
Milk riboflavin content	3	17	21	1077	3092	1.87066e-05	0.000561854	Milk	Milk riboflavin content - BTA3
Inseminations per conception	14	15	29	2917	16728	2.65913e-05	0.000791728	Reproduction	Inseminations per conception - BTA14
Bone weight	14	6	6	2917	16728	2.79969e-05	0.00082639	Meat and Carcass	Bone weight - BTA14
Body weight (yearling)	5	34	45	2898	6399	3.38125e-05	0.000972891	Production	Body weight (yearling) - BTA5
Body weight gain	5	34	45	2898	6399	3.38125e-05	0.000972891	Production	Body weight gain - BTA5
Milk selenium content	8	11	11	604	1533	3.35956e-05	0.000972891	Milk	Milk selenium content - BTA8
Milk fat percentage	20	209	503	1489	4445	3.76693e-05	0.00107483	Milk	Milk fat percentage - BTA20
Body weight (mature)	4	13	13	650	1400	4.36541e-05	0.0012353	Production	Body weight (mature) - BTA4
Marbling score	14	9	13	2917	16728	5.35133e-05	0.00150188	Meat and Carcass	Marbling score - BTA14
Milk riboflavin content	9	13	15	543	1545	5.50098e-05	0.00153133	Milk	Milk riboflavin content - BTA9
Milking speed	14	62	221	2917	16728	5.56778e-05	0.00153742	Milk	Milking speed - BTA14
Milk yield	5	101	168	2898	6399	6.46769e-05	0.0017659	Milk	Milk yield - BTA5
Milking speed	19	27	43	998	2993	6.53266e-05	0.0017659	Milk	Milking speed - BTA19
Serotonin level	15	18	23	545	1462	6.54991e-05	0.0017659	Health	Serotonin level - BTA15
Milk iron content	5	23	28	2898	6399	6.83502e-05	0.00182837	Milk	Milk iron content - BTA5
Longissimus muscle area	9	11	12	543	1545	7.7416e-05	0.00205482	Meat and Carcass	Longissimus muscle area - BTA9
Dry matter intake	14	19	45	2917	16728	8.62422e-05	0.00227149	Production	Dry matter intake - BTA14
Milk C14 index	1	8	8	859	2733	9.31288e-05	0.00243415	Milk	Milk C14 index - BTA1
Milk beta-lactoglobulin percentage	22	5	5	183	1137	0.000103121	0.00267491	Milk	Milk beta-lactoglobulin percentage - BTA22
Milk pentadecylic acid content	5	36	50	2898	6399	0.000112727	0.00289525	Milk	Milk pentadecylic acid content - BTA5
Spleen weight	6	19	19	12693	20470	0.000113307	0.00289525	Meat and Carcass	Spleen weight - BTA6
Milk zinc content	10	8	8	759	2336	0.00012114	0.00307247	Milk	Milk zinc content - BTA10
Milk caproic acid content	14	9	14	2917	16728	0.00012656	0.00318633	Milk	Milk caproic acid content - BTA14
Body weight gain	6	257	361	12693	20470	0.000139199	0.00347895	Production	Body weight gain - BTA6
Feet and leg conformation	5	31	42	2898	6399	0.000160265	0.00387684	Exterior	Feet and leg conformation - BTA5
Inseminations per conception	5	31	42	2898	6399	0.000160265	0.00387684	Reproduction	Inseminations per conception - BTA5
Intramuscular fat	14	5	5	2917	16728	0.00016078	0.00387684	Meat and Carcass	Intramuscular fat - BTA14
Body length	14	5	5	2917	16728	0.00016078	0.00387684	Production	Body length - BTA14
Meat color score	14	5	5	2917	16728	0.00016078	0.00387684	Meat and Carcass	Meat color score - BTA14
Milk C14 index	12	10	10	508	1191	0.000189347	0.00450226	Milk	Milk C14 index - BTA12
Milk potassium content	5	23	29	2898	6399	0.000188556	0.00450226	Milk	Milk potassium content - BTA5
Age at first calving	2	18	18	1922	3073	0.000208172	0.00491572	Reproduction	Age at first calving - BTA2
Clinical mastitis	3	8	8	1077	3092	0.000213024	0.00499585	Health	Clinical mastitis - BTA3
Bovine tuberculosis susceptibility	14	16	37	2917	16728	0.000221172	0.00515165	Health	Bovine tuberculosis susceptibility - BTA14
Milk tridecylic acid content	11	10	11	1291	3636	0.000232479	0.00537844	Milk	Milk tridecylic acid content - BTA11
Abomasum displacement	24	9	9	318	790	0.000259091	0.00595388	Health	Abomasum displacement - BTA24
First service conception	14	10	18	2917	16728	0.000285931	0.00652684	Reproduction	First service conception - BTA14
Strength	5	38	55	2898	6399	0.000295101	0.00669157	Exterior	Strength - BTA5
Milk tridecylic acid content	5	15	17	2898	6399	0.000307161	0.0069192	Milk	Milk tridecylic acid content - BTA5
Milk protein yield	22	11	23	183	1137	0.00032242	0.00721546	Milk	Milk protein yield - BTA22
Milk tridecylic acid content	22	6	8	183	1137	0.000340518	0.00757101	Milk	Milk tridecylic acid content - BTA22
Foot angle	5	28	38	2898	6399	0.000351159	0.00775721	Exterior	Foot angle - BTA5
Milk unglycosylated kappa-casein percentage	16	9	13	358	1603	0.000380734	0.00835663	Milk	Milk unglycosylated kappa-casein percentage - BTA16
Bovine tuberculosis susceptibility	27	9	10	462	1354	0.000414846	0.00904734	Health	Bovine tuberculosis susceptibility - BTA27
Calving ease (maternal)	5	33	47	2898	6399	0.000464301	0.0100618	Reproduction	Calving ease (maternal) - BTA5
Somatic cell score	5	42	63	2898	6399	0.000479047	0.0103161	Health	Somatic cell score - BTA5
Daughter pregnancy rate	14	9	16	2917	16728	0.000516542	0.011054	Reproduction	Daughter pregnancy rate - BTA14
Milk yield	29	8	23	130	1450	0.000520617	0.011072	Milk	Milk yield - BTA29
Milk alpha-lactalbumin percentage	23	3	3	102	1247	0.000532559	0.0112561	Milk	Milk alpha-lactalbumin percentage - BTA23
Twinning	14	6	8	2917	16728	0.000567784	0.0118542	Reproduction	Twinning - BTA14
Scrotal circumference	X	4682	9393	11772	24259	0.000567259	0.0118542	Reproduction	Scrotal circumference - BTAX
Milk kappa-casein percentage	19	11	14	998	2993	0.000674324	0.0139932	Milk	Milk kappa-casein percentage - BTA19
Lean meat yield	14	11	23	2917	16728	0.000764829	0.0157758	Meat and Carcass	Lean meat yield - BTA14
Body depth	13	20	34	924	2946	0.000802798	0.016265	Production	Body depth - BTA13
Insulin-like growth factor 1 level	5	9	9	2898	6399	0.000796014	0.016265	Health	Insulin-like growth factor 1 level - BTA5
Strength	13	20	34	924	2946	0.000802798	0.016265	Exterior	Strength - BTA13
Dry matter intake	19	13	18	998	2993	0.00082669	0.0164897	Production	Dry matter intake - BTA19
Fat thickness at the 12th rib	6	23	25	12693	20470	0.000830027	0.0164897	Meat and Carcass	Fat thickness at the 12th rib - BTA6
Milk mid-infrared spectra	14	5	6	2917	16728	0.000824696	0.0164897	Milk	Milk mid-infrared spectra - BTA14
Tick resistance	14	7	11	2917	16728	0.000833156	0.0164897	Health	Tick resistance - BTA14
Lean meat yield	19	15	22	998	2993	0.000846038	0.0166485	Meat and Carcass	Lean meat yield - BTA19
Udder height	14	4	4	2917	16728	0.000923064	0.0179578	Exterior	Udder height - BTA14
Hoof and leg disorders	14	4	4	2917	16728	0.000923064	0.0179578	Exterior	Hoof and leg disorders - BTA14
Bovine tuberculosis susceptibility	15	21	32	545	1462	0.000945034	0.0182813	Health	Bovine tuberculosis susceptibility - BTA15
Stature	19	21	35	998	2993	0.00102857	0.0197855	Exterior	Stature - BTA19
Milk unglycosylated kappa-casein percentage	17	34	37	3493	5017	0.00116233	0.0222337	Milk	Milk unglycosylated kappa-casein percentage - BTA17
Milk beta-lactoglobulin protein content	11	80	171	1291	3636	0.0012303	0.0234031	Milk	Milk beta-lactoglobulin protein content - BTA11
Foot angle	13	23	42	924	2946	0.00130076	0.0243378	Exterior	Foot angle - BTA13
Maturity rate	24	11	13	318	790	0.00129022	0.0243378	Production	Maturity rate - BTA24
Milk capric acid content	15	14	19	545	1462	0.00130075	0.0243378	Milk	Milk capric acid content - BTA15
Milk unglycosylated kappa-casein percentage	19	18	29	998	2993	0.00136102	0.0253269	Milk	Milk unglycosylated kappa-casein percentage - BTA19
Lactation persistency	26	7	8	3981	13073	0.00142047	0.0261489	Milk	Lactation persistency - BTA26
Stature	13	25	47	924	2946	0.00141546	0.0261489	Exterior	Stature - BTA13
LDL cholesterol level	8	7	7	604	1533	0.001443	0.0264216	Health	LDL cholesterol level - BTA8
Rear leg placement - side view	14	6	9	2917	16728	0.00145105	0.0264276	Exterior	Rear leg placement - side view - BTA14
sperm counts	X	9	9	11772	24259	0.00148975	0.0269888	Reproduction	sperm counts - BTAX
Body weight (yearling)	9	25	43	543	1545	0.00150383	0.0271006	Production	Body weight (yearling) - BTA9
Daughter pregnancy rate	3	32	59	1077	3092	0.00158971	0.0283498	Reproduction	Daughter pregnancy rate - BTA3
Rear leg placement - rear view	11	32	58	1291	3636	0.00158869	0.0283498	Exterior	Rear leg placement - rear view - BTA11
Milk kappa-casein percentage	14	8	15	2917	16728	0.00169904	0.0301425	Milk	Milk kappa-casein percentage - BTA14
Teat placement - rear	19	11	15	998	2993	0.00176822	0.0310481	Exterior	Teat placement - rear - BTA19
Milk zinc content	26	8	10	3981	13073	0.00176619	0.0310481	Milk	Milk zinc content - BTA26
Stature	5	50	81	2898	6399	0.00201922	0.0352745	Exterior	Stature - BTA5
Milk riboflavin content	17	17	17	3493	5017	0.00209737	0.0364539	Milk	Milk riboflavin content - BTA17
Teat placement - rear	27	11	15	462	1354	0.0021272	0.0367855	Exterior	Teat placement - rear - BTA27
Fat thickness at the 12th rib	5	10	11	2898	6399	0.00233198	0.0401241	Meat and Carcass	Fat thickness at the 12th rib - BTA5
Udder depth	5	28	41	2898	6399	0.00242419	0.0415022	Exterior	Udder depth - BTA5
Body weight (yearling)	20	34	67	1489	4445	0.00245856	0.0418812	Production	Body weight (yearling) - BTA20
Non-return rate	12	7	7	508	1191	0.00250787	0.0423002	Reproduction	Non-return rate - BTA12
Milk phosphorylated alpha-S2-casein percentage	12	7	7	508	1191	0.00250787	0.0423002	Milk	Milk phosphorylated alpha-S2-casein percentage - BTA12
Dry matter intake	29	3	4	130	1450	0.00263649	0.0442517	Production	Dry matter intake - BTA29
Net merit	3	27	49	1077	3092	0.00268946	0.0449206	Production	Net merit - BTA3
Milk caproic acid content	26	13	21	3981	13073	0.00280679	0.0466526	Milk	Milk caproic acid content - BTA26
Milk protein percentage	26	23	45	3981	13073	0.00295639	0.0489018	Milk	Milk protein percentage - BTA26
Milk yield	22	9	21	183	1137	0.00302777	0.0498417	Milk	Milk yield - BTA22

## Sheet: IGF1c vs IGF1b_BB- Antagonizing
Table S27. The enriched QTLs of the antagonizer regions for IGF1c vs IGF1b in Brahman cattle. The enriched QTLs are rank based on the adj.pval
IGF1, serum levels of insulin growth hormone (measured in bulls, IGF1b, or cows, IGF1c); BB, Brahman
QTL	CHR	N_QTLs	N_QTLs_db	Total_annotated_QTLs	Total_QTLs_db	pvalue	adj.pval	QTL_type	ID
Non-return rate	17	1158	2137	1520	5017	1.30566e-225	6.03651e-223	Reproduction	Non-return rate - BTA17
Clinical mastitis	6	130	198	1642	20470	1.89797e-93	6.58121e-91	Health	Clinical mastitis - BTA6
Calving ease	25	354	376	1395	2830	1.07268e-90	2.9756e-88	Reproduction	Calving ease - BTA25
Luteal activity	2	216	316	612	3073	8.16729e-90	1.88801e-87	Reproduction	Luteal activity - BTA2
Gestation length	13	111	128	434	2946	6.07959e-79	1.20463e-76	Reproduction	Gestation length - BTA13
Percentage normal sperm	X	852	3341	3444	24259	7.20581e-79	1.24931e-76	Reproduction	Percentage normal sperm - BTAX
Interval from first to last insemination	25	194	194	1395	2830	1.67277e-63	2.55169e-61	Reproduction	Interval from first to last insemination - BTA25
Interval to first estrus after calving	25	205	207	1395	2830	1.83972e-63	2.55169e-61	Reproduction	Interval to first estrus after calving - BTA25
Ketosis	6	98	219	1642	20470	2.88742e-49	3.64078e-47	Health	Ketosis - BTA6
Length of productive life	6	79	170	1642	20470	2.1666e-41	2.50423e-39	Production	Length of productive life - BTA6
Milk glycosylated kappa-casein percentage	1	66	78	500	2733	2.70802e-38	2.88925e-36	Milk	Milk glycosylated kappa-casein percentage - BTA1
Milk pentadecylic acid content	5	35	50	277	6399	2.79151e-37	2.76559e-35	Milk	Milk pentadecylic acid content - BTA5
Milk protein yield	6	96	293	1642	20470	1.41041e-34	1.30416e-32	Milk	Milk protein yield - BTA6
Gestation length	21	238	254	2007	3215	3.50432e-33	3.03781e-31	Reproduction	Gestation length - BTA21
Milk yield	6	61	148	1642	20470	1.22439e-28	9.98962e-27	Milk	Milk yield - BTA6
Carcass weight	4	37	54	188	1400	1.32672e-21	1.02231e-19	Meat and Carcass	Carcass weight - BTA4
Bovine tuberculosis susceptibility	29	17	33	37	1450	1.0583e-20	7.72556e-19	Health	Bovine tuberculosis susceptibility - BTA29
Milk fat yield	6	39	89	1642	20470	6.04538e-20	4.19247e-18	Milk	Milk fat yield - BTA6
Milk butyric acid content	10	43	48	668	2336	5.63134e-19	3.71937e-17	Milk	Milk butyric acid content - BTA10
Milk caproic acid content	13	68	163	434	2946	4.50638e-18	2.84107e-16	Milk	Milk caproic acid content - BTA13
Milk beta-lactoglobulin percentage	11	97	223	707	3636	1.57058e-17	9.4713e-16	Milk	Milk beta-lactoglobulin percentage - BTA11
Milk linoleic acid content	9	19	42	68	1545	2.55696e-16	1.47771e-14	Milk	Milk linoleic acid content - BTA9
Eye area pigmentation	6	20	30	1642	20470	1.49821e-15	8.31209e-14	Exterior	Eye area pigmentation - BTA6
Milk linoleic acid content	4	16	16	188	1400	6.3195e-15	3.37121e-13	Milk	Milk linoleic acid content - BTA4
Milk caprylic acid content	13	74	209	434	2946	6.56773e-15	3.37387e-13	Milk	Milk caprylic acid content - BTA13
Milk butyric acid content	11	24	28	707	3636	5.70129e-14	2.82418e-12	Milk	Milk butyric acid content - BTA11
Bovine tuberculosis susceptibility	20	11	30	71	4445	3.33105e-13	1.59316e-11	Health	Bovine tuberculosis susceptibility - BTA20
Bovine tuberculosis susceptibility	6	32	95	1642	20470	8.70548e-13	4.02484e-11	Health	Bovine tuberculosis susceptibility - BTA6
Rump angle	9	10	13	68	1545	3.60984e-12	1.61511e-10	Exterior	Rump angle - BTA9
Milk capric acid content	13	56	154	434	2946	5.77406e-12	2.50269e-10	Milk	Milk capric acid content - BTA13
Milk caprylic acid content	17	44	61	1520	5017	1.55068e-11	6.51757e-10	Milk	Milk caprylic acid content - BTA17
Carcass weight	13	19	27	434	2946	7.80581e-11	3.18431e-09	Meat and Carcass	Carcass weight - BTA13
Residual feed intake	5	10	16	277	6399	1.25315e-10	4.96607e-09	Production	Residual feed intake - BTA5
Milk kappa-casein percentage	8	36	81	256	1533	1.37259e-09	5.2883e-08	Milk	Milk kappa-casein percentage - BTA8
Milk protein yield	26	19	56	905	13073	2.80251e-09	1.05056e-07	Milk	Milk protein yield - BTA26
Milk protein yield	25	73	93	1395	2830	3.96504e-09	1.44724e-07	Milk	Milk protein yield - BTA25
Daughter pregnancy rate	6	18	47	1642	20470	8.25773e-09	2.93679e-07	Reproduction	Daughter pregnancy rate - BTA6
Somatic cell score	6	27	99	1642	20470	1.00953e-08	3.50053e-07	Health	Somatic cell score - BTA6
Age at first calving	2	15	18	612	3073	1.19145e-08	4.0306e-07	Reproduction	Age at first calving - BTA2
Milk protein yield	2	30	57	612	3073	2.94455e-08	9.72404e-07	Milk	Milk protein yield - BTA2
Milk palmitic acid content	11	15	19	707	3636	3.35202e-08	1.08122e-06	Milk	Milk palmitic acid content - BTA11
Milk C18 index	11	13	15	707	3636	3.68655e-08	1.1621e-06	Milk	Milk C18 index - BTA11
Facial pigmentation	6	14	32	1642	20470	5.11906e-08	1.57781e-06	Exterior	Facial pigmentation - BTA6
Milk yield	26	15	42	905	13073	6.01281e-08	1.81299e-06	Milk	Milk yield - BTA26
Gestation length	25	23	23	1395	2830	7.8317e-08	2.31119e-06	Reproduction	Gestation length - BTA25
Longissimus muscle area	2	14	18	612	3073	1.87347e-07	5.41355e-06	Meat and Carcass	Longissimus muscle area - BTA2
Milk glycosylated kappa-casein percentage	6	176	1514	1642	20470	2.2511e-07	6.37199e-06	Milk	Milk glycosylated kappa-casein percentage - BTA6
Milk fatty acid unsaturated index	6	6	6	1642	20470	2.64167e-07	7.32799e-06	Milk	Milk fatty acid unsaturated index - BTA6
Milk C18 index	1	12	15	500	2733	3.33525e-07	9.07059e-06	Milk	Milk C18 index - BTA1
Milk alpha-S2-casein percentage	22	8	8	184	1137	4.13212e-07	1.10216e-05	Milk	Milk alpha-S2-casein percentage - BTA22
Milking speed	7	35	237	184	2938	6.33639e-07	1.65822e-05	Milk	Milking speed - BTA7
Milk glycerophosphocholine to phosphocholine ratio	25	31	35	1395	2830	1.02985e-06	2.6452e-05	Milk	Milk glycerophosphocholine to phosphocholine ratio - BTA25
Milk glycosylated kappa-casein percentage	24	11	30	54	790	1.10779e-06	2.79364e-05	Milk	Milk glycosylated kappa-casein percentage - BTA24
Milk alpha-S2-casein percentage	11	9	10	707	3636	3.15254e-06	7.80815e-05	Milk	Milk alpha-S2-casein percentage - BTA11
Angularity	6	5	5	1642	20470	3.30249e-06	8.03606e-05	Exterior	Angularity - BTA6
Udder depth	6	16	55	1642	20470	3.99973e-06	9.56487e-05	Exterior	Udder depth - BTA6
Milk glycerophosphocholine content	25	33	39	1395	2830	4.23452e-06	9.95472e-05	Milk	Milk glycerophosphocholine content - BTA25
Milk fat yield	3	9	57	76	3092	7.0453e-06	0.000162864	Milk	Milk fat yield - BTA3
Milk protein percentage	10	30	52	668	2336	8.69651e-06	0.000197739	Milk	Milk protein percentage - BTA10
Blood cortisol level	16	3	3	43	1603	1.801e-05	0.000402902	Health	Blood cortisol level - BTA16
Stillbirth (maternal)	10	16	22	668	2336	2.08464e-05	0.000458952	Reproduction	Stillbirth (maternal) - BTA10
Milk protein yield	3	11	100	76	3092	2.32047e-05	0.000502888	Milk	Milk protein yield - BTA3
M. paratuberculosis susceptibility	9	5	10	68	1545	3.03072e-05	0.000646708	Health	M. paratuberculosis susceptibility - BTA9
Milk phosphorylated alpha-S2-casein percentage	6	36	220	1642	20470	3.1838e-05	0.00066908	Milk	Milk phosphorylated alpha-S2-casein percentage - BTA6
Daughter pregnancy rate	10	21	34	668	2336	5.06552e-05	0.00104864	Reproduction	Daughter pregnancy rate - BTA10
Age at puberty	1	12	21	500	2733	7.31801e-05	0.00147103	Reproduction	Age at puberty - BTA1
Milking speed	26	9	28	905	13073	7.29402e-05	0.00147103	Milk	Milking speed - BTA26
Fertility index	20	3	6	71	4445	7.54878e-05	0.00149574	Reproduction	Fertility index - BTA20
Milk zinc content	8	7	9	256	1533	8.94444e-05	0.00174732	Milk	Milk zinc content - BTA8
Calving ease (maternal)	10	17	26	668	2336	9.74183e-05	0.00187666	Reproduction	Calving ease (maternal) - BTA10
Average daily gain	9	8	36	68	1545	0.000105088	0.00199667	Production	Average daily gain - BTA9
Milk unglycosylated kappa-casein percentage	4	6	8	188	1400	0.000120789	0.00226398	Milk	Milk unglycosylated kappa-casein percentage - BTA4
Rump angle	3	3	5	76	3092	0.000137811	0.00254858	Exterior	Rump angle - BTA3
Milk beta-carotene content	18	3	3	112	2120	0.000143728	0.00258897	Milk	Milk beta-carotene content - BTA18
Milk pentadecylic acid content	18	3	3	112	2120	0.000143728	0.00258897	Milk	Milk pentadecylic acid content - BTA18
305-day milk yield	26	5	9	905	13073	0.000156623	0.00274982	Milk	305-day milk yield - BTA26
Milk iron content	13	15	38	434	2946	0.000155466	0.00274982	Milk	Milk iron content - BTA13
Milk yield	2	24	59	612	3073	0.000178801	0.00309996	Milk	Milk yield - BTA2
Milk monounsaturated fatty acid content	6	4	5	1642	20470	0.000193105	0.00330662	Milk	Milk monounsaturated fatty acid content - BTA6
Milk kappa-casein percentage	6	246	2490	1642	20470	0.000222126	0.00375717	Milk	Milk kappa-casein percentage - BTA6
Milk unglycosylated kappa-casein percentage	5	9	50	277	6399	0.000245772	0.00410707	Milk	Milk unglycosylated kappa-casein percentage - BTA5
Conception rate	26	7	20	905	13073	0.000259364	0.0042826	Reproduction	Conception rate - BTA26
Milk beta-casein percentage	11	5	5	707	3636	0.0002748	0.00448409	Milk	Milk beta-casein percentage - BTA11
Dairy form	10	23	42	668	2336	0.000294828	0.00475496	Exterior	Dairy form - BTA10
Bovine tuberculosis susceptibility	4	13	35	188	1400	0.000305026	0.00486288	Health	Bovine tuberculosis susceptibility - BTA4
Rear leg placement - side view	22	6	8	184	1137	0.000351383	0.00547604	Exterior	Rear leg placement - side view - BTA22
Teat length	10	13	19	668	2336	0.000347881	0.00547604	Exterior	Teat length - BTA10
Dairy form	22	7	11	184	1137	0.000483577	0.00745245	Exterior	Dairy form - BTA22
Milk protein yield	7	13	74	184	2938	0.000529102	0.00806445	Milk	Milk protein yield - BTA7
Milk tridecylic acid content	5	5	17	277	6399	0.000590468	0.00890195	Milk	Milk tridecylic acid content - BTA5
White spotting	6	6	15	1642	20470	0.000700803	0.0104518	Exterior	White spotting - BTA6
Stature	1	14	32	500	2733	0.000729518	0.0107643	Exterior	Stature - BTA1
Interval from first to last insemination	20	2	3	71	4445	0.000746985	0.0107924	Reproduction	Interval from first to last insemination - BTA20
Lean meat yield	1	19	50	500	2733	0.000746585	0.0107924	Meat and Carcass	Lean meat yield - BTA1
Gestation length	8	4	4	256	1533	0.000762547	0.0109036	Reproduction	Gestation length - BTA8
M. paratuberculosis susceptibility	16	5	29	43	1603	0.000806988	0.0114213	Health	M. paratuberculosis susceptibility - BTA16
Sire conception rate	25	10	10	1395	2830	0.000833201	0.0116732	Reproduction	Sire conception rate - BTA25
Teat length	22	6	9	184	1137	0.000912668	0.0126587	Exterior	Teat length - BTA22
Milk protein percentage	22	8	15	184	1137	0.000940187	0.0129113	Milk	Milk protein percentage - BTA22
Conception rate	6	17	93	1642	20470	0.00106635	0.0145003	Reproduction	Conception rate - BTA6
Net merit	3	6	49	76	3092	0.00109117	0.0145876	Production	Net merit - BTA3
Rear leg placement - rear view	10	8	10	668	2336	0.0010938	0.0145876	Exterior	Rear leg placement - rear view - BTA10
Foot angle	6	10	41	1642	20470	0.0011982	0.0158277	Exterior	Foot angle - BTA6
First service conception	18	4	10	112	2120	0.00121123	0.0158488	Reproduction	First service conception - BTA18
Milk alpha-S1-casein percentage	11	4	4	707	3636	0.00141973	0.0184035	Milk	Milk alpha-S1-casein percentage - BTA11
Non-return rate	20	2	4	71	4445	0.00147852	0.018988	Reproduction	Non-return rate - BTA20
Milk protein yield	8	20	62	256	1533	0.00158557	0.0201761	Milk	Milk protein yield - BTA8
Intramuscular fat	4	5	8	188	1400	0.00165117	0.0208197	Meat and Carcass	Intramuscular fat - BTA4
Udder attachment	6	10	43	1642	20470	0.00176914	0.0221063	Exterior	Udder attachment - BTA6
Daughter pregnancy rate	26	7	27	905	13073	0.00193915	0.0238017	Reproduction	Daughter pregnancy rate - BTA26
Milk protein percentage	2	16	39	612	3073	0.001928	0.0238017	Milk	Milk protein percentage - BTA2
Body weight gain	16	5	36	43	1603	0.00222766	0.0266601	Production	Body weight gain - BTA16
Milk beta-lactoglobulin percentage	1	7	12	500	2733	0.00222969	0.0266601	Milk	Milk beta-lactoglobulin percentage - BTA1
Milk saturated fatty acid content	6	4	8	1642	20470	0.0022193	0.0266601	Milk	Milk saturated fatty acid content - BTA6
Age at puberty	10	10	15	668	2336	0.00238776	0.0275985	Reproduction	Age at puberty - BTA10
M. paratuberculosis susceptibility	10	10	15	668	2336	0.00238776	0.0275985	Health	M. paratuberculosis susceptibility - BTA10
Milk unglycosylated kappa-casein percentage	6	154	1542	1642	20470	0.00233808	0.0275985	Milk	Milk unglycosylated kappa-casein percentage - BTA6
Rear leg placement - rear view	26	6	21	905	13073	0.00238353	0.0275985	Exterior	Rear leg placement - rear view - BTA26
Body weight (slaughter)	18	2	2	112	2120	0.00276741	0.0312804	Production	Body weight (slaughter) - BTA18
Milk palmitoleic acid content	17	16	28	1520	5017	0.00277397	0.0312804	Milk	Milk palmitoleic acid content - BTA17
Meat percentage	18	2	2	112	2120	0.00276741	0.0312804	Meat and Carcass	Meat percentage - BTA18
Milk zinc content	1	5	7	500	2733	0.00305295	0.0340902	Milk	Milk zinc content - BTA1
Udder height	26	6	22	905	13073	0.00308801	0.0340902	Exterior	Udder height - BTA26
Udder height	6	8	32	1642	20470	0.00309688	0.0340902	Exterior	Udder height - BTA6
Milk kappa-casein percentage	29	12	204	37	1450	0.00317491	0.034674	Milk	Milk kappa-casein percentage - BTA29
Average daily gain	11	9	18	707	3636	0.00339886	0.0368298	Production	Average daily gain - BTA11
Net merit	10	14	25	668	2336	0.00354536	0.0381195	Production	Net merit - BTA10
Colostrum albumin concentration	20	2	6	71	4445	0.00362038	0.0386266	Milk	Colostrum albumin concentration - BTA20
Facial pigmentation	7	2	2	184	2938	0.00390223	0.041316	Exterior	Facial pigmentation - BTA7
Net merit	6	10	48	1642	20470	0.00418471	0.0439712	Production	Net merit - BTA6
Body weight (weaning)	18	3	7	112	2120	0.00429972	0.0445053	Production	Body weight (weaning) - BTA18
Milk caproic acid content	18	3	7	112	2120	0.00429972	0.0445053	Milk	Milk caproic acid content - BTA18
Milk pentadecylic acid content	2	5	7	612	3073	0.00453344	0.0465769	Milk	Milk pentadecylic acid content - BTA2
Dopamine level	26	2	2	905	13073	0.0047874	0.0481168	Health	Dopamine level - BTA26
Temperament	26	2	2	905	13073	0.0047874	0.0481168	Exterior	Temperament - BTA26
Body condition score	26	2	2	905	13073	0.0047874	0.0481168	Exterior	Body condition score - BTA26

## Sheet: IGF1c vs IGF1b_TC- Antagonizing
Table S28. The enriched QTLs of the antagonizer regions for IGF1c vs IGF1b in Tropical Composite cattle. The enriched QTLs are rank based on the adj.pval
IGF1, serum levels of insulin growth hormone (measured in bulls, IGF1b, or cows, IGF1c); TC, Tropical Composite
QTL	CHR	N_QTLs	N_QTLs_db	Total_annotated_QTLs	Total_QTLs_db	pvalue	adj.pval	QTL_type	ID
Milk unglycosylated kappa-casein percentage	6	788	1542	3778	20470	1.89383e-203	6.18145e-201	Milk	Milk unglycosylated kappa-casein percentage - BTA6
Milk glycosylated kappa-casein percentage	6	779	1514	3778	20470	2.32141e-203	6.31423e-201	Milk	Milk glycosylated kappa-casein percentage - BTA6
Bovine tuberculosis susceptibility	16	107	126	187	1603	4.95413e-94	1.15502e-91	Health	Bovine tuberculosis susceptibility - BTA16
Percentage normal sperm	X	1574	3341	7909	24259	4.11345e-79	8.39144e-77	Reproduction	Percentage normal sperm - BTAX
Average daily gain	13	94	150	330	2946	4.63031e-56	8.3963e-54	Production	Average daily gain - BTA13
Milk caprylic acid content	17	42	61	148	5017	2.01055e-52	3.28121e-50	Milk	Milk caprylic acid content - BTA17
Milk glycosylated kappa-casein percentage	26	23	24	192	13073	4.23114e-42	6.27748e-40	Milk	Milk glycosylated kappa-casein percentage - BTA26
Milk protein percentage	3	75	271	203	3092	1.76445e-31	2.39965e-29	Milk	Milk protein percentage - BTA3
Milk fat percentage	14	753	2919	3168	16728	3.86289e-24	4.84942e-22	Milk	Milk fat percentage - BTA14
Milk kappa-casein percentage	26	17	33	192	13073	3.19062e-23	3.71935e-21	Milk	Milk kappa-casein percentage - BTA26
Milk oleic acid content	14	243	717	3168	16728	1.96203e-22	2.13469e-20	Milk	Milk oleic acid content - BTA14
Milk linolenic acid content	14	222	639	3168	16728	4.34688e-22	4.43382e-20	Milk	Milk linolenic acid content - BTA14
Milk phosphorylated alpha-S2-casein percentage	6	99	220	3778	20470	1.00659e-19	9.66322e-18	Milk	Milk phosphorylated alpha-S2-casein percentage - BTA6
Milk linoleic acid content	14	236	736	3168	16728	2.22632e-18	2.01853e-16	Milk	Milk linoleic acid content - BTA14
Milk palmitoleic acid content	17	16	28	148	5017	3.26875e-18	2.80768e-16	Milk	Milk palmitoleic acid content - BTA17
Carcass weight	4	37	54	254	1400	1.01525e-16	8.28448e-15	Meat and Carcass	Carcass weight - BTA4
Milk alpha-S2-casein percentage	6	77	168	3778	20470	3.32517e-16	2.58413e-14	Milk	Milk alpha-S2-casein percentage - BTA6
Milk palmitic acid content	14	250	838	3168	16728	3.86946e-15	2.87043e-13	Milk	Milk palmitic acid content - BTA14
Milk casein percentage	14	72	162	3168	16728	7.8335e-14	5.55838e-12	Milk	Milk casein percentage - BTA14
Coat texture	23	12	12	107	1247	8.85594e-14	6.02204e-12	Exterior	Coat texture - BTA23
Curd firmness	6	39	65	3778	20470	1.24403e-13	8.12105e-12	Milk	Curd firmness - BTA6
Immunoglobulin G level	21	11	18	93	3215	1.75884e-13	1.10401e-11	Health	Immunoglobulin G level - BTA21
Cheese fat recovery	6	27	36	3778	20470	2.32488e-13	1.40526e-11	Milk	Cheese fat recovery - BTA6
Milk unglycosylated kappa-casein percentage	1	59	154	429	2733	1.63055e-12	9.5038e-11	Milk	Milk unglycosylated kappa-casein percentage - BTA1
Bovine tuberculosis susceptibility	20	23	30	819	4445	5.33597e-12	3.00287e-10	Health	Bovine tuberculosis susceptibility - BTA20
Milk kappa-casein percentage	2	40	236	164	3073	7.23858e-12	3.93779e-10	Milk	Milk kappa-casein percentage - BTA2
Milk lauric acid content	19	59	167	443	2993	7.67187e-12	4.03887e-10	Milk	Milk lauric acid content - BTA19
Milk myristic acid content	19	110	421	443	2993	2.9749e-11	1.5172e-09	Milk	Milk myristic acid content - BTA19
Milk zinc content	9	18	20	328	1545	6.53329e-11	3.23101e-09	Milk	Milk zinc content - BTA9
Milking speed	26	9	28	192	13073	1.43061e-10	6.86693e-09	Milk	Milking speed - BTA26
Residual feed intake	26	6	8	192	13073	2.53684e-10	1.18289e-08	Production	Residual feed intake - BTA26
Milk caprylic acid content	14	93	270	3168	16728	9.24403e-10	4.19063e-08	Milk	Milk caprylic acid content - BTA14
White spotting	22	46	66	403	1137	5.63222e-09	2.48426e-07	Exterior	White spotting - BTA22
Stature	26	8	31	192	13073	1.10526e-08	4.74679e-07	Exterior	Stature - BTA26
Abomasum displacement	8	10	10	266	1533	2.14688e-08	8.98388e-07	Health	Abomasum displacement - BTA8
Milk lactoferrin content	22	19	20	403	1137	2.81419e-08	1.14819e-06	Milk	Milk lactoferrin content - BTA22
Bovine tuberculosis susceptibility	1	31	74	429	2733	3.97628e-08	1.58275e-06	Health	Bovine tuberculosis susceptibility - BTA1
Milk beta-lactoglobulin percentage	3	6	6	203	3092	7.46901e-08	2.83475e-06	Milk	Milk beta-lactoglobulin percentage - BTA3
Milk palmitoleic acid content	14	250	976	3168	16728	7.40946e-08	2.83475e-06	Milk	Milk palmitoleic acid content - BTA14
Fecal larva count	8	9	9	266	1533	1.27309e-07	4.72202e-06	Health	Fecal larva count - BTA8
Stature	1	18	32	429	2733	1.33433e-07	4.83915e-06	Exterior	Stature - BTA1
Milk capric acid content	19	70	265	443	2993	1.63065e-07	5.78526e-06	Milk	Milk capric acid content - BTA19
Milk conjugated linoleic acid content	23	10	17	107	1247	1.68488e-07	5.85047e-06	Milk	Milk conjugated linoleic acid content - BTA23
Length of productive life	20	38	92	819	4445	2.17147e-07	7.383e-06	Production	Length of productive life - BTA20
Net merit	8	14	20	266	1533	2.3755e-07	7.91188e-06	Production	Net merit - BTA8
Length of productive life	6	59	170	3778	20470	3.27883e-07	1.07021e-05	Production	Length of productive life - BTA6
Milk unglycosylated kappa-casein percentage	23	11	22	107	1247	3.5666e-07	1.14131e-05	Milk	Milk unglycosylated kappa-casein percentage - BTA23
Milk casein percentage	15	6	6	128	1462	4.04016e-07	1.24406e-05	Milk	Milk casein percentage - BTA15
Cheese energy recovery	6	12	15	3778	20470	4.01066e-07	1.24406e-05	Milk	Cheese energy recovery - BTA6
Milk sodium content	2	6	8	164	3073	5.41477e-07	1.63646e-05	Milk	Milk sodium content - BTA2
Milk C14 index	15	9	15	128	1462	7.34727e-07	2.18014e-05	Milk	Milk C14 index - BTA15
Milk iron content	15	8	12	128	1462	1.02765e-06	2.99487e-05	Milk	Milk iron content - BTA15
Body weight gain	18	7	24	55	2120	1.32007e-06	3.77956e-05	Production	Body weight gain - BTA18
Dry matter intake	24	5	8	28	790	2.01831e-06	5.67912e-05	Production	Dry matter intake - BTA24
Milk protein yield	6	85	293	3778	20470	6.33826e-06	0.000175129	Milk	Milk protein yield - BTA6
Milk glycosylated kappa-casein percentage	10	27	120	217	2336	6.43856e-06	0.000175129	Milk	Milk glycosylated kappa-casein percentage - BTA10
Tick resistance	17	4	6	148	5017	1.0422e-05	0.00027883	Health	Tick resistance - BTA17
Rear leg placement - rear view	26	5	21	192	13073	1.09025e-05	0.000282426	Exterior	Rear leg placement - rear view - BTA26
Scrotal circumference	28	6	6	105	692	1.07841e-05	0.000282426	Reproduction	Scrotal circumference - BTA28
Age at puberty	1	12	21	429	2733	1.46811e-05	0.000374367	Reproduction	Age at puberty - BTA1
Milk protein yield	26	7	56	192	13073	1.66751e-05	0.000418672	Milk	Milk protein yield - BTA26
Milk alpha-lactalbumin percentage	3	4	4	203	3092	1.807e-05	0.000446822	Milk	Milk alpha-lactalbumin percentage - BTA3
Milk glycosylated kappa-casein percentage	2	10	38	164	3073	1.83812e-05	0.000447733	Milk	Milk glycosylated kappa-casein percentage - BTA2
Milk fat yield	18	8	48	55	2120	2.0637e-05	0.000495289	Milk	Milk fat yield - BTA18
Milk C14 index	14	68	224	3168	16728	2.36757e-05	0.000559981	Milk	Milk C14 index - BTA14
Milk C18 index	14	59	188	3168	16728	2.74672e-05	0.000640379	Milk	Milk C18 index - BTA14
PTA type	26	5	26	192	13073	3.32018e-05	0.000763174	Production	PTA type - BTA26
Mean corpuscular volume	4	6	6	254	1400	3.39671e-05	0.000769922	Health	Mean corpuscular volume - BTA4
Udder attachment	26	5	27	192	13073	4.02647e-05	0.000888	Exterior	Udder attachment - BTA26
Udder depth	26	5	27	192	13073	4.02647e-05	0.000888	Exterior	Udder depth - BTA26
Conception rate	15	14	50	128	1462	4.70088e-05	0.00102291	Reproduction	Conception rate - BTA15
Feet and leg conformation	26	5	28	192	13073	4.84371e-05	0.00104012	Exterior	Feet and leg conformation - BTA26
Dry matter intake	26	4	15	192	13073	5.42255e-05	0.0011493	Production	Dry matter intake - BTA26
Strength	26	5	29	192	13073	5.78349e-05	0.00121008	Exterior	Strength - BTA26
Oleic acid content	19	25	77	443	2993	5.98332e-05	0.00123605	Meat and Carcass	Oleic acid content - BTA19
M. paratuberculosis susceptibility	28	5	5	105	692	7.40867e-05	0.00151137	Health	M. paratuberculosis susceptibility - BTA28
Body depth	26	4	17	192	13073	9.2394e-05	0.00186157	Production	Body depth - BTA26
Calving ease (maternal)	26	5	33	192	13073	0.000110209	0.002167	Reproduction	Calving ease (maternal) - BTA26
Foot angle	26	5	33	192	13073	0.000110209	0.002167	Exterior	Foot angle - BTA26
Rump width	26	4	18	192	13073	0.000117433	0.00228155	Production	Rump width - BTA26
Milk iron content	20	8	11	819	4445	0.000125369	0.00240709	Milk	Milk iron content - BTA20
Udder cleft	7	8	22	226	2938	0.000134508	0.00255253	Exterior	Udder cleft - BTA7
Milk conjugated linoleic acid content	14	55	182	3168	16728	0.000155152	0.00291044	Milk	Milk conjugated linoleic acid content - BTA14
Milk iron content	29	5	7	144	1450	0.000161141	0.00298844	Milk	Milk iron content - BTA29
White blood cell number	4	5	5	254	1400	0.000190298	0.00348951	Health	White blood cell number - BTA4
Net merit	26	5	37	192	13073	0.00019301	0.00349991	Production	Net merit - BTA26
Milk butyric acid content	26	2	2	192	13073	0.000214594	0.00384854	Milk	Milk butyric acid content - BTA26
Teat placement - rear	7	7	18	226	2938	0.000221785	0.00391006	Exterior	Teat placement - rear - BTA7
Facial pigmentation	6	15	32	3778	20470	0.000222816	0.00391006	Exterior	Facial pigmentation - BTA6
Milk caprylic acid content	19	30	107	443	2993	0.000235684	0.00409188	Milk	Milk caprylic acid content - BTA19
Bovine respiratory disease susceptibility	21	5	21	93	3215	0.000256366	0.0044041	Health	Bovine respiratory disease susceptibility - BTA21
Udder height	26	4	22	192	13073	0.000268108	0.00455784	Exterior	Udder height - BTA26
Milk kappa-casein percentage	22	14	18	403	1137	0.000274407	0.00461682	Milk	Milk kappa-casein percentage - BTA22
Lactation persistency	10	4	5	217	2336	0.000336517	0.00560404	Milk	Lactation persistency - BTA10
Milk yield	26	5	42	192	13073	0.000354951	0.0057928	Milk	Milk yield - BTA26
Stillbirth	26	5	42	192	13073	0.000354951	0.0057928	Reproduction	Stillbirth - BTA26
Dry matter intake	1	9	17	429	2733	0.000398898	0.00638237	Production	Dry matter intake - BTA1
Length of productive life	26	5	43	192	13073	0.000396918	0.00638237	Production	Length of productive life - BTA26
Fertility index	1	7	11	429	2733	0.000416164	0.00659398	Reproduction	Fertility index - BTA1
Myristic acid content	29	4	5	144	1450	0.000432006	0.00677918	Meat and Carcass	Myristic acid content - BTA29
Udder attachment	20	15	34	819	4445	0.000474028	0.00736775	Exterior	Udder attachment - BTA20
Foot-and-mouth disease susceptibility	22	7	7	403	1137	0.000679353	0.0104595	Health	Foot-and-mouth disease susceptibility - BTA22
Coat texture	20	15	35	819	4445	0.000690505	0.0105318	Exterior	Coat texture - BTA20
Milk fat percentage	26	4	29	192	13073	0.000803365	0.0121397	Milk	Milk fat percentage - BTA26
Residual feed intake	29	6	13	144	1450	0.000824919	0.0123511	Production	Residual feed intake - BTA29
Average daily milk yield	29	3	3	144	1450	0.00096113	0.0141312	Milk	Average daily milk yield - BTA29
Duration of exploration during novel object test	29	3	3	144	1450	0.00096113	0.0141312	Exterior	Duration of exploration during novel object test - BTA29
Mean corpuscular hemoglobin content	4	5	6	254	1400	0.000971951	0.0141627	Health	Mean corpuscular hemoglobin content - BTA4
Lactation persistency	12	3	5	58	1191	0.00102372	0.0147851	Milk	Lactation persistency - BTA12
Red blood cell distribution width	4	4	4	254	1400	0.00106262	0.01508	Health	Red blood cell distribution width - BTA4
Neutrophil number	4	4	4	254	1400	0.00106262	0.01508	Health	Neutrophil number - BTA4
Chest girth	11	3	3	374	3636	0.00108046	0.015201	Production	Chest girth - BTA11
Milk pentadecylic acid content	14	58	209	3168	16728	0.00114772	0.0160093	Milk	Milk pentadecylic acid content - BTA14
Milk kappa-casein percentage	28	7	13	105	692	0.00119987	0.0165948	Milk	Milk kappa-casein percentage - BTA28
Age at puberty	24	2	2	28	790	0.00121288	0.0166338	Reproduction	Age at puberty - BTA24
Somatic cell count	26	2	4	192	13073	0.00126274	0.0171733	Health	Somatic cell count - BTA26
Body energy content	13	3	3	330	2946	0.00139421	0.0188045	Production	Body energy content - BTA13
Calving ease (maternal)	8	7	12	266	1533	0.00157806	0.0211098	Reproduction	Calving ease (maternal) - BTA8
Teat placement - front	13	6	13	330	2946	0.00163222	0.0216567	Exterior	Teat placement - front - BTA13
Oleic acid content	9	6	8	328	1545	0.00166643	0.0219324	Meat and Carcass	Oleic acid content - BTA9
Stature	20	17	45	819	4445	0.00170996	0.0223253	Exterior	Stature - BTA20
Residual feed intake	16	9	26	187	1603	0.0017552	0.0225549	Production	Residual feed intake - BTA16
Residual feed intake	3	6	21	203	3092	0.00175313	0.0225549	Production	Residual feed intake - BTA3
Age at puberty	2	4	11	164	3073	0.00192131	0.0243858	Reproduction	Age at puberty - BTA2
Milk protein yield	9	25	68	328	1545	0.00192755	0.0243858	Milk	Milk protein yield - BTA9
Polyunsaturated fatty acid content	18	2	3	55	2120	0.00195031	0.024484	Meat and Carcass	Polyunsaturated fatty acid content - BTA18
Reproductive efficiency	9	4	4	328	1545	0.00200215	0.0249428	Reproduction	Reproductive efficiency - BTA9
Tenderness score	10	4	7	217	2336	0.00202536	0.0250408	Meat and Carcass	Tenderness score - BTA10
Rear leg placement - rear view	20	10	21	819	4445	0.0021057	0.0258383	Exterior	Rear leg placement - rear view - BTA20
Milk yield	11	9	30	374	3636	0.00234416	0.0285497	Milk	Milk yield - BTA11
Curd solids yield	6	7	12	3778	20470	0.00240173	0.0290342	Milk	Curd solids yield - BTA6
Length of productive life	8	8	16	266	1533	0.00265275	0.0311459	Production	Length of productive life - BTA8
Milk conjugated linoleic acid content	1	4	5	429	2733	0.00262613	0.0311459	Milk	Milk conjugated linoleic acid content - BTA1
Rump angle	8	8	16	266	1533	0.00265275	0.0311459	Exterior	Rump angle - BTA8
Saturated fatty acid content	19	10	26	443	2993	0.00260445	0.0311459	Meat and Carcass	Saturated fatty acid content - BTA19
Residual feed intake	23	4	8	107	1247	0.00274103	0.0319526	Production	Residual feed intake - BTA23
Strength	8	6	10	266	1533	0.00291855	0.0337806	Exterior	Strength - BTA8
Metabolic body weight	26	2	6	192	13073	0.00309615	0.0353351	Production	Metabolic body weight - BTA26
Twinning	26	2	6	192	13073	0.00309615	0.0353351	Reproduction	Twinning - BTA26
Milk pentadecylic acid content	20	5	7	819	4445	0.00317196	0.0359489	Milk	Milk pentadecylic acid content - BTA20
Feet and leg conformation	20	12	29	819	4445	0.00336518	0.0378757	Exterior	Feet and leg conformation - BTA20
Milk kappa-casein percentage	29	32	204	144	1450	0.00343341	0.0383151	Milk	Milk kappa-casein percentage - BTA29
Gestation length	28	7	15	105	692	0.00345117	0.0383151	Reproduction	Gestation length - BTA28
Milk conjugated linoleic acid content	17	3	11	148	5017	0.00348753	0.0384571	Milk	Milk conjugated linoleic acid content - BTA17
Calving ease	26	5	70	192	13073	0.00362807	0.0397383	Reproduction	Calving ease - BTA26
Teat length	11	6	16	374	3636	0.00371482	0.0404173	Exterior	Teat length - BTA11
Myristic acid content	19	26	104	443	2993	0.00374342	0.0404587	Meat and Carcass	Myristic acid content - BTA19
Rear leg placement - side view	8	4	5	266	1533	0.00383847	0.0412131	Exterior	Rear leg placement - side view - BTA8
Milk protein percentage	26	4	45	192	13073	0.00419893	0.0447886	Milk	Milk protein percentage - BTA26
Calving interval	3	2	2	203	3092	0.00429051	0.0451749	Reproduction	Calving interval - BTA3
Muscle pH	3	2	2	203	3092	0.00429051	0.0451749	Meat and Carcass	Muscle pH - BTA3
Milk protein percentage	8	11	28	266	1533	0.00464952	0.0486411	Milk	Milk protein percentage - BTA8
Foot angle	20	12	30	819	4445	0.00468671	0.0487179	Exterior	Foot angle - BTA20
Bovine tuberculosis susceptibility	22	18	30	403	1137	0.00473203	0.0488776	Health	Bovine tuberculosis susceptibility - BTA22
