# Supplementary material for: Correlation scan: identifying genomic regions that affect genetic correlations applied to fertility traits
Source: BMC Genomics. 2022 Oct 5;23:684. doi: 10.1186/s12864-022-08898-7 (PMC9533527; doi:10.1186/s12864-022-08898-7)
Supplement: Supplementary file 10 — Additional file 10. Canonical pathways significantly enriched (Benjamini-Hochberg P-values < 0.01) for all trait pairs in Brahman and Tropical Composite population (Fig. S5-S12). [file 12864_2022_8898_MOESM10_ESM.xlsx]

## Sheet: AGECL vs IGF1b_BB
Table S29. The final dataset used for Inegunity Pathway Analysis (IPA) for AGECL vs IGF1b in Brahman cattle
	AGECL, age at first corpus; IGF1b serum levels of insulin growth hormone measured in bulls; BB, Brahman
Gene name	Correlation estimates	Reverse correlation estimate	Rank values	Directionality
RCAN1	-0.138	0.138	0.723	Driver
CBX3	-0.138	0.138	0.723	Driver
KCNE1	-0.138	0.138	0.723	Driver
FAM243A	-0.138	0.138	0.723	Driver
SMIM11A	-0.138	0.138	0.723	Driver
KCNE2	-0.138	0.138	0.723	Driver
MRPS6	-0.138	0.138	0.723	Driver
U6	-0.138	0.138	0.723	Driver
ATP5PO	-0.138	0.138	0.723	Driver
ITSN1	-0.138	0.138	0.723	Driver
bta-mir-12045	-0.138	0.138	0.723	Driver
bta-mir-2285bs	-0.138	0.138	0.723	Driver
CRYZL1	-0.138	0.138	0.723	Driver
DONSON	-0.138	0.138	0.723	Driver
SON	-0.138	0.138	0.723	Driver
bta-mir-6501	-0.138	0.138	0.723	Driver
GART	-0.138	0.138	0.723	Driver
DNAJC28	-0.138	0.138	0.723	Driver
TMEM50B	-0.138	0.138	0.723	Driver
IFNGR2	-0.138	0.138	0.723	Driver
IFNAR1	-0.138	0.138	0.723	Driver
IL10RB	-0.138	0.138	0.723	Driver
IFNAR2	-0.138	0.138	0.723	Driver
LPP	-0.101	0.101	0.946	Driver
BCL6	-0.101	0.101	0.946	Driver
OLIG1	-0.138	0.138	0.723	Driver
OLIG2	-0.138	0.138	0.723	Driver
C1H21orf62	-0.138	0.138	0.723	Driver
RTP2	-0.101	0.101	0.946	Driver
PAXBP1	-0.138	0.138	0.723	Driver
SST	-0.101	0.101	0.946	Driver
RTP4	-0.101	0.101	0.946	Driver
SYNJ1	-0.138	0.138	0.723	Driver
MASP1	-0.101	0.101	0.946	Driver
RTP1	-0.101	0.101	0.946	Driver
CFAP298	-0.136	0.136	0.741	Driver
ST6GAL1	-0.101	0.101	0.946	Driver
EVA1C	-0.136	0.136	0.741	Driver
bta-mir-2285k-3	-0.101	0.101	0.946	Driver
ADIPOQ	-0.101	0.101	0.946	Driver
RFC4	-0.101	0.101	0.946	Driver
EIF4A2	-0.101	0.101	0.946	Driver
SNORA63	-0.101	0.101	0.946	Driver
bta-mir-1248-1	-0.101	0.101	0.946	Driver
URB1	-0.136	0.136	0.741	Driver
MRAP	-0.136	0.136	0.741	Driver
MIS18A	-0.136	0.136	0.741	Driver
KNG1	-0.101	0.101	0.946	Driver
HRG	-0.101	0.101	0.946	Driver
FETUB	-0.101	0.101	0.946	Driver
AHSG	-0.101	0.101	0.946	Driver
DNAJB11	-0.101	0.101	0.946	Driver
TBCCD1	-0.101	0.101	0.946	Driver
CRYGS	-0.101	0.101	0.946	Driver
HUNK	-0.136	0.136	0.741	Driver
SCAF4	-0.103	0.103	0.92	Driver
SOD1	-0.103	0.103	0.92	Driver
DGKG	-0.101	0.101	0.946	Driver
ETV5	-0.101	0.101	0.946	Driver
5S_rRNA	-0.101	0.101	0.946	Driver
TRA2B	-0.101	0.101	0.946	Driver
KRTAP11-1	-0.1	0.1	0.961	Driver
KRTAP7-1	-0.1	0.1	0.961	Driver
KRTAP8-1	-0.1	0.1	0.961	Driver
IGF2BP2	-0.267	0.267	0.29	Driver
SENP2	-0.267	0.267	0.29	Driver
LIPH	-0.267	0.267	0.29	Driver
TMEM41A	-0.267	0.267	0.29	Driver
KRTAP15-1	-0.1	0.1	0.961	Driver
KRTAP13-1	-0.1	0.1	0.961	Driver
MAP3K13	-0.267	0.267	0.29	Driver
KRTAP27-1	-0.1	0.1	0.961	Driver
KRTAP24-1	-0.1	0.1	0.961	Driver
EHHADH	-0.21	0.21	0.432	Driver
CLDN8	-0.1	0.1	0.961	Driver
CLDN17	-0.1	0.1	0.961	Driver
C1H3orf70	-0.21	0.21	0.432	Driver
VPS8	-0.21	0.21	0.432	Driver
GRIK1	-0.1	0.1	0.961	Driver
MAGEF1	-0.251	0.251	0.329	Driver
bta-mir-2284y-3	-0.251	0.251	0.329	Driver
EPHB3	-0.251	0.251	0.329	Driver
CHRD	-0.251	0.251	0.329	Driver
THPO	-0.251	0.251	0.329	Driver
POLR2H	-0.251	0.251	0.329	Driver
CLCN2	-0.251	0.251	0.329	Driver
FAM131A	-0.267	0.267	0.29	Driver
EIF4G1	-0.267	0.267	0.29	Driver
PSMD2	-0.267	0.267	0.29	Driver
ECE2	-0.267	0.267	0.29	Driver
CAMK2N2	-0.267	0.267	0.29	Driver
PCBP3	-0.192	0.192	0.489	Driver
ALG3	-0.267	0.267	0.29	Driver
VWA5B2	-0.267	0.267	0.29	Driver
bta-mir-1224	-0.267	0.267	0.29	Driver
ABCF3	-0.267	0.267	0.29	Driver
COL6A1	-0.192	0.192	0.489	Driver
AP2M1	-0.267	0.267	0.29	Driver
APP	-0.223	0.223	0.393	Driver
DVL3	-0.267	0.267	0.29	Driver
EIF2B5	-0.267	0.267	0.29	Driver
HTR3C	-0.267	0.267	0.29	Driver
COL6A2	-0.192	0.192	0.489	Driver
ABCC5	-0.267	0.267	0.29	Driver
FTCD	-0.192	0.192	0.489	Driver
SPATC1L	-0.192	0.192	0.489	Driver
PARL	-0.267	0.267	0.29	Driver
LSS	-0.192	0.192	0.489	Driver
MAP6D1	-0.267	0.267	0.29	Driver
GABPA	-0.223	0.223	0.393	Driver
ATP5PF	-0.223	0.223	0.393	Driver
MCM3AP	-0.192	0.192	0.489	Driver
YEATS2	-0.267	0.267	0.29	Driver
YBEY	-0.192	0.192	0.489	Driver
JAM2	-0.223	0.223	0.393	Driver
C1H21orf58	-0.192	0.192	0.489	Driver
KLHL24	-0.267	0.267	0.29	Driver
KLHL6	-0.244	0.244	0.351	Driver
MRPL39	-0.223	0.223	0.393	Driver
PCNT	-0.192	0.192	0.489	Driver
bta-mir-155	-0.223	0.223	0.393	Driver
DIP2A	-0.192	0.192	0.489	Driver
7SK	-0.393	0.393	0.103	Driver
MCF2L2	-0.244	0.244	0.351	Driver
B3GNT5	-0.244	0.244	0.351	Driver
LAMP3	-0.244	0.244	0.351	Driver
MCCC1	-0.244	0.244	0.351	Driver
S100B	-0.192	0.192	0.489	Driver
bta-mir-2289	-0.192	0.192	0.489	Driver
PRMT2	-0.192	0.192	0.489	Driver
DCUN1D1	-0.244	0.244	0.351	Driver
NCAM2	-0.393	0.393	0.103	Driver
FBXO25	-0.192	0.192	0.489	Driver
TDRP	-0.192	0.192	0.489	Driver
ATP11B	-0.244	0.244	0.351	Driver
RUNX1	-0.192	0.192	0.489	Driver
bta-mir-2285a	-0.192	0.192	0.489	Driver
TMPRSS15	-0.143	0.143	0.701	Driver
CHODL	-0.143	0.143	0.701	Driver
C1H21orf91	-0.176	0.176	0.551	Driver
BTG3	-0.176	0.176	0.551	Driver
CXADR	-0.176	0.176	0.551	Driver
bta-mir-125b-2	-0.231	0.231	0.379	Driver
bta-mir-99a	-0.282	0.282	0.257	Driver
TTC3	-0.138	0.138	0.723	Driver
VPS26C	-0.138	0.138	0.723	Driver
USP25	-0.294	0.294	0.235	Driver
DYRK1A	-0.138	0.138	0.723	Driver
NRIP1	-0.11	0.11	0.878	Driver
KCNJ6	-0.138	0.138	0.723	Driver
SNORA72	-0.138	0.138	0.723	Driver
KCNJ15	-0.138	0.138	0.723	Driver
SAMSN1	-0.112	0.112	0.87	Driver
HSPA13	-0.112	0.112	0.87	Driver
ERG	-0.138	0.138	0.723	Driver
SNORA70	-0.18	0.18	0.539	Driver
ETS2	-0.18	0.18	0.539	Driver
RBM11	-0.112	0.112	0.87	Driver
LIPI	-0.112	0.112	0.87	Driver
DNAJC19	-0.46	0.46	0.055	Driver
FXR1	-0.46	0.46	0.055	Driver
PIK3R4	-0.177	0.177	0.546	Driver
COL6A6	-0.177	0.177	0.546	Driver
CCDC39	-0.46	0.46	0.055	Driver
TTC14	-0.51	0.51	0.032	Driver
ROBO2	-0.138	0.138	0.723	Driver
U2	-0.138	0.138	0.723	Driver
COL6A5	-0.172	0.172	0.568	Driver
ROBO1	-0.138	0.138	0.723	Driver
PEX5L	-0.394	0.394	0.102	Driver
USP13	-0.394	0.394	0.102	Driver
CAPN7	-0.248	0.248	0.333	Driver
NDUFB5	-0.348	0.348	0.149	Driver
MRPL47	-0.348	0.348	0.149	Driver
SH3BP5	-0.25	0.25	0.331	Driver
METTL6	-0.25	0.25	0.331	Driver
EAF1	-0.25	0.25	0.331	Driver
COLQ	-0.25	0.25	0.331	Driver
ACTL6A	-0.348	0.348	0.149	Driver
GNB4	-0.348	0.348	0.149	Driver
MFN1	-0.348	0.348	0.149	Driver
HACL1	-0.25	0.25	0.331	Driver
ZNF639	-0.348	0.348	0.149	Driver
BTD	-0.25	0.25	0.331	Driver
KCNMB3	-0.348	0.348	0.149	Driver
PIK3CA	-0.29	0.29	0.243	Driver
ZMAT3	-0.29	0.29	0.243	Driver
ANKRD28	-0.19	0.19	0.497	Driver
bta-mir-2285ao-2	-0.19	0.19	0.497	Driver
KCNMB2	-0.29	0.29	0.243	Driver
GALNT15	-0.142	0.142	0.703	Driver
DPH3	-0.142	0.142	0.703	Driver
OXNAD1	-0.142	0.142	0.703	Driver
PLCXD1	-0.29	0.29	0.243	Driver
GTPBP6	-0.29	0.29	0.243	Driver
DAZL	-0.131	0.131	0.769	Driver
PLCL2	-0.131	0.131	0.769	Driver
TBC1D5	-0.131	0.131	0.769	Driver
TBL1XR1	-0.258	0.258	0.31	Driver
VGLL3	-0.124	0.124	0.809	Driver
SATB1	-0.164	0.164	0.588	Driver
CHMP2B	-0.124	0.124	0.809	Driver
POU1F1	-0.124	0.124	0.809	Driver
HTR1F	-0.124	0.124	0.809	Driver
U4	-0.124	0.124	0.809	Driver
CGGBP1	-0.124	0.124	0.809	Driver
ZNF654	-0.124	0.124	0.809	Driver
C1H3orf38	-0.124	0.124	0.809	Driver
CSNKA2IP	-0.124	0.124	0.809	Driver
KCNH8	-0.096	0.096	0.998	Driver
NAALADL2	-0.258	0.258	0.31	Driver
bta-mir-2285e-1	-0.096	0.096	0.998	Driver
EPHA3	-0.107	0.107	0.892	Driver
NLGN1	-0.235	0.235	0.368	Driver
ARL13B	-0.236	0.236	0.365	Driver
NSUN3	-0.236	0.236	0.365	Driver
Metazoa_SRP	-0.236	0.236	0.365	Driver
SPATA16	-0.181	0.181	0.536	Driver
ECT2	-0.134	0.134	0.751	Driver
NCEH1	-0.134	0.134	0.751	Driver
TNFSF10	-0.134	0.134	0.751	Driver
GHSR	-0.134	0.134	0.751	Driver
EPHA6	-0.211	0.211	0.428	Driver
FNDC3B	-0.134	0.134	0.751	Driver
ARL6	-0.234	0.234	0.37	Driver
CRYBG3	-0.234	0.234	0.37	Driver
TMEM212	-0.223	0.223	0.393	Driver
RIOX2	-0.234	0.234	0.37	Driver
GABRR3	-0.234	0.234	0.37	Driver
OR5AC31	-0.192	0.192	0.489	Driver
OR5H28	-0.192	0.192	0.489	Driver
OR5K20	-0.192	0.192	0.489	Driver
OR5H36	-0.192	0.192	0.489	Driver
OR5H30	-0.192	0.192	0.489	Driver
PLD1	-0.223	0.223	0.393	Driver
OR5H32	-0.192	0.192	0.489	Driver
OR5H33	-0.192	0.192	0.489	Driver
OR5H31	-0.192	0.192	0.489	Driver
OR5H13	-0.192	0.192	0.489	Driver
OR5H37P	-0.192	0.192	0.489	Driver
OR5K19	-0.192	0.192	0.489	Driver
OR5K22	-0.192	0.192	0.489	Driver
OR5K21	-0.192	0.192	0.489	Driver
OR5K8	-0.214	0.214	0.424	Driver
OR5K1	-0.214	0.214	0.424	Driver
CLDND1	-0.214	0.214	0.424	Driver
GPR15	-0.214	0.214	0.424	Driver
U1	-0.214	0.214	0.424	Driver
CPOX	-0.214	0.214	0.424	Driver
ST3GAL6	-0.214	0.214	0.424	Driver
DCBLD2	-0.214	0.214	0.424	Driver
COL8A1	-0.395	0.395	0.1	Driver
CMSS1	-0.395	0.395	0.1	Driver
FILIP1L	-0.395	0.395	0.1	Driver
TMEM30C	-0.371	0.371	0.119	Driver
TMSB4	-0.169	0.169	0.575	Driver
TBC1D23	-0.371	0.371	0.119	Driver
NIT2	-0.371	0.371	0.119	Driver
TNIK	-0.355	0.355	0.139	Driver
TOMM70	-0.371	0.371	0.119	Driver
LNP1	-0.371	0.371	0.119	Driver
TMEM45A	-0.222	0.222	0.394	Driver
ADGRG7	-0.222	0.222	0.394	Driver
TFG	-0.222	0.222	0.394	Driver
IMPG2	-0.282	0.282	0.257	Driver
SENP7	-0.282	0.282	0.257	Driver
TRMT10C	-0.282	0.282	0.257	Driver
PCNP	-0.282	0.282	0.257	Driver
ZBTB11	-0.282	0.282	0.257	Driver
RPL24	-0.282	0.282	0.257	Driver
CEP97	-0.282	0.282	0.257	Driver
NXPE3	-0.282	0.282	0.257	Driver
NFKBIZ	-0.282	0.282	0.257	Driver
bta-mir-2285dk	-0.371	0.371	0.119	Driver
ZPLD1	-0.371	0.371	0.119	Driver
U7	-0.442	0.442	0.071	Driver
ALCAM	-0.296	0.296	0.231	Driver
SLC2A2	-0.312	0.312	0.2	Driver
EIF5A2	-0.312	0.312	0.2	Driver
RPL22L1	-0.312	0.312	0.2	Driver
CBLB	-0.244	0.244	0.351	Driver
SLC7A14	-0.31	0.31	0.204	Driver
bta-mir-2286	-0.125	0.125	0.799	Driver
CLDN11	-0.31	0.31	0.204	Driver
SKIL	-0.31	0.31	0.204	Driver
PRKCI	-0.31	0.31	0.204	Driver
CCDC54	-0.125	0.125	0.799	Driver
PHC3	-0.22	0.22	0.405	Driver
BBX	-0.125	0.125	0.799	Driver
GPR160	-0.22	0.22	0.405	Driver
SEC62	-0.22	0.22	0.405	Driver
SAMD7	-0.22	0.22	0.405	Driver
LRRIQ4	-0.22	0.22	0.405	Driver
LRRC34	-0.22	0.22	0.405	Driver
MYNN	-0.22	0.22	0.405	Driver
ACTRT3	-0.22	0.22	0.405	Driver
Telomerase-vert	-0.22	0.22	0.405	Driver
CD47	-0.241	0.241	0.353	Driver
IFT57	-0.241	0.241	0.353	Driver
HHLA2	-0.185	0.185	0.515	Driver
MECOM	-0.17	0.17	0.573	Driver
MYH15	-0.185	0.185	0.515	Driver
CIP2A	-0.19	0.19	0.497	Driver
DZIP3	-0.19	0.19	0.497	Driver
TRAT1	-0.19	0.19	0.497	Driver
bta-mir-551b	-0.307	0.307	0.212	Driver
DPPA2	-0.27	0.27	0.284	Driver
DPPA4	-0.27	0.27	0.284	Driver
GOLIM4	-0.34	0.34	0.157	Driver
LRRC77	-0.34	0.34	0.157	Driver
SERPINI1	-0.331	0.331	0.169	Driver
PDCD10	-0.331	0.331	0.169	Driver
NECTIN3	-0.286	0.286	0.248	Driver
WDR49	-0.331	0.331	0.169	Driver
SERPINI2	-0.331	0.331	0.169	Driver
ZBBX	-0.313	0.313	0.197	Driver
CD96	-0.313	0.313	0.197	Driver
ZBED2	-0.233	0.233	0.373	Driver
PLCXD2	-0.233	0.233	0.373	Driver
BCHE	-0.344	0.344	0.154	Driver
RNaseP_nuc	-0.457	0.457	0.057	Driver
PHLDB2	-0.233	0.233	0.373	Driver
SLITRK3	-0.457	0.457	0.057	Driver
SI	-0.457	0.457	0.057	Driver
OTOL1	-0.334	0.334	0.164	Driver
SPTSSB	-0.472	0.472	0.05	Driver
NMD3	-0.472	0.472	0.05	Driver
B3GALNT1	-0.472	0.472	0.05	Driver
PPM1L	-0.431	0.431	0.076	Driver
ARL14	-0.431	0.431	0.076	Driver
KPNA4	-0.354	0.354	0.14	Driver
TRIM59	-0.354	0.354	0.14	Driver
SMC4	-0.354	0.354	0.14	Driver
bta-mir-16b	-0.354	0.354	0.14	Driver
bta-mir-15b	-0.354	0.354	0.14	Driver
IFT80	-0.354	0.354	0.14	Driver
C1H3orf80	-0.354	0.354	0.14	Driver
IL12A	-0.423	0.423	0.08	Driver
SCHIP1	-0.423	0.423	0.08	Driver
IQCJ	-0.206	0.206	0.444	Driver
MFSD1	-0.204	0.204	0.451	Driver
GAP43	-0.142	0.142	0.703	Driver
RARRES1	-0.252	0.252	0.327	Driver
GFM1	-0.252	0.252	0.327	Driver
LXN	-0.252	0.252	0.327	Driver
MLF1	-0.252	0.252	0.327	Driver
LSAMP	-0.142	0.142	0.703	Driver
RSRC1	-0.252	0.252	0.327	Driver
SHOX2	-0.112	0.112	0.87	Driver
bta-mir-2285de	-0.114	0.114	0.86	Driver
VEPH1	-0.222	0.222	0.394	Driver
PTX3	-0.222	0.222	0.394	Driver
CCNL1	-0.25	0.25	0.331	Driver
ADPRH	-0.099	0.099	0.966	Driver
POPDC2	-0.099	0.099	0.966	Driver
COX17	-0.099	0.099	0.966	Driver
CFAP91	-0.099	0.099	0.966	Driver
NR1I2	-0.099	0.099	0.966	Driver
GSK3B	-0.099	0.099	0.966	Driver
GPR156	-0.099	0.099	0.966	Driver
LRRC58	-0.099	0.099	0.966	Driver
FSTL1	-0.099	0.099	0.966	Driver
NDUFB4	-0.099	0.099	0.966	Driver
HGD	-0.099	0.099	0.966	Driver
RABL3	-0.099	0.099	0.966	Driver
GTF2E1	-0.099	0.099	0.966	Driver
STXBP5L	-0.099	0.099	0.966	Driver
POLQ	-0.099	0.099	0.966	Driver
MBNL1	-0.115	0.115	0.856	Driver
SUCNR1	-0.115	0.115	0.856	Driver
AADAC	-0.115	0.115	0.856	Driver
Y_RNA	-0.115	0.115	0.856	Driver
FBXO40	-0.099	0.099	0.966	Driver
HCLS1	-0.099	0.099	0.966	Driver
IGSF10	-0.115	0.115	0.856	Driver
GOLGB1	-0.099	0.099	0.966	Driver
IQCB1	-0.099	0.099	0.966	Driver
MED12L	-0.115	0.115	0.856	Driver
EAF2	-0.099	0.099	0.966	Driver
ILDR1	-0.099	0.099	0.966	Driver
P2RY12	-0.115	0.115	0.856	Driver
GPR87	-0.115	0.115	0.856	Driver
P2RY14	-0.115	0.115	0.856	Driver
CD86	-0.099	0.099	0.966	Driver
GPR171	-0.115	0.115	0.856	Driver
CLRN1	-0.115	0.115	0.856	Driver
SIAH2	-0.115	0.115	0.856	Driver
ERICH6	-0.115	0.115	0.856	Driver
SELENOT	-0.115	0.115	0.856	Driver
EIF2A	-0.115	0.115	0.856	Driver
SERP1	-0.115	0.115	0.856	Driver
TSC22D2	-0.115	0.115	0.856	Driver
PFN2	-0.1	0.1	0.961	Driver
RNF13	-0.1	0.1	0.961	Driver
CCDC14	-0.373	0.373	0.117	Driver
ROPN1	-0.373	0.373	0.117	Driver
KALRN	-0.373	0.373	0.117	Driver
UMPS	-0.373	0.373	0.117	Driver
ITGB5	-0.373	0.373	0.117	Driver
MUC13	-0.373	0.373	0.117	Driver
HEG1	-0.373	0.373	0.117	Driver
SLC12A8	-0.373	0.373	0.117	Driver
PLSCR4	-0.173	0.173	0.565	Driver
ZNF148	-0.453	0.453	0.059	Driver
SNX4	-0.453	0.453	0.059	Driver
PLOD2	-0.173	0.173	0.565	Driver
OSBPL11	-0.453	0.453	0.059	Driver
LMLN	-0.379	0.379	0.113	Driver
RPL35A	-0.379	0.379	0.113	Driver
IQCG	-0.379	0.379	0.113	Driver
LRCH3	-0.379	0.379	0.113	Driver
DIPK2A	-0.275	0.275	0.271	Driver
FYTTD1	-0.379	0.379	0.113	Driver
SLC9A9	-0.309	0.309	0.206	Driver
RUBCN	-0.379	0.379	0.113	Driver
CHST2	-0.275	0.275	0.271	Driver
U2SURP	-0.275	0.275	0.271	Driver
PAQR9	-0.275	0.275	0.271	Driver
MUC20	-0.321	0.321	0.187	Driver
PCOLCE2	-0.275	0.275	0.271	Driver
MUC4	-0.321	0.321	0.187	Driver
TRPC1	-0.289	0.289	0.244	Driver
PLS1	-0.289	0.289	0.244	Driver
TNK2	-0.321	0.321	0.187	Driver
TFRC	-0.321	0.321	0.187	Driver
ZDHHC19	-0.251	0.251	0.329	Driver
SLC51A	-0.251	0.251	0.329	Driver
PCYT1A	-0.251	0.251	0.329	Driver
ATR	-0.289	0.289	0.244	Driver
DYNLT2B	-0.251	0.251	0.329	Driver
UBXN7	-0.251	0.251	0.329	Driver
RNF168	-0.251	0.251	0.329	Driver
SMCO1	-0.251	0.251	0.329	Driver
WDR53	-0.251	0.251	0.329	Driver
FBXO45	-0.251	0.251	0.329	Driver
NRROS	-0.251	0.251	0.329	Driver
CEP19	-0.251	0.251	0.329	Driver
PIGX	-0.251	0.251	0.329	Driver
PAK2	-0.251	0.251	0.329	Driver
SENP5	-0.235	0.235	0.368	Driver
NCBP2	-0.235	0.235	0.368	Driver
NCBP2AS2	-0.235	0.235	0.368	Driver
PIGZ	-0.235	0.235	0.368	Driver
MELTF	-0.235	0.235	0.368	Driver
XRN1	-0.289	0.289	0.244	Driver
GK5	-0.289	0.289	0.244	Driver
TFDP2	-0.237	0.237	0.364	Driver
ATP1B3	-0.237	0.237	0.364	Driver
GRK7	-0.237	0.237	0.364	Driver
RNF7	-0.237	0.237	0.364	Driver
RASA2	-0.237	0.237	0.364	Driver
bta-mir-2285cf	-0.237	0.237	0.364	Driver
ZBTB38	-0.158	0.158	0.631	Driver
PXYLP1	-0.158	0.158	0.631	Driver
SPSB4	-0.158	0.158	0.631	Driver
SLC25A36	-0.178	0.178	0.544	Driver
TRIM42	-0.178	0.178	0.544	Driver
CLSTN2	-0.178	0.178	0.544	Driver
FOXL2	-0.148	0.148	0.67	Driver
PIK3CB	-0.148	0.148	0.67	Driver
FAIM	-0.148	0.148	0.67	Driver
CEP70	-0.148	0.148	0.67	Driver
ESYT3	-0.148	0.148	0.67	Driver
MRAS	-0.148	0.148	0.67	Driver
NME9	-0.148	0.148	0.67	Driver
ARMC8	-0.148	0.148	0.67	Driver
DBR1	-0.148	0.148	0.67	Driver
A4GNT	-0.148	0.148	0.67	Driver
DZIP1L	-0.148	0.148	0.67	Driver
CLDN18	-0.148	0.148	0.67	Driver
SOX14	-0.148	0.148	0.67	Driver
DLG1	-0.235	0.235	0.368	Driver
IL20RB	-0.148	0.148	0.67	Driver
NCK1	-0.24	0.24	0.357	Driver
SLC35G2	-0.24	0.24	0.357	Driver
STAG1	-0.24	0.24	0.357	Driver
PCCB	-0.19	0.19	0.497	Driver
MSL2	-0.19	0.19	0.497	Driver
PPP2R3A	-0.19	0.19	0.497	Driver
EPHB1	-0.217	0.217	0.413	Driver
KY	-0.12	0.12	0.823	Driver
CEP63	-0.12	0.12	0.823	Driver
ANAPC13	-0.12	0.12	0.823	Driver
AMOTL2	-0.12	0.12	0.823	Driver
RYK	-0.194	0.194	0.481	Driver
SLCO2A1	-0.194	0.194	0.481	Driver
RAB6B	-0.194	0.194	0.481	Driver
SRPRB	-0.221	0.221	0.4	Driver
TF	-0.221	0.221	0.4	Driver
TOPBP1	-0.221	0.221	0.4	Driver
CDV3	-0.221	0.221	0.4	Driver
U8	-0.221	0.221	0.4	Driver
NPHP3	-0.162	0.162	0.603	Driver
UBA5	-0.162	0.162	0.603	Driver
ACAD11	-0.162	0.162	0.603	Driver
ACKR4	-0.162	0.162	0.603	Driver
DNAJC13	-0.162	0.162	0.603	Driver
ACP3	-0.162	0.162	0.603	Driver
bta-mir-2288	-0.162	0.162	0.603	Driver
CPNE4	-0.162	0.162	0.603	Driver
MRPL3	-0.162	0.162	0.603	Driver
NUDT16	-0.162	0.162	0.603	Driver
NEK11	-0.162	0.162	0.603	Driver
ASTE1	-0.25	0.25	0.331	Driver
ATP2C1	-0.25	0.25	0.331	Driver
PSMG1	-0.3	0.3	0.227	Driver
BRWD1	-0.3	0.3	0.227	Driver
HMGN1	-0.3	0.3	0.227	Driver
GET1	-0.3	0.3	0.227	Driver
LCA5L	-0.3	0.3	0.227	Driver
SH3BGR	-0.3	0.3	0.227	Driver
B3GALT5	-0.3	0.3	0.227	Driver
IGSF5	-0.3	0.3	0.227	Driver
PCP4	-0.173	0.173	0.565	Driver
DSCAM	-0.173	0.173	0.565	Driver
BDH1	-0.235	0.235	0.368	Driver
APOD	-0.235	0.235	0.368	Driver
PPP1R2	-0.235	0.235	0.368	Driver
ACAP2	-0.235	0.235	0.368	Driver
XXYLT1	-0.248	0.248	0.333	Driver
FAM43A	-0.203	0.203	0.456	Driver
LSG1	-0.203	0.203	0.456	Driver
TMEM44	-0.203	0.203	0.456	Driver
bta-mir-2287	-0.203	0.203	0.456	Driver
ATP13A3	-0.203	0.203	0.456	Driver
GP5	-0.261	0.261	0.298	Driver
LRRC15	-0.261	0.261	0.298	Driver
CPN2	-0.261	0.261	0.298	Driver
HES1	-0.261	0.261	0.298	Driver
OPA1	-0.261	0.261	0.298	Driver
ATP13A4	-0.215	0.215	0.422	Driver
bta-mir-2285bk	-0.215	0.215	0.422	Driver
ATP13A5	-0.215	0.215	0.422	Driver
PLAAT1	-0.215	0.215	0.422	Driver
DNER	-0.153	0.153	0.646	Driver
bta-mir-2284m	-0.153	0.153	0.646	Driver
CD24	-0.153	0.153	0.646	Driver
TRIP12	-0.153	0.153	0.646	Driver
FBXO36	-0.153	0.153	0.646	Driver
SLC16A14	-0.153	0.153	0.646	Driver
SP110	-0.153	0.153	0.646	Driver
GCA	-0.171	0.171	0.571	Driver
IFIH1	-0.171	0.171	0.571	Driver
FAP	-0.171	0.171	0.571	Driver
GCG	-0.171	0.171	0.571	Driver
DPP4	-0.171	0.171	0.571	Driver
SLC4A10	-0.171	0.171	0.571	Driver
SP140L	-0.153	0.153	0.646	Driver
CAB39	-0.153	0.153	0.646	Driver
ITM2C	-0.153	0.153	0.646	Driver
GPR55	-0.153	0.153	0.646	Driver
SPATA3	-0.153	0.153	0.646	Driver
TBR1	-0.171	0.171	0.571	Driver
C2H2orf72	-0.153	0.153	0.646	Driver
PSMD14	-0.171	0.171	0.571	Driver
PSMD1	-0.153	0.153	0.646	Driver
TANK	-0.171	0.171	0.571	Driver
HTR2B	-0.153	0.153	0.646	Driver
ARMC9	-0.153	0.153	0.646	Driver
B3GNT7	-0.168	0.168	0.577	Driver
NCL	-0.168	0.168	0.577	Driver
SNORA75	-0.168	0.168	0.577	Driver
RBMS1	-0.15	0.15	0.656	Driver
NMUR1	-0.168	0.168	0.577	Driver
PTMA	-0.259	0.259	0.308	Driver
PDE6D	-0.259	0.259	0.308	Driver
COPS7B	-0.259	0.259	0.308	Driver
ITGB6	-0.15	0.15	0.656	Driver
NPPC	-0.259	0.259	0.308	Driver
PLA2R1	-0.158	0.158	0.631	Driver
DIS3L2	-0.259	0.259	0.308	Driver
SNORA62	-0.259	0.259	0.308	Driver
LY75	-0.158	0.158	0.631	Driver
ALPI	-0.287	0.287	0.247	Driver
ECEL1	-0.287	0.287	0.247	Driver
PRSS56	-0.287	0.287	0.247	Driver
CHRND	-0.287	0.287	0.247	Driver
CHRNG	-0.287	0.287	0.247	Driver
EIF4E2	-0.287	0.287	0.247	Driver
WDSUB1	-0.124	0.124	0.809	Driver
PHC2	-0.287	0.287	0.247	Driver
ZNF362	-0.287	0.287	0.247	Driver
TRIM62	-0.287	0.287	0.247	Driver
TANC1	-0.124	0.124	0.809	Driver
AZIN2	-0.287	0.287	0.247	Driver
AK2	-0.182	0.182	0.528	Driver
bta-mir-2357	-0.182	0.182	0.528	Driver
RNF19B	-0.182	0.182	0.528	Driver
TMEM54	-0.182	0.182	0.528	Driver
HPCA	-0.182	0.182	0.528	Driver
FNDC5	-0.182	0.182	0.528	Driver
DAPL1	-0.124	0.124	0.809	Driver
S100PBP	-0.182	0.182	0.528	Driver
PKP4	-0.124	0.124	0.809	Driver
YARS1	-0.182	0.182	0.528	Driver
KIAA1522	-0.182	0.182	0.528	Driver
SYNC	-0.182	0.182	0.528	Driver
RBBP4	-0.182	0.182	0.528	Driver
ZBTB8OS	-0.182	0.182	0.528	Driver
CCDC148	-0.124	0.124	0.809	Driver
U12	-0.124	0.124	0.809	Driver
UPP2	-0.124	0.124	0.809	Driver
ZBTB8A	-0.182	0.182	0.528	Driver
BSDC1	-0.207	0.207	0.44	Driver
ACVR1	-0.124	0.124	0.809	Driver
TSSK3	-0.207	0.207	0.44	Driver
FAM229A	-0.207	0.207	0.44	Driver
ACVR1C	-0.124	0.124	0.809	Driver
MARCKSL1	-0.207	0.207	0.44	Driver
CYTIP	-0.124	0.124	0.809	Driver
HDAC1	-0.207	0.207	0.44	Driver
ERMN	-0.124	0.124	0.809	Driver
GALNT5	-0.124	0.124	0.809	Driver
LCK	-0.207	0.207	0.44	Driver
FAM167B	-0.207	0.207	0.44	Driver
GPD2	-0.16	0.16	0.611	Driver
MTMR9	-0.207	0.207	0.44	Driver
EIF3I	-0.207	0.207	0.44	Driver
TMEM234	-0.207	0.207	0.44	Driver
DCDC2B	-0.207	0.207	0.44	Driver
IQCC	-0.207	0.207	0.44	Driver
CCDC28B	-0.207	0.207	0.44	Driver
CLDN12	-0.207	0.207	0.44	Driver
SHOX	-0.207	0.207	0.44	Driver
bta-mir-2887-1	-0.207	0.207	0.44	Driver
PTP4A2	-0.207	0.207	0.44	Driver
SPOCD1	-0.207	0.207	0.44	Driver
ADGRB2	-0.179	0.179	0.543	Driver
COL16A1	-0.179	0.179	0.543	Driver
PEF1	-0.179	0.179	0.543	Driver
HCRTR1	-0.179	0.179	0.543	Driver
TINAGL1	-0.179	0.179	0.543	Driver
SERINC2	-0.179	0.179	0.543	Driver
FABP3	-0.179	0.179	0.543	Driver
ZCCHC17	-0.179	0.179	0.543	Driver
SNRNP40	-0.145	0.145	0.688	Driver
NKAIN1	-0.145	0.145	0.688	Driver
PUM1	-0.145	0.145	0.688	Driver
SDC3	-0.145	0.145	0.688	Driver
LAPTM5	-0.145	0.145	0.688	Driver
MATN1	-0.12	0.12	0.823	Driver
TENT5B	-0.176	0.176	0.551	Driver
TRNP1	-0.176	0.176	0.551	Driver
KDF1	-0.176	0.176	0.551	Driver
NUDC	-0.176	0.176	0.551	Driver
NR0B2	-0.176	0.176	0.551	Driver
GPATCH3	-0.176	0.176	0.551	Driver
GPN2	-0.176	0.176	0.551	Driver
SFN	-0.176	0.176	0.551	Driver
ZDHHC18	-0.176	0.176	0.551	Driver
PIGV	-0.176	0.176	0.551	Driver
ARID1A	-0.176	0.176	0.551	Driver
RPS6KA1	-0.176	0.176	0.551	Driver
DHDDS	-0.176	0.176	0.551	Driver
LIN28A	-0.176	0.176	0.551	Driver
ZNF683	-0.176	0.176	0.551	Driver
CRYBG2	-0.176	0.176	0.551	Driver
CD52	-0.176	0.176	0.551	Driver
UBXN11	-0.176	0.176	0.551	Driver
SH3BGRL3	-0.176	0.176	0.551	Driver
CEP85	-0.176	0.176	0.551	Driver
CATSPER4	-0.176	0.176	0.551	Driver
CNKSR1	-0.176	0.176	0.551	Driver
ZNF593	-0.176	0.176	0.551	Driver
FAM110D	-0.176	0.176	0.551	Driver
PDIK1L	-0.176	0.176	0.551	Driver
TRIM63	-0.176	0.176	0.551	Driver
SLC30A2	-0.176	0.176	0.551	Driver
EXTL1	-0.176	0.176	0.551	Driver
PAFAH2	-0.176	0.176	0.551	Driver
STMN1	-0.176	0.176	0.551	Driver
PAQR7	-0.176	0.176	0.551	Driver
AUNIP	-0.176	0.176	0.551	Driver
MTFR1L	-0.176	0.176	0.551	Driver
SELENON	-0.176	0.176	0.551	Driver
MAN1C1	-0.176	0.176	0.551	Driver
LDLRAP1	-0.176	0.176	0.551	Driver
MACO1	-0.176	0.176	0.551	Driver
TMEM50A	-0.176	0.176	0.551	Driver
RSRP1	-0.176	0.176	0.551	Driver
SYF2	-0.176	0.176	0.551	Driver
RUNX3	-0.176	0.176	0.551	Driver
CLIC4	-0.176	0.176	0.551	Driver
SRRM1	-0.176	0.176	0.551	Driver
NCMAP	-0.219	0.219	0.408	Driver
RCAN3	-0.219	0.219	0.408	Driver
NIPAL3	-0.219	0.219	0.408	Driver
STPG1	-0.219	0.219	0.408	Driver
GRHL3	-0.219	0.219	0.408	Driver
IFNLR1	-0.289	0.289	0.244	Driver
IL22RA1	-0.289	0.289	0.244	Driver
MYOM3	-0.289	0.289	0.244	Driver
SRSF10	-0.289	0.289	0.244	Driver
PNRC2	-0.289	0.289	0.244	Driver
CNR2	-0.289	0.289	0.244	Driver
FUCA1	-0.198	0.198	0.469	Driver
HMGCL	-0.198	0.198	0.469	Driver
GALE	-0.198	0.198	0.469	Driver
LYPLA2	-0.198	0.198	0.469	Driver
PITHD1	-0.198	0.198	0.469	Driver
bta-mir-10181	-0.198	0.198	0.469	Driver
ELOA	-0.198	0.198	0.469	Driver
RPL11	-0.198	0.198	0.469	Driver
ID3	-0.198	0.198	0.469	Driver
E2F2	-0.198	0.198	0.469	Driver
ASAP3	-0.198	0.198	0.469	Driver
TCEA3	-0.198	0.198	0.469	Driver
ZNF436	-0.198	0.198	0.469	Driver
HNRNPR	-0.198	0.198	0.469	Driver
HTR1D	-0.207	0.207	0.44	Driver
LUZP1	-0.207	0.207	0.44	Driver
KDM1A	-0.207	0.207	0.44	Driver
TEX46	-0.207	0.207	0.44	Driver
LACTBL1	-0.207	0.207	0.44	Driver
EPHB2	-0.207	0.207	0.44	Driver
C1QB	-0.148	0.148	0.67	Driver
C1QC	-0.148	0.148	0.67	Driver
C1QA	-0.148	0.148	0.67	Driver
EPHA8	-0.148	0.148	0.67	Driver
ZBTB40	-0.148	0.148	0.67	Driver
bta-mir-2284u	-0.148	0.148	0.67	Driver
WNT4	-0.107	0.107	0.892	Driver
CDC42	-0.107	0.107	0.892	Driver
LGSN	-0.272	0.272	0.279	Driver
EIF4G3	-0.129	0.129	0.777	Driver
OCA2	-0.272	0.272	0.279	Driver
HERC2	-0.272	0.272	0.279	Driver
NIPA1	-0.272	0.272	0.279	Driver
HP1BP3	-0.129	0.129	0.777	Driver
NIPA2	-0.272	0.272	0.279	Driver
SH2D5	-0.129	0.129	0.777	Driver
KIF17	-0.129	0.129	0.777	Driver
CYFIP1	-0.272	0.272	0.279	Driver
DDOST	-0.129	0.129	0.777	Driver
bta-mir-12062	-0.272	0.272	0.279	Driver
TUBGCP5	-0.272	0.272	0.279	Driver
PINK1	-0.129	0.129	0.777	Driver
CDA	-0.129	0.129	0.777	Driver
FAM43B	-0.129	0.129	0.777	Driver
MUL1	-0.129	0.129	0.777	Driver
CAMK2N1	-0.129	0.129	0.777	Driver
VWA5B1	-0.129	0.129	0.777	Driver
CCDC115	-0.272	0.272	0.279	Driver
IMP4	-0.272	0.272	0.279	Driver
PTPN18	-0.272	0.272	0.279	Driver
AMER3	-0.272	0.272	0.279	Driver
UBXN10	-0.129	0.129	0.777	Driver
PLA2G2C	-0.129	0.129	0.777	Driver
PLA2G2F	-0.129	0.129	0.777	Driver
PLA2G2D4	-0.129	0.129	0.777	Driver
PLA2G2D1	-0.129	0.129	0.777	Driver
ARHGEF4	-0.272	0.272	0.279	Driver
FAM168B	-0.272	0.272	0.279	Driver
PLEKHB2	-0.272	0.272	0.279	Driver
PLA2G5	-0.129	0.129	0.777	Driver
PLA2G2A	-0.129	0.129	0.777	Driver
PLA2G2E	-0.129	0.129	0.777	Driver
OTUD3	-0.129	0.129	0.777	Driver
RNF186	-0.129	0.129	0.777	Driver
TMCO4	-0.129	0.129	0.777	Driver
HTR6	-0.129	0.129	0.777	Driver
CAPZB	-0.129	0.129	0.777	Driver
SLC66A1	-0.129	0.129	0.777	Driver
HS6ST1	-0.21	0.21	0.432	Driver
AKR7A2	-0.129	0.129	0.777	Driver
UGGT1	-0.21	0.21	0.432	Driver
MRTO4	-0.129	0.129	0.777	Driver
EMC1	-0.129	0.129	0.777	Driver
SAP130	-0.21	0.21	0.432	Driver
AMMECR1L	-0.21	0.21	0.432	Driver
POLR2D	-0.21	0.21	0.432	Driver
WDR33	-0.21	0.21	0.432	Driver
SFT2D3	-0.21	0.21	0.432	Driver
LIMS2	-0.21	0.21	0.432	Driver
GPR17	-0.21	0.21	0.432	Driver
MYO7B	-0.21	0.21	0.432	Driver
IWS1	-0.21	0.21	0.432	Driver
PROC	-0.21	0.21	0.432	Driver
MAP3K2	-0.21	0.21	0.432	Driver
ERCC3	-0.21	0.21	0.432	Driver
bta-mir-2285aa	-0.21	0.21	0.432	Driver
CYP27C1	-0.21	0.21	0.432	Driver
BIN1	-0.267	0.267	0.29	Driver
bta-mir-2350	-0.267	0.267	0.29	Driver
UBR4	-0.129	0.129	0.777	Driver
NAB1	-0.267	0.267	0.29	Driver
U3	-0.13	0.13	0.772	Driver
IFFO2	-0.13	0.13	0.772	Driver
NEMP2	-0.267	0.267	0.29	Driver
ALDH4A1	-0.13	0.13	0.772	Driver
MFSD6	-0.267	0.267	0.29	Driver
INPP1	-0.267	0.267	0.29	Driver
TAS1R2	-0.13	0.13	0.772	Driver
HIBCH	-0.267	0.267	0.29	Driver
PAX7	-0.193	0.193	0.485	Driver
KLHDC7A	-0.193	0.193	0.485	Driver
C2H2orf88	-0.267	0.267	0.29	Driver
MSTN	-0.36	0.36	0.135	Driver
IGSF21	-0.19	0.19	0.497	Driver
ACTL8	-0.281	0.281	0.259	Driver
ARHGEF10L	-0.325	0.325	0.181	Driver
MMADHC	-0.221	0.221	0.4	Driver
PMS1	-0.36	0.36	0.135	Driver
ORMDL1	-0.36	0.36	0.135	Driver
RCC2	-0.325	0.325	0.181	Driver
OSGEPL1	-0.36	0.36	0.135	Driver
ANKAR	-0.36	0.36	0.135	Driver
bta-mir-2358	-0.378	0.378	0.114	Driver
PADI6	-0.378	0.378	0.114	Driver
LYPD6	-0.221	0.221	0.4	Driver
ASNSD1	-0.257	0.257	0.313	Driver
SLC40A1	-0.257	0.257	0.313	Driver
PADI4	-0.378	0.378	0.114	Driver
PADI3	-0.378	0.378	0.114	Driver
PADI1	-0.378	0.378	0.114	Driver
PADI2	-0.378	0.378	0.114	Driver
LYPD6B	-0.221	0.221	0.4	Driver
WDR75	-0.257	0.257	0.313	Driver
SDHB	-0.378	0.378	0.114	Driver
ATP13A2	-0.414	0.414	0.088	Driver
MFAP2	-0.414	0.414	0.088	Driver
KIF5C	-0.221	0.221	0.4	Driver
CROCC	-0.414	0.414	0.088	Driver
bta-mir-2354	-0.221	0.221	0.4	Driver
NECAP2	-0.414	0.414	0.088	Driver
SPATA21	-0.414	0.414	0.088	Driver
EPC2	-0.221	0.221	0.4	Driver
COL5A2	-0.247	0.247	0.337	Driver
SZRD1	-0.414	0.414	0.088	Driver
MBD5	-0.221	0.221	0.4	Driver
FBXO42	-0.414	0.414	0.088	Driver
CPLANE2	-0.414	0.414	0.088	Driver
ARHGEF19	-0.414	0.414	0.088	Driver
EPHA2	-0.414	0.414	0.088	Driver
bta-mir-12026-1	-0.414	0.414	0.088	Driver
ORC4	-0.221	0.221	0.4	Driver
ACVR2A	-0.221	0.221	0.4	Driver
ZEB2	-0.159	0.159	0.614	Driver
bta-mir-2917	-0.247	0.247	0.337	Driver
GTDC1	-0.159	0.159	0.614	Driver
COL3A1	-0.247	0.247	0.337	Driver
GULP1	-0.21	0.21	0.432	Driver
ARHGAP15	-0.27	0.27	0.284	Driver
KYNU	-0.172	0.172	0.568	Driver
ZSWIM2	-0.171	0.171	0.571	Driver
FAM171B	-0.171	0.171	0.571	Driver
ITGAV	-0.171	0.171	0.571	Driver
bta-mir-2351	-0.171	0.171	0.571	Driver
ZC3H15	-0.171	0.171	0.571	Driver
FSIP2	-0.171	0.171	0.571	Driver
ZNF804A	-0.171	0.171	0.571	Driver
LRP1B	-0.297	0.297	0.229	Driver
NXPH2	-0.126	0.126	0.796	Driver
SPOPL	-0.184	0.184	0.519	Driver
HNMT	-0.203	0.203	0.456	Driver
THSD7B	-0.392	0.392	0.105	Driver
CXCR4	-0.269	0.269	0.285	Driver
DARS1	-0.296	0.296	0.231	Driver
MCM6	-0.296	0.296	0.231	Driver
LCT	-0.296	0.296	0.231	Driver
UBXN4	-0.296	0.296	0.231	Driver
R3HDM1	-0.4	0.4	0.096	Driver
ZRANB3	-0.523	0.523	0.025	Driver
RAB3GAP1	-0.523	0.523	0.025	Driver
MAP3K19	-0.523	0.523	0.025	Driver
CCNT2	-0.523	0.523	0.025	Driver
ACMSD	-0.337	0.337	0.159	Driver
TMEM163	-0.337	0.337	0.159	Driver
MGAT5	-0.303	0.303	0.221	Driver
NCKAP5	-0.3	0.3	0.227	Driver
LYPD1	-0.097	0.097	0.994	Driver
GPR39	-0.097	0.097	0.994	Driver
CWC22	-0.124	0.124	0.809	Driver
ZNF385B	-0.124	0.124	0.809	Driver
SESTD1	-0.124	0.124	0.809	Driver
CCDC141	-0.124	0.124	0.809	Driver
EN1	-0.244	0.244	0.351	Driver
MARCO	-0.244	0.244	0.351	Driver
C1QL2	-0.244	0.244	0.351	Driver
STEAP3	-0.244	0.244	0.351	Driver
C2H2orf76	-0.244	0.244	0.351	Driver
DBI	-0.244	0.244	0.351	Driver
TMEM37	-0.244	0.244	0.351	Driver
SCTR	-0.244	0.244	0.351	Driver
CFAP221	-0.244	0.244	0.351	Driver
TMEM177	-0.244	0.244	0.351	Driver
PTPN4	-0.244	0.244	0.351	Driver
EPB41L5	-0.244	0.244	0.351	Driver
PLEKHA3	-0.124	0.124	0.809	Driver
FKBP7	-0.124	0.124	0.809	Driver
TMEM185B	-0.244	0.244	0.351	Driver
PJVK	-0.124	0.124	0.809	Driver
RALB	-0.244	0.244	0.351	Driver
PRKRA	-0.124	0.124	0.809	Driver
INHBB	-0.244	0.244	0.351	Driver
GLI2	-0.244	0.244	0.351	Driver
OSBPL6	-0.124	0.124	0.809	Driver
TFCP2L1	-0.248	0.248	0.333	Driver
CLASP1	-0.248	0.248	0.333	Driver
NIFK	-0.227	0.227	0.385	Driver
TSN	-0.227	0.227	0.385	Driver
MTX2	-0.173	0.173	0.565	Driver
HOXD1	-0.173	0.173	0.565	Driver
HOXD3	-0.173	0.173	0.565	Driver
HOXD4	-0.173	0.173	0.565	Driver
bta-mir-10b	-0.173	0.173	0.565	Driver
HOXD8	-0.173	0.173	0.565	Driver
HOXD9	-0.173	0.173	0.565	Driver
HOXD10	-0.173	0.173	0.565	Driver
HOXD11	-0.173	0.173	0.565	Driver
HOXD12	-0.173	0.173	0.565	Driver
HOXD13	-0.173	0.173	0.565	Driver
EVX2	-0.173	0.173	0.565	Driver
LNPK	-0.173	0.173	0.565	Driver
ATP5MC3	-0.173	0.173	0.565	Driver
ATF2	-0.173	0.173	0.565	Driver
CHN1	-0.173	0.173	0.565	Driver
CHRNA1	-0.173	0.173	0.565	Driver
WIPF1	-0.173	0.173	0.565	Driver
GPR155	-0.173	0.173	0.565	Driver
SCRN3	-0.173	0.173	0.565	Driver
CIR1	-0.173	0.173	0.565	Driver
SP9	-0.173	0.173	0.565	Driver
OLA1	-0.173	0.173	0.565	Driver
SP3	-0.161	0.161	0.609	Driver
CDCA7	-0.264	0.264	0.295	Driver
MAP3K20	-0.264	0.264	0.295	Driver
RAPGEF4	-0.216	0.216	0.416	Driver
SLC39A10	-0.244	0.244	0.351	Driver
PDK1	-0.184	0.184	0.519	Driver
ITGA6	-0.184	0.184	0.519	Driver
DNAH7	-0.244	0.244	0.351	Driver
bta-mir-2352	-0.19	0.19	0.497	Driver
DLX2	-0.19	0.19	0.497	Driver
STK17B	-0.244	0.244	0.351	Driver
DLX1	-0.19	0.19	0.497	Driver
METAP1D	-0.19	0.19	0.497	Driver
HECW2	-0.244	0.244	0.351	Driver
HAT1	-0.157	0.157	0.636	Driver
SLC25A12	-0.157	0.157	0.636	Driver
DYNC1I2	-0.157	0.157	0.636	Driver
CYBRD1	-0.157	0.157	0.636	Driver
DCAF17	-0.157	0.157	0.636	Driver
RFTN2	-0.23	0.23	0.381	Driver
MARS2	-0.23	0.23	0.381	Driver
BOLL	-0.23	0.23	0.381	Driver
PLCL1	-0.23	0.23	0.381	Driver
SATB2	-0.23	0.23	0.381	Driver
C2H2orf69	-0.23	0.23	0.381	Driver
TYW5	-0.23	0.23	0.381	Driver
MAIP1	-0.23	0.23	0.381	Driver
SPATS2L	-0.23	0.23	0.381	Driver
KCTD18	-0.345	0.345	0.151	Driver
SGO2	-0.345	0.345	0.151	Driver
AOX1	-0.345	0.345	0.151	Driver
AOX4	-0.345	0.345	0.151	Driver
AOX2	-0.271	0.271	0.282	Driver
BZW1	-0.271	0.271	0.282	Driver
CLK1	-0.271	0.271	0.282	Driver
PPIL3	-0.271	0.271	0.282	Driver
NIF3L1	-0.271	0.271	0.282	Driver
ORC2	-0.271	0.271	0.282	Driver
FAM126B	-0.271	0.271	0.282	Driver
NDUFB3	-0.271	0.271	0.282	Driver
CFLAR	-0.271	0.271	0.282	Driver
CASP8	-0.271	0.271	0.282	Driver
FLACC1	-0.33	0.33	0.171	Driver
TRAK2	-0.33	0.33	0.171	Driver
STRADB	-0.33	0.33	0.171	Driver
C2CD6	-0.33	0.33	0.171	Driver
TMEM237	-0.33	0.33	0.171	Driver
MPP4	-0.362	0.362	0.132	Driver
ALS2	-0.362	0.362	0.132	Driver
CDK15	-0.362	0.362	0.132	Driver
FZD7	-0.362	0.362	0.132	Driver
KIAA2012	-0.362	0.362	0.132	Driver
SUMO1	-0.261	0.261	0.298	Driver
NOP58	-0.261	0.261	0.298	Driver
BMPR2	-0.261	0.261	0.298	Driver
FAM117B	-0.261	0.261	0.298	Driver
ICA1L	-0.261	0.261	0.298	Driver
WDR12	-0.261	0.261	0.298	Driver
CARF	-0.261	0.261	0.298	Driver
KCNH7	-0.171	0.171	0.571	Driver
LANCL1	-0.102	0.102	0.931	Driver
CPS1	-0.102	0.102	0.931	Driver
ERBB4	-0.102	0.102	0.931	Driver
IKZF2	-0.102	0.102	0.931	Driver
MOGAT1	-0.122	0.122	0.818	Driver
ACSL3	-0.122	0.122	0.818	Driver
KCNE4	-0.122	0.122	0.818	Driver
SCG2	-0.122	0.122	0.818	Driver
AP1S3	-0.122	0.122	0.818	Driver
WDFY1	-0.122	0.122	0.818	Driver
MRPL44	-0.122	0.122	0.818	Driver
SERPINE2	-0.122	0.122	0.818	Driver
FAM124B	-0.122	0.122	0.818	Driver
CUL3	-0.122	0.122	0.818	Driver
DOCK10	-0.122	0.122	0.818	Driver
NYAP2	-0.233	0.233	0.373	Driver
SNORD116	-0.227	0.227	0.385	Driver
bta-mir-12053	-0.151	0.151	0.653	Driver
IRS1	-0.151	0.151	0.653	Driver
RHBDD1	-0.151	0.151	0.653	Driver
COL4A4	-0.121	0.121	0.82	Driver
COL4A3	-0.121	0.121	0.82	Driver
MFF	-0.121	0.121	0.82	Driver
TM4SF20	-0.121	0.121	0.82	Driver
AGFG1	-0.121	0.121	0.82	Driver
TMIGD3	-0.108	0.108	0.887	Driver
ATP5PB	-0.108	0.108	0.887	Driver
CYP4A22	-0.1	0.1	0.961	Driver
WDR77	-0.108	0.108	0.887	Driver
OVGP1	-0.108	0.108	0.887	Driver
CYP4B1	-0.1	0.1	0.961	Driver
EFCAB14	-0.1	0.1	0.961	Driver
TEX38	-0.1	0.1	0.961	Driver
ATPAF1	-0.1	0.1	0.961	Driver
MOB3C	-0.1	0.1	0.961	Driver
MKNK1	-0.1	0.1	0.961	Driver
KNCN	-0.1	0.1	0.961	Driver
TMEM275	-0.1	0.1	0.961	Driver
DMBX1	-0.1	0.1	0.961	Driver
CHIA	-0.108	0.108	0.887	Driver
CHI3L2	-0.108	0.108	0.887	Driver
DENND2D	-0.108	0.108	0.887	Driver
FAAH	-0.1	0.1	0.961	Driver
NSUN4	-0.1	0.1	0.961	Driver
CEPT1	-0.108	0.108	0.887	Driver
UQCRH	-0.1	0.1	0.961	Driver
LRRC41	-0.1	0.1	0.961	Driver
DRAM2	-0.108	0.108	0.887	Driver
LRIF1	-0.108	0.108	0.887	Driver
RAD54L	-0.1	0.1	0.961	Driver
CD53	-0.108	0.108	0.887	Driver
KCNA3	-0.204	0.204	0.451	Driver
POMGNT1	-0.1	0.1	0.961	Driver
KCNA2	-0.204	0.204	0.451	Driver
LURAP1	-0.1	0.1	0.961	Driver
KCNA10	-0.204	0.204	0.451	Driver
TSPAN1	-0.1	0.1	0.961	Driver
CYM	-0.204	0.204	0.451	Driver
P3R3URF	-0.1	0.1	0.961	Driver
PIK3R3	-0.1	0.1	0.961	Driver
PROK1	-0.204	0.204	0.451	Driver
LAMTOR5	-0.204	0.204	0.451	Driver
SLC16A4	-0.204	0.204	0.451	Driver
MAST2	-0.1	0.1	0.961	Driver
RBM15	-0.198	0.198	0.469	Driver
KCNC4	-0.198	0.198	0.469	Driver
SLC6A17	-0.198	0.198	0.469	Driver
bta-mir-2285as-3	-0.198	0.198	0.469	Driver
IPP	-0.1	0.1	0.961	Driver
TMEM69	-0.1	0.1	0.961	Driver
UBL4B	-0.198	0.198	0.469	Driver
ALX3	-0.198	0.198	0.469	Driver
STRIP1	-0.198	0.198	0.469	Driver
GPBP1L1	-0.1	0.1	0.961	Driver
CCDC17	-0.1	0.1	0.961	Driver
NASP	-0.1	0.1	0.961	Driver
AHCYL1	-0.198	0.198	0.469	Driver
AKR1A1	-0.1	0.1	0.961	Driver
CSF1	-0.198	0.198	0.469	Driver
PRDX1	-0.1	0.1	0.961	Driver
bta-mir-2413	-0.38	0.38	0.112	Driver
EPS8L3	-0.38	0.38	0.112	Driver
MMACHC	-0.1	0.1	0.961	Driver
GSTM3	-0.38	0.38	0.112	Driver
TESK2	-0.1	0.1	0.961	Driver
TOE1	-0.1	0.1	0.961	Driver
MUTYH	-0.1	0.1	0.961	Driver
GSTM1	-0.38	0.38	0.112	Driver
HPDL	-0.1	0.1	0.961	Driver
ZSWIM5	-0.1	0.1	0.961	Driver
AMPD2	-0.38	0.38	0.112	Driver
UROD	-0.1	0.1	0.961	Driver
GNAT2	-0.38	0.38	0.112	Driver
HECTD3	-0.1	0.1	0.961	Driver
GNAI3	-0.38	0.38	0.112	Driver
KIRREL1	-0.101	0.101	0.946	Driver
CD5L	-0.101	0.101	0.946	Driver
GPR61	-0.38	0.38	0.112	Driver
AMIGO1	-0.38	0.38	0.112	Driver
CYB561D1	-0.38	0.38	0.112	Driver
ATXN7L2	-0.38	0.38	0.112	Driver
EIF2B3	-0.1	0.1	0.961	Driver
FCRL1	-0.101	0.101	0.946	Driver
SYPL2	-0.38	0.38	0.112	Driver
PSMA5	-0.38	0.38	0.112	Driver
FCRL3	-0.101	0.101	0.946	Driver
FCRL4	-0.101	0.101	0.946	Driver
FCRL5	-0.101	0.101	0.946	Driver
PTCH2	-0.1	0.1	0.961	Driver
U5	-0.1	0.1	0.961	Driver
BTBD19	-0.1	0.1	0.961	Driver
SORT1	-0.38	0.38	0.112	Driver
DYNLT4	-0.1	0.1	0.961	Driver
PLK3	-0.1	0.1	0.961	Driver
MYBPHL	-0.443	0.443	0.071	Driver
PSRC1	-0.443	0.443	0.071	Driver
BEST4	-0.1	0.1	0.961	Driver
RPS8	-0.1	0.1	0.961	Driver
SNORD39	-0.1	0.1	0.961	Driver
KIF2C	-0.1	0.1	0.961	Driver
CELSR2	-0.443	0.443	0.071	Driver
ARMH1	-0.1	0.1	0.961	Driver
TMEM53	-0.1	0.1	0.961	Driver
SARS1	-0.443	0.443	0.071	Driver
ETV3	-0.101	0.101	0.946	Driver
ELAPOR1	-0.443	0.443	0.071	Driver
ETV3L	-0.101	0.101	0.946	Driver
RNF220	-0.1	0.1	0.961	Driver
C3H1orf194	-0.443	0.443	0.071	Driver
TMEM167B	-0.443	0.443	0.071	Driver
TAF13	-0.443	0.443	0.071	Driver
WDR47	-0.443	0.443	0.071	Driver
ARHGEF11	-0.101	0.101	0.946	Driver
CLCC1	-0.443	0.443	0.071	Driver
ERI3	-0.1	0.1	0.961	Driver
GPSM2	-0.443	0.443	0.071	Driver
STXBP3	-0.457	0.457	0.057	Driver
bta-mir-2414	-0.1	0.1	0.961	Driver
DMAP1	-0.1	0.1	0.961	Driver
KLF17	-0.1	0.1	0.961	Driver
FNDC7	-0.457	0.457	0.057	Driver
PRPF38B	-0.457	0.457	0.057	Driver
HENMT1	-0.457	0.457	0.057	Driver
SLC6A9	-0.111	0.111	0.876	Driver
FAM102B	-0.457	0.457	0.057	Driver
SLC25A24	-0.457	0.457	0.057	Driver
CCDC24	-0.111	0.111	0.876	Driver
B4GALT2	-0.111	0.111	0.876	Driver
ATP6V0B	-0.111	0.111	0.876	Driver
DPH2	-0.111	0.111	0.876	Driver
IPO13	-0.111	0.111	0.876	Driver
ARTN	-0.111	0.111	0.876	Driver
ST3GAL3	-0.111	0.111	0.876	Driver
VAV3	-0.333	0.333	0.167	Driver
bta-mir-2415	-0.111	0.111	0.876	Driver
KDM4A	-0.111	0.111	0.876	Driver
PTPRF	-0.111	0.111	0.876	Driver
LRRC71	-0.101	0.101	0.946	Driver
PEAR1	-0.101	0.101	0.946	Driver
HYI	-0.118	0.118	0.834	Driver
NTRK1	-0.101	0.101	0.946	Driver
SZT2	-0.118	0.118	0.834	Driver
ELOVL1	-0.118	0.118	0.834	Driver
INSRR	-0.101	0.101	0.946	Driver
SH2D2A	-0.101	0.101	0.946	Driver
PRCC	-0.101	0.101	0.946	Driver
CDC20	-0.118	0.118	0.834	Driver
HDGF	-0.101	0.101	0.946	Driver
MPL	-0.118	0.118	0.834	Driver
MRPL24	-0.101	0.101	0.946	Driver
TIE1	-0.118	0.118	0.834	Driver
RRNAD1	-0.101	0.101	0.946	Driver
NTNG1	-0.439	0.439	0.072	Driver
ISG20L2	-0.101	0.101	0.946	Driver
CRABP2	-0.101	0.101	0.946	Driver
PRMT6	-0.442	0.442	0.071	Driver
C3H1orf210	-0.118	0.118	0.834	Driver
NES	-0.101	0.101	0.946	Driver
BCAN	-0.101	0.101	0.946	Driver
TMEM125	-0.118	0.118	0.834	Driver
HAPLN2	-0.101	0.101	0.946	Driver
GPATCH4	-0.101	0.101	0.946	Driver
CFAP57	-0.118	0.118	0.834	Driver
bta-mir-6534	-0.101	0.101	0.946	Driver
NAXE	-0.101	0.101	0.946	Driver
TTC24	-0.101	0.101	0.946	Driver
IQGAP3	-0.101	0.101	0.946	Driver
AMY2B	-0.198	0.198	0.469	Driver
EBNA1BP2	-0.155	0.155	0.643	Driver
RNPC3	-0.198	0.198	0.469	Driver
FAM183A	-0.155	0.155	0.643	Driver
OR13P2	-0.155	0.155	0.643	Driver
OR13P11	-0.155	0.155	0.643	Driver
OR13P4	-0.155	0.155	0.643	Driver
MEF2D	-0.101	0.101	0.946	Driver
OR13P8	-0.155	0.155	0.643	Driver
OR13P16B	-0.155	0.155	0.643	Driver
RHBG	-0.101	0.101	0.946	Driver
COL11A1	-0.208	0.208	0.433	Driver
SLC2A1	-0.172	0.172	0.568	Driver
ZNF691	-0.172	0.172	0.568	Driver
TSACC	-0.101	0.101	0.946	Driver
TMEM269	-0.172	0.172	0.568	Driver
SVBP	-0.172	0.172	0.568	Driver
C3H1orf50	-0.172	0.172	0.568	Driver
CCT3	-0.101	0.101	0.946	Driver
P3H1	-0.172	0.172	0.568	Driver
GLMP	-0.101	0.101	0.946	Driver
TMEM79	-0.101	0.101	0.946	Driver
SMG5	-0.101	0.101	0.946	Driver
OLFM3	-0.176	0.176	0.551	Driver
CLDN19	-0.172	0.172	0.568	Driver
YBX1	-0.172	0.172	0.568	Driver
PAQR6	-0.25	0.25	0.331	Driver
PPIH	-0.172	0.172	0.568	Driver
BGLAP	-0.25	0.25	0.331	Driver
PMF1	-0.25	0.25	0.331	Driver
CCDC30	-0.172	0.172	0.568	Driver
S1PR1	-0.143	0.143	0.701	Driver
SLC25A44	-0.25	0.25	0.331	Driver
PPCS	-0.146	0.146	0.678	Driver
ZMYND12	-0.146	0.146	0.678	Driver
SEMA4A	-0.25	0.25	0.331	Driver
RIMKLA	-0.146	0.146	0.678	Driver
DPH5	-0.148	0.148	0.67	Driver
LMNA	-0.25	0.25	0.331	Driver
SLC30A7	-0.148	0.148	0.67	Driver
EXTL2	-0.148	0.148	0.67	Driver
FOXJ3	-0.146	0.146	0.678	Driver
GUCA2A	-0.146	0.146	0.678	Driver
GUCA2B	-0.146	0.146	0.678	Driver
MEX3A	-0.25	0.25	0.331	Driver
RAB25	-0.25	0.25	0.331	Driver
LAMTOR2	-0.25	0.25	0.331	Driver
VCAM1	-0.148	0.148	0.67	Driver
UBQLN4	-0.25	0.25	0.331	Driver
SSR2	-0.25	0.25	0.331	Driver
ARHGEF2	-0.25	0.25	0.331	Driver
CDC14A	-0.153	0.153	0.646	Driver
GPR88	-0.153	0.153	0.646	Driver
HIVEP3	-0.277	0.277	0.267	Driver
KHDC4	-0.25	0.25	0.331	Driver
EDN2	-0.277	0.277	0.267	Driver
FOXO6	-0.254	0.254	0.318	Driver
RIT1	-0.25	0.25	0.331	Driver
RTCA	-0.105	0.105	0.903	Driver
DBT	-0.105	0.105	0.903	Driver
LRRC39	-0.105	0.105	0.903	Driver
SYT11	-0.25	0.25	0.331	Driver
TRMT13	-0.105	0.105	0.903	Driver
GON4L	-0.422	0.422	0.081	Driver
SASS6	-0.105	0.105	0.903	Driver
SCMH1	-0.254	0.254	0.318	Driver
MFSD14A	-0.105	0.105	0.903	Driver
SLFNL1	-0.254	0.254	0.318	Driver
CTPS1	-0.254	0.254	0.318	Driver
MSTO1	-0.422	0.422	0.081	Driver
DAP3	-0.422	0.422	0.081	Driver
CITED4	-0.302	0.302	0.224	Driver
SLC35A3	-0.105	0.105	0.903	Driver
AGL	-0.109	0.109	0.881	Driver
KCNQ4	-0.302	0.302	0.224	Driver
ASH1L	-0.422	0.422	0.081	Driver
RUSC1	-0.501	0.501	0.042	Driver
NFYC	-0.302	0.302	0.224	Driver
FDPS	-0.501	0.501	0.042	Driver
FRRS1	-0.109	0.109	0.881	Driver
PKLR	-0.501	0.501	0.042	Driver
bta-mir-30c	-0.302	0.302	0.224	Driver
RIMS3	-0.302	0.302	0.224	Driver
ZNF684	-0.302	0.302	0.224	Driver
HCN3	-0.501	0.501	0.042	Driver
PALMD	-0.109	0.109	0.881	Driver
CLK2	-0.501	0.501	0.042	Driver
SCAMP3	-0.501	0.501	0.042	Driver
FAM189B	-0.501	0.501	0.042	Driver
EXO5	-0.302	0.302	0.224	Driver
ZFP69	-0.302	0.302	0.224	Driver
GBA	-0.501	0.501	0.042	Driver
SMAP2	-0.302	0.302	0.224	Driver
MTX1	-0.517	0.517	0.032	Driver
PLPPR4	-0.109	0.109	0.881	Driver
COL9A2	-0.374	0.374	0.116	Driver
ZMPSTE24	-0.374	0.374	0.116	Driver
TMCO2	-0.374	0.374	0.116	Driver
THBS3	-0.517	0.517	0.032	Driver
MUC1	-0.517	0.517	0.032	Driver
TRIM46	-0.517	0.517	0.032	Driver
KRTCAP2	-0.517	0.517	0.032	Driver
DPM3	-0.517	0.517	0.032	Driver
SLC50A1	-0.517	0.517	0.032	Driver
RLF	-0.374	0.374	0.116	Driver
PPT1	-0.374	0.374	0.116	Driver
CAP1	-0.374	0.374	0.116	Driver
EFNA1	-0.517	0.517	0.032	Driver
PLPPR5	-0.109	0.109	0.881	Driver
EFNA3	-0.517	0.517	0.032	Driver
EFNA4	-0.517	0.517	0.032	Driver
MFSD2A	-0.374	0.374	0.116	Driver
ADAM15	-0.517	0.517	0.032	Driver
SNX7	-0.109	0.109	0.881	Driver
MYCL	-0.374	0.374	0.116	Driver
DCST1	-0.517	0.517	0.032	Driver
bta-mir-137	-0.228	0.228	0.383	Driver
TRIT1	-0.374	0.374	0.116	Driver
ZBTB7B	-0.517	0.517	0.032	Driver
FLAD1	-0.517	0.517	0.032	Driver
PPIE	-0.422	0.422	0.081	Driver
CKS1B	-0.517	0.517	0.032	Driver
HPCAL4	-0.422	0.422	0.081	Driver
SHC1	-0.517	0.517	0.032	Driver
NT5C1A	-0.422	0.422	0.081	Driver
PBXIP1	-0.517	0.517	0.032	Driver
HEYL	-0.422	0.422	0.081	Driver
PMVK	-0.517	0.517	0.032	Driver
PABPC4	-0.422	0.422	0.081	Driver
BMP8A	-0.422	0.422	0.081	Driver
KCNN3	-0.517	0.517	0.032	Driver
MACF1	-0.422	0.422	0.081	Driver
ADAR	-0.547	0.547	0.018	Driver
DPYD	-0.228	0.228	0.383	Driver
CHRNB2	-0.547	0.547	0.018	Driver
UBE2Q1	-0.547	0.547	0.018	Driver
TDRD10	-0.547	0.547	0.018	Driver
SHE	-0.547	0.547	0.018	Driver
IL6R	-0.547	0.547	0.018	Driver
ATP8B2	-0.41	0.41	0.091	Driver
AQP10	-0.41	0.41	0.091	Driver
bta-mir-2416	-0.361	0.361	0.133	Driver
HAX1	-0.41	0.41	0.091	Driver
NDUFS5	-0.361	0.361	0.133	Driver
UBAP2L	-0.41	0.41	0.091	Driver
AKIRIN1	-0.361	0.361	0.133	Driver
RHBDL2	-0.361	0.361	0.133	Driver
GJA9	-0.361	0.361	0.133	Driver
MYCBP	-0.361	0.361	0.133	Driver
RRAGC	-0.361	0.361	0.133	Driver
POU3F1	-0.433	0.433	0.075	Driver
UTP11	-0.433	0.433	0.075	Driver
bta-mir-2411	-0.41	0.41	0.091	Driver
FHL3	-0.306	0.306	0.217	Driver
C3H1orf43	-0.41	0.41	0.091	Driver
SF3A3	-0.306	0.306	0.217	Driver
C3H1orf189	-0.41	0.41	0.091	Driver
bta-mir-190b	-0.41	0.41	0.091	Driver
TPM3	-0.41	0.41	0.091	Driver
PTBP2	-0.411	0.411	0.089	Driver
NUP210L	-0.41	0.41	0.091	Driver
RWDD3	-0.172	0.172	0.568	Driver
TLCD4	-0.172	0.172	0.568	Driver
INPP5B	-0.306	0.306	0.217	Driver
RPS27	-0.41	0.41	0.091	Driver
RAB13	-0.41	0.41	0.091	Driver
JTB	-0.41	0.41	0.091	Driver
CREB3L4	-0.41	0.41	0.091	Driver
SLC39A1	-0.41	0.41	0.091	Driver
ALG14	-0.172	0.172	0.568	Driver
CRTC2	-0.41	0.41	0.091	Driver
CNN3	-0.189	0.189	0.503	Driver
SLC44A3	-0.189	0.189	0.503	Driver
DENND4B	-0.41	0.41	0.091	Driver
GATAD2B	-0.41	0.41	0.091	Driver
SLC27A3	-0.41	0.41	0.091	Driver
MTF1	-0.306	0.306	0.217	Driver
INTS3	-0.41	0.41	0.091	Driver
F3	-0.189	0.189	0.503	Driver
C3H1orf122	-0.306	0.306	0.217	Driver
YRDC	-0.306	0.306	0.217	Driver
MANEAL	-0.306	0.306	0.217	Driver
EPHA10	-0.306	0.306	0.217	Driver
CDCA8	-0.306	0.306	0.217	Driver
ABCD3	-0.189	0.189	0.503	Driver
C3H1orf109	-0.306	0.306	0.217	Driver
NPR1	-0.41	0.41	0.091	Driver
ILF2	-0.339	0.339	0.158	Driver
RSPO1	-0.306	0.306	0.217	Driver
SNAPIN	-0.339	0.339	0.158	Driver
GNL2	-0.306	0.306	0.217	Driver
CHTOP	-0.339	0.339	0.158	Driver
S100A1	-0.339	0.339	0.158	Driver
ARHGAP29	-0.189	0.189	0.503	Driver
S100A13	-0.339	0.339	0.158	Driver
DNALI1	-0.306	0.306	0.217	Driver
SNIP1	-0.306	0.306	0.217	Driver
S100A14	-0.339	0.339	0.158	Driver
MEAF6	-0.306	0.306	0.217	Driver
S100A16	-0.339	0.339	0.158	Driver
ZC3H12A	-0.306	0.306	0.217	Driver
ABCA4	-0.148	0.148	0.67	Driver
S100A2	-0.339	0.339	0.158	Driver
S100A3	-0.339	0.339	0.158	Driver
S100A4	-0.339	0.339	0.158	Driver
S100A5	-0.339	0.339	0.158	Driver
S100A7	-0.339	0.339	0.158	Driver
GRIK3	-0.172	0.172	0.568	Driver
S100A8	-0.339	0.339	0.158	Driver
S100A12	-0.339	0.339	0.158	Driver
GCLM	-0.219	0.219	0.408	Driver
S100A9	-0.339	0.339	0.158	Driver
DNTTIP2	-0.219	0.219	0.408	Driver
PGLYRP4	-0.339	0.339	0.158	Driver
PGLYRP3	-0.339	0.339	0.158	Driver
bta-mir-760	-0.219	0.219	0.408	Driver
LORICRIN	-0.366	0.366	0.124	Driver
CSF3R	-0.129	0.129	0.777	Driver
LELP1	-0.366	0.366	0.124	Driver
bta-mir-12039	-0.129	0.129	0.777	Driver
MRPS15	-0.129	0.129	0.777	Driver
OSCP1	-0.129	0.129	0.777	Driver
LSM10	-0.129	0.129	0.777	Driver
BCAR3	-0.219	0.219	0.408	Driver
STK40	-0.129	0.129	0.777	Driver
EVA1B	-0.129	0.129	0.777	Driver
SH3D21	-0.129	0.129	0.777	Driver
FNBP1L	-0.307	0.307	0.212	Driver
DR1	-0.307	0.307	0.212	Driver
THRAP3	-0.129	0.129	0.777	Driver
CCDC18	-0.307	0.307	0.212	Driver
MAP7D1	-0.129	0.129	0.777	Driver
TMED5	-0.307	0.307	0.212	Driver
TRAPPC3	-0.129	0.129	0.777	Driver
SPRR4	-0.366	0.366	0.124	Driver
IVL	-0.37	0.37	0.119	Driver
COL8A2	-0.129	0.129	0.777	Driver
ADPRS	-0.129	0.129	0.777	Driver
TEKT2	-0.129	0.129	0.777	Driver
MTF2	-0.307	0.307	0.212	Driver
SMCP	-0.37	0.37	0.119	Driver
LCE1B	-0.37	0.37	0.119	Driver
KPRP	-0.37	0.37	0.119	Driver
C3H1orf68	-0.37	0.37	0.119	Driver
DIPK1A	-0.307	0.307	0.212	Driver
AGO3	-0.129	0.129	0.777	Driver
RPL5	-0.287	0.287	0.247	Driver
SNORA66	-0.287	0.287	0.247	Driver
CRCT1	-0.359	0.359	0.136	Driver
SNORD21	-0.287	0.287	0.247	Driver
CRNN	-0.359	0.359	0.136	Driver
EVI5	-0.287	0.287	0.247	Driver
RPTN	-0.359	0.359	0.136	Driver
GFI1	-0.287	0.287	0.247	Driver
AGO1	-0.129	0.129	0.777	Driver
TCHHL1	-0.369	0.369	0.12	Driver
bta-mir-2284z-4	-0.369	0.369	0.12	Driver
S100A11	-0.369	0.369	0.12	Driver
S100A10	-0.369	0.369	0.12	Driver
bta-mir-2412	-0.369	0.369	0.12	Driver
AGO4	-0.129	0.129	0.777	Driver
RPAP2	-0.287	0.287	0.247	Driver
THEM4	-0.369	0.369	0.12	Driver
THEM5	-0.369	0.369	0.12	Driver
C2CD4D	-0.369	0.369	0.12	Driver
RORC	-0.369	0.369	0.12	Driver
CLSPN	-0.129	0.129	0.777	Driver
LINGO4	-0.369	0.369	0.12	Driver
TDRKH	-0.369	0.369	0.12	Driver
OAZ3	-0.369	0.369	0.12	Driver
MRPL9	-0.369	0.369	0.12	Driver
CELF3	-0.369	0.369	0.12	Driver
GLMN	-0.287	0.287	0.247	Driver
C3H1orf146	-0.287	0.287	0.247	Driver
BTBD8	-0.287	0.287	0.247	Driver
SNX27	-0.369	0.369	0.12	Driver
EPHX4	-0.295	0.295	0.235	Driver
TUFT1	-0.362	0.362	0.132	Driver
C3H1orf216	-0.129	0.129	0.777	Driver
BRDT	-0.295	0.295	0.235	Driver
PSMB2	-0.129	0.129	0.777	Driver
TFAP2E	-0.129	0.129	0.777	Driver
CGN	-0.362	0.362	0.132	Driver
NCDN	-0.129	0.129	0.777	Driver
KIAA0319L	-0.129	0.129	0.777	Driver
POGZ	-0.362	0.362	0.132	Driver
PSMB4	-0.362	0.362	0.132	Driver
TGFBR3	-0.295	0.295	0.235	Driver
ZMYM4	-0.129	0.129	0.777	Driver
CDC7	-0.362	0.362	0.132	Driver
SFPQ	-0.129	0.129	0.777	Driver
SELENBP1	-0.362	0.362	0.132	Driver
ZMYM1	-0.129	0.129	0.777	Driver
RFX5	-0.362	0.362	0.132	Driver
PI4KB	-0.362	0.362	0.132	Driver
HFM1	-0.362	0.362	0.132	Driver
ZNF687	-0.362	0.362	0.132	Driver
PSMD4	-0.362	0.362	0.132	Driver
PIP5K1A	-0.362	0.362	0.132	Driver
ZMYM6	-0.129	0.129	0.777	Driver
TMEM35B	-0.129	0.129	0.777	Driver
DLGAP3	-0.129	0.129	0.777	Driver
ZNF644	-0.362	0.362	0.132	Driver
SMIM12	-0.129	0.129	0.777	Driver
VPS72	-0.362	0.362	0.132	Driver
TMOD4	-0.362	0.362	0.132	Driver
bta-mir-2285b-2	-0.308	0.308	0.208	Driver
SCNM1	-0.362	0.362	0.132	Driver
LYSMD1	-0.362	0.362	0.132	Driver
TNFAIP8L2	-0.362	0.362	0.132	Driver
GJA4	-0.129	0.129	0.777	Driver
GJB3	-0.129	0.129	0.777	Driver
GJB4	-0.129	0.129	0.777	Driver
GJB5	-0.129	0.129	0.777	Driver
BARHL2	-0.308	0.308	0.208	Driver
SEMA6C	-0.362	0.362	0.132	Driver
C3H1orf94	-0.129	0.129	0.777	Driver
GABPB2	-0.362	0.362	0.132	Driver
ZNF326	-0.333	0.333	0.167	Driver
MLLT11	-0.362	0.362	0.132	Driver
LRRC8D	-0.333	0.333	0.167	Driver
CDC42SE1	-0.362	0.362	0.132	Driver
bta-mir-2285k-5	-0.333	0.333	0.167	Driver
C3H1orf56	-0.362	0.362	0.132	Driver
BNIPL	-0.362	0.362	0.132	Driver
PRUNE1	-0.362	0.362	0.132	Driver
LRRC8C	-0.333	0.333	0.167	Driver
LRRC8B	-0.316	0.316	0.195	Driver
MINDY1	-0.247	0.247	0.337	Driver
ANXA9	-0.247	0.247	0.337	Driver
CERS2	-0.247	0.247	0.337	Driver
CSMD2	-0.129	0.129	0.777	Driver
SETDB1	-0.247	0.247	0.337	Driver
GBP6	-0.326	0.326	0.18	Driver
ARNT	-0.247	0.247	0.337	Driver
GBP5	-0.326	0.326	0.18	Driver
CTSK	-0.247	0.247	0.337	Driver
CTSS	-0.247	0.247	0.337	Driver
HORMAD1	-0.247	0.247	0.337	Driver
GOLPH3L	-0.247	0.247	0.337	Driver
ENSA	-0.247	0.247	0.337	Driver
MCL1	-0.247	0.247	0.337	Driver
ADAMTSL4	-0.247	0.247	0.337	Driver
HMGB4	-0.166	0.166	0.583	Driver
ZSCAN20	-0.189	0.189	0.503	Driver
GBP2	-0.336	0.336	0.163	Driver
EFHD1	-0.189	0.189	0.503	Driver
GBP4	-0.336	0.336	0.163	Driver
ECM1	-0.247	0.247	0.337	Driver
TARS2	-0.247	0.247	0.337	Driver
GIGYF2	-0.189	0.189	0.503	Driver
KCNJ13	-0.189	0.189	0.503	Driver
SNORC	-0.189	0.189	0.503	Driver
NGEF	-0.189	0.189	0.503	Driver
RPRD2	-0.247	0.247	0.337	Driver
PRPF3	-0.247	0.247	0.337	Driver
NEU2	-0.184	0.184	0.519	Driver
INPP5D	-0.184	0.184	0.519	Driver
KYAT3	-0.336	0.336	0.163	Driver
GTF2B	-0.336	0.336	0.163	Driver
bta-mir-12064	-0.247	0.247	0.337	Driver
MRPS21	-0.247	0.247	0.337	Driver
CIART	-0.245	0.245	0.347	Driver
C3H1orf54	-0.245	0.245	0.347	Driver
APH1A	-0.245	0.245	0.347	Driver
CA14	-0.245	0.245	0.347	Driver
PKN2	-0.336	0.336	0.163	Driver
ANP32E	-0.245	0.245	0.347	Driver
ATG16L1	-0.184	0.184	0.519	Driver
PLEKHO1	-0.245	0.245	0.347	Driver
VPS45	-0.245	0.245	0.347	Driver
OTUD7B	-0.245	0.245	0.347	Driver
MTMR11	-0.245	0.245	0.347	Driver
SAG	-0.184	0.184	0.519	Driver
SF3B4	-0.245	0.245	0.347	Driver
DGKD	-0.184	0.184	0.519	Driver
LMO4	-0.288	0.288	0.245	Driver
SV2A	-0.245	0.245	0.347	Driver
BOLA1	-0.245	0.245	0.347	Driver
H2AC20	-0.245	0.245	0.347	Driver
H2AC21	-0.245	0.245	0.347	Driver
H2AC19	-0.245	0.245	0.347	Driver
H4C14	-0.245	0.245	0.347	Driver
H2AC18	-0.245	0.245	0.347	Driver
H3C13	-0.245	0.245	0.347	Driver
H2BC18	-0.245	0.245	0.347	Driver
FCGR1A	-0.245	0.245	0.347	Driver
MGC134040	-0.291	0.291	0.242	Driver
USP40	-0.184	0.184	0.519	Driver
HJV	-0.291	0.291	0.242	Driver
TXNIP	-0.291	0.291	0.242	Driver
POLR3GL	-0.291	0.291	0.242	Driver
UGT1A6	-0.207	0.207	0.44	Driver
ANKRD34A	-0.291	0.291	0.242	Driver
RBM8A	-0.291	0.291	0.242	Driver
DNAJB3	-0.207	0.207	0.44	Driver
MROH2A	-0.207	0.207	0.44	Driver
PEX11B	-0.291	0.291	0.242	Driver
ITGA10	-0.291	0.291	0.242	Driver
HJURP	-0.207	0.207	0.44	Driver
TRPM8	-0.207	0.207	0.44	Driver
ANKRD35	-0.291	0.291	0.242	Driver
SPP2	-0.337	0.337	0.159	Driver
PIAS3	-0.291	0.291	0.242	Driver
NUDT17	-0.291	0.291	0.242	Driver
POLR3C	-0.291	0.291	0.242	Driver
RNF115	-0.291	0.291	0.242	Driver
PDZK1	-0.412	0.412	0.089	Driver
GPR89A	-0.412	0.412	0.089	Driver
SH3BP4	-0.41	0.41	0.091	Driver
GJA8	-0.412	0.412	0.089	Driver
GJA5	-0.412	0.412	0.089	Driver
ACP6	-0.412	0.412	0.089	Driver
BCL9	-0.488	0.488	0.045	Driver
OR13L2	-0.488	0.488	0.045	Driver
AGAP1	-0.342	0.342	0.155	Driver
OR13L12	-0.488	0.488	0.045	Driver
CHD1L	-0.488	0.488	0.045	Driver
FMO5	-0.53	0.53	0.021	Driver
GBX2	-0.16	0.16	0.611	Driver
ASB18	-0.16	0.16	0.611	Driver
IQCA1	-0.16	0.16	0.611	Driver
PRKAB2	-0.53	0.53	0.021	Driver
ACKR3	-0.123	0.123	0.814	Driver
COPS8	-0.113	0.113	0.865	Driver
PDE4DIP	-0.53	0.53	0.021	Driver
COL6A3	-0.113	0.113	0.865	Driver
MLPH	-0.123	0.123	0.814	Driver
SEC22B	-0.368	0.368	0.121	Driver
PRLH	-0.123	0.123	0.814	Driver
RAB17	-0.123	0.123	0.814	Driver
NOTCH2	-0.368	0.368	0.121	Driver
LRRFIP1	-0.123	0.123	0.814	Driver
REG4	-0.321	0.321	0.187	Driver
HMGCS2	-0.321	0.321	0.187	Driver
PHGDH	-0.321	0.321	0.187	Driver
ZNF697	-0.368	0.368	0.121	Driver
RBM44	-0.123	0.123	0.814	Driver
HSD3B1	-0.368	0.368	0.121	Driver
HAO2	-0.368	0.368	0.121	Driver
RAMP1	-0.123	0.123	0.814	Driver
bta-mir-2902	-0.123	0.123	0.814	Driver
UBE2F	-0.123	0.123	0.814	Driver
WARS2	-0.368	0.368	0.121	Driver
SCLY	-0.123	0.123	0.814	Driver
ESPNL	-0.123	0.123	0.814	Driver
KLHL30	-0.123	0.123	0.814	Driver
ERFE	-0.123	0.123	0.814	Driver
ILKAP	-0.123	0.123	0.814	Driver
TBX15	-0.353	0.353	0.141	Driver
HES6	-0.201	0.201	0.458	Driver
PER2	-0.201	0.201	0.458	Driver
TRAF3IP1	-0.201	0.201	0.458	Driver
ASB1	-0.201	0.201	0.458	Driver
SPAG17	-0.336	0.336	0.163	Driver
WDR3	-0.336	0.336	0.163	Driver
GDAP2	-0.319	0.319	0.19	Driver
TWIST2	-0.193	0.193	0.485	Driver
ADGRL2	-0.096	0.096	0.998	Driver
HDAC4	-0.193	0.193	0.485	Driver
TENT5C	-0.319	0.319	0.19	Driver
MAN1A2	-0.319	0.319	0.19	Driver
NDUFA10	-0.252	0.252	0.327	Driver
OR6B2	-0.252	0.252	0.327	Driver
OR6B3	-0.252	0.252	0.327	Driver
OR9S41	-0.307	0.307	0.212	Driver
OR9S3	-0.307	0.307	0.212	Driver
VTCN1	-0.223	0.223	0.393	Driver
OR9S29	-0.307	0.307	0.212	Driver
OR9S33	-0.307	0.307	0.212	Driver
OR9S30	-0.307	0.307	0.212	Driver
OR9S32	-0.307	0.307	0.212	Driver
OR9S43	-0.307	0.307	0.212	Driver
OR9S43B	-0.307	0.307	0.212	Driver
OR9S35P	-0.307	0.307	0.212	Driver
OR9S42	-0.307	0.307	0.212	Driver
OR9S23B	-0.307	0.307	0.212	Driver
OR9S39	-0.307	0.307	0.212	Driver
OR9S44P	-0.307	0.307	0.212	Driver
OR9S36B	-0.307	0.307	0.212	Driver
CSF2RA	-0.307	0.307	0.212	Driver
P2RY8	-0.307	0.307	0.212	Driver
AKAP17A	-0.307	0.307	0.212	Driver
OR9S36	-0.307	0.307	0.212	Driver
OR9S40	-0.307	0.307	0.212	Driver
OR9S15	-0.307	0.307	0.212	Driver
COPS9	-0.307	0.307	0.212	Driver
OTOS	-0.307	0.307	0.212	Driver
GPC1	-0.307	0.307	0.212	Driver
ANKMY1	-0.307	0.307	0.212	Driver
DUSP28	-0.307	0.307	0.212	Driver
RNPEPL1	-0.307	0.307	0.212	Driver
CAPN10	-0.307	0.307	0.212	Driver
GPR35	-0.307	0.307	0.212	Driver
KIF1A	-0.307	0.307	0.212	Driver
AGXT	-0.307	0.307	0.212	Driver
ADGRL4	-0.175	0.175	0.555	Driver
MAB21L4	-0.307	0.307	0.212	Driver
CROCC2	-0.307	0.307	0.212	Driver
IFI44	-0.175	0.175	0.555	Driver
CASQ2	-0.098	0.098	0.977	Driver
VANGL1	-0.098	0.098	0.977	Driver
IFI44L	-0.175	0.175	0.555	Driver
bta-mir-10184	-0.157	0.157	0.636	Driver
SNED1	-0.292	0.292	0.238	Driver
PTGFR	-0.157	0.157	0.636	Driver
MTERF4	-0.292	0.292	0.238	Driver
PASK	-0.292	0.292	0.238	Driver
PPP1R7	-0.292	0.292	0.238	Driver
NGF	-0.098	0.098	0.977	Driver
HDLBP	-0.292	0.292	0.238	Driver
SEPTIN2	-0.292	0.292	0.238	Driver
GIPC2	-0.157	0.157	0.636	Driver
DNAJB4	-0.271	0.271	0.282	Driver
FUBP1	-0.271	0.271	0.282	Driver
TSPAN2	-0.098	0.098	0.977	Driver
FARP2	-0.292	0.292	0.238	Driver
TSHB	-0.098	0.098	0.977	Driver
SYCP1	-0.098	0.098	0.977	Driver
NEXN	-0.271	0.271	0.282	Driver
STK25	-0.292	0.292	0.238	Driver
BOK	-0.292	0.292	0.238	Driver
THAP4	-0.292	0.292	0.238	Driver
ATG4B	-0.292	0.292	0.238	Driver
DTYMK	-0.292	0.292	0.238	Driver
ING5	-0.292	0.292	0.238	Driver
D2HGDH	-0.292	0.292	0.238	Driver
SIKE1	-0.098	0.098	0.977	Driver
MIGA1	-0.271	0.271	0.282	Driver
USP33	-0.271	0.271	0.282	Driver
CSDE1	-0.098	0.098	0.977	Driver
NRAS	-0.098	0.098	0.977	Driver
AMPD1	-0.098	0.098	0.977	Driver
DENND2C	-0.098	0.098	0.977	Driver
ZZZ3	-0.271	0.271	0.282	Driver
BCAS2	-0.098	0.098	0.977	Driver
AK5	-0.271	0.271	0.282	Driver
TRIM33	-0.098	0.098	0.977	Driver
SYT6	-0.098	0.098	0.977	Driver
PIGK	-0.271	0.271	0.282	Driver
OLFML3	-0.098	0.098	0.977	Driver
HIPK1	-0.098	0.098	0.977	Driver
DCLRE1B	-0.098	0.098	0.977	Driver
AP4B1	-0.098	0.098	0.977	Driver
ST6GALNAC5	-0.229	0.229	0.382	Driver
BCL2L15	-0.098	0.098	0.977	Driver
ASB17	-0.233	0.233	0.373	Driver
MSH4	-0.233	0.233	0.373	Driver
RABGGTB	-0.233	0.233	0.373	Driver
ACADM	-0.233	0.233	0.373	Driver
SLC16A1	-0.108	0.108	0.887	Driver
TAFA3	-0.108	0.108	0.887	Driver
PPM1J	-0.108	0.108	0.887	Driver
RHOC	-0.108	0.108	0.887	Driver
MOV10	-0.108	0.108	0.887	Driver
TMCO1	-0.135	0.135	0.748	Driver
ALDH9A1	-0.135	0.135	0.748	Driver
TYW3	-0.115	0.115	0.856	Driver
MGST3	-0.135	0.135	0.748	Driver
LRRC52	-0.135	0.135	0.748	Driver
RXRG	-0.135	0.135	0.748	Driver
CRYZ	-0.115	0.115	0.856	Driver
CAPZA1	-0.108	0.108	0.887	Driver
LMX1A	-0.135	0.135	0.748	Driver
ST7L	-0.108	0.108	0.887	Driver
TNNI3K	-0.115	0.115	0.856	Driver
PBX1	-0.135	0.135	0.748	Driver
WNT2B	-0.108	0.108	0.887	Driver
CTTNBP2NL	-0.108	0.108	0.887	Driver
FPGT	-0.115	0.115	0.856	Driver
LRRIQ3	-0.115	0.115	0.856	Driver
KCND3	-0.108	0.108	0.887	Driver
DDX20	-0.108	0.108	0.887	Driver
INKA2	-0.108	0.108	0.887	Driver
RAP1A	-0.108	0.108	0.887	Driver
NUF2	-0.107	0.107	0.892	Driver
RGS5	-0.107	0.107	0.892	Driver
RGS4	-0.13	0.13	0.772	Driver
CCDC190	-0.163	0.163	0.595	Driver
HSD17B7	-0.163	0.163	0.595	Driver
DDR2	-0.163	0.163	0.595	Driver
NEGR1	-0.115	0.115	0.856	Driver
UAP1	-0.163	0.163	0.595	Driver
UHMK1	-0.163	0.163	0.595	Driver
ZRANB2	-0.105	0.105	0.903	Driver
bta-mir-186	-0.105	0.105	0.903	Driver
SH2D1B	-0.163	0.163	0.595	Driver
C3H1orf226	-0.163	0.163	0.595	Driver
SPATA46	-0.163	0.163	0.595	Driver
NOS1AP	-0.108	0.108	0.887	Driver
PTGER3	-0.105	0.105	0.903	Driver
CTH	-0.107	0.107	0.892	Driver
ANKRD13C	-0.107	0.107	0.892	Driver
SRSF11	-0.107	0.107	0.892	Driver
LRRC40	-0.107	0.107	0.892	Driver
LRRC7	-0.107	0.107	0.892	Driver
PDE4B	-0.136	0.136	0.741	Driver
MGC137454	-0.136	0.136	0.741	Driver
LEPR	-0.136	0.136	0.741	Driver
LEPROT	-0.136	0.136	0.741	Driver
DNAJC6	-0.136	0.136	0.741	Driver
AK4	-0.136	0.136	0.741	Driver
bta-mir-101-1	-0.136	0.136	0.741	Driver
JAK1	-0.136	0.136	0.741	Driver
RAVER2	-0.136	0.136	0.741	Driver
CACHD1	-0.136	0.136	0.741	Driver
UBE2U	-0.136	0.136	0.741	Driver
ROR1	-0.136	0.136	0.741	Driver
PGM1	-0.136	0.136	0.741	Driver
EFCAB7	-0.136	0.136	0.741	Driver
ITGB3BP	-0.136	0.136	0.741	Driver
ALG6	-0.136	0.136	0.741	Driver
FOXD3	-0.136	0.136	0.741	Driver
ATG4C	-0.103	0.103	0.92	Driver
DOCK7	-0.104	0.104	0.913	Driver
ANGPTL3	-0.104	0.104	0.913	Driver
USP1	-0.104	0.104	0.913	Driver
KANK4	-0.104	0.104	0.913	Driver
PATJ	-0.112	0.112	0.87	Driver
TM2D1	-0.112	0.112	0.87	Driver
NFIA	-0.112	0.112	0.87	Driver
C3H1orf87	-0.168	0.168	0.577	Driver
HOOK1	-0.25	0.25	0.331	Driver
FGGY	-0.25	0.25	0.331	Driver
bta-mir-2285ap	-0.449	0.449	0.065	Driver
bta-mir-12043	-0.449	0.449	0.065	Driver
JUN	-0.449	0.449	0.065	Driver
MYSM1	-0.449	0.449	0.065	Driver
TACSTD2	-0.449	0.449	0.065	Driver
OMA1	-0.329	0.329	0.172	Driver
DAB1	-0.324	0.324	0.181	Driver
C8B	-0.359	0.359	0.136	Driver
C8A	-0.426	0.426	0.078	Driver
FYB2	-0.426	0.426	0.078	Driver
PRKAA2	-0.426	0.426	0.078	Driver
PLPP3	-0.41	0.41	0.091	Driver
USP24	-0.299	0.299	0.228	Driver
BSND	-0.299	0.299	0.228	Driver
TMEM61	-0.299	0.299	0.228	Driver
DHCR24	-0.299	0.299	0.228	Driver
LEXM	-0.299	0.299	0.228	Driver
TTC22	-0.299	0.299	0.228	Driver
PARS2	-0.299	0.299	0.228	Driver
TTC4	-0.299	0.299	0.228	Driver
MROH7	-0.232	0.232	0.374	Driver
ACOT11	-0.232	0.232	0.374	Driver
SSBP3	-0.232	0.232	0.374	Driver
DLX5	-0.096	0.096	0.998	Driver
SDHAF3	-0.096	0.096	0.998	Driver
TAC1	-0.096	0.096	0.998	Driver
ASNS	-0.096	0.096	0.998	Driver
C1GALT1	-0.096	0.096	0.998	Driver
COL28A1	-0.096	0.096	0.998	Driver
MIOS	-0.096	0.096	0.998	Driver
RPA3	-0.096	0.096	0.998	Driver
UMAD1	-0.096	0.096	0.998	Driver
GLCCI1	-0.096	0.096	0.998	Driver
ICA1	-0.096	0.096	0.998	Driver
FEZF1	-0.14	0.14	0.713	Driver
CADPS2	-0.14	0.14	0.713	Driver
TAS2R16	-0.254	0.254	0.318	Driver
SLC13A1	-0.311	0.311	0.203	Driver
IQUB	-0.311	0.311	0.203	Driver
NDUFA5	-0.311	0.311	0.203	Driver
ASB15	-0.311	0.311	0.203	Driver
LMOD2	-0.311	0.311	0.203	Driver
WASL	-0.311	0.311	0.203	Driver
HYAL4	-0.249	0.249	0.332	Driver
SPAM1	-0.249	0.249	0.332	Driver
TMEM229A	-0.249	0.249	0.332	Driver
GPR37	-0.233	0.233	0.373	Driver
POT1	-0.233	0.233	0.373	Driver
GRM8	-0.115	0.115	0.856	Driver
bta-mir-592	-0.178	0.178	0.544	Driver
ZNF800	-0.178	0.178	0.544	Driver
GCC1	-0.178	0.178	0.544	Driver
ARF5	-0.178	0.178	0.544	Driver
FSCN3	-0.178	0.178	0.544	Driver
PAX4	-0.178	0.178	0.544	Driver
SND1	-0.178	0.178	0.544	Driver
LRRC4	-0.178	0.178	0.544	Driver
LEP	-0.094	0.094	1	Driver
RBM28	-0.136	0.136	0.741	Driver
PRRT4	-0.136	0.136	0.741	Driver
IMPDH1	-0.136	0.136	0.741	Driver
FAM71F2	-0.136	0.136	0.741	Driver
FAM71F1	-0.136	0.136	0.741	Driver
CALU	-0.136	0.136	0.741	Driver
OPN1SW	-0.136	0.136	0.741	Driver
CCDC136	-0.136	0.136	0.741	Driver
FLNC	-0.136	0.136	0.741	Driver
bta-mir-2422	-0.136	0.136	0.741	Driver
ATP6V1F	-0.136	0.136	0.741	Driver
ATP6V1FNB	-0.136	0.136	0.741	Driver
KCP	-0.136	0.136	0.741	Driver
IRF5	-0.136	0.136	0.741	Driver
TNPO3	-0.136	0.136	0.741	Driver
bta-mir-1843	-0.136	0.136	0.741	Driver
TSPAN33	-0.112	0.112	0.87	Driver
SMO	-0.112	0.112	0.87	Driver
AHCYL2	-0.112	0.112	0.87	Driver
STRIP2	-0.112	0.112	0.87	Driver
NRF1	-0.112	0.112	0.87	Driver
bta-mir-182	-0.112	0.112	0.87	Driver
bta-mir-96	-0.112	0.112	0.87	Driver
UBE2H	-0.112	0.112	0.87	Driver
ZC3HC1	-0.217	0.217	0.413	Driver
KLHDC10	-0.217	0.217	0.413	Driver
TMEM209	-0.217	0.217	0.413	Driver
SSMEM1	-0.217	0.217	0.413	Driver
CPA4	-0.217	0.217	0.413	Driver
CPA5	-0.217	0.217	0.413	Driver
CPA1	-0.217	0.217	0.413	Driver
CEP41	-0.217	0.217	0.413	Driver
MEST	-0.217	0.217	0.413	Driver
bta-mir-335	-0.217	0.217	0.413	Driver
COPG2	-0.217	0.217	0.413	Driver
TSGA13	-0.217	0.217	0.413	Driver
KLF14	-0.11	0.11	0.878	Driver
bta-mir-29b-1	-0.11	0.11	0.878	Driver
MKLN1	-0.231	0.231	0.379	Driver
PODXL	-0.231	0.231	0.379	Driver
bta-mir-320b	-0.123	0.123	0.814	Driver
PLXNA4	-0.123	0.123	0.814	Driver
bta-mir-490	-0.197	0.197	0.473	Driver
CHRM2	-0.197	0.197	0.473	Driver
PTN	-0.197	0.197	0.473	Driver
DGKI	-0.197	0.197	0.473	Driver
CREB3L2	-0.197	0.197	0.473	Driver
bta-mir-12013	-0.197	0.197	0.473	Driver
AKR1D1	-0.197	0.197	0.473	Driver
TRIM24	-0.19	0.19	0.497	Driver
SVOPL	-0.19	0.19	0.497	Driver
ATP6V0A4	-0.19	0.19	0.497	Driver
TMEM213	-0.19	0.19	0.497	Driver
KIAA1549	-0.19	0.19	0.497	Driver
ZC3HAV1L	-0.163	0.163	0.595	Driver
ZC3HAV1	-0.163	0.163	0.595	Driver
TTC26	-0.163	0.163	0.595	Driver
UBN2	-0.163	0.163	0.595	Driver
FMC1	-0.163	0.163	0.595	Driver
KLRG2	-0.163	0.163	0.595	Driver
CLEC2L	-0.163	0.163	0.595	Driver
HIPK2	-0.163	0.163	0.595	Driver
TBXAS1	-0.152	0.152	0.649	Driver
PARP12	-0.152	0.152	0.649	Driver
IL6	-0.1	0.1	0.961	Driver
TOMM7	-0.1	0.1	0.961	Driver
FAM126A	-0.1	0.1	0.961	Driver
KLHL7	-0.1	0.1	0.961	Driver
NUP42	-0.1	0.1	0.961	Driver
GPNMB	-0.1	0.1	0.961	Driver
MALSU1	-0.1	0.1	0.961	Driver
IGF2BP3	-0.1	0.1	0.961	Driver
TRA2A	-0.1	0.1	0.961	Driver
CCDC126	-0.1	0.1	0.961	Driver
DBF4	-0.1	0.1	0.961	Driver
SLC25A40	-0.1	0.1	0.961	Driver
RUNDC3B	-0.1	0.1	0.961	Driver
TCAF2	-0.138	0.138	0.723	Driver
TCAF1	-0.138	0.138	0.723	Driver
OR2F2	-0.138	0.138	0.723	Driver
OR2F2B	-0.138	0.138	0.723	Driver
OR2F1	-0.138	0.138	0.723	Driver
OR2F1D	-0.138	0.138	0.723	Driver
OR2Q1	-0.138	0.138	0.723	Driver
OR6B1	-0.138	0.138	0.723	Driver
OR2A5	-0.138	0.138	0.723	Driver
OR2A25	-0.138	0.138	0.723	Driver
OR2A13	-0.138	0.138	0.723	Driver
OR2A7	-0.138	0.138	0.723	Driver
OR2A62	-0.138	0.138	0.723	Driver
ARHGEF5	-0.138	0.138	0.723	Driver
NOBOX	-0.138	0.138	0.723	Driver
TPK1	-0.138	0.138	0.723	Driver
VSTM2A	-0.368	0.368	0.121	Driver
COBL	-0.237	0.237	0.364	Driver
GRB10	-0.132	0.132	0.759	Driver
DDC	-0.132	0.132	0.759	Driver
FIGNL1	-0.132	0.132	0.759	Driver
IKZF1	-0.132	0.132	0.759	Driver
SPATA48	-0.154	0.154	0.644	Driver
ZPBP	-0.154	0.154	0.644	Driver
VWC2	-0.154	0.154	0.644	Driver
BET1	-0.149	0.149	0.665	Driver
COL1A2	-0.149	0.149	0.665	Driver
CASD1	-0.149	0.149	0.665	Driver
SGCE	-0.149	0.149	0.665	Driver
PEG10	-0.149	0.149	0.665	Driver
PPP1R9A	-0.149	0.149	0.665	Driver
PON1	-0.149	0.149	0.665	Driver
PON3	-0.149	0.149	0.665	Driver
PON2	-0.149	0.149	0.665	Driver
ASB4	-0.149	0.149	0.665	Driver
PDK4	-0.149	0.149	0.665	Driver
DYNC1I1	-0.149	0.149	0.665	Driver
SLC25A13	-0.149	0.149	0.665	Driver
SEM1	-0.15	0.15	0.656	Driver
DLX6	-0.15	0.15	0.656	Driver
ABCB4	-0.1	0.1	0.961	Driver
CROT	-0.1	0.1	0.961	Driver
TMEM243	-0.1	0.1	0.961	Driver
DMTF1	-0.1	0.1	0.961	Driver
ELAPOR2	-0.1	0.1	0.961	Driver
GRM3	-0.1	0.1	0.961	Driver
SEMA3D	-0.13	0.13	0.772	Driver
SEMA3A	-0.124	0.124	0.809	Driver
SEMA3E	-0.124	0.124	0.809	Driver
PCLO	-0.124	0.124	0.809	Driver
CACNA2D1	-0.124	0.124	0.809	Driver
HGF	-0.211	0.211	0.428	Driver
SEMA3C	-0.334	0.334	0.164	Driver
CD36	-0.389	0.389	0.107	Driver
GNAT3	-0.281	0.281	0.259	Driver
GNAI1	-0.281	0.281	0.259	Driver
PHTF2	-0.146	0.146	0.678	Driver
TMEM60	-0.146	0.146	0.678	Driver
RSBN1L	-0.146	0.146	0.678	Driver
PTPN12	-0.146	0.146	0.678	Driver
GSAP	-0.167	0.167	0.579	Driver
CCDC146	-0.167	0.167	0.579	Driver
FGL2	-0.167	0.167	0.579	Driver
FAM185A	-0.167	0.167	0.579	Driver
FBXL13	-0.167	0.167	0.579	Driver
LRRC17	-0.167	0.167	0.579	Driver
ARMC10	-0.248	0.248	0.333	Driver
[truncated: 17,164 more rows]

## Sheet: AGECL vs IGF1B_TC
Table S30. The final dataset used for Inegunity Pathway Analysis (IPA) for AGECL vs IGF1b in Tropical Composite cattle
	AGECL, age at first corpus; IGF1b serum levels of insulin growth hormone measured in bulls; TC, Tropical Composite
Gene name	Correlation estimates	Reverse correlation estimate	Rank values	Directionality
TP63	-0.189	0.189	0.524	Driver
TPRG1	-0.189	0.189	0.524	Driver
LPP	-0.189	0.189	0.524	Driver
bta-mir-28	-0.189	0.189	0.524	Driver
BCL6	-0.256	0.256	0.359	Driver
RTP2	-0.256	0.256	0.359	Driver
SST	-0.256	0.256	0.359	Driver
RTP4	-0.326	0.326	0.218	Driver
MASP1	-0.326	0.326	0.218	Driver
RTP1	-0.326	0.326	0.218	Driver
ST6GAL1	-0.39	0.39	0.126	Driver
bta-mir-2285k-3	-0.39	0.39	0.126	Driver
ADIPOQ	-0.39	0.39	0.126	Driver
RFC4	-0.39	0.39	0.126	Driver
EIF4A2	-0.39	0.39	0.126	Driver
SNORA63	-0.39	0.39	0.126	Driver
bta-mir-1248-1	-0.39	0.39	0.126	Driver
KNG1	-0.39	0.39	0.126	Driver
HRG	-0.39	0.39	0.126	Driver
FETUB	-0.39	0.39	0.126	Driver
AHSG	-0.407	0.407	0.106	Driver
DNAJB11	-0.407	0.407	0.106	Driver
TBCCD1	-0.407	0.407	0.106	Driver
CRYGS	-0.407	0.407	0.106	Driver
DGKG	-0.407	0.407	0.106	Driver
ETV5	-0.229	0.229	0.417	Driver
5S_rRNA	-0.229	0.229	0.417	Driver
TRA2B	-0.229	0.229	0.417	Driver
IGF2BP2	-0.229	0.229	0.417	Driver
TRPM2	-0.16	0.16	0.624	Driver
LRRC3	-0.16	0.16	0.624	Driver
TSPEAR	-0.16	0.16	0.624	Driver
KRTAP10-8	-0.16	0.16	0.624	Driver
KRTAP12-2	-0.16	0.16	0.624	Driver
UBE2G2	-0.16	0.16	0.624	Driver
SUMO3	-0.16	0.16	0.624	Driver
PTTG1IP	-0.16	0.16	0.624	Driver
ITGB2	-0.16	0.16	0.624	Driver
FAM207A	-0.16	0.16	0.624	Driver
ADARB1	-0.16	0.16	0.624	Driver
POFUT2	-0.16	0.16	0.624	Driver
COL18A1	-0.16	0.16	0.624	Driver
SLC19A1	-0.16	0.16	0.624	Driver
PCBP3	-0.16	0.16	0.624	Driver
COL6A1	-0.16	0.16	0.624	Driver
COL6A2	-0.16	0.16	0.624	Driver
FTCD	-0.16	0.16	0.624	Driver
SPATC1L	-0.16	0.16	0.624	Driver
LSS	-0.16	0.16	0.624	Driver
GABPA	-0.168	0.168	0.59	Driver
ATP5PF	-0.168	0.168	0.59	Driver
MCM3AP	-0.1	0.1	0.984	Driver
YBEY	-0.1	0.1	0.984	Driver
JAM2	-0.168	0.168	0.59	Driver
C1H21orf58	-0.1	0.1	0.984	Driver
MRPL39	-0.168	0.168	0.59	Driver
PCNT	-0.1	0.1	0.984	Driver
bta-mir-155	-0.168	0.168	0.59	Driver
U6	-0.168	0.168	0.59	Driver
DIP2A	-0.1	0.1	0.984	Driver
7SK	-0.217	0.217	0.446	Driver
NCAM2	-0.325	0.325	0.22	Driver
USP25	-0.149	0.149	0.679	Driver
NRIP1	-0.149	0.149	0.679	Driver
SAMSN1	-0.149	0.149	0.679	Driver
HSPA13	-0.159	0.159	0.627	Driver
RBM11	-0.159	0.159	0.627	Driver
LIPI	-0.159	0.159	0.627	Driver
DNAJC19	-0.105	0.105	0.947	Driver
FXR1	-0.105	0.105	0.947	Driver
PIK3R4	-0.106	0.106	0.936	Driver
COL6A6	-0.106	0.106	0.936	Driver
CCDC39	-0.105	0.105	0.947	Driver
TTC14	-0.105	0.105	0.947	Driver
COL6A5	-0.106	0.106	0.936	Driver
PEX5L	-0.105	0.105	0.947	Driver
USP13	-0.105	0.105	0.947	Driver
CAPN7	-0.106	0.106	0.936	Driver
NDUFB5	-0.105	0.105	0.947	Driver
MRPL47	-0.105	0.105	0.947	Driver
SH3BP5	-0.106	0.106	0.936	Driver
METTL6	-0.106	0.106	0.936	Driver
EAF1	-0.106	0.106	0.936	Driver
COLQ	-0.106	0.106	0.936	Driver
ACTL6A	-0.105	0.105	0.947	Driver
HACL1	-0.106	0.106	0.936	Driver
BTD	-0.106	0.106	0.936	Driver
ANKRD28	-0.106	0.106	0.936	Driver
bta-mir-2285ao-2	-0.114	0.114	0.897	Driver
GBE1	-0.141	0.141	0.721	Driver
GALNT15	-0.114	0.114	0.897	Driver
DPH3	-0.131	0.131	0.799	Driver
OXNAD1	-0.131	0.131	0.799	Driver
DAZL	-0.221	0.221	0.437	Driver
PLCL2	-0.221	0.221	0.437	Driver
TBC1D5	-0.221	0.221	0.437	Driver
NIT2	-0.144	0.144	0.707	Driver
TOMM70	-0.144	0.144	0.707	Driver
LNP1	-0.144	0.144	0.707	Driver
TMEM45A	-0.144	0.144	0.707	Driver
ADGRG7	-0.144	0.144	0.707	Driver
TFG	-0.144	0.144	0.707	Driver
IMPG2	-0.144	0.144	0.707	Driver
SENP7	-0.144	0.144	0.707	Driver
TRMT10C	-0.144	0.144	0.707	Driver
PCNP	-0.144	0.144	0.707	Driver
ZBTB11	-0.144	0.144	0.707	Driver
RPL24	-0.144	0.144	0.707	Driver
CEP97	-0.144	0.144	0.707	Driver
NXPE3	-0.144	0.144	0.707	Driver
NFKBIZ	-0.144	0.144	0.707	Driver
bta-mir-2285dk	-0.144	0.144	0.707	Driver
ZPLD1	-0.264	0.264	0.335	Driver
U7	-0.213	0.213	0.455	Driver
ALCAM	-0.097	0.097	0.993	Driver
CBLB	-0.205	0.205	0.484	Driver
bta-mir-2286	-0.439	0.439	0.08	Driver
CCDC54	-0.439	0.439	0.08	Driver
BBX	-0.298	0.298	0.274	Driver
CD47	-0.207	0.207	0.478	Driver
PLCXD2	-0.233	0.233	0.409	Driver
PHLDB2	-0.233	0.233	0.409	Driver
ABHD10	-0.233	0.233	0.409	Driver
TAGLN3	-0.233	0.233	0.409	Driver
TMPRSS7	-0.233	0.233	0.409	Driver
C1H3orf52	-0.233	0.233	0.409	Driver
GCSAM	-0.233	0.233	0.409	Driver
SLC9C1	-0.233	0.233	0.409	Driver
CD200	-0.233	0.233	0.409	Driver
BTLA	-0.233	0.233	0.409	Driver
ATG3	-0.233	0.233	0.409	Driver
SLC35A5	-0.233	0.233	0.409	Driver
CCDC80	-0.233	0.233	0.409	Driver
CD200R1L	-0.233	0.233	0.409	Driver
GTPBP8	-0.233	0.233	0.409	Driver
NEPRO	-0.233	0.233	0.409	Driver
BOC	-0.233	0.233	0.409	Driver
SPICE1	-0.233	0.233	0.409	Driver
VEPH1	-0.122	0.122	0.854	Driver
PTX3	-0.122	0.122	0.854	Driver
CCNL1	-0.122	0.122	0.854	Driver
ARHGAP31	-0.124	0.124	0.833	Driver
TMEM39A	-0.124	0.124	0.833	Driver
TIPARP	-0.122	0.122	0.854	Driver
SSR3	-0.122	0.122	0.854	Driver
POGLUT1	-0.124	0.124	0.833	Driver
TIMMDC1	-0.124	0.124	0.833	Driver
CD80	-0.124	0.124	0.833	Driver
ADPRH	-0.124	0.124	0.833	Driver
KCNAB1	-0.122	0.122	0.854	Driver
POPDC2	-0.124	0.124	0.833	Driver
COX17	-0.124	0.124	0.833	Driver
CFAP91	-0.124	0.124	0.833	Driver
NR1I2	-0.124	0.124	0.833	Driver
GSK3B	-0.124	0.124	0.833	Driver
GPR156	-0.124	0.124	0.833	Driver
LRRC58	-0.124	0.124	0.833	Driver
FSTL1	-0.124	0.124	0.833	Driver
NDUFB4	-0.124	0.124	0.833	Driver
HGD	-0.124	0.124	0.833	Driver
RABL3	-0.124	0.124	0.833	Driver
GTF2E1	-0.124	0.124	0.833	Driver
SNORA70	-0.124	0.124	0.833	Driver
STXBP5L	-0.124	0.124	0.833	Driver
POLQ	-0.124	0.124	0.833	Driver
FBXO40	-0.322	0.322	0.226	Driver
HCLS1	-0.322	0.322	0.226	Driver
GOLGB1	-0.322	0.322	0.226	Driver
IQCB1	-0.322	0.322	0.226	Driver
EAF2	-0.322	0.322	0.226	Driver
ILDR1	-0.322	0.322	0.226	Driver
CD86	-0.28	0.28	0.302	Driver
CASR	-0.28	0.28	0.302	Driver
CSTA	-0.28	0.28	0.302	Driver
MIX23	-0.28	0.28	0.302	Driver
FAM162A	-0.28	0.28	0.302	Driver
WDR5B	-0.28	0.28	0.302	Driver
KPNA1	-0.28	0.28	0.302	Driver
SLC9A9	-0.135	0.135	0.777	Driver
CHST2	-0.135	0.135	0.777	Driver
U2SURP	-0.135	0.135	0.777	Driver
PAQR9	-0.135	0.135	0.777	Driver
PCOLCE2	-0.135	0.135	0.777	Driver
TRPC1	-0.135	0.135	0.777	Driver
PLS1	-0.135	0.135	0.777	Driver
ATR	-0.135	0.135	0.777	Driver
XRN1	-0.135	0.135	0.777	Driver
GK5	-0.135	0.135	0.777	Driver
TFDP2	-0.135	0.135	0.777	Driver
ATP1B3	-0.135	0.135	0.777	Driver
GRK7	-0.135	0.135	0.777	Driver
RNF7	-0.113	0.113	0.905	Driver
RASA2	-0.113	0.113	0.905	Driver
bta-mir-2285cf	-0.113	0.113	0.905	Driver
SPSB4	-0.097	0.097	0.993	Driver
SLC25A36	-0.097	0.097	0.993	Driver
TRIM42	-0.097	0.097	0.993	Driver
CLSTN2	-0.097	0.097	0.993	Driver
RBP1	-0.111	0.111	0.913	Driver
RBP2	-0.111	0.111	0.913	Driver
COPB2	-0.111	0.111	0.913	Driver
MRPS22	-0.111	0.111	0.913	Driver
PIK3CB	-0.108	0.108	0.933	Driver
FAIM	-0.108	0.108	0.933	Driver
CEP70	-0.108	0.108	0.933	Driver
ESYT3	-0.108	0.108	0.933	Driver
MRAS	-0.108	0.108	0.933	Driver
NME9	-0.108	0.108	0.933	Driver
ARMC8	-0.108	0.108	0.933	Driver
DBR1	-0.108	0.108	0.933	Driver
A4GNT	-0.108	0.108	0.933	Driver
DZIP1L	-0.108	0.108	0.933	Driver
CLDN18	-0.108	0.108	0.933	Driver
SOX14	-0.108	0.108	0.933	Driver
IL20RB	-0.153	0.153	0.659	Driver
NCK1	-0.153	0.153	0.659	Driver
SLC35G2	-0.153	0.153	0.659	Driver
STAG1	-0.127	0.127	0.818	Driver
PCCB	-0.127	0.127	0.818	Driver
TF	-0.14	0.14	0.736	Driver
TOPBP1	-0.14	0.14	0.736	Driver
CDV3	-0.14	0.14	0.736	Driver
U8	-0.14	0.14	0.736	Driver
BFSP2	-0.14	0.14	0.736	Driver
TMEM108	-0.14	0.14	0.736	Driver
NPHP3	-0.14	0.14	0.736	Driver
UBA5	-0.14	0.14	0.736	Driver
ACAD11	-0.14	0.14	0.736	Driver
ACKR4	-0.14	0.14	0.736	Driver
DNAJC13	-0.14	0.14	0.736	Driver
ACP3	-0.199	0.199	0.505	Driver
bta-mir-2288	-0.407	0.407	0.106	Driver
CPNE4	-0.493	0.493	0.044	Driver
MRPL3	-0.285	0.285	0.295	Driver
NUDT16	-0.285	0.285	0.295	Driver
NEK11	-0.285	0.285	0.295	Driver
ASTE1	-0.278	0.278	0.305	Driver
ATP2C1	-0.278	0.278	0.305	Driver
PSMG1	-0.189	0.189	0.524	Driver
BRWD1	-0.189	0.189	0.524	Driver
SLC19A3	-0.12	0.12	0.868	Driver
CCL20	-0.12	0.12	0.868	Driver
DAW1	-0.12	0.12	0.868	Driver
SPHKAP	-0.12	0.12	0.868	Driver
PID1	-0.128	0.128	0.815	Driver
DNER	-0.097	0.097	0.993	Driver
bta-mir-2284m	-0.097	0.097	0.993	Driver
CD24	-0.097	0.097	0.993	Driver
TRIP12	-0.097	0.097	0.993	Driver
FBXO36	-0.154	0.154	0.654	Driver
SLC16A14	-0.154	0.154	0.654	Driver
SP110	-0.154	0.154	0.654	Driver
GCA	-0.295	0.295	0.277	Driver
IFIH1	-0.295	0.295	0.277	Driver
FAP	-0.295	0.295	0.277	Driver
GCG	-0.165	0.165	0.597	Driver
DPP4	-0.165	0.165	0.597	Driver
SLC4A10	-0.165	0.165	0.597	Driver
SP140L	-0.132	0.132	0.792	Driver
CAB39	-0.132	0.132	0.792	Driver
ITM2C	-0.132	0.132	0.792	Driver
GPR55	-0.098	0.098	0.988	Driver
SPATA3	-0.098	0.098	0.988	Driver
C2H2orf72	-0.098	0.098	0.988	Driver
PSMD1	-0.098	0.098	0.988	Driver
HTR2B	-0.098	0.098	0.988	Driver
ARMC9	-0.098	0.098	0.988	Driver
RBMS1	-0.125	0.125	0.825	Driver
ITGB6	-0.125	0.125	0.825	Driver
PLA2R1	-0.125	0.125	0.825	Driver
LY75	-0.125	0.125	0.825	Driver
CD302	-0.125	0.125	0.825	Driver
ALPI	-0.161	0.161	0.622	Driver
MARCHF7	-0.125	0.125	0.825	Driver
ECEL1	-0.161	0.161	0.622	Driver
PRSS56	-0.161	0.161	0.622	Driver
CHRND	-0.161	0.161	0.622	Driver
CHRNG	-0.161	0.161	0.622	Driver
BAZ2B	-0.125	0.125	0.825	Driver
EIF4E2	-0.161	0.161	0.622	Driver
WDSUB1	-0.125	0.125	0.825	Driver
PHC2	-0.161	0.161	0.622	Driver
ZNF362	-0.161	0.161	0.622	Driver
TRIM62	-0.161	0.161	0.622	Driver
TANC1	-0.125	0.125	0.825	Driver
AZIN2	-0.161	0.161	0.622	Driver
AK2	-0.161	0.161	0.622	Driver
bta-mir-2357	-0.161	0.161	0.622	Driver
RNF19B	-0.161	0.161	0.622	Driver
TMEM54	-0.161	0.161	0.622	Driver
HPCA	-0.161	0.161	0.622	Driver
FNDC5	-0.161	0.161	0.622	Driver
DAPL1	-0.125	0.125	0.825	Driver
S100PBP	-0.161	0.161	0.622	Driver
PKP4	-0.125	0.125	0.825	Driver
YARS1	-0.161	0.161	0.622	Driver
KIAA1522	-0.161	0.161	0.622	Driver
SYNC	-0.161	0.161	0.622	Driver
RBBP4	-0.161	0.161	0.622	Driver
ZBTB8OS	-0.161	0.161	0.622	Driver
CCDC148	-0.125	0.125	0.825	Driver
U12	-0.125	0.125	0.825	Driver
UPP2	-0.135	0.135	0.777	Driver
ZBTB8A	-0.161	0.161	0.622	Driver
BSDC1	-0.161	0.161	0.622	Driver
TSSK3	-0.161	0.161	0.622	Driver
FAM229A	-0.161	0.161	0.622	Driver
MARCKSL1	-0.161	0.161	0.622	Driver
HDAC1	-0.161	0.161	0.622	Driver
LCK	-0.161	0.161	0.622	Driver
FAM167B	-0.161	0.161	0.622	Driver
MTMR9	-0.161	0.161	0.622	Driver
EIF3I	-0.161	0.161	0.622	Driver
TMEM234	-0.161	0.161	0.622	Driver
DCDC2B	-0.161	0.161	0.622	Driver
IQCC	-0.161	0.161	0.622	Driver
CCDC28B	-0.161	0.161	0.622	Driver
CLDN12	-0.161	0.161	0.622	Driver
SHOX	-0.161	0.161	0.622	Driver
bta-mir-2887-1	-0.161	0.161	0.622	Driver
PTP4A2	-0.161	0.161	0.622	Driver
SPOCD1	-0.161	0.161	0.622	Driver
ADGRB2	-0.161	0.161	0.622	Driver
COL16A1	-0.161	0.161	0.622	Driver
PEF1	-0.161	0.161	0.622	Driver
HCRTR1	-0.161	0.161	0.622	Driver
TINAGL1	-0.161	0.161	0.622	Driver
SERINC2	-0.161	0.161	0.622	Driver
FABP3	-0.161	0.161	0.622	Driver
ZCCHC17	-0.161	0.161	0.622	Driver
SNRNP40	-0.161	0.161	0.622	Driver
NKAIN1	-0.161	0.161	0.622	Driver
PUM1	-0.161	0.161	0.622	Driver
SDC3	-0.161	0.161	0.622	Driver
LAPTM5	-0.161	0.161	0.622	Driver
MATN1	-0.168	0.168	0.59	Driver
PTPRU	-0.22	0.22	0.44	Driver
MECR	-0.22	0.22	0.44	Driver
SRSF4	-0.22	0.22	0.44	Driver
TMEM200B	-0.22	0.22	0.44	Driver
EPB41	-0.22	0.22	0.44	Driver
OPRD1	-0.22	0.22	0.44	Driver
YTHDF2	-0.244	0.244	0.388	Driver
GMEB1	-0.244	0.244	0.388	Driver
TAF12	-0.244	0.244	0.388	Driver
RAB42	-0.244	0.244	0.388	Driver
TRNAU1AP	-0.244	0.244	0.388	Driver
RCC1	-0.244	0.244	0.388	Driver
SNORA73	-0.244	0.244	0.388	Driver
PHACTR4	-0.244	0.244	0.388	Driver
MED18	-0.244	0.244	0.388	Driver
SESN2	-0.182	0.182	0.547	Driver
ATP5IF1	-0.182	0.182	0.547	Driver
DNAJC8	-0.182	0.182	0.547	Driver
PTAFR	-0.182	0.182	0.547	Driver
EYA3	-0.182	0.182	0.547	Driver
XKR8	-0.182	0.182	0.547	Driver
SMPDL3B	-0.182	0.182	0.547	Driver
RPA2	-0.256	0.256	0.359	Driver
THEMIS2	-0.256	0.256	0.359	Driver
PPP1R8	-0.256	0.256	0.359	Driver
STX12	-0.256	0.256	0.359	Driver
FAM76A	-0.256	0.256	0.359	Driver
IFI6	-0.256	0.256	0.359	Driver
FGR	-0.256	0.256	0.359	Driver
AHDC1	-0.256	0.256	0.359	Driver
WASF2	-0.256	0.256	0.359	Driver
GPR3	-0.123	0.123	0.837	Driver
CD164L2	-0.123	0.123	0.837	Driver
MAP3K6	-0.123	0.123	0.837	Driver
SYTL1	-0.123	0.123	0.837	Driver
TMEM222	-0.123	0.123	0.837	Driver
WDTC1	-0.123	0.123	0.837	Driver
SLC9A1	-0.123	0.123	0.837	Driver
TENT5B	-0.123	0.123	0.837	Driver
TRNP1	-0.123	0.123	0.837	Driver
KDF1	-0.123	0.123	0.837	Driver
LGSN	-0.334	0.334	0.203	Driver
OCA2	-0.334	0.334	0.203	Driver
HERC2	-0.334	0.334	0.203	Driver
NIPA1	-0.334	0.334	0.203	Driver
NIPA2	-0.334	0.334	0.203	Driver
CYFIP1	-0.334	0.334	0.203	Driver
bta-mir-12062	-0.334	0.334	0.203	Driver
TUBGCP5	-0.334	0.334	0.203	Driver
CCDC115	-0.334	0.334	0.203	Driver
IMP4	-0.334	0.334	0.203	Driver
PTPN18	-0.334	0.334	0.203	Driver
AMER3	-0.334	0.334	0.203	Driver
ARHGEF4	-0.334	0.334	0.203	Driver
FAM168B	-0.263	0.263	0.337	Driver
PLEKHB2	-0.263	0.263	0.337	Driver
HS6ST1	-0.27	0.27	0.324	Driver
UGGT1	-0.281	0.281	0.301	Driver
SAP130	-0.281	0.281	0.301	Driver
AMMECR1L	-0.377	0.377	0.14	Driver
POLR2D	-0.377	0.377	0.14	Driver
WDR33	-0.377	0.377	0.14	Driver
SFT2D3	-0.377	0.377	0.14	Driver
LIMS2	-0.377	0.377	0.14	Driver
GPR17	-0.377	0.377	0.14	Driver
MYO7B	-0.377	0.377	0.14	Driver
IWS1	-0.37	0.37	0.152	Driver
PROC	-0.37	0.37	0.152	Driver
MAP3K2	-0.37	0.37	0.152	Driver
ERCC3	-0.37	0.37	0.152	Driver
bta-mir-2285aa	-0.37	0.37	0.152	Driver
CYP27C1	-0.409	0.409	0.102	Driver
BIN1	-0.409	0.409	0.102	Driver
bta-mir-2350	-0.409	0.409	0.102	Driver
NAB1	-0.47	0.47	0.063	Driver
NEMP2	-0.47	0.47	0.063	Driver
MFSD6	-0.47	0.47	0.063	Driver
INPP1	-0.555	0.555	0.018	Driver
HIBCH	-0.555	0.555	0.018	Driver
C2H2orf88	-0.555	0.555	0.018	Driver
MSTN	-0.538	0.538	0.026	Driver
MMADHC	-0.139	0.139	0.751	Driver
PMS1	-0.538	0.538	0.026	Driver
ORMDL1	-0.538	0.538	0.026	Driver
OSGEPL1	-0.538	0.538	0.026	Driver
ANKAR	-0.538	0.538	0.026	Driver
LYPD6	-0.139	0.139	0.751	Driver
ASNSD1	-0.495	0.495	0.043	Driver
SLC40A1	-0.495	0.495	0.043	Driver
LYPD6B	-0.139	0.139	0.751	Driver
WDR75	-0.495	0.495	0.043	Driver
KIF5C	-0.139	0.139	0.751	Driver
bta-mir-2354	-0.139	0.139	0.751	Driver
EPC2	-0.139	0.139	0.751	Driver
COL5A2	-0.406	0.406	0.106	Driver
MBD5	-0.139	0.139	0.751	Driver
PTMA	-0.139	0.139	0.751	Driver
ORC4	-0.139	0.139	0.751	Driver
U2	-0.139	0.139	0.751	Driver
ACVR2A	-0.139	0.139	0.751	Driver
bta-mir-2917	-0.37	0.37	0.152	Driver
COL3A1	-0.37	0.37	0.152	Driver
GULP1	-0.313	0.313	0.246	Driver
U1	-0.313	0.313	0.246	Driver
TFPI	-0.355	0.355	0.17	Driver
CALCRL	-0.355	0.355	0.17	Driver
ZSWIM2	-0.308	0.308	0.251	Driver
FAM171B	-0.308	0.308	0.251	Driver
ITGAV	-0.308	0.308	0.251	Driver
bta-mir-2351	-0.308	0.308	0.251	Driver
ZC3H15	-0.356	0.356	0.169	Driver
FSIP2	-0.296	0.296	0.276	Driver
ZNF804A	-0.295	0.295	0.277	Driver
LRP1B	-0.127	0.127	0.818	Driver
NXPH2	-0.236	0.236	0.403	Driver
SPOPL	-0.227	0.227	0.421	Driver
HNMT	-0.251	0.251	0.372	Driver
THSD7B	-0.123	0.123	0.837	Driver
DARS1	-0.142	0.142	0.716	Driver
MCM6	-0.142	0.142	0.716	Driver
LCT	-0.142	0.142	0.716	Driver
UBXN4	-0.142	0.142	0.716	Driver
R3HDM1	-0.142	0.142	0.716	Driver
ZRANB3	-0.142	0.142	0.716	Driver
RAB3GAP1	-0.142	0.142	0.716	Driver
MAP3K19	-0.142	0.142	0.716	Driver
CCNT2	-0.142	0.142	0.716	Driver
ACMSD	-0.142	0.142	0.716	Driver
TMEM163	-0.142	0.142	0.716	Driver
MGAT5	-0.142	0.142	0.716	Driver
NCKAP5	-0.16	0.16	0.624	Driver
LYPD1	-0.105	0.105	0.947	Driver
GPR39	-0.105	0.105	0.947	Driver
SLC35F5	-0.105	0.105	0.947	Driver
ACTR3	-0.105	0.105	0.947	Driver
ZNF385B	-0.211	0.211	0.467	Driver
DPP10	-0.104	0.104	0.953	Driver
SESTD1	-0.211	0.211	0.467	Driver
CCDC141	-0.211	0.211	0.467	Driver
CCDC93	-0.187	0.187	0.529	Driver
INSIG2	-0.187	0.187	0.529	Driver
EN1	-0.279	0.279	0.304	Driver
MARCO	-0.279	0.279	0.304	Driver
C1QL2	-0.293	0.293	0.28	Driver
STEAP3	-0.293	0.293	0.28	Driver
C2H2orf76	-0.293	0.293	0.28	Driver
DBI	-0.384	0.384	0.133	Driver
TMEM37	-0.384	0.384	0.133	Driver
SCTR	-0.384	0.384	0.133	Driver
CFAP221	-0.384	0.384	0.133	Driver
TMEM177	-0.384	0.384	0.133	Driver
PTPN4	-0.315	0.315	0.239	Driver
EPB41L5	-0.315	0.315	0.239	Driver
PLEKHA3	-0.211	0.211	0.467	Driver
FKBP7	-0.211	0.211	0.467	Driver
U4	-0.315	0.315	0.239	Driver
TMEM185B	-0.315	0.315	0.239	Driver
PJVK	-0.211	0.211	0.467	Driver
RALB	-0.315	0.315	0.239	Driver
PRKRA	-0.211	0.211	0.467	Driver
INHBB	-0.265	0.265	0.335	Driver
GLI2	-0.332	0.332	0.209	Driver
OSBPL6	-0.211	0.211	0.467	Driver
RBM45	-0.211	0.211	0.467	Driver
CYCT	-0.211	0.211	0.467	Driver
PDE11A	-0.211	0.211	0.467	Driver
CNTNAP5	-0.152	0.152	0.662	Driver
GYPC	-0.306	0.306	0.255	Driver
GLS	-0.306	0.306	0.255	Driver
STAT1	-0.306	0.306	0.255	Driver
STAT4	-0.306	0.306	0.255	Driver
MYO1B	-0.306	0.306	0.255	Driver
NABP1	-0.306	0.306	0.255	Driver
CAVIN2	-0.253	0.253	0.367	Driver
TMEFF2	-0.253	0.253	0.367	Driver
RAPGEF4	-0.144	0.144	0.707	Driver
PDK1	-0.144	0.144	0.707	Driver
ITGA6	-0.144	0.144	0.707	Driver
bta-mir-2352	-0.144	0.144	0.707	Driver
DLX2	-0.144	0.144	0.707	Driver
DLX1	-0.144	0.144	0.707	Driver
METAP1D	-0.144	0.144	0.707	Driver
HECW2	-0.135	0.135	0.777	Driver
HAT1	-0.144	0.144	0.707	Driver
CCDC150	-0.135	0.135	0.777	Driver
GTF3C3	-0.135	0.135	0.777	Driver
SLC25A12	-0.144	0.144	0.707	Driver
PGAP1	-0.135	0.135	0.777	Driver
DYNC1I2	-0.144	0.144	0.707	Driver
ANKRD44	-0.135	0.135	0.777	Driver
CYBRD1	-0.144	0.144	0.707	Driver
DCAF17	-0.144	0.144	0.707	Driver
METTL8	-0.144	0.144	0.707	Driver
TLK1	-0.144	0.144	0.707	Driver
GORASP2	-0.144	0.144	0.707	Driver
GAD1	-0.144	0.144	0.707	Driver
ERICH2	-0.144	0.144	0.707	Driver
SF3B1	-0.135	0.135	0.777	Driver
SP5	-0.144	0.144	0.707	Driver
COQ10B	-0.135	0.135	0.777	Driver
HSPD1	-0.135	0.135	0.777	Driver
HSPE1	-0.135	0.135	0.777	Driver
MOB4	-0.135	0.135	0.777	Driver
RFTN2	-0.135	0.135	0.777	Driver
MARS2	-0.135	0.135	0.777	Driver
BOLL	-0.135	0.135	0.777	Driver
MYO3B	-0.144	0.144	0.707	Driver
PLCL1	-0.135	0.135	0.777	Driver
SATB2	-0.127	0.127	0.818	Driver
C2H2orf69	-0.305	0.305	0.259	Driver
TYW5	-0.305	0.305	0.259	Driver
MAIP1	-0.305	0.305	0.259	Driver
SPATS2L	-0.217	0.217	0.446	Driver
KCTD18	-0.217	0.217	0.446	Driver
SGO2	-0.217	0.217	0.446	Driver
AOX1	-0.217	0.217	0.446	Driver
AOX4	-0.242	0.242	0.392	Driver
AOX2	-0.242	0.242	0.392	Driver
BZW1	-0.144	0.144	0.707	Driver
CLK1	-0.144	0.144	0.707	Driver
UBR3	-0.179	0.179	0.555	Driver
PPIL3	-0.144	0.144	0.707	Driver
bta-mir-12020	-0.179	0.179	0.555	Driver
NIF3L1	-0.144	0.144	0.707	Driver
METTL5	-0.19	0.19	0.522	Driver
SSB	-0.19	0.19	0.522	Driver
KLHL23	-0.19	0.19	0.522	Driver
ORC2	-0.144	0.144	0.707	Driver
PHOSPHO2	-0.19	0.19	0.522	Driver
CCDC173	-0.19	0.19	0.522	Driver
PPIG	-0.19	0.19	0.522	Driver
FASTKD1	-0.19	0.19	0.522	Driver
FAM126B	-0.144	0.144	0.707	Driver
NDUFB3	-0.144	0.144	0.707	Driver
CFLAR	-0.144	0.144	0.707	Driver
KLHL41	-0.19	0.19	0.522	Driver
BBS5	-0.19	0.19	0.522	Driver
CASP8	-0.144	0.144	0.707	Driver
LRP2	-0.19	0.19	0.522	Driver
FLACC1	-0.184	0.184	0.539	Driver
TRAK2	-0.184	0.184	0.539	Driver
STRADB	-0.184	0.184	0.539	Driver
C2CD6	-0.184	0.184	0.539	Driver
TMEM237	-0.157	0.157	0.637	Driver
MPP4	-0.157	0.157	0.637	Driver
STK39	-0.139	0.139	0.751	Driver
XIRP2	-0.139	0.139	0.751	Driver
bta-mir-2285w	-0.139	0.139	0.751	Driver
SCN7A	-0.213	0.213	0.455	Driver
ALS2	-0.157	0.157	0.637	Driver
SCN9A	-0.152	0.152	0.662	Driver
CDK15	-0.157	0.157	0.637	Driver
FZD7	-0.223	0.223	0.432	Driver
SCN1A	-0.192	0.192	0.515	Driver
KIAA2012	-0.223	0.223	0.432	Driver
SUMO1	-0.223	0.223	0.432	Driver
NOP58	-0.223	0.223	0.432	Driver
TTC21B	-0.292	0.292	0.281	Driver
BMPR2	-0.223	0.223	0.432	Driver
GALNT3	-0.292	0.292	0.281	Driver
CSRNP3	-0.163	0.163	0.613	Driver
SCN2A	-0.163	0.163	0.613	Driver
SCN3A	-0.181	0.181	0.549	Driver
SLC38A11	-0.32	0.32	0.229	Driver
COBLL1	-0.32	0.32	0.229	Driver
bta-mir-11978	-0.32	0.32	0.229	Driver
GRB14	-0.291	0.291	0.284	Driver
FIGN	-0.32	0.32	0.229	Driver
KCNH7	-0.301	0.301	0.271	Driver
CCNYL1	-0.125	0.125	0.825	Driver
FZD5	-0.125	0.125	0.825	Driver
PLEKHM3	-0.125	0.125	0.825	Driver
CRYGD	-0.125	0.125	0.825	Driver
CRYGC	-0.125	0.125	0.825	Driver
CRYGB	-0.125	0.125	0.825	Driver
CRYGA	-0.125	0.125	0.825	Driver
C2H2orf80	-0.125	0.125	0.825	Driver
bta-mir-2285ax-2	-0.125	0.125	0.825	Driver
IDH1	-0.125	0.125	0.825	Driver
PIKFYVE	-0.125	0.125	0.825	Driver
PTH2R	-0.125	0.125	0.825	Driver
MAP2	-0.125	0.125	0.825	Driver
UNC80	-0.125	0.125	0.825	Driver
RPE	-0.125	0.125	0.825	Driver
KANSL1L	-0.124	0.124	0.833	Driver
ACADL	-0.124	0.124	0.833	Driver
MYL1	-0.124	0.124	0.833	Driver
LANCL1	-0.124	0.124	0.833	Driver
CPS1	-0.199	0.199	0.505	Driver
ERBB4	-0.207	0.207	0.478	Driver
IKZF2	-0.19	0.19	0.522	Driver
VWC2L	-0.19	0.19	0.522	Driver
BARD1	-0.19	0.19	0.522	Driver
ABCA12	-0.251	0.251	0.372	Driver
ATIC	-0.188	0.188	0.528	Driver
FN1	-0.188	0.188	0.528	Driver
bta-mir-2285l	-0.188	0.188	0.528	Driver
MREG	-0.258	0.258	0.348	Driver
TMEM169	-0.258	0.258	0.348	Driver
PECR	-0.258	0.258	0.348	Driver
XRCC5	-0.258	0.258	0.348	Driver
MARCHF4	-0.116	0.116	0.884	Driver
SMARCAL1	-0.116	0.116	0.884	Driver
RPL37A	-0.116	0.116	0.884	Driver
TNS1	-0.13	0.13	0.808	Driver
bta-mir-2356	-0.13	0.13	0.808	Driver
RUFY4	-0.13	0.13	0.808	Driver
CXCR2	-0.13	0.13	0.808	Driver
CXCR1	-0.13	0.13	0.808	Driver
ARPC2	-0.13	0.13	0.808	Driver
GPBAR1	-0.13	0.13	0.808	Driver
AAMP	-0.13	0.13	0.808	Driver
PNKD	-0.13	0.13	0.808	Driver
TMBIM1	-0.13	0.13	0.808	Driver
CATIP	-0.13	0.13	0.808	Driver
SLC11A1	-0.13	0.13	0.808	Driver
CTDSP1	-0.13	0.13	0.808	Driver
VIL1	-0.13	0.13	0.808	Driver
USP37	-0.13	0.13	0.808	Driver
CNOT9	-0.13	0.13	0.808	Driver
PLCD4	-0.13	0.13	0.808	Driver
ZNF142	-0.13	0.13	0.808	Driver
BCS1L	-0.13	0.13	0.808	Driver
RNF25	-0.13	0.13	0.808	Driver
STK36	-0.13	0.13	0.808	Driver
TTLL4	-0.13	0.13	0.808	Driver
CYP27A1	-0.13	0.13	0.808	Driver
PRKAG3	-0.13	0.13	0.808	Driver
WNT6	-0.13	0.13	0.808	Driver
WNT10A	-0.13	0.13	0.808	Driver
CDK5R2	-0.13	0.13	0.808	Driver
FEV	-0.13	0.13	0.808	Driver
CRYBA2	-0.13	0.13	0.808	Driver
CFAP65	-0.13	0.13	0.808	Driver
IHH	-0.13	0.13	0.808	Driver
NHEJ1	-0.13	0.13	0.808	Driver
SLC23A3	-0.13	0.13	0.808	Driver
CNPPD1	-0.13	0.13	0.808	Driver
RETREG2	-0.13	0.13	0.808	Driver
ZFAND2B	-0.13	0.13	0.808	Driver
ABCB6	-0.13	0.13	0.808	Driver
ATG9A	-0.13	0.13	0.808	Driver
ANKZF1	-0.13	0.13	0.808	Driver
GLB1L	-0.13	0.13	0.808	Driver
STK16	-0.13	0.13	0.808	Driver
TUBA4A	-0.13	0.13	0.808	Driver
TUBA1D	-0.13	0.13	0.808	Driver
DNAJB2	-0.13	0.13	0.808	Driver
PTPRN	-0.13	0.13	0.808	Driver
bta-mir-153-1	-0.13	0.13	0.808	Driver
RESP18	-0.175	0.175	0.571	Driver
DNPEP	-0.175	0.175	0.571	Driver
DES	-0.175	0.175	0.571	Driver
SPEG	-0.175	0.175	0.571	Driver
GMPPA	-0.175	0.175	0.571	Driver
ASIC4	-0.175	0.175	0.571	Driver
CHPF	-0.175	0.175	0.571	Driver
TMEM198	-0.175	0.175	0.571	Driver
OBSL1	-0.175	0.175	0.571	Driver
INHA	-0.175	0.175	0.571	Driver
STK11IP	-0.175	0.175	0.571	Driver
SLC4A3	-0.175	0.175	0.571	Driver
bta-mir-12053	-0.12	0.12	0.868	Driver
IRS1	-0.12	0.12	0.868	Driver
RHBDD1	-0.12	0.12	0.868	Driver
COL4A4	-0.12	0.12	0.868	Driver
COL4A3	-0.12	0.12	0.868	Driver
MFF	-0.12	0.12	0.868	Driver
TM4SF20	-0.12	0.12	0.868	Driver
AGFG1	-0.12	0.12	0.868	Driver
bta-mir-2285ao-1	-0.12	0.12	0.868	Driver
DMRTA2	-0.098	0.098	0.988	Driver
VANGL2	-0.122	0.122	0.854	Driver
ELAVL4	-0.098	0.098	0.988	Driver
NCSTN	-0.122	0.122	0.854	Driver
BEND5	-0.103	0.103	0.955	Driver
COPA	-0.122	0.122	0.854	Driver
SPATA6	-0.149	0.149	0.679	Driver
PEX19	-0.122	0.122	0.854	Driver
DCAF8	-0.122	0.122	0.854	Driver
PEA15	-0.122	0.122	0.854	Driver
CASQ1	-0.122	0.122	0.854	Driver
ATP1A4	-0.122	0.122	0.854	Driver
ATP1A2	-0.122	0.122	0.854	Driver
IGSF8	-0.122	0.122	0.854	Driver
KCNJ9	-0.122	0.122	0.854	Driver
KCNJ10	-0.122	0.122	0.854	Driver
PIGM	-0.122	0.122	0.854	Driver
SLAMF9	-0.122	0.122	0.854	Driver
IGSF9	-0.122	0.122	0.854	Driver
TAGLN2	-0.122	0.122	0.854	Driver
bta-mir-1584	-0.122	0.122	0.854	Driver
CFAP45	-0.122	0.122	0.854	Driver
VSIG8	-0.122	0.122	0.854	Driver
SLAMF8	-0.122	0.122	0.854	Driver
FCRL6	-0.122	0.122	0.854	Driver
DUSP23	-0.122	0.122	0.854	Driver
CRP	-0.122	0.122	0.854	Driver
APCS	-0.222	0.222	0.435	Driver
OR10J5	-0.222	0.222	0.435	Driver
OR10J1	-0.222	0.222	0.435	Driver
OR10J4	-0.222	0.222	0.435	Driver
OR10J3	-0.222	0.222	0.435	Driver
FCER1A	-0.222	0.222	0.435	Driver
OR10J2	-0.222	0.222	0.435	Driver
MPTX	-0.222	0.222	0.435	Driver
CYM	-0.157	0.157	0.637	Driver
PROK1	-0.157	0.157	0.637	Driver
ACKR1	-0.222	0.222	0.435	Driver
CADM3	-0.222	0.222	0.435	Driver
LAMTOR5	-0.157	0.157	0.637	Driver
SLC16A4	-0.157	0.157	0.637	Driver
RBM15	-0.157	0.157	0.637	Driver
KCNC4	-0.157	0.157	0.637	Driver
SLC6A17	-0.157	0.157	0.637	Driver
bta-mir-2285as-3	-0.157	0.157	0.637	Driver
OR10AA1	-0.168	0.168	0.59	Driver
OR10AA1C	-0.168	0.168	0.59	Driver
OR6N2	-0.168	0.168	0.59	Driver
OR6N1	-0.168	0.168	0.59	Driver
OR6K6	-0.168	0.168	0.59	Driver
OR6K5	-0.168	0.168	0.59	Driver
OR6K4	-0.168	0.168	0.59	Driver
OR6K2	-0.168	0.168	0.59	Driver
UBL4B	-0.157	0.157	0.637	Driver
ALX3	-0.157	0.157	0.637	Driver
STRIP1	-0.157	0.157	0.637	Driver
SPTA1	-0.168	0.168	0.59	Driver
OR10Z1	-0.168	0.168	0.59	Driver
OR10X1	-0.168	0.168	0.59	Driver
OR10X1D	-0.168	0.168	0.59	Driver
OR10X1C	-0.168	0.168	0.59	Driver
OR6P1	-0.168	0.168	0.59	Driver
OR6Y1	-0.168	0.168	0.59	Driver
OR10R3	-0.168	0.168	0.59	Driver
OR10K1	-0.168	0.168	0.59	Driver
OR10K2	-0.168	0.168	0.59	Driver
OR10R2	-0.168	0.168	0.59	Driver
OR10K1B	-0.183	0.183	0.543	Driver
OR10K1C	-0.183	0.183	0.543	Driver
AHCYL1	-0.157	0.157	0.637	Driver
OR10T1	-0.183	0.183	0.543	Driver
OR10T2	-0.183	0.183	0.543	Driver
CD1E	-0.183	0.183	0.543	Driver
CD1B5	-0.183	0.183	0.543	Driver
CSF1	-0.157	0.157	0.637	Driver
CD1B	-0.183	0.183	0.543	Driver
bta-mir-2413	-0.157	0.157	0.637	Driver
EPS8L3	-0.157	0.157	0.637	Driver
GSTM3	-0.157	0.157	0.637	Driver
CD1A	-0.183	0.183	0.543	Driver
CD1D	-0.183	0.183	0.543	Driver
GSTM1	-0.157	0.157	0.637	Driver
ZSWIM5	-0.139	0.139	0.751	Driver
AMPD2	-0.157	0.157	0.637	Driver
UROD	-0.139	0.139	0.751	Driver
GNAT2	-0.157	0.157	0.637	Driver
HECTD3	-0.139	0.139	0.751	Driver
GNAI3	-0.157	0.157	0.637	Driver
GPR61	-0.157	0.157	0.637	Driver
AMIGO1	-0.157	0.157	0.637	Driver
CYB561D1	-0.157	0.157	0.637	Driver
ATXN7L2	-0.157	0.157	0.637	Driver
EIF2B3	-0.139	0.139	0.751	Driver
SYPL2	-0.157	0.157	0.637	Driver
PSMA5	-0.157	0.157	0.637	Driver
FCRL4	-0.136	0.136	0.769	Driver
FCRL5	-0.136	0.136	0.769	Driver
PTCH2	-0.139	0.139	0.751	Driver
U5	-0.139	0.139	0.751	Driver
BTBD19	-0.139	0.139	0.751	Driver
SORT1	-0.157	0.157	0.637	Driver
DYNLT4	-0.139	0.139	0.751	Driver
PLK3	-0.139	0.139	0.751	Driver
MYBPHL	-0.157	0.157	0.637	Driver
PSRC1	-0.157	0.157	0.637	Driver
BEST4	-0.139	0.139	0.751	Driver
RPS8	-0.139	0.139	0.751	Driver
SNORD39	-0.139	0.139	0.751	Driver
KIF2C	-0.139	0.139	0.751	Driver
CELSR2	-0.157	0.157	0.637	Driver
ARMH1	-0.139	0.139	0.751	Driver
TMEM53	-0.139	0.139	0.751	Driver
SARS1	-0.157	0.157	0.637	Driver
ETV3	-0.136	0.136	0.769	Driver
ELAPOR1	-0.157	0.157	0.637	Driver
ETV3L	-0.136	0.136	0.769	Driver
RNF220	-0.139	0.139	0.751	Driver
C3H1orf194	-0.157	0.157	0.637	Driver
TMEM167B	-0.157	0.157	0.637	Driver
TAF13	-0.157	0.157	0.637	Driver
WDR47	-0.157	0.157	0.637	Driver
ARHGEF11	-0.136	0.136	0.769	Driver
CLCC1	-0.157	0.157	0.637	Driver
ERI3	-0.139	0.139	0.751	Driver
GPSM2	-0.157	0.157	0.637	Driver
RNaseP_nuc	-0.157	0.157	0.637	Driver
STXBP3	-0.157	0.157	0.637	Driver
bta-mir-2414	-0.139	0.139	0.751	Driver
DMAP1	-0.139	0.139	0.751	Driver
KLF17	-0.139	0.139	0.751	Driver
FNDC7	-0.157	0.157	0.637	Driver
PRPF38B	-0.157	0.157	0.637	Driver
HENMT1	-0.157	0.157	0.637	Driver
SLC6A9	-0.139	0.139	0.751	Driver
FAM102B	-0.157	0.157	0.637	Driver
SLC25A24	-0.186	0.186	0.536	Driver
CCDC24	-0.139	0.139	0.751	Driver
B4GALT2	-0.139	0.139	0.751	Driver
ATP6V0B	-0.139	0.139	0.751	Driver
DPH2	-0.139	0.139	0.751	Driver
IPO13	-0.139	0.139	0.751	Driver
ARTN	-0.139	0.139	0.751	Driver
ST3GAL3	-0.139	0.139	0.751	Driver
VAV3	-0.116	0.116	0.884	Driver
Metazoa_SRP	-0.139	0.139	0.751	Driver
bta-mir-2415	-0.139	0.139	0.751	Driver
KDM4A	-0.139	0.139	0.751	Driver
PTPRF	-0.139	0.139	0.751	Driver
LRRC71	-0.136	0.136	0.769	Driver
PEAR1	-0.136	0.136	0.769	Driver
HYI	-0.139	0.139	0.751	Driver
NTRK1	-0.136	0.136	0.769	Driver
SZT2	-0.139	0.139	0.751	Driver
ELOVL1	-0.139	0.139	0.751	Driver
INSRR	-0.136	0.136	0.769	Driver
SH2D2A	-0.136	0.136	0.769	Driver
PRCC	-0.136	0.136	0.769	Driver
CDC20	-0.139	0.139	0.751	Driver
HDGF	-0.136	0.136	0.769	Driver
MPL	-0.139	0.139	0.751	Driver
MRPL24	-0.136	0.136	0.769	Driver
TIE1	-0.139	0.139	0.751	Driver
RRNAD1	-0.136	0.136	0.769	Driver
NTNG1	-0.224	0.224	0.43	Driver
ISG20L2	-0.136	0.136	0.769	Driver
CRABP2	-0.136	0.136	0.769	Driver
PRMT6	-0.258	0.258	0.348	Driver
C3H1orf210	-0.139	0.139	0.751	Driver
NES	-0.136	0.136	0.769	Driver
BCAN	-0.136	0.136	0.769	Driver
TMEM125	-0.139	0.139	0.751	Driver
HAPLN2	-0.136	0.136	0.769	Driver
GPATCH4	-0.136	0.136	0.769	Driver
CFAP57	-0.139	0.139	0.751	Driver
bta-mir-6534	-0.136	0.136	0.769	Driver
NAXE	-0.136	0.136	0.769	Driver
TTC24	-0.136	0.136	0.769	Driver
IQGAP3	-0.136	0.136	0.769	Driver
EBNA1BP2	-0.254	0.254	0.363	Driver
FAM183A	-0.254	0.254	0.363	Driver
OR13P2	-0.254	0.254	0.363	Driver
OR13P11	-0.254	0.254	0.363	Driver
OR13P4	-0.254	0.254	0.363	Driver
MEF2D	-0.136	0.136	0.769	Driver
OR13P8	-0.254	0.254	0.363	Driver
OR13P16B	-0.254	0.254	0.363	Driver
RHBG	-0.136	0.136	0.769	Driver
SLC2A1	-0.254	0.254	0.363	Driver
ZNF691	-0.254	0.254	0.363	Driver
TSACC	-0.136	0.136	0.769	Driver
TMEM269	-0.254	0.254	0.363	Driver
SVBP	-0.254	0.254	0.363	Driver
C3H1orf50	-0.254	0.254	0.363	Driver
CCT3	-0.136	0.136	0.769	Driver
P3H1	-0.254	0.254	0.363	Driver
GLMP	-0.136	0.136	0.769	Driver
TMEM79	-0.136	0.136	0.769	Driver
SMG5	-0.136	0.136	0.769	Driver
CLDN19	-0.344	0.344	0.189	Driver
YBX1	-0.344	0.344	0.189	Driver
PAQR6	-0.136	0.136	0.769	Driver
PPIH	-0.344	0.344	0.189	Driver
BGLAP	-0.136	0.136	0.769	Driver
PMF1	-0.136	0.136	0.769	Driver
CCDC30	-0.344	0.344	0.189	Driver
SLC25A44	-0.136	0.136	0.769	Driver
PPCS	-0.344	0.344	0.189	Driver
ZMYND12	-0.344	0.344	0.189	Driver
SEMA4A	-0.136	0.136	0.769	Driver
RIMKLA	-0.344	0.344	0.189	Driver
LMNA	-0.147	0.147	0.687	Driver
FOXJ3	-0.356	0.356	0.169	Driver
GUCA2A	-0.356	0.356	0.169	Driver
GUCA2B	-0.356	0.356	0.169	Driver
MEX3A	-0.147	0.147	0.687	Driver
RAB25	-0.147	0.147	0.687	Driver
LAMTOR2	-0.147	0.147	0.687	Driver
UBQLN4	-0.147	0.147	0.687	Driver
SSR2	-0.147	0.147	0.687	Driver
ARHGEF2	-0.147	0.147	0.687	Driver
HIVEP3	-0.269	0.269	0.326	Driver
KHDC4	-0.147	0.147	0.687	Driver
EDN2	-0.267	0.267	0.33	Driver
FOXO6	-0.267	0.267	0.33	Driver
RIT1	-0.147	0.147	0.687	Driver
SYT11	-0.147	0.147	0.687	Driver
GON4L	-0.147	0.147	0.687	Driver
SCMH1	-0.267	0.267	0.33	Driver
SLFNL1	-0.179	0.179	0.555	Driver
CTPS1	-0.179	0.179	0.555	Driver
MSTO1	-0.162	0.162	0.615	Driver
DAP3	-0.162	0.162	0.615	Driver
CITED4	-0.179	0.179	0.555	Driver
KCNQ4	-0.179	0.179	0.555	Driver
ASH1L	-0.162	0.162	0.615	Driver
RUSC1	-0.162	0.162	0.615	Driver
FDPS	-0.11	0.11	0.917	Driver
PKLR	-0.11	0.11	0.917	Driver
HCN3	-0.11	0.11	0.917	Driver
CLK2	-0.11	0.11	0.917	Driver
SCAMP3	-0.11	0.11	0.917	Driver
FAM189B	-0.11	0.11	0.917	Driver
ZFP69	-0.186	0.186	0.536	Driver
GBA	-0.11	0.11	0.917	Driver
SMAP2	-0.186	0.186	0.536	Driver
MTX1	-0.11	0.11	0.917	Driver
COL9A2	-0.186	0.186	0.536	Driver
ZMPSTE24	-0.186	0.186	0.536	Driver
TMCO2	-0.186	0.186	0.536	Driver
THBS3	-0.11	0.11	0.917	Driver
MUC1	-0.11	0.11	0.917	Driver
TRIM46	-0.11	0.11	0.917	Driver
KRTCAP2	-0.11	0.11	0.917	Driver
DPM3	-0.11	0.11	0.917	Driver
SLC50A1	-0.11	0.11	0.917	Driver
RLF	-0.186	0.186	0.536	Driver
PPT1	-0.186	0.186	0.536	Driver
CAP1	-0.186	0.186	0.536	Driver
EFNA1	-0.11	0.11	0.917	Driver
EFNA3	-0.11	0.11	0.917	Driver
EFNA4	-0.11	0.11	0.917	Driver
MFSD2A	-0.186	0.186	0.536	Driver
ADAM15	-0.11	0.11	0.917	Driver
MYCL	-0.186	0.186	0.536	Driver
DCST1	-0.11	0.11	0.917	Driver
TRIT1	-0.186	0.186	0.536	Driver
ZBTB7B	-0.11	0.11	0.917	Driver
PPIE	-0.186	0.186	0.536	Driver
HPCAL4	-0.186	0.186	0.536	Driver
NT5C1A	-0.186	0.186	0.536	Driver
HEYL	-0.186	0.186	0.536	Driver
PABPC4	-0.186	0.186	0.536	Driver
BMP8A	-0.186	0.186	0.536	Driver
MACF1	-0.186	0.186	0.536	Driver
DPYD	-0.143	0.143	0.714	Driver
bta-mir-2416	-0.186	0.186	0.536	Driver
NDUFS5	-0.186	0.186	0.536	Driver
AKIRIN1	-0.186	0.186	0.536	Driver
RHBDL2	-0.186	0.186	0.536	Driver
GJA9	-0.186	0.186	0.536	Driver
MYCBP	-0.186	0.186	0.536	Driver
RRAGC	-0.186	0.186	0.536	Driver
POU3F1	-0.218	0.218	0.444	Driver
UTP11	-0.218	0.218	0.444	Driver
FHL3	-0.218	0.218	0.444	Driver
SF3A3	-0.218	0.218	0.444	Driver
PTBP2	-0.143	0.143	0.714	Driver
U3	-0.143	0.143	0.714	Driver
RWDD3	-0.143	0.143	0.714	Driver
TLCD4	-0.154	0.154	0.654	Driver
INPP5B	-0.218	0.218	0.444	Driver
ALG14	-0.154	0.154	0.654	Driver
CNN3	-0.122	0.122	0.854	Driver
SLC44A3	-0.122	0.122	0.854	Driver
MTF1	-0.218	0.218	0.444	Driver
F3	-0.122	0.122	0.854	Driver
C3H1orf122	-0.245	0.245	0.386	Driver
YRDC	-0.245	0.245	0.386	Driver
MANEAL	-0.245	0.245	0.386	Driver
EPHA10	-0.245	0.245	0.386	Driver
CDCA8	-0.245	0.245	0.386	Driver
ABCD3	-0.122	0.122	0.854	Driver
C3H1orf109	-0.245	0.245	0.386	Driver
RSPO1	-0.245	0.245	0.386	Driver
GNL2	-0.245	0.245	0.386	Driver
ARHGAP29	-0.122	0.122	0.854	Driver
DNALI1	-0.245	0.245	0.386	Driver
SNIP1	-0.245	0.245	0.386	Driver
MEAF6	-0.245	0.245	0.386	Driver
ZC3H12A	-0.245	0.245	0.386	Driver
ABCA4	-0.122	0.122	0.854	Driver
GRIK3	-0.211	0.211	0.467	Driver
CSF3R	-0.238	0.238	0.399	Driver
bta-mir-12039	-0.238	0.238	0.399	Driver
MRPS15	-0.238	0.238	0.399	Driver
OSCP1	-0.139	0.139	0.751	Driver
LSM10	-0.139	0.139	0.751	Driver
STK40	-0.139	0.139	0.751	Driver
EVA1B	-0.139	0.139	0.751	Driver
SH3D21	-0.139	0.139	0.751	Driver
THRAP3	-0.139	0.139	0.751	Driver
MAP7D1	-0.139	0.139	0.751	Driver
TRAPPC3	-0.181	0.181	0.549	Driver
COL8A2	-0.181	0.181	0.549	Driver
ADPRS	-0.181	0.181	0.549	Driver
TEKT2	-0.181	0.181	0.549	Driver
AGO3	-0.181	0.181	0.549	Driver
AGO1	-0.181	0.181	0.549	Driver
AGO4	-0.181	0.181	0.549	Driver
CLSPN	-0.181	0.181	0.549	Driver
C3H1orf216	-0.181	0.181	0.549	Driver
PSMB2	-0.168	0.168	0.59	Driver
TFAP2E	-0.168	0.168	0.59	Driver
NCDN	-0.168	0.168	0.59	Driver
KIAA0319L	-0.168	0.168	0.59	Driver
TGFBR3	-0.114	0.114	0.897	Driver
ZMYM4	-0.168	0.168	0.59	Driver
CDC7	-0.114	0.114	0.897	Driver
SFPQ	-0.097	0.097	0.993	Driver
ZMYM1	-0.097	0.097	0.993	Driver
HFM1	-0.114	0.114	0.897	Driver
ZMYM6	-0.097	0.097	0.993	Driver
TMEM35B	-0.097	0.097	0.993	Driver
DLGAP3	-0.097	0.097	0.993	Driver
ZNF644	-0.114	0.114	0.897	Driver
SMIM12	-0.097	0.097	0.993	Driver
bta-mir-2285b-2	-0.114	0.114	0.897	Driver
GJA4	-0.097	0.097	0.993	Driver
GJB3	-0.186	0.186	0.536	Driver
GJB4	-0.186	0.186	0.536	Driver
GJB5	-0.186	0.186	0.536	Driver
BARHL2	-0.114	0.114	0.897	Driver
C3H1orf94	-0.186	0.186	0.536	Driver
ZNF326	-0.114	0.114	0.897	Driver
LRRC8D	-0.114	0.114	0.897	Driver
bta-mir-2285k-5	-0.28	0.28	0.302	Driver
LRRC8C	-0.28	0.28	0.302	Driver
LRRC8B	-0.3	0.3	0.273	Driver
CSMD2	-0.186	0.186	0.536	Driver
GBP6	-0.299	0.299	0.273	Driver
GBP5	-0.299	0.299	0.273	Driver
HMGB4	-0.142	0.142	0.716	Driver
ZSCAN20	-0.142	0.142	0.716	Driver
GBP2	-0.439	0.439	0.08	Driver
EFHD1	-0.142	0.142	0.716	Driver
GBP4	-0.439	0.439	0.08	Driver
GIGYF2	-0.142	0.142	0.716	Driver
KCNJ13	-0.142	0.142	0.716	Driver
SNORC	-0.142	0.142	0.716	Driver
NGEF	-0.142	0.142	0.716	Driver
NEU2	-0.101	0.101	0.973	Driver
INPP5D	-0.101	0.101	0.973	Driver
KYAT3	-0.439	0.439	0.08	Driver
GTF2B	-0.439	0.439	0.08	Driver
PKN2	-0.439	0.439	0.08	Driver
ATG16L1	-0.101	0.101	0.973	Driver
SAG	-0.101	0.101	0.973	Driver
DGKD	-0.101	0.101	0.973	Driver
LMO4	-0.362	0.362	0.161	Driver
SNORA62	-0.242	0.242	0.392	Driver
SV2A	-0.143	0.143	0.714	Driver
BOLA1	-0.143	0.143	0.714	Driver
H2AC20	-0.143	0.143	0.714	Driver
H2AC21	-0.143	0.143	0.714	Driver
H2AC19	-0.143	0.143	0.714	Driver
H4C14	-0.143	0.143	0.714	Driver
H2AC18	-0.143	0.143	0.714	Driver
H3C13	-0.143	0.143	0.714	Driver
H2BC18	-0.143	0.143	0.714	Driver
FCGR1A	-0.143	0.143	0.714	Driver
SELENOF	-0.285	0.285	0.295	Driver
SH3GLB1	-0.285	0.285	0.295	Driver
MGC134040	-0.143	0.143	0.714	Driver
USP40	-0.101	0.101	0.973	Driver
HJV	-0.143	0.143	0.714	Driver
TXNIP	-0.143	0.143	0.714	Driver
CLCA3	-0.285	0.285	0.295	Driver
POLR3GL	-0.143	0.143	0.714	Driver
UGT1A6	-0.101	0.101	0.973	Driver
ANKRD34A	-0.143	0.143	0.714	Driver
RBM8A	-0.143	0.143	0.714	Driver
DNAJB3	-0.101	0.101	0.973	Driver
MROH2A	-0.101	0.101	0.973	Driver
PEX11B	-0.143	0.143	0.714	Driver
ITGA10	-0.143	0.143	0.714	Driver
CLCA4	-0.257	0.257	0.357	Driver
CLCA1	-0.257	0.257	0.357	Driver
HJURP	-0.101	0.101	0.973	Driver
TRPM8	-0.101	0.101	0.973	Driver
CLCA2	-0.257	0.257	0.357	Driver
ANKRD35	-0.143	0.143	0.714	Driver
SPP2	-0.101	0.101	0.973	Driver
PIAS3	-0.143	0.143	0.714	Driver
NUDT17	-0.143	0.143	0.714	Driver
POLR3C	-0.143	0.143	0.714	Driver
RNF115	-0.143	0.143	0.714	Driver
PDZK1	-0.143	0.143	0.714	Driver
GPR89A	-0.143	0.143	0.714	Driver
SH3BP4	-0.114	0.114	0.897	Driver
GJA8	-0.143	0.143	0.714	Driver
ODF2L	-0.257	0.257	0.357	Driver
GJA5	-0.143	0.143	0.714	Driver
ACP6	-0.143	0.143	0.714	Driver
BCL9	-0.143	0.143	0.714	Driver
OR13L2	-0.143	0.143	0.714	Driver
AGAP1	-0.196	0.196	0.509	Driver
OR13L12	-0.143	0.143	0.714	Driver
CHD1L	-0.143	0.143	0.714	Driver
FMO5	-0.143	0.143	0.714	Driver
ZNHIT6	-0.284	0.284	0.297	Driver
GBX2	-0.176	0.176	0.568	Driver
ASB18	-0.176	0.176	0.568	Driver
IQCA1	-0.176	0.176	0.568	Driver
CCN1	-0.284	0.284	0.297	Driver
PRKAB2	-0.143	0.143	0.714	Driver
ACKR3	-0.176	0.176	0.568	Driver
DDAH1	-0.284	0.284	0.297	Driver
BCL10	-0.327	0.327	0.215	Driver
C3H1orf52	-0.327	0.327	0.215	Driver
SYDE2	-0.327	0.327	0.215	Driver
COPS8	-0.301	0.301	0.271	Driver
PDE4DIP	-0.143	0.143	0.714	Driver
DNAI3	-0.327	0.327	0.215	Driver
COL6A3	-0.392	0.392	0.125	Driver
MCOLN3	-0.371	0.371	0.149	Driver
MCOLN2	-0.371	0.371	0.149	Driver
MLPH	-0.443	0.443	0.076	Driver
LPAR3	-0.371	0.371	0.149	Driver
SSX2IP	-0.348	0.348	0.183	Driver
SEC22B	-0.153	0.153	0.659	Driver
PRLH	-0.443	0.443	0.076	Driver
RAB17	-0.443	0.443	0.076	Driver
NOTCH2	-0.153	0.153	0.659	Driver
CTBS	-0.348	0.348	0.183	Driver
SPATA1	-0.348	0.348	0.183	Driver
GNG5	-0.348	0.348	0.183	Driver
LRRFIP1	-0.443	0.443	0.076	Driver
RPF1	-0.348	0.348	0.183	Driver
UOX	-0.348	0.348	0.183	Driver
REG4	-0.1	0.1	0.984	Driver
DNASE2B	-0.348	0.348	0.183	Driver
SAMD13	-0.348	0.348	0.183	Driver
RBM44	-0.304	0.304	0.262	Driver
PRKACB	-0.262	0.262	0.338	Driver
RAMP1	-0.304	0.304	0.262	Driver
bta-mir-2902	-0.304	0.304	0.262	Driver
UBE2F	-0.304	0.304	0.262	Driver
SCLY	-0.304	0.304	0.262	Driver
ESPNL	-0.304	0.304	0.262	Driver
KLHL30	-0.304	0.304	0.262	Driver
ERFE	-0.304	0.304	0.262	Driver
ILKAP	-0.304	0.304	0.262	Driver
TTLL7	-0.262	0.262	0.338	Driver
HES6	-0.304	0.304	0.262	Driver
PER2	-0.304	0.304	0.262	Driver
TRAF3IP1	-0.298	0.298	0.274	Driver
ASB1	-0.298	0.298	0.274	Driver
TWIST2	-0.266	0.266	0.333	Driver
HDAC4	-0.266	0.266	0.333	Driver
NDUFA10	-0.303	0.303	0.266	Driver
OR6B2	-0.303	0.303	0.266	Driver
OR6B3	-0.303	0.303	0.266	Driver
OR9S41	-0.303	0.303	0.266	Driver
OR9S3	-0.303	0.303	0.266	Driver
OR9S29	-0.303	0.303	0.266	Driver
OR9S33	-0.303	0.303	0.266	Driver
OR9S30	-0.303	0.303	0.266	Driver
OR9S32	-0.303	0.303	0.266	Driver
TTF2	-0.109	0.109	0.924	Driver
OR9S43	-0.303	0.303	0.266	Driver
OR9S43B	-0.303	0.303	0.266	Driver
OR9S35P	-0.303	0.303	0.266	Driver
OR9S42	-0.303	0.303	0.266	Driver
OR9S23B	-0.303	0.303	0.266	Driver
OR9S39	-0.303	0.303	0.266	Driver
OR9S44P	-0.303	0.303	0.266	Driver
OR9S36B	-0.303	0.303	0.266	Driver
CSF2RA	-0.303	0.303	0.266	Driver
P2RY8	-0.303	0.303	0.266	Driver
CD101	-0.109	0.109	0.924	Driver
PTGFRN	-0.109	0.109	0.924	Driver
AKAP17A	-0.303	0.303	0.266	Driver
OR9S36	-0.303	0.303	0.266	Driver
OR9S40	-0.303	0.303	0.266	Driver
OR9S15	-0.303	0.303	0.266	Driver
COPS9	-0.303	0.303	0.266	Driver
OTOS	-0.303	0.303	0.266	Driver
CD2	-0.109	0.109	0.924	Driver
IGSF3	-0.109	0.109	0.924	Driver
GPC1	-0.364	0.364	0.16	Driver
CD58	-0.109	0.109	0.924	Driver
ANKMY1	-0.364	0.364	0.16	Driver
DUSP28	-0.364	0.364	0.16	Driver
RNPEPL1	-0.364	0.364	0.16	Driver
CAPN10	-0.364	0.364	0.16	Driver
ATP1A1	-0.109	0.109	0.924	Driver
GPR35	-0.364	0.364	0.16	Driver
KIF1A	-0.364	0.364	0.16	Driver
MAB21L3	-0.109	0.109	0.924	Driver
AGXT	-0.364	0.364	0.16	Driver
ADGRL4	-0.098	0.098	0.988	Driver
SLC22A15	-0.109	0.109	0.924	Driver
MAB21L4	-0.364	0.364	0.16	Driver
CROCC2	-0.364	0.364	0.16	Driver
IFI44	-0.203	0.203	0.487	Driver
NHLH2	-0.109	0.109	0.924	Driver
CASQ2	-0.109	0.109	0.924	Driver
VANGL1	-0.19	0.19	0.522	Driver
IFI44L	-0.203	0.203	0.487	Driver
bta-mir-10184	-0.203	0.203	0.487	Driver
SNED1	-0.364	0.364	0.16	Driver
PTGFR	-0.203	0.203	0.487	Driver
MTERF4	-0.316	0.316	0.236	Driver
PASK	-0.316	0.316	0.236	Driver
PPP1R7	-0.316	0.316	0.236	Driver
NGF	-0.148	0.148	0.681	Driver
HDLBP	-0.316	0.316	0.236	Driver
SEPTIN2	-0.316	0.316	0.236	Driver
GIPC2	-0.115	0.115	0.895	Driver
DNAJB4	-0.115	0.115	0.895	Driver
FUBP1	-0.115	0.115	0.895	Driver
TSPAN2	-0.141	0.141	0.721	Driver
FARP2	-0.316	0.316	0.236	Driver
TSHB	-0.141	0.141	0.721	Driver
SYCP1	-0.141	0.141	0.721	Driver
NEXN	-0.115	0.115	0.895	Driver
STK25	-0.316	0.316	0.236	Driver
BOK	-0.316	0.316	0.236	Driver
THAP4	-0.316	0.316	0.236	Driver
ATG4B	-0.316	0.316	0.236	Driver
DTYMK	-0.316	0.316	0.236	Driver
SIKE1	-0.141	0.141	0.721	Driver
MIGA1	-0.115	0.115	0.895	Driver
USP33	-0.115	0.115	0.895	Driver
CSDE1	-0.141	0.141	0.721	Driver
NRAS	-0.141	0.141	0.721	Driver
AMPD1	-0.141	0.141	0.721	Driver
DENND2C	-0.141	0.141	0.721	Driver
ZZZ3	-0.115	0.115	0.895	Driver
BCAS2	-0.141	0.141	0.721	Driver
AK5	-0.21	0.21	0.471	Driver
TRIM33	-0.141	0.141	0.721	Driver
SYT6	-0.141	0.141	0.721	Driver
PIGK	-0.152	0.152	0.662	Driver
OLFML3	-0.141	0.141	0.721	Driver
HIPK1	-0.141	0.141	0.721	Driver
DCLRE1B	-0.169	0.169	0.585	Driver
AP4B1	-0.169	0.169	0.585	Driver
ST6GALNAC5	-0.152	0.152	0.662	Driver
BCL2L15	-0.169	0.169	0.585	Driver
PTPN22	-0.169	0.169	0.585	Driver
RSBN1	-0.169	0.169	0.585	Driver
PHTF1	-0.169	0.169	0.585	Driver
MAGI3	-0.169	0.169	0.585	Driver
ASB17	-0.203	0.203	0.487	Driver
MSH4	-0.203	0.203	0.487	Driver
RABGGTB	-0.203	0.203	0.487	Driver
ACADM	-0.203	0.203	0.487	Driver
LRIG2	-0.169	0.169	0.585	Driver
SLC44A5	-0.139	0.139	0.751	Driver
SLC16A1	-0.289	0.289	0.289	Driver
TAFA3	-0.335	0.335	0.2	Driver
PPM1J	-0.335	0.335	0.2	Driver
LHX8	-0.185	0.185	0.537	Driver
RHOC	-0.335	0.335	0.2	Driver
MOV10	-0.335	0.335	0.2	Driver
TYW3	-0.185	0.185	0.537	Driver
LRRC52	-0.16	0.16	0.624	Driver
RXRG	-0.16	0.16	0.624	Driver
CRYZ	-0.185	0.185	0.537	Driver
CAPZA1	-0.335	0.335	0.2	Driver
LMX1A	-0.16	0.16	0.624	Driver
ST7L	-0.335	0.335	0.2	Driver
TNNI3K	-0.184	0.184	0.539	Driver
PBX1	-0.16	0.16	0.624	Driver
WNT2B	-0.335	0.335	0.2	Driver
CTTNBP2NL	-0.335	0.335	0.2	Driver
FPGT	-0.116	0.116	0.884	Driver
LRRIQ3	-0.116	0.116	0.884	Driver
NUF2	-0.122	0.122	0.854	Driver
RGS5	-0.122	0.122	0.854	Driver
RGS4	-0.122	0.122	0.854	Driver
CCDC190	-0.128	0.128	0.815	Driver
HSD17B7	-0.125	0.125	0.825	Driver
DDR2	-0.125	0.125	0.825	Driver
NEGR1	-0.174	0.174	0.574	Driver
UAP1	-0.126	0.126	0.821	Driver
UHMK1	-0.126	0.126	0.821	Driver
ZRANB2	-0.248	0.248	0.379	Driver
bta-mir-186	-0.248	0.248	0.379	Driver
SH2D1B	-0.126	0.126	0.821	Driver
C3H1orf226	-0.126	0.126	0.821	Driver
SPATA46	-0.126	0.126	0.821	Driver
NOS1AP	-0.126	0.126	0.821	Driver
PTGER3	-0.248	0.248	0.379	Driver
CTH	-0.276	0.276	0.31	Driver
ANKRD13C	-0.276	0.276	0.31	Driver
SRSF11	-0.276	0.276	0.31	Driver
LRRC40	-0.276	0.276	0.31	Driver
LRRC7	-0.276	0.276	0.31	Driver
NDUFS2	-0.122	0.122	0.854	Driver
ADAMTS4	-0.122	0.122	0.854	Driver
B4GALT3	-0.122	0.122	0.854	Driver
PPOX	-0.122	0.122	0.854	Driver
USP21	-0.122	0.122	0.854	Driver
DEPDC1	-0.295	0.295	0.277	Driver
UFC1	-0.122	0.122	0.854	Driver
DEDD	-0.122	0.122	0.854	Driver
NIT1	-0.122	0.122	0.854	Driver
RPE65	-0.295	0.295	0.277	Driver
PFDN2	-0.122	0.122	0.854	Driver
KLHDC9	-0.122	0.122	0.854	Driver
NECTIN4	-0.122	0.122	0.854	Driver
WLS	-0.332	0.332	0.209	Driver
ARHGAP30	-0.122	0.122	0.854	Driver
USF1	-0.122	0.122	0.854	Driver
TSTD1	-0.122	0.122	0.854	Driver
F11R	-0.122	0.122	0.854	Driver
DIRAS3	-0.332	0.332	0.209	Driver
ITLN2	-0.122	0.122	0.854	Driver
GNG12	-0.332	0.332	0.209	Driver
GADD45A	-0.359	0.359	0.165	Driver
SERBP1	-0.359	0.359	0.165	Driver
CD244	-0.122	0.122	0.854	Driver
IL12RB2	-0.359	0.359	0.165	Driver
LY9	-0.122	0.122	0.854	Driver
bta-mir-11983	-0.122	0.122	0.854	Driver
SLAMF7	-0.122	0.122	0.854	Driver
IL23R	-0.317	0.317	0.235	Driver
C3H1orf141	-0.317	0.317	0.235	Driver
SLC35D1	-0.317	0.317	0.235	Driver
CD48	-0.122	0.122	0.854	Driver
SLAMF1	-0.122	0.122	0.854	Driver
CD84	-0.122	0.122	0.854	Driver
SLAMF6	-0.122	0.122	0.854	Driver
MIER1	-0.317	0.317	0.235	Driver
DNAI4	-0.317	0.317	0.235	Driver
PGM1	-0.217	0.217	0.446	Driver
EFCAB7	-0.217	0.217	0.446	Driver
ITGB3BP	-0.217	0.217	0.446	Driver
ALG6	-0.217	0.217	0.446	Driver
FOXD3	-0.217	0.217	0.446	Driver
ATG4C	-0.217	0.217	0.446	Driver
DOCK7	-0.217	0.217	0.446	Driver
ANGPTL3	-0.217	0.217	0.446	Driver
USP1	-0.217	0.217	0.446	Driver
KANK4	-0.217	0.217	0.446	Driver
PATJ	-0.217	0.217	0.446	Driver
TM2D1	-0.278	0.278	0.305	Driver
NFIA	-0.278	0.278	0.305	Driver
C3H1orf87	-0.177	0.177	0.566	Driver
HOOK1	-0.151	0.151	0.669	Driver
FGGY	-0.151	0.151	0.669	Driver
bta-mir-2285ap	-0.337	0.337	0.199	Driver
bta-mir-12043	-0.337	0.337	0.199	Driver
JUN	-0.337	0.337	0.199	Driver
MYSM1	-0.337	0.337	0.199	Driver
TACSTD2	-0.339	0.339	0.196	Driver
OMA1	-0.339	0.339	0.196	Driver
DAB1	-0.228	0.228	0.418	Driver
C8B	-0.232	0.232	0.41	Driver
C8A	-0.232	0.232	0.41	Driver
FYB2	-0.15	0.15	0.676	Driver
PRKAA2	-0.15	0.15	0.676	Driver
PLPP3	-0.103	0.103	0.955	Driver
USP24	-0.257	0.257	0.357	Driver
BSND	-0.257	0.257	0.357	Driver
TMEM61	-0.257	0.257	0.357	Driver
DHCR24	-0.257	0.257	0.357	Driver
LEXM	-0.257	0.257	0.357	Driver
TTC22	-0.257	0.257	0.357	Driver
PARS2	-0.257	0.257	0.357	Driver
TTC4	-0.257	0.257	0.357	Driver
MROH7	-0.257	0.257	0.357	Driver
ACOT11	-0.257	0.257	0.357	Driver
SSBP3	-0.257	0.257	0.357	Driver
MRPL37	-0.176	0.176	0.568	Driver
CYB5RL	-0.176	0.176	0.568	Driver
CDCP2	-0.176	0.176	0.568	Driver
TCEANC2	-0.176	0.176	0.568	Driver
TMEM59	-0.176	0.176	0.568	Driver
LDLRAD1	-0.176	0.176	0.568	Driver
LRRC42	-0.176	0.176	0.568	Driver
HSPB11	-0.176	0.176	0.568	Driver
YIPF1	-0.176	0.176	0.568	Driver
NDC1	-0.176	0.176	0.568	Driver
GLIS1	-0.176	0.176	0.568	Driver
DMRTB1	-0.119	0.119	0.869	Driver
LRP8	-0.112	0.112	0.912	Driver
MAGOH	-0.112	0.112	0.912	Driver
CZIB	-0.112	0.112	0.912	Driver
CPT2	-0.112	0.112	0.912	Driver
SLC1A7	-0.112	0.112	0.912	Driver
NRDC	-0.098	0.098	0.988	Driver
bta-mir-761	-0.098	0.098	0.988	Driver
OSBPL9	-0.098	0.098	0.988	Driver
bta-mir-11991	-0.098	0.098	0.988	Driver
EPS15	-0.098	0.098	0.988	Driver
TTC39A	-0.098	0.098	0.988	Driver
RNF11	-0.098	0.098	0.988	Driver
C3H1orf185	-0.098	0.098	0.988	Driver
CDKN2C	-0.098	0.098	0.988	Driver
FAF1	-0.098	0.098	0.988	Driver
DLX5	-0.109	0.109	0.924	Driver
SDHAF3	-0.109	0.109	0.924	Driver
TAC1	-0.109	0.109	0.924	Driver
ASNS	-0.109	0.109	0.924	Driver
C1GALT1	-0.109	0.109	0.924	Driver
COL28A1	-0.109	0.109	0.924	Driver
MIOS	-0.1	0.1	0.984	Driver
RPA3	-0.224	0.224	0.43	Driver
UMAD1	-0.224	0.224	0.43	Driver
GLCCI1	-0.224	0.224	0.43	Driver
GCC1	-0.108	0.108	0.933	Driver
ARF5	-0.108	0.108	0.933	Driver
FSCN3	-0.108	0.108	0.933	Driver
PAX4	-0.108	0.108	0.933	Driver
SND1	-0.108	0.108	0.933	Driver
LRRC4	-0.108	0.108	0.933	Driver
LEP	-0.108	0.108	0.933	Driver
RBM28	-0.108	0.108	0.933	Driver
PRRT4	-0.108	0.108	0.933	Driver
IMPDH1	-0.108	0.108	0.933	Driver
FAM71F2	-0.108	0.108	0.933	Driver
FAM71F1	-0.108	0.108	0.933	Driver
CALU	-0.108	0.108	0.933	Driver
OPN1SW	-0.108	0.108	0.933	Driver
CCDC136	-0.108	0.108	0.933	Driver
FLNC	-0.108	0.108	0.933	Driver
bta-mir-2422	-0.108	0.108	0.933	Driver
ATP6V1F	-0.108	0.108	0.933	Driver
ATP6V1FNB	-0.108	0.108	0.933	Driver
KCP	-0.108	0.108	0.933	Driver
IRF5	-0.108	0.108	0.933	Driver
TNPO3	-0.108	0.108	0.933	Driver
bta-mir-1843	-0.108	0.108	0.933	Driver
TSPAN33	-0.108	0.108	0.933	Driver
SMO	-0.108	0.108	0.933	Driver
TWIST1	-0.117	0.117	0.882	Driver
FERD3L	-0.117	0.117	0.882	Driver
POLR1F	-0.117	0.117	0.882	Driver
AHCYL2	-0.108	0.108	0.933	Driver
TMEM196	-0.117	0.117	0.882	Driver
MACC1	-0.117	0.117	0.882	Driver
STRIP2	-0.108	0.108	0.933	Driver
NRF1	-0.236	0.236	0.403	Driver
ITGB8	-0.117	0.117	0.882	Driver
bta-mir-182	-0.236	0.236	0.403	Driver
bta-mir-96	-0.236	0.236	0.403	Driver
UBE2H	-0.236	0.236	0.403	Driver
ZC3HC1	-0.236	0.236	0.403	Driver
ABCB5	-0.117	0.117	0.882	Driver
KLHDC10	-0.236	0.236	0.403	Driver
TMEM209	-0.236	0.236	0.403	Driver
SSMEM1	-0.236	0.236	0.403	Driver
CPA4	-0.236	0.236	0.403	Driver
CPA5	-0.236	0.236	0.403	Driver
CPA1	-0.236	0.236	0.403	Driver
CEP41	-0.236	0.236	0.403	Driver
MEST	-0.236	0.236	0.403	Driver
bta-mir-335	-0.236	0.236	0.403	Driver
COPG2	-0.236	0.236	0.403	Driver
TSGA13	-0.236	0.236	0.403	Driver
KLF14	-0.236	0.236	0.403	Driver
bta-mir-29b-1	-0.236	0.236	0.403	Driver
MKLN1	-0.236	0.236	0.403	Driver
PODXL	-0.251	0.251	0.372	Driver
bta-mir-320b	-0.139	0.139	0.751	Driver
PLXNA4	-0.139	0.139	0.751	Driver
SP8	-0.117	0.117	0.882	Driver
SP4	-0.117	0.117	0.882	Driver
CHCHD3	-0.178	0.178	0.565	Driver
EXOC4	-0.118	0.118	0.875	Driver
bta-mir-2423	-0.203	0.203	0.487	Driver
LRGUK	-0.187	0.187	0.529	Driver
SLC35B4	-0.187	0.187	0.529	Driver
AKR1B1	-0.187	0.187	0.529	Driver
AKR1B10	-0.187	0.187	0.529	Driver
BPGM	-0.327	0.327	0.215	Driver
CALD1	-0.327	0.327	0.215	Driver
DNAH11	-0.227	0.227	0.421	Driver
AGBL3	-0.332	0.332	0.209	Driver
TMEM140	-0.332	0.332	0.209	Driver
CYREN	-0.332	0.332	0.209	Driver
WDR91	-0.332	0.332	0.209	Driver
STRA8	-0.332	0.332	0.209	Driver
CNOT4	-0.332	0.332	0.209	Driver
NUP205	-0.332	0.332	0.209	Driver
STMP1	-0.328	0.328	0.214	Driver
SLC13A4	-0.328	0.328	0.214	Driver
FAM180A	-0.328	0.328	0.214	Driver
MTPN	-0.384	0.384	0.133	Driver
bta-mir-490	-0.25	0.25	0.376	Driver
CHRM2	-0.218	0.218	0.444	Driver
PTN	-0.218	0.218	0.444	Driver
DGKI	-0.218	0.218	0.444	Driver
KIAA1549	-0.315	0.315	0.239	Driver
ZC3HAV1L	-0.315	0.315	0.239	Driver
ZC3HAV1	-0.315	0.315	0.239	Driver
TTC26	-0.315	0.315	0.239	Driver
UBN2	-0.315	0.315	0.239	Driver
FMC1	-0.315	0.315	0.239	Driver
KLRG2	-0.315	0.315	0.239	Driver
CLEC2L	-0.315	0.315	0.239	Driver
HIPK2	-0.315	0.315	0.239	Driver
TBXAS1	-0.315	0.315	0.239	Driver
PARP12	-0.315	0.315	0.239	Driver
KDM7A	-0.315	0.315	0.239	Driver
SLC37A3	-0.315	0.315	0.239	Driver
RAB19	-0.315	0.315	0.239	Driver
MKRN1	-0.315	0.315	0.239	Driver
DENND2A	-0.315	0.315	0.239	Driver
ADCK2	-0.315	0.315	0.239	Driver
NDUFB2	-0.315	0.315	0.239	Driver
BRAF	-0.315	0.315	0.239	Driver
MRPS33	-0.315	0.315	0.239	Driver
AGK	-0.104	0.104	0.953	Driver
OR9A4	-0.146	0.146	0.693	Driver
OR9A17	-0.146	0.146	0.693	Driver
OR9A18	-0.146	0.146	0.693	Driver
OR9A7	-0.146	0.146	0.693	Driver
CLEC5A	-0.146	0.146	0.693	Driver
TAS2R38	-0.146	0.146	0.693	Driver
MGAM	-0.146	0.146	0.693	Driver
CDCA7L	-0.165	0.165	0.597	Driver
RAPGEF5	-0.165	0.165	0.597	Driver
IL6	-0.108	0.108	0.933	Driver
TOMM7	-0.108	0.108	0.933	Driver
FAM126A	-0.108	0.108	0.933	Driver
KLHL7	-0.108	0.108	0.933	Driver
NUP42	-0.108	0.108	0.933	Driver
GPNMB	-0.108	0.108	0.933	Driver
MALSU1	-0.108	0.108	0.933	Driver
IGF2BP3	-0.108	0.108	0.933	Driver
TRA2A	-0.174	0.174	0.574	Driver
CCDC126	-0.174	0.174	0.574	Driver
DBF4	-0.174	0.174	0.574	Driver
SLC25A40	-0.174	0.174	0.574	Driver
PRSS58	-0.146	0.146	0.693	Driver
TRBV3-1	-0.146	0.146	0.693	Driver
TRBV15	-0.146	0.146	0.693	Driver
TRBV24-1	-0.146	0.146	0.693	Driver
PRSS2	-0.146	0.146	0.693	Driver
TRBV30	-0.146	0.146	0.693	Driver
EPHB6	-0.146	0.146	0.693	Driver
TRPV6	-0.146	0.146	0.693	Driver
TRPV5	-0.146	0.146	0.693	Driver
KEL	-0.146	0.146	0.693	Driver
OR9A2	-0.146	0.146	0.693	Driver
OR9A16	-0.146	0.146	0.693	Driver
OR9A15	-0.146	0.146	0.693	Driver
OR6V1	-0.146	0.146	0.693	Driver
PIP	-0.146	0.146	0.693	Driver
TAS2R39	-0.146	0.146	0.693	Driver
TAS2R40	-0.146	0.146	0.693	Driver
GSTK1	-0.146	0.146	0.693	Driver
TMEM139	-0.146	0.146	0.693	Driver
CASP2	-0.146	0.146	0.693	Driver
CLCN1	-0.146	0.146	0.693	Driver
FAM131B	-0.146	0.146	0.693	Driver
ZYX	-0.146	0.146	0.693	Driver
RUNDC3B	-0.174	0.174	0.574	Driver
EPHA1	-0.146	0.146	0.693	Driver
TAS2R60	-0.162	0.162	0.615	Driver
OR2R3	-0.162	0.162	0.615	Driver
OR10AC1	-0.162	0.162	0.615	Driver
TCAF2	-0.162	0.162	0.615	Driver
TCAF1	-0.162	0.162	0.615	Driver
OR2F2	-0.132	0.132	0.792	Driver
OR2F2B	-0.132	0.132	0.792	Driver
OR2F1	-0.132	0.132	0.792	Driver
OR2F1D	-0.132	0.132	0.792	Driver
OR2Q1	-0.132	0.132	0.792	Driver
OR6B1	-0.132	0.132	0.792	Driver
OR2A5	-0.132	0.132	0.792	Driver
OR2A25	-0.132	0.132	0.792	Driver
VSTM2A	-0.282	0.282	0.3	Driver
COBL	-0.136	0.136	0.769	Driver
CUL1	-0.243	0.243	0.389	Driver
EZH2	-0.276	0.276	0.31	Driver
Y_RNA	-0.276	0.276	0.31	Driver
PDIA4	-0.276	0.276	0.31	Driver
ZNF786	-0.276	0.276	0.31	Driver
ZNF398	-0.276	0.276	0.31	Driver
ZNF212	-0.271	0.271	0.318	Driver
ABCA13	-0.103	0.103	0.955	Driver
ZNF777	-0.271	0.271	0.318	Driver
ZNF746	-0.271	0.271	0.318	Driver
KRBA1	-0.271	0.271	0.318	Driver
ZNF467	-0.271	0.271	0.318	Driver
SSPO	-0.271	0.271	0.318	Driver
UPP1	-0.103	0.103	0.955	Driver
C4H7orf57	-0.103	0.103	0.955	Driver
SUN3	-0.103	0.103	0.955	Driver
ZNF862	-0.271	0.271	0.318	Driver
ATP6V0E2	-0.271	0.271	0.318	Driver
LRRC61	-0.271	0.271	0.318	Driver
RARRES2	-0.374	0.374	0.146	Driver
REPIN1	-0.374	0.374	0.146	Driver
ZNF775	-0.374	0.374	0.146	Driver
GIMAP8	-0.374	0.374	0.146	Driver
GIMAP7	-0.374	0.374	0.146	Driver
CDK14	-0.103	0.103	0.955	Driver
GIMAP4	-0.374	0.374	0.146	Driver
FZD1	-0.226	0.226	0.423	Driver
GIMAP5	-0.374	0.374	0.146	Driver
TMEM176B	-0.374	0.374	0.146	Driver
TMEM176A	-0.374	0.374	0.146	Driver
MTERF1	-0.218	0.218	0.444	Driver
AOC1	-0.224	0.224	0.43	Driver
AKAP9	-0.218	0.218	0.444	Driver
KCNH2	-0.224	0.224	0.43	Driver
NOS3	-0.224	0.224	0.43	Driver
CYP51A1	-0.216	0.216	0.448	Driver
LRRD1	-0.216	0.216	0.448	Driver
ATG9B	-0.224	0.224	0.43	Driver
KRIT1	-0.216	0.216	0.448	Driver
ABCB8	-0.224	0.224	0.43	Driver
ASIC3	-0.224	0.224	0.43	Driver
CDK5	-0.224	0.224	0.43	Driver
ANKIB1	-0.216	0.216	0.448	Driver
SLC4A2	-0.224	0.224	0.43	Driver
TMBIM7	-0.216	0.216	0.448	Driver
bta-mir-584-5	-0.216	0.216	0.448	Driver
GATAD1	-0.216	0.216	0.448	Driver
FASTK	-0.224	0.224	0.43	Driver
PEX1	-0.216	0.216	0.448	Driver
bta-mir-6525	-0.224	0.224	0.43	Driver
TMUB1	-0.224	0.224	0.43	Driver
RBM48	-0.121	0.121	0.864	Driver
AGAP3	-0.224	0.224	0.43	Driver
ASB10	-0.224	0.224	0.43	Driver
GBX1	-0.224	0.224	0.43	Driver
CDK6	-0.121	0.121	0.864	Driver
SAMD9	-0.143	0.143	0.714	Driver
IQCA1L	-0.256	0.256	0.359	Driver
H2BE1	-0.256	0.256	0.359	Driver
ABCF2	-0.256	0.256	0.359	Driver
HEPACAM2	-0.143	0.143	0.714	Driver
CHPF2	-0.256	0.256	0.359	Driver
bta-mir-671	-0.256	0.256	0.359	Driver
SMARCD3	-0.256	0.256	0.359	Driver
VPS50	-0.143	0.143	0.714	Driver
NUB1	-0.256	0.256	0.359	Driver
WDR86	-0.256	0.256	0.359	Driver
CRYGN	-0.256	0.256	0.359	Driver
RHEB	-0.348	0.348	0.183	Driver
PRKAG2	-0.348	0.348	0.183	Driver
CALCR	-0.143	0.143	0.714	Driver
GALNTL5	-0.261	0.261	0.339	Driver
bta-mir-653	-0.143	0.143	0.714	Driver
bta-mir-489	-0.143	0.143	0.714	Driver
bta-mir-378-2	-0.143	0.143	0.714	Driver
TFPI2	-0.143	0.143	0.714	Driver
GNGT1	-0.143	0.143	0.714	Driver
GNG11	-0.143	0.143	0.714	Driver
GALNT11	-0.243	0.243	0.389	Driver
BET1	-0.143	0.143	0.714	Driver
COL1A2	-0.143	0.143	0.714	Driver
KMT2C	-0.243	0.243	0.389	Driver
CASD1	-0.143	0.143	0.714	Driver
SGCE	-0.143	0.143	0.714	Driver
PEG10	-0.143	0.143	0.714	Driver
PPP1R9A	-0.252	0.252	0.369	Driver
CCT8L2	-0.243	0.243	0.389	Driver
XRCC2	-0.177	0.177	0.566	Driver
PON1	-0.252	0.252	0.369	Driver
PON3	-0.188	0.188	0.528	Driver
PON2	-0.188	0.188	0.528	Driver
ASB4	-0.188	0.188	0.528	Driver
PDK4	-0.188	0.188	0.528	Driver
DPP6	-0.128	0.128	0.815	Driver
DYNC1I1	-0.146	0.146	0.693	Driver
Vault	-0.128	0.128	0.815	Driver
PAXIP1	-0.146	0.146	0.693	Driver
HTR5A	-0.146	0.146	0.693	Driver
INSIG1	-0.146	0.146	0.693	Driver
SLC25A13	-0.109	0.109	0.924	Driver
EN2	-0.146	0.146	0.693	Driver
CNPY1	-0.146	0.146	0.693	Driver
SEM1	-0.109	0.109	0.924	Driver
RBM33	-0.146	0.146	0.693	Driver
DLX6	-0.109	0.109	0.924	Driver
SHH	-0.14	0.14	0.736	Driver
ABCB4	-0.286	0.286	0.292	Driver
CROT	-0.286	0.286	0.292	Driver
TMEM243	-0.286	0.286	0.292	Driver
DMTF1	-0.286	0.286	0.292	Driver
ELAPOR2	-0.286	0.286	0.292	Driver
GRM3	-0.315	0.315	0.239	Driver
SEMA3D	-0.568	0.568	0.014	Driver
SEMA3A	-0.587	0.587	0.01	Driver
SEMA3E	-0.402	0.402	0.116	Driver
PCLO	-0.375	0.375	0.144	Driver
CACNA2D1	-0.294	0.294	0.279	Driver
HGF	-0.221	0.221	0.437	Driver
GSAP	-0.144	0.144	0.707	Driver
CCDC146	-0.144	0.144	0.707	Driver
FGL2	-0.144	0.144	0.707	Driver
FAM185A	-0.144	0.144	0.707	Driver
FBXL13	-0.144	0.144	0.707	Driver
LRRC17	-0.144	0.144	0.707	Driver
ARMC10	-0.144	0.144	0.707	Driver
NAPEPLD	-0.144	0.144	0.707	Driver
PMPCB	-0.144	0.144	0.707	Driver
DNAJC2	-0.144	0.144	0.707	Driver
PSMC2	-0.144	0.144	0.707	Driver
SLC26A5	-0.144	0.144	0.707	Driver
RELN	-0.144	0.144	0.707	Driver
ORC5	-0.144	0.144	0.707	Driver
LHFPL3	-0.144	0.144	0.707	Driver
KMT2E	-0.325	0.325	0.22	Driver
SRPK2	-0.262	0.262	0.338	Driver
PUS7	-0.262	0.262	0.338	Driver
RINT1	-0.262	0.262	0.338	Driver
EFCAB10	-0.262	0.262	0.338	Driver
ATXN7L1	-0.356	0.356	0.169	Driver
CDHR3	-0.342	0.342	0.192	Driver
bta-mir-2284b	-0.342	0.342	0.192	Driver
SYPL1	-0.342	0.342	0.192	Driver
NAMPT	-0.342	0.342	0.192	Driver
CCDC71L	-0.383	0.383	0.134	Driver
PIK3CG	-0.383	0.383	0.134	Driver
PRKAR2B	-0.377	0.377	0.14	Driver
HBP1	-0.377	0.377	0.14	Driver
COG5	-0.377	0.377	0.14	Driver
GPR22	-0.377	0.377	0.14	Driver
DUS4L	-0.377	0.377	0.14	Driver
SLC26A4	-0.238	0.238	0.399	Driver
CBLL1	-0.238	0.238	0.399	Driver
SLC26A3	-0.238	0.238	0.399	Driver
DLD	-0.238	0.238	0.399	Driver
LAMB1	-0.238	0.238	0.399	Driver
bta-mir-2418	-0.214	0.214	0.45	Driver
NRCAM	-0.214	0.214	0.45	Driver
PNPLA8	-0.184	0.184	0.539	Driver
NME8	-0.184	0.184	0.539	Driver
SFRP4	-0.184	0.184	0.539	Driver
EPDR1	-0.184	0.184	0.539	Driver
STARD3NL	-0.185	0.185	0.537	Driver
TARP	-0.185	0.185	0.537	Driver
CTTNBP2	-0.123	0.123	0.837	Driver
CFTR	-0.123	0.123	0.837	Driver
ASZ1	-0.184	0.184	0.539	Driver
WNT2	-0.184	0.184	0.539	Driver
ST7	-0.184	0.184	0.539	Driver
CAPZA2	-0.17	0.17	0.583	Driver
MET	-0.157	0.157	0.637	Driver
CAV1	-0.157	0.157	0.637	Driver
CAV2	-0.157	0.157	0.637	Driver
TES	-0.203	0.203	0.487	Driver
TFEC	-0.203	0.203	0.487	Driver
MDFIC	-0.175	0.175	0.571	Driver
FOXP2	-0.189	0.189	0.524	Driver
UBE2I	-0.194	0.194	0.511	Driver
PPP1R3A	-0.194	0.194	0.511	Driver
GPR85	-0.265	0.265	0.335	Driver
BMT2	-0.265	0.265	0.335	Driver
TMEM168	-0.265	0.265	0.335	Driver
LSMEM1	-0.263	0.263	0.337	Driver
IFRD1	-0.263	0.263	0.337	Driver
ZNF277	-0.094	0.094	0.999	Driver
DOCK4	-0.094	0.094	0.999	Driver
IMMP2L	-0.118	0.118	0.875	Driver
LRRN3	-0.118	0.118	0.875	Driver
RGS2	-0.196	0.196	0.509	Driver
DNAJB9	-0.213	0.213	0.455	Driver
THAP5	-0.213	0.213	0.455	Driver
GPR141	-0.213	0.213	0.455	Driver
ELMO1	-0.213	0.213	0.455	Driver
AOAH	-0.132	0.132	0.792	Driver
ANLN	-0.132	0.132	0.792	Driver
KIAA0895	-0.132	0.132	0.792	Driver
EEPD1	-0.132	0.132	0.792	Driver
SEPTIN7	-0.096	0.096	0.995	Driver
HERPUD2	-0.259	0.259	0.345	Driver
TBX20	-0.259	0.259	0.345	Driver
DPY19L2	-0.259	0.259	0.345	Driver
DPY19L1	-0.259	0.259	0.345	Driver
NPSR1	-0.259	0.259	0.345	Driver
BMPER	-0.321	0.321	0.227	Driver
bta-mir-2285bu-2	-0.225	0.225	0.425	Driver
bta-mir-1814c	-0.225	0.225	0.425	Driver
BBS9	-0.3	0.3	0.273	Driver
RP9	-0.317	0.317	0.235	Driver
NT5C3A	-0.317	0.317	0.235	Driver
FKBP9	-0.317	0.317	0.235	Driver
KBTBD2	-0.241	0.241	0.396	Driver
AVL9	-0.241	0.241	0.396	Driver
LSM5	-0.241	0.241	0.396	Driver
PDE1C	-0.314	0.314	0.242	Driver
PPP1R17	-0.317	0.317	0.235	Driver
ITPRID1	-0.317	0.317	0.235	Driver
NEUROD6	-0.286	0.286	0.292	Driver
ADCYAP1R1	-0.286	0.286	0.292	Driver
GHRHR	-0.286	0.286	0.292	Driver
AQP1	-0.286	0.286	0.292	Driver
MINDY4	-0.286	0.286	0.292	Driver
INMT	-0.28	0.28	0.302	Driver
CRHR2	-0.28	0.28	0.302	Driver
GARS1	-0.28	0.28	0.302	Driver
GGCT	-0.366	0.366	0.157	Driver
NOD1	-0.366	0.366	0.157	Driver
bta-mir-2419	-0.366	0.366	0.157	Driver
ZNRF2	-0.366	0.366	0.157	Driver
MTURN	-0.342	0.342	0.192	Driver
PLEKHA8	-0.342	0.342	0.192	Driver
FKBP14	-0.342	0.342	0.192	Driver
SCRN1	-0.342	0.342	0.192	Driver
WIPF3	-0.342	0.342	0.192	Driver
PRR15	-0.302	0.302	0.269	Driver
CHN2	-0.302	0.302	0.269	Driver
CPVL	-0.35	0.35	0.18	Driver
TRIL	-0.35	0.35	0.18	Driver
CREB5	-0.35	0.35	0.18	Driver
JAZF1	-0.275	0.275	0.31	Driver
TAX1BP1	-0.363	0.363	0.16	Driver
HIBADH	-0.363	0.363	0.16	Driver
EVX1	-0.363	0.363	0.16	Driver
HOXA13	-0.427	0.427	0.089	Driver
HOXA11	-0.427	0.427	0.089	Driver
HOXA10	-0.427	0.427	0.089	Driver
bta-mir-196b	-0.427	0.427	0.089	Driver
HOXA9	-0.427	0.427	0.089	Driver
HOXA7	-0.427	0.427	0.089	Driver
HOXA6	-0.427	0.427	0.089	Driver
HOXA5	-0.427	0.427	0.089	Driver
HOXA3	-0.427	0.427	0.089	Driver
HOXA4	-0.427	0.427	0.089	Driver
HOXA2	-0.427	0.427	0.089	Driver
HOXA1	-0.427	0.427	0.089	Driver
SKAP2	-0.427	0.427	0.089	Driver
SNX10	-0.373	0.373	0.148	Driver
CBX3	-0.387	0.387	0.13	Driver
HNRNPA2B1	-0.387	0.387	0.13	Driver
NFE2L3	-0.387	0.387	0.13	Driver
NPVF	-0.118	0.118	0.875	Driver
C4H7orf31	-0.118	0.118	0.875	Driver
CYCS	-0.118	0.118	0.875	Driver
OSBPL3	-0.118	0.118	0.875	Driver
GSDME	-0.118	0.118	0.875	Driver
MPP6	-0.118	0.118	0.875	Driver
SUGCT	-0.1	0.1	0.984	Driver
MPLKIP	-0.1	0.1	0.984	Driver
CDK13	-0.1	0.1	0.984	Driver
RALA	-0.1	0.1	0.984	Driver
YAE1	-0.1	0.1	0.984	Driver
POU6F2	-0.1	0.1	0.984	Driver
VPS41	-0.1	0.1	0.984	Driver
ATP5F1B	-0.2	0.2	0.499	Driver
bta-mir-677	-0.2	0.2	0.499	Driver
BAZ2A	-0.2	0.2	0.499	Driver
RBMS2	-0.2	0.2	0.499	Driver
SPRYD4	-0.2	0.2	0.499	Driver
GLS2	-0.2	0.2	0.499	Driver
MIP	-0.2	0.2	0.499	Driver
TIMELESS	-0.2	0.2	0.499	Driver
APOF	-0.2	0.2	0.499	Driver
APON	-0.2	0.2	0.499	Driver
STAT2	-0.2	0.2	0.499	Driver
IL23A	-0.2	0.2	0.499	Driver
bta-mir-2432	-0.2	0.2	0.499	Driver
PAN2	-0.2	0.2	0.499	Driver
CNPY2	-0.2	0.2	0.499	Driver
bta-mir-12054	-0.2	0.2	0.499	Driver
CS	-0.2	0.2	0.499	Driver
COQ10A	-0.2	0.2	0.499	Driver
ANKRD52	-0.2	0.2	0.499	Driver
KLRD1	-0.212	0.212	0.461	Driver
TMTC3	-0.197	0.197	0.507	Driver
bta-mir-2433	-0.2	0.2	0.499	Driver
KITLG	-0.186	0.186	0.536	Driver
SLC39A5	-0.2	0.2	0.499	Driver
NABP2	-0.2	0.2	0.499	Driver
RNF41	-0.2	0.2	0.499	Driver
SMARCC2	-0.2	0.2	0.499	Driver
DUSP6	-0.111	0.111	0.913	Driver
POC1B	-0.111	0.111	0.913	Driver
MYL6	-0.2	0.2	0.499	Driver
GABARAPL1	-0.212	0.212	0.461	Driver
TMEM52B	-0.212	0.212	0.461	Driver
OLR1	-0.212	0.212	0.461	Driver
ATP2B1	-0.149	0.149	0.679	Driver
CLEC7A	-0.212	0.212	0.461	Driver
MYL6B	-0.2	0.2	0.499	Driver
ESYT1	-0.2	0.2	0.499	Driver
CLEC1A	-0.212	0.212	0.461	Driver
CLEC9A	-0.212	0.212	0.461	Driver
ZC3H10	-0.2	0.2	0.499	Driver
CLEC1B	-0.212	0.212	0.461	Driver
PA2G4	-0.2	0.2	0.499	Driver
ERBB3	-0.2	0.2	0.499	Driver
RPS26	-0.2	0.2	0.499	Driver
IKZF4	-0.2	0.2	0.499	Driver
CLEC12B	-0.212	0.212	0.461	Driver
SUOX	-0.2	0.2	0.499	Driver
CLEC12A	-0.212	0.212	0.461	Driver
RAB5B	-0.2	0.2	0.499	Driver
CLEC2A	-0.212	0.212	0.461	Driver
KLRF2	-0.212	0.212	0.461	Driver
CDK2	-0.2	0.2	0.499	Driver
PMEL	-0.2	0.2	0.499	Driver
bta-mir-12002a	-0.212	0.212	0.461	Driver
DGKA	-0.2	0.2	0.499	Driver
CCER1	-0.147	0.147	0.687	Driver
EPYC	-0.147	0.147	0.687	Driver
KERA	-0.147	0.147	0.687	Driver
bta-mir-12002b	-0.212	0.212	0.461	Driver
PYM1	-0.2	0.2	0.499	Driver
KLRF1	-0.212	0.212	0.461	Driver
CD69	-0.212	0.212	0.461	Driver
CLECL1	-0.212	0.212	0.461	Driver
LUM	-0.115	0.115	0.895	Driver
DCN	-0.115	0.115	0.895	Driver
MMP19	-0.188	0.188	0.528	Driver
DNAJC14	-0.188	0.188	0.528	Driver
ORMDL2	-0.188	0.188	0.528	Driver
SARNP	-0.188	0.188	0.528	Driver
GDF11	-0.188	0.188	0.528	Driver
KLRB1	-0.212	0.212	0.461	Driver
CD63	-0.188	0.188	0.528	Driver
RDH5	-0.188	0.188	0.528	Driver
BLOC1S1	-0.188	0.188	0.528	Driver
ITGA7	-0.188	0.188	0.528	Driver
METTL7B	-0.188	0.188	0.528	Driver
OR10P25	-0.188	0.188	0.528	Driver
OR10P1	-0.188	0.188	0.528	Driver
OR6C63	-0.188	0.188	0.528	Driver
OR6C304	-0.188	0.188	0.528	Driver
BTG1	-0.115	0.115	0.895	Driver
OVOS2	-0.212	0.212	0.461	Driver
OR6C4	-0.188	0.188	0.528	Driver
OR6C288	-0.188	0.188	0.528	Driver
OR6C264	-0.188	0.188	0.528	Driver
OR6C22	-0.188	0.188	0.528	Driver
OR6C4C	-0.188	0.188	0.528	Driver
OR6C38	-0.188	0.188	0.528	Driver
OR6C2F	-0.188	0.188	0.528	Driver
OR6C281	-0.188	0.188	0.528	Driver
OR6C202	-0.188	0.188	0.528	Driver
OR6C207	-0.188	0.188	0.528	Driver
OR6C278	-0.188	0.188	0.528	Driver
OR6C17	-0.188	0.188	0.528	Driver
OR6C35	-0.251	0.251	0.372	Driver
OR6C68	-0.251	0.251	0.372	Driver
OR6C276P	-0.251	0.251	0.372	Driver
OR6C269	-0.251	0.251	0.372	Driver
OR6C2	-0.251	0.251	0.372	Driver
OR6C1R	-0.251	0.251	0.372	Driver
OR6C280	-0.251	0.251	0.372	Driver
OR6C268	-0.251	0.251	0.372	Driver
OR6C76	-0.251	0.251	0.372	Driver
OR6C1Q	-0.251	0.251	0.372	Driver
OR6C7H	-0.251	0.251	0.372	Driver
OR6C7G	-0.251	0.251	0.372	Driver
OR6C1	-0.251	0.251	0.372	Driver
OR6C5H	-0.251	0.251	0.372	Driver
OR6C1N	-0.251	0.251	0.372	Driver
OR6C5	-0.251	0.251	0.372	Driver
OR6C1S	-0.251	0.251	0.372	Driver
OR6C3	-0.251	0.251	0.372	Driver
OR6C7	-0.251	0.251	0.372	Driver
OR6C74	-0.251	0.251	0.372	Driver
OR6C266	-0.251	0.251	0.372	Driver
OR6C33	-0.251	0.251	0.372	Driver
OR6C7F	-0.251	0.251	0.372	Driver
OR6C69H	-0.251	0.251	0.372	Driver
OR6C69	-0.251	0.251	0.372	Driver
OR6C74C	-0.251	0.251	0.372	Driver
OR10A7	-0.251	0.251	0.372	Driver
[truncated: 17,234 more rows]

## Sheet: IGF1c vs IGF1c_BB
Table S31. The final dataset used for Inegunity Pathway Analysis (IPA) for AGECL vs IGF1b in Brahman cattle
	IGF1, serum levels of insulin growth hormone (measured in bulls, IGF1b, or cows, IGF1c); BB, Brahman
Gene name	Correlation estimates	Rank values	Directionality
RIPK4	0.313	0.264	Driver
RCAN1	0.22	0.496	Driver
CBX3	0.22	0.496	Driver
KCNE1	0.22	0.496	Driver
FAM243A	0.22	0.496	Driver
PRDM15	0.313	0.264	Driver
SMIM11A	0.22	0.496	Driver
KCNE2	0.22	0.496	Driver
MRPS6	0.22	0.496	Driver
C2CD2	0.313	0.264	Driver
U6	0.22	0.496	Driver
ATP5PO	0.22	0.496	Driver
ZBTB21	0.302	0.281	Driver
ITSN1	0.22	0.496	Driver
UMODL1	0.302	0.281	Driver
bta-mir-12045	0.22	0.496	Driver
bta-mir-2285bs	0.22	0.496	Driver
CRYZL1	0.22	0.496	Driver
ABCG1	0.302	0.281	Driver
DONSON	0.22	0.496	Driver
TFF3	0.248	0.408	Driver
TFF2	0.248	0.408	Driver
SON	0.22	0.496	Driver
TFF1	0.248	0.408	Driver
TMPRSS3	0.248	0.408	Driver
UBASH3A	0.248	0.408	Driver
bta-mir-6501	0.22	0.496	Driver
GART	0.22	0.496	Driver
DNAJC28	0.22	0.496	Driver
TMEM50B	0.22	0.496	Driver
RSPH1	0.248	0.408	Driver
IFNGR2	0.22	0.496	Driver
GMNC	0.122	0.846	Driver
IL1RAP	0.122	0.846	Driver
SLC37A1	0.248	0.408	Driver
TMEM207	0.122	0.846	Driver
CLDN16	0.122	0.846	Driver
CLDN1	0.122	0.846	Driver
P3H2	0.122	0.846	Driver
TP63	0.122	0.846	Driver
IFNAR1	0.22	0.496	Driver
IL10RB	0.22	0.496	Driver
TPRG1	0.122	0.846	Driver
PDE9A	0.181	0.602	Driver
IFNAR2	0.22	0.496	Driver
LPP	0.122	0.846	Driver
WDR4	0.13	0.815	Driver
bta-mir-28	0.122	0.846	Driver
BCL6	0.306	0.273	Driver
OLIG1	0.22	0.496	Driver
OLIG2	0.22	0.496	Driver
C1H21orf62	0.22	0.496	Driver
RTP2	0.306	0.273	Driver
PAXBP1	0.22	0.496	Driver
SST	0.306	0.273	Driver
NDUFV3	0.13	0.815	Driver
RTP4	0.306	0.273	Driver
SYNJ1	0.22	0.496	Driver
MASP1	0.306	0.273	Driver
PKNOX1	0.13	0.815	Driver
CBS	0.13	0.815	Driver
RTP1	0.306	0.273	Driver
U2AF1	0.13	0.815	Driver
CFAP298	0.371	0.173	Driver
ST6GAL1	0.306	0.273	Driver
EVA1C	0.371	0.173	Driver
CRYAA	0.13	0.815	Driver
bta-mir-2285k-3	0.306	0.273	Driver
ADIPOQ	0.306	0.273	Driver
RFC4	0.306	0.273	Driver
EIF4A2	0.306	0.273	Driver
SNORA63	0.306	0.273	Driver
bta-mir-1248-1	0.306	0.273	Driver
URB1	0.371	0.173	Driver
MRAP	0.381	0.166	Driver
MIS18A	0.381	0.166	Driver
KNG1	0.306	0.273	Driver
HRG	0.306	0.273	Driver
FETUB	0.306	0.273	Driver
AHSG	0.306	0.273	Driver
DNAJB11	0.306	0.273	Driver
TBCCD1	0.306	0.273	Driver
CRYGS	0.306	0.273	Driver
HUNK	0.363	0.183	Driver
SCAF4	0.289	0.305	Driver
SOD1	0.289	0.305	Driver
DGKG	0.306	0.273	Driver
ETV5	0.306	0.273	Driver
TIAM1	0.309	0.267	Driver
bta-mir-2284i	0.309	0.267	Driver
bta-mir-2284x	0.309	0.267	Driver
5S_rRNA	0.306	0.273	Driver
TRA2B	0.306	0.273	Driver
KRTAP11-1	0.288	0.306	Driver
KRTAP7-1	0.288	0.306	Driver
KRTAP8-1	0.288	0.306	Driver
IGF2BP2	0.306	0.273	Driver
SENP2	0.306	0.273	Driver
LIPH	0.306	0.273	Driver
TMEM41A	0.306	0.273	Driver
KRTAP15-1	0.327	0.245	Driver
KRTAP13-1	0.327	0.245	Driver
MAP3K13	0.306	0.273	Driver
KRTAP27-1	0.327	0.245	Driver
KRTAP24-1	0.327	0.245	Driver
EHHADH	0.336	0.234	Driver
CLDN8	0.327	0.245	Driver
CLDN17	0.403	0.132	Driver
C1H3orf70	0.336	0.234	Driver
VPS8	0.336	0.234	Driver
GRIK1	0.403	0.132	Driver
BACH1	0.264	0.362	Driver
MAP3K7CL	0.206	0.537	Driver
MAGEF1	0.455	0.077	Driver
bta-mir-2284y-3	0.455	0.077	Driver
CCT8	0.206	0.537	Driver
EPHB3	0.455	0.077	Driver
CHRD	0.455	0.077	Driver
THPO	0.455	0.077	Driver
USP16	0.206	0.537	Driver
POLR2H	0.455	0.077	Driver
CLCN2	0.455	0.077	Driver
ADARB1	0.098	0.987	Driver
POFUT2	0.098	0.987	Driver
RWDD2B	0.206	0.537	Driver
LTN1	0.206	0.537	Driver
FAM131A	0.36	0.187	Driver
N6AMT1	0.206	0.537	Driver
EIF4G1	0.36	0.187	Driver
H4C3	0.183	0.599	Driver
PSMD2	0.36	0.187	Driver
COL18A1	0.098	0.987	Driver
ADAMTS5	0.148	0.716	Driver
ECE2	0.36	0.187	Driver
ADAMTS1	0.148	0.716	Driver
SLC19A1	0.098	0.987	Driver
CYYR1	0.252	0.397	Driver
CAMK2N2	0.36	0.187	Driver
PCBP3	0.098	0.987	Driver
ALG3	0.36	0.187	Driver
VWA5B2	0.36	0.187	Driver
bta-mir-1224	0.36	0.187	Driver
ABCF3	0.36	0.187	Driver
COL6A1	0.098	0.987	Driver
AP2M1	0.36	0.187	Driver
APP	0.252	0.397	Driver
DVL3	0.36	0.187	Driver
EIF2B5	0.36	0.187	Driver
HTR3C	0.36	0.187	Driver
COL6A2	0.098	0.987	Driver
ABCC5	0.36	0.187	Driver
FTCD	0.098	0.987	Driver
SPATC1L	0.098	0.987	Driver
PARL	0.36	0.187	Driver
LSS	0.098	0.987	Driver
MAP6D1	0.36	0.187	Driver
GABPA	0.252	0.397	Driver
ATP5PF	0.252	0.397	Driver
MCM3AP	0.098	0.987	Driver
YEATS2	0.36	0.187	Driver
YBEY	0.098	0.987	Driver
JAM2	0.252	0.397	Driver
C1H21orf58	0.098	0.987	Driver
KLHL24	0.36	0.187	Driver
KLHL6	0.331	0.239	Driver
MRPL39	0.377	0.17	Driver
PCNT	0.098	0.987	Driver
bta-mir-155	0.377	0.17	Driver
DIP2A	0.098	0.987	Driver
7SK	0.315	0.261	Driver
MCF2L2	0.331	0.239	Driver
B3GNT5	0.331	0.239	Driver
LAMP3	0.331	0.239	Driver
MCCC1	0.331	0.239	Driver
S100B	0.098	0.987	Driver
bta-mir-2289	0.098	0.987	Driver
PRMT2	0.098	0.987	Driver
DCUN1D1	0.331	0.239	Driver
NCAM2	0.315	0.261	Driver
FBXO25	0.098	0.987	Driver
TDRP	0.098	0.987	Driver
ATP11B	0.331	0.239	Driver
RUNX1	0.205	0.538	Driver
bta-mir-2285a	0.131	0.806	Driver
SETD4	0.151	0.702	Driver
C1H21orf91	0.096	0.996	Driver
SIM2	0.17	0.623	Driver
BTG3	0.096	0.996	Driver
CXADR	0.096	0.996	Driver
HLCS	0.17	0.623	Driver
RIPPLY3	0.17	0.623	Driver
bta-mir-125b-2	0.096	0.996	Driver
bta-mir-99a	0.096	0.996	Driver
PIGP	0.17	0.623	Driver
TTC3	0.17	0.623	Driver
VPS26C	0.17	0.623	Driver
USP25	0.096	0.996	Driver
DYRK1A	0.17	0.623	Driver
KCNJ6	0.17	0.623	Driver
SNORA72	0.17	0.623	Driver
KCNJ15	0.17	0.623	Driver
SAMSN1	0.116	0.898	Driver
HSPA13	0.116	0.898	Driver
ERG	0.17	0.623	Driver
SNORA70	0.359	0.19	Driver
ETS2	0.359	0.19	Driver
RBM11	0.116	0.898	Driver
LIPI	0.116	0.898	Driver
DNAJC19	0.478	0.063	Driver
FXR1	0.478	0.063	Driver
PIK3R4	0.33	0.241	Driver
COL6A6	0.33	0.241	Driver
CCDC39	0.478	0.063	Driver
TTC14	0.479	0.063	Driver
ROBO2	0.267	0.353	Driver
U2	0.267	0.353	Driver
COL6A5	0.423	0.107	Driver
ROBO1	0.38	0.167	Driver
PEX5L	0.309	0.267	Driver
USP13	0.309	0.267	Driver
CAPN7	0.443	0.09	Driver
NDUFB5	0.346	0.216	Driver
MRPL47	0.346	0.216	Driver
SH3BP5	0.347	0.213	Driver
METTL6	0.347	0.213	Driver
EAF1	0.347	0.213	Driver
COLQ	0.347	0.213	Driver
ACTL6A	0.346	0.216	Driver
GNB4	0.346	0.216	Driver
MFN1	0.346	0.216	Driver
HACL1	0.347	0.213	Driver
ZNF639	0.346	0.216	Driver
BTD	0.347	0.213	Driver
KCNMB3	0.346	0.216	Driver
PIK3CA	0.313	0.264	Driver
ZMAT3	0.313	0.264	Driver
ANKRD28	0.384	0.162	Driver
bta-mir-2285ao-2	0.384	0.162	Driver
GBE1	0.247	0.408	Driver
KCNMB2	0.313	0.264	Driver
GALNT15	0.42	0.115	Driver
DPH3	0.42	0.115	Driver
OXNAD1	0.42	0.115	Driver
U4	0.215	0.513	Driver
PLCXD1	0.313	0.264	Driver
GTPBP6	0.313	0.264	Driver
DAZL	0.465	0.069	Driver
PLCL2	0.474	0.065	Driver
CADM2	0.168	0.632	Driver
bta-mir-2285cm	0.113	0.92	Driver
TBC1D5	0.474	0.065	Driver
TBL1XR1	0.188	0.586	Driver
VGLL3	0.113	0.92	Driver
SATB1	0.436	0.096	Driver
CHMP2B	0.113	0.92	Driver
POU1F1	0.113	0.92	Driver
HTR1F	0.19	0.585	Driver
CGGBP1	0.19	0.585	Driver
ZNF654	0.19	0.585	Driver
C1H3orf38	0.19	0.585	Driver
CSNKA2IP	0.252	0.397	Driver
KCNH8	0.457	0.074	Driver
bta-mir-2285e-1	0.457	0.074	Driver
EFHB	0.544	0.035	Driver
EPHA3	0.178	0.608	Driver
PROS1	0.226	0.472	Driver
ARL13B	0.226	0.472	Driver
STX19	0.226	0.472	Driver
NSUN3	0.247	0.408	Driver
GABRR3	0.268	0.352	Driver
OR5AC31	0.268	0.352	Driver
OR5H28	0.268	0.352	Driver
OR5K20	0.268	0.352	Driver
OR5H36	0.268	0.352	Driver
OR5H30	0.268	0.352	Driver
OR5H32	0.268	0.352	Driver
OR5H33	0.268	0.352	Driver
OR5H31	0.268	0.352	Driver
OR5H13	0.268	0.352	Driver
OR5H37P	0.268	0.352	Driver
OR5K19	0.268	0.352	Driver
OR5K22	0.268	0.352	Driver
OR5K21	0.268	0.352	Driver
OR5K8	0.268	0.352	Driver
OR5K1	0.268	0.352	Driver
CLDND1	0.268	0.352	Driver
GPR15	0.268	0.352	Driver
U1	0.268	0.352	Driver
CPOX	0.268	0.352	Driver
ST3GAL6	0.268	0.352	Driver
DCBLD2	0.268	0.352	Driver
COL8A1	0.268	0.352	Driver
CMSS1	0.268	0.352	Driver
FILIP1L	0.268	0.352	Driver
TMEM30C	0.268	0.352	Driver
TBC1D23	0.268	0.352	Driver
NIT2	0.268	0.352	Driver
TOMM70	0.268	0.352	Driver
LNP1	0.268	0.352	Driver
TMEM45A	0.105	0.948	Driver
ADGRG7	0.105	0.948	Driver
TFG	0.105	0.948	Driver
IL12A	0.119	0.872	Driver
SCHIP1	0.119	0.872	Driver
IQCJ	0.119	0.872	Driver
MFSD1	0.119	0.872	Driver
RARRES1	0.119	0.872	Driver
GFM1	0.119	0.872	Driver
LXN	0.119	0.872	Driver
MLF1	0.119	0.872	Driver
RSRC1	0.119	0.872	Driver
SHOX2	0.132	0.803	Driver
VEPH1	0.174	0.616	Driver
PTX3	0.174	0.616	Driver
CCNL1	0.24	0.435	Driver
MBNL1	0.119	0.872	Driver
SUCNR1	0.119	0.872	Driver
AADAC	0.119	0.872	Driver
Y_RNA	0.119	0.872	Driver
IGSF10	0.119	0.872	Driver
MED12L	0.119	0.872	Driver
P2RY12	0.119	0.872	Driver
GPR87	0.119	0.872	Driver
P2RY14	0.119	0.872	Driver
GPR171	0.119	0.872	Driver
CLRN1	0.119	0.872	Driver
SIAH2	0.119	0.872	Driver
ERICH6	0.119	0.872	Driver
SELENOT	0.119	0.872	Driver
EIF2A	0.119	0.872	Driver
SERP1	0.119	0.872	Driver
TSC22D2	0.119	0.872	Driver
PFN2	0.132	0.803	Driver
RNF13	0.132	0.803	Driver
ANKUB1	0.168	0.632	Driver
COMMD2	0.168	0.632	Driver
WWTR1	0.168	0.632	Driver
UMPS	0.197	0.564	Driver
ITGB5	0.197	0.564	Driver
ZIC1	0.162	0.651	Driver
ZIC4	0.162	0.651	Driver
MUC13	0.197	0.564	Driver
PLSCR5	0.162	0.651	Driver
PLSCR2	0.162	0.651	Driver
HEG1	0.197	0.564	Driver
PLSCR1	0.162	0.651	Driver
SLC12A8	0.197	0.564	Driver
PLSCR4	0.162	0.651	Driver
ZNF148	0.197	0.564	Driver
SNX4	0.197	0.564	Driver
PLOD2	0.162	0.651	Driver
OSBPL11	0.197	0.564	Driver
LMLN	0.197	0.564	Driver
RPL35A	0.197	0.564	Driver
IQCG	0.197	0.564	Driver
LRCH3	0.197	0.564	Driver
DIPK2A	0.261	0.372	Driver
FYTTD1	0.197	0.564	Driver
SLC9A9	0.15	0.709	Driver
RUBCN	0.197	0.564	Driver
MUC20	0.197	0.564	Driver
MUC4	0.197	0.564	Driver
TNK2	0.197	0.564	Driver
TFRC	0.197	0.564	Driver
ZDHHC19	0.124	0.835	Driver
SLC51A	0.124	0.835	Driver
PCYT1A	0.124	0.835	Driver
DYNLT2B	0.124	0.835	Driver
UBXN7	0.124	0.835	Driver
RNF168	0.124	0.835	Driver
SMCO1	0.124	0.835	Driver
WDR53	0.124	0.835	Driver
FBXO45	0.124	0.835	Driver
NRROS	0.124	0.835	Driver
CEP19	0.124	0.835	Driver
PIGX	0.124	0.835	Driver
PAK2	0.124	0.835	Driver
SENP5	0.16	0.657	Driver
NCBP2	0.16	0.657	Driver
NCBP2AS2	0.16	0.657	Driver
PIGZ	0.16	0.657	Driver
MELTF	0.16	0.657	Driver
FOXL2	0.114	0.916	Driver
PIK3CB	0.114	0.916	Driver
FAIM	0.114	0.916	Driver
CEP70	0.114	0.916	Driver
ESYT3	0.114	0.916	Driver
MRAS	0.114	0.916	Driver
NME9	0.114	0.916	Driver
ARMC8	0.114	0.916	Driver
DBR1	0.114	0.916	Driver
A4GNT	0.114	0.916	Driver
DZIP1L	0.114	0.916	Driver
CLDN18	0.114	0.916	Driver
SOX14	0.114	0.916	Driver
DLG1	0.16	0.657	Driver
IL20RB	0.114	0.916	Driver
NCK1	0.195	0.568	Driver
SLC35G2	0.195	0.568	Driver
STAG1	0.195	0.568	Driver
PCCB	0.173	0.616	Driver
MSL2	0.173	0.616	Driver
PPP2R3A	0.173	0.616	Driver
EPHB1	0.111	0.926	Driver
KY	0.122	0.846	Driver
CEP63	0.122	0.846	Driver
ANAPC13	0.122	0.846	Driver
AMOTL2	0.122	0.846	Driver
RYK	0.122	0.846	Driver
SLCO2A1	0.122	0.846	Driver
RAB6B	0.122	0.846	Driver
SRPRB	0.122	0.846	Driver
TF	0.122	0.846	Driver
TOPBP1	0.122	0.846	Driver
CDV3	0.122	0.846	Driver
U8	0.122	0.846	Driver
bta-mir-2288	0.143	0.754	Driver
CPNE4	0.143	0.754	Driver
MRPL3	0.143	0.754	Driver
NUDT16	0.143	0.754	Driver
NEK11	0.143	0.754	Driver
ASTE1	0.143	0.754	Driver
ATP2C1	0.143	0.754	Driver
PSMG1	0.143	0.754	Driver
BRWD1	0.143	0.754	Driver
HMGN1	0.143	0.754	Driver
GET1	0.143	0.754	Driver
LCA5L	0.143	0.754	Driver
SH3BGR	0.143	0.754	Driver
B3GALT5	0.143	0.754	Driver
IGSF5	0.143	0.754	Driver
DSCAM	0.111	0.926	Driver
BACE2	0.111	0.926	Driver
FAM3B	0.111	0.926	Driver
MX2	0.222	0.485	Driver
MX1	0.222	0.485	Driver
TMPRSS2	0.222	0.485	Driver
BDH1	0.16	0.657	Driver
APOD	0.16	0.657	Driver
PPP1R2	0.16	0.657	Driver
ACAP2	0.16	0.657	Driver
XXYLT1	0.16	0.657	Driver
FAM43A	0.149	0.712	Driver
LSG1	0.149	0.712	Driver
TMEM44	0.149	0.712	Driver
bta-mir-2287	0.149	0.712	Driver
ATP13A3	0.149	0.712	Driver
GP5	0.196	0.567	Driver
LRRC15	0.196	0.567	Driver
CPN2	0.196	0.567	Driver
HES1	0.196	0.567	Driver
OPA1	0.196	0.567	Driver
ATP13A4	0.196	0.567	Driver
bta-mir-2285bk	0.196	0.567	Driver
ATP13A5	0.196	0.567	Driver
PLAAT1	0.196	0.567	Driver
MB21D2	0.18	0.603	Driver
bta-mir-10182	0.258	0.385	Driver
FGF12	0.258	0.385	Driver
CCDC50	0.159	0.663	Driver
UTS2B	0.159	0.663	Driver
OSTN	0.159	0.663	Driver
GCA	0.187	0.589	Driver
IFIH1	0.187	0.589	Driver
FAP	0.187	0.589	Driver
GCG	0.187	0.589	Driver
DPP4	0.187	0.589	Driver
SLC4A10	0.187	0.589	Driver
TBR1	0.187	0.589	Driver
PSMD14	0.187	0.589	Driver
TANK	0.187	0.589	Driver
RBMS1	0.129	0.817	Driver
ITGB6	0.129	0.817	Driver
PLA2R1	0.114	0.916	Driver
LY75	0.114	0.916	Driver
CD302	0.3	0.283	Driver
MARCHF7	0.3	0.283	Driver
BAZ2B	0.3	0.283	Driver
WDSUB1	0.317	0.258	Driver
TANC1	0.317	0.258	Driver
DAPL1	0.317	0.258	Driver
PKP4	0.355	0.196	Driver
CCDC148	0.355	0.196	Driver
U12	0.355	0.196	Driver
UPP2	0.49	0.057	Driver
ACVR1	0.501	0.052	Driver
ACVR1C	0.501	0.052	Driver
CYTIP	0.501	0.052	Driver
ERMN	0.441	0.09	Driver
GALNT5	0.441	0.09	Driver
GPD2	0.485	0.059	Driver
NR4A2	0.517	0.043	Driver
KCNJ3	0.284	0.314	Driver
GALNT13	0.261	0.372	Driver
RPRM	0.095	1	Driver
RUNX3	0.13	0.815	Driver
CLIC4	0.13	0.815	Driver
SRRM1	0.13	0.815	Driver
NCMAP	0.13	0.815	Driver
RCAN3	0.13	0.815	Driver
NIPAL3	0.13	0.815	Driver
STPG1	0.13	0.815	Driver
GRHL3	0.13	0.815	Driver
IFNLR1	0.13	0.815	Driver
IL22RA1	0.13	0.815	Driver
MYOM3	0.13	0.815	Driver
SRSF10	0.13	0.815	Driver
PNRC2	0.13	0.815	Driver
CNR2	0.13	0.815	Driver
FUCA1	0.13	0.815	Driver
HMGCL	0.13	0.815	Driver
GALE	0.13	0.815	Driver
LYPLA2	0.13	0.815	Driver
PITHD1	0.13	0.815	Driver
bta-mir-10181	0.13	0.815	Driver
ELOA	0.13	0.815	Driver
RPL11	0.13	0.815	Driver
ID3	0.13	0.815	Driver
E2F2	0.13	0.815	Driver
ASAP3	0.13	0.815	Driver
TCEA3	0.13	0.815	Driver
ZNF436	0.13	0.815	Driver
HNRNPR	0.13	0.815	Driver
HTR1D	0.13	0.815	Driver
LUZP1	0.13	0.815	Driver
KDM1A	0.13	0.815	Driver
TEX46	0.13	0.815	Driver
LACTBL1	0.13	0.815	Driver
EPHB2	0.13	0.815	Driver
C1QB	0.264	0.362	Driver
C1QC	0.264	0.362	Driver
C1QA	0.264	0.362	Driver
EPHA8	0.264	0.362	Driver
ZBTB40	0.264	0.362	Driver
bta-mir-2284u	0.264	0.362	Driver
WNT4	0.312	0.264	Driver
CDC42	0.312	0.264	Driver
CELA3B	0.275	0.331	Driver
HSPG2	0.275	0.331	Driver
USP48	0.275	0.331	Driver
RAP1GAP	0.275	0.331	Driver
ALPL	0.355	0.196	Driver
ECE1	0.355	0.196	Driver
EIF4G3	0.355	0.196	Driver
HERC2	0.12	0.858	Driver
NIPA1	0.12	0.858	Driver
HP1BP3	0.396	0.14	Driver
NIPA2	0.12	0.858	Driver
SH2D5	0.396	0.14	Driver
KIF17	0.396	0.14	Driver
CYFIP1	0.12	0.858	Driver
DDOST	0.396	0.14	Driver
bta-mir-12062	0.12	0.858	Driver
TUBGCP5	0.12	0.858	Driver
PINK1	0.396	0.14	Driver
CDA	0.396	0.14	Driver
FAM43B	0.43	0.102	Driver
MUL1	0.43	0.102	Driver
CAMK2N1	0.43	0.102	Driver
VWA5B1	0.43	0.102	Driver
CCDC115	0.12	0.858	Driver
IMP4	0.12	0.858	Driver
PTPN18	0.12	0.858	Driver
AMER3	0.12	0.858	Driver
UBXN10	0.43	0.102	Driver
PLA2G2C	0.43	0.102	Driver
PLA2G2F	0.43	0.102	Driver
PLA2G2D4	0.304	0.275	Driver
PLA2G2D1	0.304	0.275	Driver
ARHGEF4	0.12	0.858	Driver
FAM168B	0.12	0.858	Driver
PLEKHB2	0.12	0.858	Driver
PLA2G5	0.304	0.275	Driver
PLA2G2A	0.304	0.275	Driver
PLA2G2E	0.304	0.275	Driver
OTUD3	0.304	0.275	Driver
RNF186	0.304	0.275	Driver
TMCO4	0.306	0.273	Driver
HTR6	0.306	0.273	Driver
CAPZB	0.306	0.273	Driver
SLC66A1	0.316	0.259	Driver
HS6ST1	0.179	0.604	Driver
AKR7A2	0.316	0.259	Driver
UGGT1	0.179	0.604	Driver
MRTO4	0.316	0.259	Driver
EMC1	0.316	0.259	Driver
SAP130	0.259	0.384	Driver
AMMECR1L	0.259	0.384	Driver
POLR2D	0.259	0.384	Driver
WDR33	0.22	0.496	Driver
SFT2D3	0.22	0.496	Driver
LIMS2	0.22	0.496	Driver
GPR17	0.22	0.496	Driver
MYO7B	0.22	0.496	Driver
IWS1	0.19	0.585	Driver
PROC	0.19	0.585	Driver
MAP3K2	0.19	0.585	Driver
ERCC3	0.19	0.585	Driver
bta-mir-2285aa	0.19	0.585	Driver
CYP27C1	0.19	0.585	Driver
BIN1	0.128	0.824	Driver
bta-mir-2350	0.128	0.824	Driver
UBR4	0.316	0.259	Driver
NAB1	0.128	0.824	Driver
U3	0.269	0.347	Driver
IFFO2	0.269	0.347	Driver
ALDH4A1	0.269	0.347	Driver
TAS1R2	0.269	0.347	Driver
PAX7	0.236	0.443	Driver
KLHDC7A	0.236	0.443	Driver
IGSF21	0.264	0.362	Driver
ACTL8	0.303	0.279	Driver
ARHGEF10L	0.275	0.331	Driver
MMADHC	0.107	0.943	Driver
RCC2	0.275	0.331	Driver
bta-mir-2358	0.193	0.573	Driver
PADI6	0.193	0.573	Driver
LYPD6	0.107	0.943	Driver
PADI4	0.193	0.573	Driver
PADI3	0.193	0.573	Driver
PADI1	0.193	0.573	Driver
PADI2	0.193	0.573	Driver
LYPD6B	0.107	0.943	Driver
SDHB	0.193	0.573	Driver
ATP13A2	0.128	0.824	Driver
MFAP2	0.128	0.824	Driver
KIF5C	0.107	0.943	Driver
CROCC	0.128	0.824	Driver
bta-mir-2354	0.107	0.943	Driver
NECAP2	0.128	0.824	Driver
SPATA21	0.128	0.824	Driver
EPC2	0.107	0.943	Driver
SZRD1	0.128	0.824	Driver
MBD5	0.107	0.943	Driver
FBXO42	0.128	0.824	Driver
PTMA	0.107	0.943	Driver
CPLANE2	0.128	0.824	Driver
ARHGEF19	0.128	0.824	Driver
EPHA2	0.128	0.824	Driver
bta-mir-12026-1	0.128	0.824	Driver
ORC4	0.107	0.943	Driver
ACVR2A	0.107	0.943	Driver
ZEB2	0.513	0.044	Driver
GTDC1	0.513	0.044	Driver
ARHGAP15	0.604	0.017	Driver
KYNU	0.591	0.02	Driver
FSIP2	0.114	0.916	Driver
ZNF804A	0.114	0.916	Driver
LRP1B	0.472	0.065	Driver
NXPH2	0.373	0.171	Driver
SPOPL	0.337	0.232	Driver
HNMT	0.302	0.281	Driver
THSD7B	0.363	0.183	Driver
CXCR4	0.205	0.538	Driver
DARS1	0.133	0.8	Driver
MCM6	0.133	0.8	Driver
LCT	0.133	0.8	Driver
UBXN4	0.133	0.8	Driver
R3HDM1	0.098	0.987	Driver
ZRANB3	0.098	0.987	Driver
RAB3GAP1	0.098	0.987	Driver
MAP3K19	0.098	0.987	Driver
CCNT2	0.098	0.987	Driver
ACMSD	0.153	0.694	Driver
TMEM163	0.153	0.694	Driver
MGAT5	0.124	0.835	Driver
NCKAP5	0.124	0.835	Driver
LYPD1	0.136	0.777	Driver
GPR39	0.136	0.777	Driver
SLC35F5	0.386	0.157	Driver
ACTR3	0.386	0.157	Driver
UBE2E3	0.273	0.341	Driver
CWC22	0.273	0.341	Driver
ZNF385B	0.273	0.341	Driver
DPP10	0.328	0.243	Driver
SESTD1	0.36	0.187	Driver
CCDC141	0.36	0.187	Driver
CCDC93	0.159	0.663	Driver
INSIG2	0.159	0.663	Driver
EN1	0.142	0.756	Driver
MARCO	0.142	0.756	Driver
C1QL2	0.221	0.489	Driver
STEAP3	0.221	0.489	Driver
C2H2orf76	0.221	0.489	Driver
DBI	0.221	0.489	Driver
TMEM37	0.221	0.489	Driver
SCTR	0.221	0.489	Driver
CFAP221	0.38	0.167	Driver
TMEM177	0.38	0.167	Driver
PTPN4	0.38	0.167	Driver
EPB41L5	0.371	0.173	Driver
PLEKHA3	0.187	0.589	Driver
FKBP7	0.187	0.589	Driver
TMEM185B	0.371	0.173	Driver
PJVK	0.187	0.589	Driver
RALB	0.371	0.173	Driver
PRKRA	0.187	0.589	Driver
INHBB	0.371	0.173	Driver
GLI2	0.321	0.251	Driver
OSBPL6	0.192	0.576	Driver
TFCP2L1	0.369	0.176	Driver
CLASP1	0.369	0.176	Driver
RBM45	0.179	0.604	Driver
CYCT	0.179	0.604	Driver
NIFK	0.378	0.17	Driver
PDE11A	0.179	0.604	Driver
TTC30A	0.164	0.643	Driver
TSN	0.378	0.17	Driver
TTC30B	0.164	0.643	Driver
AGPS	0.164	0.643	Driver
NFE2L2	0.227	0.471	Driver
HNRNPA3	0.227	0.471	Driver
bta-mir-4444	0.227	0.471	Driver
MTX2	0.216	0.509	Driver
CNTNAP5	0.215	0.513	Driver
HOXD1	0.216	0.509	Driver
HOXD3	0.216	0.509	Driver
HOXD4	0.216	0.509	Driver
bta-mir-10b	0.216	0.509	Driver
HOXD8	0.216	0.509	Driver
HOXD9	0.216	0.509	Driver
HOXD10	0.216	0.509	Driver
HOXD11	0.216	0.509	Driver
HOXD12	0.216	0.509	Driver
HOXD13	0.216	0.509	Driver
EVX2	0.216	0.509	Driver
LNPK	0.216	0.509	Driver
GYPC	0.224	0.475	Driver
ATP5MC3	0.255	0.392	Driver
ATF2	0.255	0.392	Driver
GLS	0.259	0.384	Driver
CHN1	0.255	0.392	Driver
CHRNA1	0.294	0.295	Driver
STAT1	0.259	0.384	Driver
WIPF1	0.294	0.295	Driver
STAT4	0.259	0.384	Driver
GPR155	0.294	0.295	Driver
SCRN3	0.294	0.295	Driver
CIR1	0.294	0.295	Driver
MYO1B	0.278	0.328	Driver
SP9	0.294	0.295	Driver
OLA1	0.294	0.295	Driver
SP3	0.279	0.327	Driver
NABP1	0.382	0.164	Driver
CDCA7	0.413	0.122	Driver
CAVIN2	0.382	0.164	Driver
MAP3K20	0.413	0.122	Driver
TMEFF2	0.413	0.122	Driver
RAPGEF4	0.529	0.04	Driver
SLC39A10	0.419	0.116	Driver
PDK1	0.504	0.049	Driver
ITGA6	0.504	0.049	Driver
DNAH7	0.419	0.116	Driver
bta-mir-2352	0.459	0.072	Driver
DLX2	0.459	0.072	Driver
STK17B	0.486	0.059	Driver
DLX1	0.459	0.072	Driver
METAP1D	0.459	0.072	Driver
HECW2	0.486	0.059	Driver
HAT1	0.338	0.232	Driver
CCDC150	0.27	0.345	Driver
GTF3C3	0.27	0.345	Driver
SLC25A12	0.338	0.232	Driver
PGAP1	0.27	0.345	Driver
DYNC1I2	0.338	0.232	Driver
ANKRD44	0.285	0.313	Driver
CYBRD1	0.338	0.232	Driver
DCAF17	0.338	0.232	Driver
METTL8	0.255	0.392	Driver
TLK1	0.255	0.392	Driver
GORASP2	0.255	0.392	Driver
GAD1	0.255	0.392	Driver
ERICH2	0.255	0.392	Driver
SF3B1	0.285	0.313	Driver
SP5	0.167	0.634	Driver
COQ10B	0.285	0.313	Driver
HSPD1	0.285	0.313	Driver
HSPE1	0.285	0.313	Driver
MOB4	0.285	0.313	Driver
RFTN2	0.285	0.313	Driver
MARS2	0.309	0.267	Driver
BOLL	0.309	0.267	Driver
MYO3B	0.167	0.634	Driver
PLCL1	0.309	0.267	Driver
SATB2	0.335	0.235	Driver
C2H2orf69	0.345	0.217	Driver
TYW5	0.345	0.217	Driver
MAIP1	0.345	0.217	Driver
SPATS2L	0.398	0.139	Driver
KCTD18	0.483	0.06	Driver
SGO2	0.483	0.06	Driver
AOX1	0.483	0.06	Driver
AOX4	0.483	0.06	Driver
AOX2	0.546	0.034	Driver
BZW1	0.546	0.034	Driver
CLK1	0.546	0.034	Driver
UBR3	0.144	0.751	Driver
PPIL3	0.546	0.034	Driver
bta-mir-12020	0.144	0.751	Driver
NIF3L1	0.546	0.034	Driver
METTL5	0.144	0.751	Driver
SSB	0.144	0.751	Driver
KLHL23	0.144	0.751	Driver
ORC2	0.546	0.034	Driver
PHOSPHO2	0.144	0.751	Driver
CCDC173	0.144	0.751	Driver
PPIG	0.144	0.751	Driver
FASTKD1	0.144	0.751	Driver
FAM126B	0.546	0.034	Driver
NDUFB3	0.546	0.034	Driver
CFLAR	0.546	0.034	Driver
KLHL41	0.144	0.751	Driver
BBS5	0.144	0.751	Driver
CASP8	0.546	0.034	Driver
LRP2	0.144	0.751	Driver
FLACC1	0.686	0.007	Driver
TRAK2	0.686	0.007	Driver
STRADB	0.686	0.007	Driver
DHRS9	0.144	0.751	Driver
C2CD6	0.686	0.007	Driver
ABCB11	0.144	0.751	Driver
TMEM237	0.686	0.007	Driver
G6PC2	0.144	0.751	Driver
SPC25	0.144	0.751	Driver
NOSTRIN	0.144	0.751	Driver
MPP4	0.823	0.004	Driver
CERS6	0.144	0.751	Driver
ALS2	0.823	0.004	Driver
CDK15	0.823	0.004	Driver
FZD7	0.823	0.004	Driver
KIAA2012	0.823	0.004	Driver
SUMO1	0.758	0.005	Driver
NOP58	0.758	0.005	Driver
BMPR2	0.758	0.005	Driver
FAM117B	0.758	0.005	Driver
ICA1L	0.758	0.005	Driver
WDR12	0.758	0.005	Driver
CARF	0.758	0.005	Driver
NBEAL1	0.716	0.006	Driver
CYP20A1	0.716	0.006	Driver
ABI2	0.716	0.006	Driver
RAPH1	0.716	0.006	Driver
CD28	0.415	0.12	Driver
CTLA4	0.415	0.12	Driver
ICOS	0.233	0.449	Driver
KCNH7	0.187	0.589	Driver
PARD3B	0.191	0.577	Driver
NRP2	0.417	0.117	Driver
INO80D	0.387	0.157	Driver
NDUFS1	0.387	0.157	Driver
EEF1B2	0.387	0.157	Driver
snoZ196	0.387	0.157	Driver
GPR1	0.387	0.157	Driver
ZDBF2	0.387	0.157	Driver
ADAM23	0.387	0.157	Driver
FAM237A	0.459	0.072	Driver
DYTN	0.459	0.072	Driver
MDH1B	0.459	0.072	Driver
FASTKD2	0.459	0.072	Driver
CPO	0.459	0.072	Driver
KLF7	0.385	0.161	Driver
CREB1	0.385	0.161	Driver
METTL21A	0.385	0.161	Driver
CCNYL1	0.385	0.161	Driver
FZD5	0.385	0.161	Driver
PLEKHM3	0.444	0.089	Driver
CRYGD	0.444	0.089	Driver
CRYGC	0.444	0.089	Driver
CRYGB	0.444	0.089	Driver
CRYGA	0.444	0.089	Driver
C2H2orf80	0.444	0.089	Driver
bta-mir-2285ax-2	0.444	0.089	Driver
IDH1	0.444	0.089	Driver
PIKFYVE	0.499	0.053	Driver
PTH2R	0.499	0.053	Driver
MAP2	0.434	0.096	Driver
UNC80	0.434	0.096	Driver
RPE	0.403	0.132	Driver
KANSL1L	0.403	0.132	Driver
ACADL	0.403	0.132	Driver
MYL1	0.403	0.132	Driver
LANCL1	0.403	0.132	Driver
CPS1	0.351	0.2	Driver
ERBB4	0.235	0.445	Driver
VWC2L	0.381	0.166	Driver
BARD1	0.381	0.166	Driver
ABCA12	0.381	0.166	Driver
ATIC	0.381	0.166	Driver
FN1	0.381	0.166	Driver
bta-mir-2285l	0.381	0.166	Driver
MREG	0.456	0.075	Driver
TMEM169	0.456	0.075	Driver
PECR	0.456	0.075	Driver
XRCC5	0.456	0.075	Driver
MARCHF4	0.456	0.075	Driver
SMARCAL1	0.429	0.102	Driver
RPL37A	0.429	0.102	Driver
IGFBP2	0.429	0.102	Driver
IGFBP5	0.431	0.101	Driver
TNP1	0.431	0.101	Driver
TNS1	0.379	0.169	Driver
bta-mir-2356	0.379	0.169	Driver
RUFY4	0.346	0.216	Driver
CXCR2	0.346	0.216	Driver
CXCR1	0.346	0.216	Driver
ARPC2	0.346	0.216	Driver
GPBAR1	0.346	0.216	Driver
AAMP	0.346	0.216	Driver
PNKD	0.346	0.216	Driver
TMBIM1	0.346	0.216	Driver
CATIP	0.346	0.216	Driver
SLC11A1	0.346	0.216	Driver
CTDSP1	0.346	0.216	Driver
VIL1	0.346	0.216	Driver
USP37	0.346	0.216	Driver
CNOT9	0.346	0.216	Driver
PLCD4	0.346	0.216	Driver
ZNF142	0.415	0.12	Driver
BCS1L	0.415	0.12	Driver
RNF25	0.415	0.12	Driver
STK36	0.415	0.12	Driver
TTLL4	0.415	0.12	Driver
CYP27A1	0.415	0.12	Driver
PRKAG3	0.415	0.12	Driver
WNT6	0.415	0.12	Driver
WNT10A	0.415	0.12	Driver
CDK5R2	0.415	0.12	Driver
FEV	0.415	0.12	Driver
CRYBA2	0.415	0.12	Driver
CFAP65	0.415	0.12	Driver
IHH	0.415	0.12	Driver
NHEJ1	0.415	0.12	Driver
SLC23A3	0.291	0.302	Driver
CNPPD1	0.291	0.302	Driver
RETREG2	0.291	0.302	Driver
ZFAND2B	0.291	0.302	Driver
ABCB6	0.291	0.302	Driver
ATG9A	0.291	0.302	Driver
ANKZF1	0.291	0.302	Driver
GLB1L	0.291	0.302	Driver
STK16	0.291	0.302	Driver
TUBA4A	0.291	0.302	Driver
TUBA1D	0.291	0.302	Driver
DNAJB2	0.291	0.302	Driver
PTPRN	0.291	0.302	Driver
bta-mir-153-1	0.291	0.302	Driver
RESP18	0.291	0.302	Driver
DNPEP	0.291	0.302	Driver
DES	0.291	0.302	Driver
SPEG	0.291	0.302	Driver
GMPPA	0.291	0.302	Driver
ASIC4	0.291	0.302	Driver
CHPF	0.291	0.302	Driver
TMEM198	0.291	0.302	Driver
OBSL1	0.291	0.302	Driver
INHA	0.291	0.302	Driver
STK11IP	0.291	0.302	Driver
SLC4A3	0.291	0.302	Driver
PAX3	0.117	0.894	Driver
bta-mir-2284y-5	0.117	0.894	Driver
SGPP2	0.117	0.894	Driver
FARSB	0.117	0.894	Driver
MOGAT1	0.117	0.894	Driver
ACSL3	0.117	0.894	Driver
KCNE4	0.117	0.894	Driver
SCG2	0.117	0.894	Driver
AP1S3	0.117	0.894	Driver
WDFY1	0.117	0.894	Driver
MRPL44	0.117	0.894	Driver
SERPINE2	0.117	0.894	Driver
FAM124B	0.109	0.936	Driver
CUL3	0.163	0.647	Driver
DOCK10	0.163	0.647	Driver
NYAP2	0.096	0.996	Driver
DMRTA2	0.558	0.031	Driver
VANGL2	0.408	0.128	Driver
ELAVL4	0.658	0.009	Driver
NCSTN	0.408	0.128	Driver
BEND5	0.422	0.111	Driver
COPA	0.453	0.079	Driver
SPATA6	0.34	0.227	Driver
SLC5A9	0.34	0.227	Driver
PEX19	0.453	0.079	Driver
SKINT1	0.34	0.227	Driver
DCAF8	0.453	0.079	Driver
TRABD2B	0.099	0.982	Driver
PEA15	0.453	0.079	Driver
CASQ1	0.453	0.079	Driver
TMIGD3	0.481	0.061	Driver
ATP1A4	0.453	0.079	Driver
ATP5PB	0.481	0.061	Driver
WDR77	0.481	0.061	Driver
OVGP1	0.481	0.061	Driver
ATP1A2	0.453	0.079	Driver
IGSF8	0.453	0.079	Driver
KCNJ9	0.453	0.079	Driver
CHIA	0.381	0.166	Driver
KCNJ10	0.453	0.079	Driver
PIGM	0.453	0.079	Driver
CHI3L2	0.381	0.166	Driver
SLAMF9	0.385	0.161	Driver
IGSF9	0.385	0.161	Driver
DENND2D	0.381	0.166	Driver
TAGLN2	0.385	0.161	Driver
bta-mir-1584	0.385	0.161	Driver
CFAP45	0.385	0.161	Driver
VSIG8	0.385	0.161	Driver
SLAMF8	0.385	0.161	Driver
FCRL6	0.385	0.161	Driver
DUSP23	0.385	0.161	Driver
CEPT1	0.381	0.166	Driver
DRAM2	0.381	0.166	Driver
LRIF1	0.381	0.166	Driver
CRP	0.522	0.041	Driver
APCS	0.522	0.041	Driver
OR10J5	0.522	0.041	Driver
CD53	0.381	0.166	Driver
KCNA3	0.47	0.066	Driver
OR10J1	0.522	0.041	Driver
OR10J4	0.519	0.042	Driver
OR10J3	0.519	0.042	Driver
FCER1A	0.519	0.042	Driver
OR10J2	0.519	0.042	Driver
MPTX	0.519	0.042	Driver
KCNA2	0.47	0.066	Driver
KCNA10	0.47	0.066	Driver
CYM	0.47	0.066	Driver
PROK1	0.47	0.066	Driver
ACKR1	0.519	0.042	Driver
CADM3	0.519	0.042	Driver
LAMTOR5	0.47	0.066	Driver
SLC16A4	0.47	0.066	Driver
RBM15	0.428	0.103	Driver
KCNC4	0.428	0.103	Driver
SLC6A17	0.428	0.103	Driver
bta-mir-2285as-3	0.428	0.103	Driver
OR10AA1	0.544	0.035	Driver
OR10AA1C	0.544	0.035	Driver
OR6N2	0.544	0.035	Driver
OR6N1	0.544	0.035	Driver
OR6K6	0.544	0.035	Driver
OR6K5	0.544	0.035	Driver
OR6K4	0.544	0.035	Driver
OR6K2	0.544	0.035	Driver
UBL4B	0.428	0.103	Driver
ALX3	0.428	0.103	Driver
STRIP1	0.428	0.103	Driver
SPTA1	0.544	0.035	Driver
OR10Z1	0.596	0.019	Driver
OR10X1	0.596	0.019	Driver
OR10X1D	0.596	0.019	Driver
OR10X1C	0.596	0.019	Driver
OR6P1	0.596	0.019	Driver
OR6Y1	0.596	0.019	Driver
OR10R3	0.596	0.019	Driver
OR10K1	0.596	0.019	Driver
OR10K2	0.596	0.019	Driver
OR10R2	0.596	0.019	Driver
OR10K1B	0.58	0.023	Driver
OR10K1C	0.58	0.023	Driver
AHCYL1	0.428	0.103	Driver
OR10T1	0.58	0.023	Driver
OR10T2	0.58	0.023	Driver
CD1E	0.58	0.023	Driver
CD1B5	0.58	0.023	Driver
CSF1	0.428	0.103	Driver
CD1B	0.58	0.023	Driver
bta-mir-2413	0.395	0.142	Driver
EPS8L3	0.395	0.142	Driver
GSTM3	0.395	0.142	Driver
CD1A	0.58	0.023	Driver
CD1D	0.58	0.023	Driver
GSTM1	0.395	0.142	Driver
ZSWIM5	0.201	0.55	Driver
AMPD2	0.395	0.142	Driver
UROD	0.201	0.55	Driver
GNAT2	0.395	0.142	Driver
HECTD3	0.201	0.55	Driver
GNAI3	0.395	0.142	Driver
KIRREL1	0.609	0.017	Driver
CD5L	0.609	0.017	Driver
GPR61	0.395	0.142	Driver
AMIGO1	0.395	0.142	Driver
CYB561D1	0.395	0.142	Driver
ATXN7L2	0.395	0.142	Driver
EIF2B3	0.201	0.55	Driver
FCRL1	0.609	0.017	Driver
SYPL2	0.395	0.142	Driver
PSMA5	0.395	0.142	Driver
FCRL3	0.609	0.017	Driver
FCRL4	0.609	0.017	Driver
FCRL5	0.609	0.017	Driver
PTCH2	0.201	0.55	Driver
U5	0.201	0.55	Driver
BTBD19	0.201	0.55	Driver
SORT1	0.395	0.142	Driver
DYNLT4	0.201	0.55	Driver
PLK3	0.201	0.55	Driver
MYBPHL	0.384	0.162	Driver
PSRC1	0.384	0.162	Driver
BEST4	0.201	0.55	Driver
RPS8	0.201	0.55	Driver
SNORD39	0.201	0.55	Driver
KIF2C	0.201	0.55	Driver
CELSR2	0.384	0.162	Driver
ARMH1	0.201	0.55	Driver
TMEM53	0.201	0.55	Driver
SARS1	0.384	0.162	Driver
ETV3	0.641	0.01	Driver
ELAPOR1	0.384	0.162	Driver
ETV3L	0.595	0.02	Driver
RNF220	0.201	0.55	Driver
C3H1orf194	0.384	0.162	Driver
TMEM167B	0.384	0.162	Driver
TAF13	0.384	0.162	Driver
WDR47	0.384	0.162	Driver
ARHGEF11	0.595	0.02	Driver
CLCC1	0.384	0.162	Driver
ERI3	0.201	0.55	Driver
GPSM2	0.384	0.162	Driver
RNaseP_nuc	0.384	0.162	Driver
STXBP3	0.404	0.132	Driver
bta-mir-2414	0.201	0.55	Driver
DMAP1	0.201	0.55	Driver
KLF17	0.201	0.55	Driver
FNDC7	0.404	0.132	Driver
PRPF38B	0.404	0.132	Driver
HENMT1	0.404	0.132	Driver
SLC6A9	0.201	0.55	Driver
FAM102B	0.404	0.132	Driver
SLC25A24	0.404	0.132	Driver
CCDC24	0.201	0.55	Driver
B4GALT2	0.201	0.55	Driver
ATP6V0B	0.201	0.55	Driver
DPH2	0.201	0.55	Driver
IPO13	0.201	0.55	Driver
ARTN	0.201	0.55	Driver
ST3GAL3	0.201	0.55	Driver
VAV3	0.301	0.282	Driver
Metazoa_SRP	0.201	0.55	Driver
bta-mir-2415	0.201	0.55	Driver
KDM4A	0.201	0.55	Driver
PTPRF	0.201	0.55	Driver
LRRC71	0.595	0.02	Driver
PEAR1	0.595	0.02	Driver
HYI	0.201	0.55	Driver
NTRK1	0.595	0.02	Driver
SZT2	0.201	0.55	Driver
ELOVL1	0.201	0.55	Driver
INSRR	0.595	0.02	Driver
SH2D2A	0.595	0.02	Driver
PRCC	0.595	0.02	Driver
CDC20	0.201	0.55	Driver
HDGF	0.595	0.02	Driver
MPL	0.201	0.55	Driver
MRPL24	0.595	0.02	Driver
TIE1	0.201	0.55	Driver
RRNAD1	0.595	0.02	Driver
NTNG1	0.544	0.035	Driver
ISG20L2	0.595	0.02	Driver
CRABP2	0.595	0.02	Driver
PRMT6	0.588	0.02	Driver
C3H1orf210	0.201	0.55	Driver
NES	0.595	0.02	Driver
BCAN	0.595	0.02	Driver
TMEM125	0.201	0.55	Driver
HAPLN2	0.58	0.023	Driver
GPATCH4	0.58	0.023	Driver
CFAP57	0.201	0.55	Driver
bta-mir-6534	0.58	0.023	Driver
NAXE	0.58	0.023	Driver
TTC24	0.58	0.023	Driver
IQGAP3	0.58	0.023	Driver
AMY2B	0.367	0.177	Driver
EBNA1BP2	0.201	0.55	Driver
RNPC3	0.367	0.177	Driver
FAM183A	0.201	0.55	Driver
OR13P2	0.201	0.55	Driver
OR13P11	0.201	0.55	Driver
OR13P4	0.201	0.55	Driver
MEF2D	0.58	0.023	Driver
OR13P8	0.201	0.55	Driver
OR13P16B	0.201	0.55	Driver
RHBG	0.58	0.023	Driver
COL11A1	0.298	0.289	Driver
SLC2A1	0.146	0.732	Driver
ZNF691	0.146	0.732	Driver
TSACC	0.58	0.023	Driver
TMEM269	0.146	0.732	Driver
SVBP	0.146	0.732	Driver
C3H1orf50	0.146	0.732	Driver
CCT3	0.58	0.023	Driver
P3H1	0.146	0.732	Driver
GLMP	0.58	0.023	Driver
TMEM79	0.58	0.023	Driver
SMG5	0.58	0.023	Driver
OLFM3	0.308	0.269	Driver
CLDN19	0.146	0.732	Driver
YBX1	0.146	0.732	Driver
PAQR6	0.483	0.06	Driver
PPIH	0.146	0.732	Driver
BGLAP	0.483	0.06	Driver
PMF1	0.483	0.06	Driver
CCDC30	0.146	0.732	Driver
S1PR1	0.285	0.313	Driver
SLC25A44	0.483	0.06	Driver
SEMA4A	0.483	0.06	Driver
DPH5	0.34	0.227	Driver
LMNA	0.483	0.06	Driver
SLC30A7	0.34	0.227	Driver
EXTL2	0.34	0.227	Driver
MEX3A	0.483	0.06	Driver
RAB25	0.483	0.06	Driver
LAMTOR2	0.483	0.06	Driver
VCAM1	0.34	0.227	Driver
UBQLN4	0.483	0.06	Driver
SSR2	0.483	0.06	Driver
ARHGEF2	0.483	0.06	Driver
CDC14A	0.286	0.31	Driver
GPR88	0.286	0.31	Driver
KHDC4	0.483	0.06	Driver
RIT1	0.483	0.06	Driver
RTCA	0.326	0.245	Driver
DBT	0.326	0.245	Driver
LRRC39	0.326	0.245	Driver
SYT11	0.483	0.06	Driver
TRMT13	0.326	0.245	Driver
GON4L	0.475	0.064	Driver
SASS6	0.326	0.245	Driver
MFSD14A	0.326	0.245	Driver
MSTO1	0.475	0.064	Driver
DAP3	0.475	0.064	Driver
SLC35A3	0.326	0.245	Driver
ASH1L	0.475	0.064	Driver
RUSC1	0.549	0.033	Driver
FDPS	0.549	0.033	Driver
PKLR	0.549	0.033	Driver
HCN3	0.549	0.033	Driver
CLK2	0.549	0.033	Driver
SCAMP3	0.549	0.033	Driver
FAM189B	0.549	0.033	Driver
GBA	0.549	0.033	Driver
MTX1	0.609	0.017	Driver
THBS3	0.609	0.017	Driver
MUC1	0.609	0.017	Driver
TRIM46	0.609	0.017	Driver
KRTCAP2	0.609	0.017	Driver
DPM3	0.609	0.017	Driver
SLC50A1	0.609	0.017	Driver
EFNA1	0.609	0.017	Driver
EFNA3	0.609	0.017	Driver
EFNA4	0.609	0.017	Driver
ADAM15	0.609	0.017	Driver
DCST1	0.609	0.017	Driver
ZBTB7B	0.609	0.017	Driver
FLAD1	0.609	0.017	Driver
CKS1B	0.609	0.017	Driver
SHC1	0.609	0.017	Driver
PBXIP1	0.609	0.017	Driver
PMVK	0.609	0.017	Driver
KCNN3	0.609	0.017	Driver
ADAR	0.637	0.011	Driver
CHRNB2	0.637	0.011	Driver
UBE2Q1	0.637	0.011	Driver
TDRD10	0.637	0.011	Driver
SHE	0.637	0.011	Driver
IL6R	0.637	0.011	Driver
ATP8B2	0.621	0.015	Driver
AQP10	0.621	0.015	Driver
HAX1	0.621	0.015	Driver
UBAP2L	0.621	0.015	Driver
POU3F1	0.19	0.585	Driver
UTP11	0.19	0.585	Driver
bta-mir-2411	0.621	0.015	Driver
FHL3	0.19	0.585	Driver
C3H1orf43	0.621	0.015	Driver
SF3A3	0.19	0.585	Driver
C3H1orf189	0.621	0.015	Driver
bta-mir-190b	0.621	0.015	Driver
TPM3	0.621	0.015	Driver
NUP210L	0.621	0.015	Driver
INPP5B	0.19	0.585	Driver
RPS27	0.621	0.015	Driver
RAB13	0.621	0.015	Driver
JTB	0.621	0.015	Driver
CREB3L4	0.621	0.015	Driver
SLC39A1	0.621	0.015	Driver
ALG14	0.291	0.302	Driver
CRTC2	0.621	0.015	Driver
CNN3	0.291	0.302	Driver
SLC44A3	0.291	0.302	Driver
DENND4B	0.621	0.015	Driver
GATAD2B	0.621	0.015	Driver
SLC27A3	0.621	0.015	Driver
MTF1	0.19	0.585	Driver
INTS3	0.621	0.015	Driver
F3	0.291	0.302	Driver
C3H1orf122	0.19	0.585	Driver
YRDC	0.19	0.585	Driver
MANEAL	0.19	0.585	Driver
EPHA10	0.19	0.585	Driver
CDCA8	0.19	0.585	Driver
ABCD3	0.291	0.302	Driver
C3H1orf109	0.19	0.585	Driver
NPR1	0.621	0.015	Driver
ILF2	0.568	0.028	Driver
RSPO1	0.19	0.585	Driver
SNAPIN	0.568	0.028	Driver
GNL2	0.19	0.585	Driver
CHTOP	0.568	0.028	Driver
S100A1	0.568	0.028	Driver
ARHGAP29	0.291	0.302	Driver
S100A13	0.568	0.028	Driver
DNALI1	0.19	0.585	Driver
SNIP1	0.19	0.585	Driver
S100A14	0.568	0.028	Driver
MEAF6	0.19	0.585	Driver
S100A16	0.568	0.028	Driver
ZC3H12A	0.19	0.585	Driver
ABCA4	0.291	0.302	Driver
S100A2	0.568	0.028	Driver
S100A3	0.568	0.028	Driver
S100A4	0.568	0.028	Driver
S100A5	0.568	0.028	Driver
S100A7	0.568	0.028	Driver
GRIK3	0.19	0.585	Driver
S100A8	0.568	0.028	Driver
S100A12	0.568	0.028	Driver
GCLM	0.291	0.302	Driver
S100A9	0.568	0.028	Driver
DNTTIP2	0.291	0.302	Driver
PGLYRP4	0.568	0.028	Driver
PGLYRP3	0.568	0.028	Driver
bta-mir-760	0.291	0.302	Driver
LORICRIN	0.555	0.031	Driver
CSF3R	0.19	0.585	Driver
LELP1	0.555	0.031	Driver
bta-mir-12039	0.19	0.585	Driver
MRPS15	0.19	0.585	Driver
OSCP1	0.19	0.585	Driver
LSM10	0.19	0.585	Driver
BCAR3	0.291	0.302	Driver
STK40	0.19	0.585	Driver
EVA1B	0.19	0.585	Driver
SH3D21	0.19	0.585	Driver
FNBP1L	0.291	0.302	Driver
DR1	0.291	0.302	Driver
THRAP3	0.19	0.585	Driver
CCDC18	0.291	0.302	Driver
MAP7D1	0.19	0.585	Driver
TMED5	0.291	0.302	Driver
TRAPPC3	0.16	0.657	Driver
SPRR4	0.555	0.031	Driver
IVL	0.494	0.054	Driver
COL8A2	0.16	0.657	Driver
ADPRS	0.16	0.657	Driver
TEKT2	0.16	0.657	Driver
MTF2	0.291	0.302	Driver
SMCP	0.494	0.054	Driver
LCE1B	0.494	0.054	Driver
KPRP	0.494	0.054	Driver
C3H1orf68	0.494	0.054	Driver
DIPK1A	0.291	0.302	Driver
AGO3	0.16	0.657	Driver
RPL5	0.264	0.362	Driver
SNORA66	0.264	0.362	Driver
CRCT1	0.475	0.064	Driver
SNORD21	0.264	0.362	Driver
CRNN	0.475	0.064	Driver
EVI5	0.264	0.362	Driver
RPTN	0.475	0.064	Driver
GFI1	0.264	0.362	Driver
AGO1	0.16	0.657	Driver
TCHHL1	0.422	0.111	Driver
bta-mir-2284z-4	0.422	0.111	Driver
S100A11	0.422	0.111	Driver
S100A10	0.422	0.111	Driver
bta-mir-2412	0.422	0.111	Driver
AGO4	0.16	0.657	Driver
RPAP2	0.264	0.362	Driver
THEM4	0.422	0.111	Driver
THEM5	0.422	0.111	Driver
C2CD4D	0.422	0.111	Driver
RORC	0.422	0.111	Driver
CLSPN	0.16	0.657	Driver
LINGO4	0.422	0.111	Driver
TDRKH	0.422	0.111	Driver
OAZ3	0.422	0.111	Driver
MRPL9	0.422	0.111	Driver
CELF3	0.422	0.111	Driver
GLMN	0.264	0.362	Driver
C3H1orf146	0.264	0.362	Driver
BTBD8	0.264	0.362	Driver
SNX27	0.422	0.111	Driver
EPHX4	0.338	0.232	Driver
TUFT1	0.411	0.125	Driver
C3H1orf216	0.16	0.657	Driver
BRDT	0.338	0.232	Driver
PSMB2	0.16	0.657	Driver
TFAP2E	0.16	0.657	Driver
CGN	0.411	0.125	Driver
NCDN	0.16	0.657	Driver
KIAA0319L	0.16	0.657	Driver
POGZ	0.411	0.125	Driver
PSMB4	0.411	0.125	Driver
TGFBR3	0.338	0.232	Driver
ZMYM4	0.16	0.657	Driver
CDC7	0.397	0.139	Driver
SFPQ	0.255	0.392	Driver
SELENBP1	0.411	0.125	Driver
ZMYM1	0.255	0.392	Driver
RFX5	0.411	0.125	Driver
PI4KB	0.411	0.125	Driver
HFM1	0.397	0.139	Driver
ZNF687	0.411	0.125	Driver
PSMD4	0.411	0.125	Driver
PIP5K1A	0.411	0.125	Driver
ZMYM6	0.255	0.392	Driver
TMEM35B	0.255	0.392	Driver
DLGAP3	0.255	0.392	Driver
ZNF644	0.397	0.139	Driver
SMIM12	0.255	0.392	Driver
VPS72	0.411	0.125	Driver
TMOD4	0.411	0.125	Driver
bta-mir-2285b-2	0.341	0.222	Driver
SCNM1	0.411	0.125	Driver
LYSMD1	0.411	0.125	Driver
TNFAIP8L2	0.411	0.125	Driver
GJA4	0.255	0.392	Driver
GJB3	0.255	0.392	Driver
GJB4	0.255	0.392	Driver
GJB5	0.255	0.392	Driver
BARHL2	0.341	0.222	Driver
SEMA6C	0.411	0.125	Driver
C3H1orf94	0.259	0.384	Driver
GABPB2	0.411	0.125	Driver
ZNF326	0.151	0.702	Driver
MLLT11	0.411	0.125	Driver
LRRC8D	0.151	0.702	Driver
CDC42SE1	0.411	0.125	Driver
bta-mir-2285k-5	0.151	0.702	Driver
C3H1orf56	0.411	0.125	Driver
BNIPL	0.411	0.125	Driver
PRUNE1	0.411	0.125	Driver
LRRC8C	0.151	0.702	Driver
LRRC8B	0.151	0.702	Driver
MINDY1	0.357	0.194	Driver
ANXA9	0.357	0.194	Driver
CERS2	0.357	0.194	Driver
CSMD2	0.259	0.384	Driver
SETDB1	0.357	0.194	Driver
GBP6	0.182	0.6	Driver
ARNT	0.357	0.194	Driver
GBP5	0.182	0.6	Driver
CTSK	0.357	0.194	Driver
CTSS	0.357	0.194	Driver
HORMAD1	0.357	0.194	Driver
GOLPH3L	0.357	0.194	Driver
ENSA	0.357	0.194	Driver
MCL1	0.357	0.194	Driver
ADAMTSL4	0.357	0.194	Driver
HMGB4	0.155	0.68	Driver
ZSCAN20	0.101	0.971	Driver
GBP2	0.184	0.595	Driver
EFHD1	0.101	0.971	Driver
GBP4	0.184	0.595	Driver
ECM1	0.357	0.194	Driver
TARS2	0.357	0.194	Driver
GIGYF2	0.101	0.971	Driver
KCNJ13	0.101	0.971	Driver
SNORC	0.101	0.971	Driver
NGEF	0.101	0.971	Driver
RPRD2	0.357	0.194	Driver
PRPF3	0.357	0.194	Driver
NEU2	0.123	0.838	Driver
INPP5D	0.123	0.838	Driver
KYAT3	0.184	0.595	Driver
GTF2B	0.184	0.595	Driver
bta-mir-12064	0.357	0.194	Driver
MRPS21	0.357	0.194	Driver
CIART	0.344	0.22	Driver
C3H1orf54	0.344	0.22	Driver
APH1A	0.344	0.22	Driver
CA14	0.344	0.22	Driver
PKN2	0.184	0.595	Driver
ANP32E	0.344	0.22	Driver
ATG16L1	0.123	0.838	Driver
PLEKHO1	0.344	0.22	Driver
VPS45	0.344	0.22	Driver
OTUD7B	0.344	0.22	Driver
MTMR11	0.344	0.22	Driver
SAG	0.123	0.838	Driver
SF3B4	0.344	0.22	Driver
DGKD	0.123	0.838	Driver
LMO4	0.165	0.64	Driver
SNORA62	0.165	0.64	Driver
SV2A	0.344	0.22	Driver
BOLA1	0.344	0.22	Driver
H2AC20	0.344	0.22	Driver
H2AC21	0.344	0.22	Driver
H2AC19	0.344	0.22	Driver
H4C14	0.344	0.22	Driver
H2AC18	0.344	0.22	Driver
H3C13	0.344	0.22	Driver
H2BC18	0.344	0.22	Driver
FCGR1A	0.344	0.22	Driver
MGC134040	0.33	0.241	Driver
USP40	0.123	0.838	Driver
HJV	0.33	0.241	Driver
TXNIP	0.33	0.241	Driver
POLR3GL	0.33	0.241	Driver
UGT1A6	0.123	0.838	Driver
ANKRD34A	0.33	0.241	Driver
RBM8A	0.33	0.241	Driver
DNAJB3	0.123	0.838	Driver
MROH2A	0.123	0.838	Driver
PEX11B	0.33	0.241	Driver
ITGA10	0.33	0.241	Driver
HJURP	0.123	0.838	Driver
TRPM8	0.123	0.838	Driver
ANKRD35	0.33	0.241	Driver
SPP2	0.123	0.838	Driver
PIAS3	0.33	0.241	Driver
NUDT17	0.33	0.241	Driver
POLR3C	0.33	0.241	Driver
RNF115	0.33	0.241	Driver
PDZK1	0.466	0.069	Driver
GPR89A	0.466	0.069	Driver
SH3BP4	0.123	0.838	Driver
GJA8	0.466	0.069	Driver
GJA5	0.466	0.069	Driver
ACP6	0.466	0.069	Driver
BCL9	0.575	0.024	Driver
OR13L2	0.575	0.024	Driver
AGAP1	0.201	0.55	Driver
OR13L12	0.575	0.024	Driver
CHD1L	0.575	0.024	Driver
FMO5	0.602	0.017	Driver
ZNHIT6	0.298	0.289	Driver
GBX2	0.241	0.433	Driver
ASB18	0.241	0.433	Driver
IQCA1	0.241	0.433	Driver
CCN1	0.298	0.289	Driver
PRKAB2	0.602	0.017	Driver
ACKR3	0.253	0.396	Driver
DDAH1	0.298	0.289	Driver
BCL10	0.298	0.289	Driver
C3H1orf52	0.298	0.289	Driver
SYDE2	0.298	0.289	Driver
COPS8	0.183	0.599	Driver
PDE4DIP	0.602	0.017	Driver
DNAI3	0.298	0.289	Driver
COL6A3	0.183	0.599	Driver
MCOLN3	0.298	0.289	Driver
MCOLN2	0.298	0.289	Driver
MLPH	0.177	0.611	Driver
LPAR3	0.298	0.289	Driver
SSX2IP	0.298	0.289	Driver
SEC22B	0.526	0.04	Driver
PRLH	0.177	0.611	Driver
RAB17	0.177	0.611	Driver
NOTCH2	0.526	0.04	Driver
CTBS	0.298	0.289	Driver
SPATA1	0.298	0.289	Driver
GNG5	0.298	0.289	Driver
LRRFIP1	0.177	0.611	Driver
RPF1	0.298	0.289	Driver
UOX	0.298	0.289	Driver
REG4	0.511	0.045	Driver
HMGCS2	0.511	0.045	Driver
DNASE2B	0.298	0.289	Driver
PHGDH	0.511	0.045	Driver
SAMD13	0.298	0.289	Driver
ZNF697	0.445	0.088	Driver
RBM44	0.16	0.657	Driver
HSD3B1	0.445	0.088	Driver
HAO2	0.445	0.088	Driver
PRKACB	0.298	0.289	Driver
RAMP1	0.16	0.657	Driver
bta-mir-2902	0.16	0.657	Driver
UBE2F	0.16	0.657	Driver
WARS2	0.445	0.088	Driver
SCLY	0.16	0.657	Driver
ESPNL	0.16	0.657	Driver
KLHL30	0.16	0.657	Driver
ERFE	0.16	0.657	Driver
ILKAP	0.16	0.657	Driver
TTLL7	0.298	0.289	Driver
TBX15	0.432	0.098	Driver
HES6	0.121	0.849	Driver
PER2	0.121	0.849	Driver
TRAF3IP1	0.121	0.849	Driver
ASB1	0.121	0.849	Driver
SPAG17	0.402	0.135	Driver
WDR3	0.402	0.135	Driver
GDAP2	0.354	0.198	Driver
TWIST2	0.126	0.831	Driver
ADGRL2	0.124	0.835	Driver
HDAC4	0.126	0.831	Driver
TENT5C	0.354	0.198	Driver
MAN1A2	0.354	0.198	Driver
NDUFA10	0.179	0.604	Driver
OR6B2	0.179	0.604	Driver
OR6B3	0.179	0.604	Driver
OR9S41	0.286	0.31	Driver
OR9S3	0.286	0.31	Driver
VTCN1	0.212	0.522	Driver
TRIM45	0.126	0.831	Driver
OR9S29	0.286	0.31	Driver
OR9S33	0.286	0.31	Driver
OR9S30	0.286	0.31	Driver
OR9S32	0.286	0.31	Driver
TTF2	0.126	0.831	Driver
OR9S43	0.286	0.31	Driver
OR9S43B	0.286	0.31	Driver
OR9S35P	0.286	0.31	Driver
OR9S42	0.286	0.31	Driver
OR9S23B	0.286	0.31	Driver
OR9S39	0.286	0.31	Driver
OR9S44P	0.286	0.31	Driver
OR9S36B	0.286	0.31	Driver
CSF2RA	0.286	0.31	Driver
P2RY8	0.286	0.31	Driver
CD101	0.126	0.831	Driver
PTGFRN	0.126	0.831	Driver
AKAP17A	0.286	0.31	Driver
OR9S36	0.286	0.31	Driver
OR9S40	0.286	0.31	Driver
OR9S15	0.286	0.31	Driver
COPS9	0.286	0.31	Driver
OTOS	0.286	0.31	Driver
CD2	0.136	0.777	Driver
IGSF3	0.136	0.777	Driver
GPC1	0.286	0.31	Driver
CD58	0.102	0.967	Driver
ANKMY1	0.286	0.31	Driver
DUSP28	0.286	0.31	Driver
RNPEPL1	0.286	0.31	Driver
CAPN10	0.286	0.31	Driver
ATP1A1	0.102	0.967	Driver
GPR35	0.286	0.31	Driver
KIF1A	0.286	0.31	Driver
MAB21L3	0.102	0.967	Driver
AGXT	0.286	0.31	Driver
ADGRL4	0.124	0.835	Driver
SLC22A15	0.102	0.967	Driver
MAB21L4	0.286	0.31	Driver
CROCC2	0.286	0.31	Driver
IFI44	0.155	0.68	Driver
NHLH2	0.203	0.543	Driver
CASQ2	0.203	0.543	Driver
VANGL1	0.237	0.439	Driver
IFI44L	0.155	0.68	Driver
bta-mir-10184	0.228	0.467	Driver
SNED1	0.359	0.19	Driver
PTGFR	0.228	0.467	Driver
MTERF4	0.359	0.19	Driver
PASK	0.359	0.19	Driver
PPP1R7	0.359	0.19	Driver
NGF	0.22	0.496	Driver
HDLBP	0.359	0.19	Driver
SEPTIN2	0.359	0.19	Driver
GIPC2	0.228	0.467	Driver
DNAJB4	0.359	0.19	Driver
FUBP1	0.359	0.19	Driver
TSPAN2	0.22	0.496	Driver
FARP2	0.359	0.19	Driver
TSHB	0.356	0.196	Driver
SYCP1	0.356	0.196	Driver
NEXN	0.359	0.19	Driver
TBX19	0.2	0.555	Driver
STK25	0.359	0.19	Driver
BOK	0.359	0.19	Driver
SFT2D2	0.2	0.555	Driver
THAP4	0.359	0.19	Driver
TIPRL	0.2	0.555	Driver
ATG4B	0.359	0.19	Driver
DTYMK	0.359	0.19	Driver
ING5	0.359	0.19	Driver
D2HGDH	0.359	0.19	Driver
GPR161	0.2	0.555	Driver
DCAF6	0.2	0.555	Driver
SIKE1	0.356	0.196	Driver
MIGA1	0.359	0.19	Driver
USP33	0.359	0.19	Driver
CSDE1	0.356	0.196	Driver
MPC2	0.2	0.555	Driver
NRAS	0.356	0.196	Driver
AMPD1	0.356	0.196	Driver
DENND2C	0.356	0.196	Driver
ZZZ3	0.359	0.19	Driver
ADCY10	0.2	0.555	Driver
BCAS2	0.356	0.196	Driver
MPZL1	0.2	0.555	Driver
AK5	0.314	0.263	Driver
TRIM33	0.356	0.196	Driver
RCSD1	0.2	0.555	Driver
CREG1	0.2	0.555	Driver
CD247	0.2	0.555	Driver
SYT6	0.262	0.369	Driver
PIGK	0.314	0.263	Driver
POU2F1	0.2	0.555	Driver
OLFML3	0.262	0.369	Driver
HIPK1	0.262	0.369	Driver
DCLRE1B	0.262	0.369	Driver
AP4B1	0.262	0.369	Driver
ST6GALNAC5	0.183	0.599	Driver
STYXL2	0.2	0.555	Driver
BCL2L15	0.262	0.369	Driver
GPA33	0.2	0.555	Driver
PTPN22	0.118	0.886	Driver
RSBN1	0.118	0.886	Driver
MAEL	0.2	0.555	Driver
ILDR2	0.2	0.555	Driver
PHTF1	0.118	0.886	Driver
TADA1	0.2	0.555	Driver
POGK	0.2	0.555	Driver
MAGI3	0.118	0.886	Driver
ASB17	0.138	0.767	Driver
MSH4	0.138	0.767	Driver
RABGGTB	0.138	0.767	Driver
ACADM	0.138	0.767	Driver
LRIG2	0.288	0.306	Driver
FAM78B	0.33	0.241	Driver
bta-mir-2285bb	0.316	0.259	Driver
SLC44A5	0.138	0.767	Driver
SLC16A1	0.254	0.393	Driver
TAFA3	0.254	0.393	Driver
UCK2	0.316	0.259	Driver
PPM1J	0.254	0.393	Driver
LHX8	0.138	0.767	Driver
RHOC	0.254	0.393	Driver
MOV10	0.254	0.393	Driver
TMCO1	0.32	0.252	Driver
ALDH9A1	0.32	0.252	Driver
TYW3	0.202	0.545	Driver
MGST3	0.32	0.252	Driver
LRRC52	0.32	0.252	Driver
RXRG	0.339	0.228	Driver
CRYZ	0.202	0.545	Driver
CAPZA1	0.254	0.393	Driver
LMX1A	0.339	0.228	Driver
ST7L	0.254	0.393	Driver
TNNI3K	0.202	0.545	Driver
PBX1	0.319	0.253	Driver
WNT2B	0.222	0.485	Driver
CTTNBP2NL	0.222	0.485	Driver
FPGT	0.202	0.545	Driver
LRRIQ3	0.202	0.545	Driver
KCND3	0.432	0.098	Driver
DDX20	0.432	0.098	Driver
INKA2	0.432	0.098	Driver
RAP1A	0.432	0.098	Driver
NUF2	0.238	0.439	Driver
RGS5	0.238	0.439	Driver
RGS4	0.213	0.518	Driver
CCDC190	0.108	0.939	Driver
HSD17B7	0.108	0.939	Driver
DDR2	0.108	0.939	Driver
NEGR1	0.203	0.543	Driver
UAP1	0.245	0.419	Driver
UHMK1	0.245	0.419	Driver
ZRANB2	0.336	0.234	Driver
bta-mir-186	0.336	0.234	Driver
SH2D1B	0.245	0.419	Driver
C3H1orf226	0.245	0.419	Driver
SPATA46	0.245	0.419	Driver
NOS1AP	0.245	0.419	Driver
PTGER3	0.336	0.234	Driver
OLFML2B	0.245	0.419	Driver
CTH	0.137	0.773	Driver
ATF6	0.245	0.419	Driver
DUSP12	0.245	0.419	Driver
ANKRD13C	0.137	0.773	Driver
SRSF11	0.137	0.773	Driver
FCRLB	0.245	0.419	Driver
FCRLA	0.245	0.419	Driver
FCGR2B	0.245	0.419	Driver
LRRC40	0.137	0.773	Driver
bta-mir-2285t	0.245	0.419	Driver
FCGR3A	0.268	0.352	Driver
HSPA6	0.268	0.352	Driver
FCGR2A	0.268	0.352	Driver
CFAP126	0.268	0.352	Driver
SDHC	0.268	0.352	Driver
LRRC7	0.137	0.773	Driver
MPZ	0.268	0.352	Driver
PCP4L1	0.268	0.352	Driver
NR1I3	0.268	0.352	Driver
TOMM40L	0.268	0.352	Driver
APOA2	0.268	0.352	Driver
FCER1G	0.268	0.352	Driver
NDUFS2	0.268	0.352	Driver
ADAMTS4	0.268	0.352	Driver
B4GALT3	0.268	0.352	Driver
PPOX	0.268	0.352	Driver
USP21	0.331	0.239	Driver
DEPDC1	0.231	0.457	Driver
UFC1	0.331	0.239	Driver
DEDD	0.331	0.239	Driver
NIT1	0.331	0.239	Driver
RPE65	0.231	0.457	Driver
PFDN2	0.331	0.239	Driver
KLHDC9	0.331	0.239	Driver
NECTIN4	0.331	0.239	Driver
WLS	0.292	0.298	Driver
ARHGAP30	0.331	0.239	Driver
USF1	0.331	0.239	Driver
TSTD1	0.331	0.239	Driver
F11R	0.331	0.239	Driver
DIRAS3	0.292	0.298	Driver
ITLN2	0.331	0.239	Driver
GNG12	0.292	0.298	Driver
GADD45A	0.358	0.191	Driver
SERBP1	0.358	0.191	Driver
CD244	0.331	0.239	Driver
IL12RB2	0.358	0.191	Driver
LY9	0.408	0.128	Driver
bta-mir-11983	0.408	0.128	Driver
SLAMF7	0.408	0.128	Driver
IL23R	0.358	0.191	Driver
C3H1orf141	0.2	0.555	Driver
SLC35D1	0.2	0.555	Driver
CD48	0.408	0.128	Driver
SLAMF1	0.408	0.128	Driver
CD84	0.408	0.128	Driver
SLAMF6	0.408	0.128	Driver
MIER1	0.2	0.555	Driver
DNAI4	0.2	0.555	Driver
INSL5	0.2	0.555	Driver
DYNLT5	0.2	0.555	Driver
SGIP1	0.109	0.936	Driver
PDE4B	0.109	0.936	Driver
MGC137454	0.1	0.975	Driver
LEPR	0.1	0.975	Driver
LEPROT	0.1	0.975	Driver
DNAJC6	0.1	0.975	Driver
AK4	0.1	0.975	Driver
bta-mir-101-1	0.092	1	Driver
JAK1	0.092	1	Driver
RAVER2	0.092	1	Driver
CACHD1	0.092	1	Driver
UBE2U	0.092	1	Driver
ROR1	0.092	1	Driver
PGM1	0.144	0.751	Driver
EFCAB7	0.144	0.751	Driver
ITGB3BP	0.144	0.751	Driver
ALG6	0.144	0.751	Driver
FOXD3	0.144	0.751	Driver
ATG4C	0.191	0.577	Driver
DOCK7	0.17	0.623	Driver
ANGPTL3	0.17	0.623	Driver
USP1	0.17	0.623	Driver
KANK4	0.17	0.623	Driver
PATJ	0.116	0.898	Driver
TM2D1	0.111	0.926	Driver
NFIA	0.111	0.926	Driver
C3H1orf87	0.227	0.471	Driver
HOOK1	0.162	0.651	Driver
FGGY	0.162	0.651	Driver
bta-mir-2285ap	0.151	0.702	Driver
bta-mir-12043	0.151	0.702	Driver
JUN	0.151	0.702	Driver
MYSM1	0.151	0.702	Driver
TACSTD2	0.151	0.702	Driver
OMA1	0.136	0.777	Driver
DAB1	0.264	0.362	Driver
C8B	0.171	0.62	Driver
C8A	0.122	0.846	Driver
FYB2	0.122	0.846	Driver
PRKAA2	0.122	0.846	Driver
PLPP3	0.122	0.846	Driver
USP24	0.191	0.577	Driver
BSND	0.191	0.577	Driver
TMEM61	0.191	0.577	Driver
DHCR24	0.191	0.577	Driver
LEXM	0.191	0.577	Driver
TTC22	0.191	0.577	Driver
PARS2	0.191	0.577	Driver
TTC4	0.191	0.577	Driver
MROH7	0.134	0.791	Driver
ACOT11	0.134	0.791	Driver
SSBP3	0.134	0.791	Driver
MRPL37	0.134	0.791	Driver
CYB5RL	0.134	0.791	Driver
CDCP2	0.134	0.791	Driver
TCEANC2	0.134	0.791	Driver
TMEM59	0.134	0.791	Driver
LDLRAD1	0.134	0.791	Driver
LRRC42	0.134	0.791	Driver
HSPB11	0.134	0.791	Driver
YIPF1	0.134	0.791	Driver
NDC1	0.134	0.791	Driver
GLIS1	0.134	0.791	Driver
DMRTB1	0.134	0.791	Driver
LRP8	0.192	0.576	Driver
MAGOH	0.192	0.576	Driver
CZIB	0.192	0.576	Driver
CPT2	0.192	0.576	Driver
SLC1A7	0.192	0.576	Driver
PODN	0.192	0.576	Driver
SCP2	0.182	0.6	Driver
ECHDC2	0.182	0.6	Driver
ZYG11A	0.182	0.6	Driver
ZYG11B	0.182	0.6	Driver
COA7	0.182	0.6	Driver
SHISAL2A	0.182	0.6	Driver
GPX7	0.182	0.6	Driver
TUT4	0.239	0.437	Driver
PRPF38A	0.239	0.437	Driver
ORC1	0.239	0.437	Driver
bta-mir-2285bc	0.239	0.437	Driver
CC2D1B	0.239	0.437	Driver
ZFYVE9	0.239	0.437	Driver
BTF3L4	0.34	0.227	Driver
TXNDC12	0.34	0.227	Driver
RAB3B	0.34	0.227	Driver
NRDC	0.34	0.227	Driver
bta-mir-761	0.34	0.227	Driver
OSBPL9	0.34	0.227	Driver
bta-mir-11991	0.34	0.227	Driver
EPS15	0.34	0.227	Driver
TTC39A	0.344	0.22	Driver
RNF11	0.344	0.22	Driver
C3H1orf185	0.344	0.22	Driver
CDKN2C	0.344	0.22	Driver
FAF1	0.344	0.22	Driver
FEZF1	0.205	0.538	Driver
CADPS2	0.205	0.538	Driver
TAS2R16	0.107	0.943	Driver
SLC13A1	0.157	0.675	Driver
NDUFA4	0.115	0.905	Driver
IQUB	0.157	0.675	Driver
U7	0.157	0.675	Driver
NDUFA5	0.157	0.675	Driver
PHF14	0.115	0.905	Driver
ASB15	0.157	0.675	Driver
LMOD2	0.157	0.675	Driver
WASL	0.157	0.675	Driver
THSD7A	0.115	0.905	Driver
TMEM106B	0.197	0.564	Driver
SCIN	0.197	0.564	Driver
ARL4A	0.197	0.564	Driver
ETV1	0.121	0.849	Driver
RBM28	0.114	0.916	Driver
DGKB	0.121	0.849	Driver
PRRT4	0.114	0.916	Driver
IMPDH1	0.114	0.916	Driver
FAM71F2	0.114	0.916	Driver
FAM71F1	0.114	0.916	Driver
CALU	0.114	0.916	Driver
OPN1SW	0.114	0.916	Driver
CCDC136	0.114	0.916	Driver
FLNC	0.114	0.916	Driver
bta-mir-2422	0.114	0.916	Driver
ATP6V1F	0.114	0.916	Driver
ATP6V1FNB	0.114	0.916	Driver
KCP	0.114	0.916	Driver
SNX13	0.101	0.971	Driver
IRF5	0.114	0.916	Driver
PRPS1L1	0.101	0.971	Driver
TNPO3	0.114	0.916	Driver
HDAC9	0.101	0.971	Driver
bta-mir-1843	0.114	0.916	Driver
TSPAN33	0.114	0.916	Driver
SMO	0.114	0.916	Driver
TWIST1	0.101	0.971	Driver
FERD3L	0.101	0.971	Driver
POLR1F	0.101	0.971	Driver
AHCYL2	0.114	0.916	Driver
TMEM196	0.101	0.971	Driver
MACC1	0.101	0.971	Driver
STRIP2	0.114	0.916	Driver
NRF1	0.114	0.916	Driver
ITGB8	0.101	0.971	Driver
bta-mir-182	0.114	0.916	Driver
bta-mir-96	0.114	0.916	Driver
UBE2H	0.114	0.916	Driver
ZC3HC1	0.114	0.916	Driver
ABCB5	0.101	0.971	Driver
KLHDC10	0.114	0.916	Driver
TMEM209	0.114	0.916	Driver
SSMEM1	0.114	0.916	Driver
CPA4	0.114	0.916	Driver
CPA5	0.114	0.916	Driver
CPA1	0.114	0.916	Driver
CEP41	0.114	0.916	Driver
MEST	0.114	0.916	Driver
bta-mir-335	0.114	0.916	Driver
COPG2	0.114	0.916	Driver
TSGA13	0.114	0.916	Driver
KLF14	0.114	0.916	Driver
bta-mir-29b-1	0.114	0.916	Driver
MKLN1	0.114	0.916	Driver
PODXL	0.114	0.916	Driver
SP8	0.401	0.135	Driver
SP4	0.431	0.101	Driver
[truncated: 16,732 more rows]

## Sheet: IGF1c vs IGF1b_TC
Table S32. The final dataset used for Inegunity Pathway Analysis (IPA) for AGECL vs IGF1b in Tropical Composite cattle
	IGF1, serum levels of insulin growth hormone (measured in bulls, IGF1b, or cows, IGF1c); TC, Tropical Composite
Gene name	Correlation estimates	Rank values	Directionality
RIPK4	0.106	0.956	Driver
RCAN1	0.364	0.209	Driver
CBX3	0.364	0.209	Driver
KCNE1	0.364	0.209	Driver
FAM243A	0.364	0.209	Driver
PRDM15	0.106	0.956	Driver
SMIM11A	0.364	0.209	Driver
KCNE2	0.364	0.209	Driver
MRPS6	0.364	0.209	Driver
C2CD2	0.106	0.956	Driver
U6	0.364	0.209	Driver
ATP5PO	0.364	0.209	Driver
ZBTB21	0.106	0.956	Driver
ITSN1	0.364	0.209	Driver
UMODL1	0.106	0.956	Driver
bta-mir-12045	0.364	0.209	Driver
bta-mir-2285bs	0.364	0.209	Driver
CRYZL1	0.364	0.209	Driver
ABCG1	0.106	0.956	Driver
DONSON	0.364	0.209	Driver
TFF3	0.106	0.956	Driver
TFF2	0.106	0.956	Driver
SON	0.364	0.209	Driver
TFF1	0.106	0.956	Driver
TMPRSS3	0.106	0.956	Driver
UBASH3A	0.106	0.956	Driver
bta-mir-6501	0.364	0.209	Driver
GART	0.364	0.209	Driver
DNAJC28	0.364	0.209	Driver
TMEM50B	0.364	0.209	Driver
RSPH1	0.106	0.956	Driver
IFNGR2	0.364	0.209	Driver
IL1RAP	0.148	0.729	Driver
SLC37A1	0.106	0.956	Driver
TMEM207	0.148	0.729	Driver
CLDN16	0.148	0.729	Driver
CLDN1	0.148	0.729	Driver
P3H2	0.148	0.729	Driver
TP63	0.148	0.729	Driver
IFNAR1	0.364	0.209	Driver
IL10RB	0.364	0.209	Driver
TPRG1	0.148	0.729	Driver
PDE9A	0.106	0.956	Driver
IFNAR2	0.364	0.209	Driver
LPP	0.148	0.729	Driver
WDR4	0.096	0.994	Driver
bta-mir-28	0.22	0.512	Driver
BCL6	0.34	0.256	Driver
OLIG1	0.364	0.209	Driver
OLIG2	0.364	0.209	Driver
C1H21orf62	0.396	0.163	Driver
RTP2	0.34	0.256	Driver
PAXBP1	0.396	0.163	Driver
SST	0.34	0.256	Driver
NDUFV3	0.096	0.994	Driver
RTP4	0.43	0.126	Driver
SYNJ1	0.396	0.163	Driver
MASP1	0.43	0.126	Driver
PKNOX1	0.096	0.994	Driver
CBS	0.096	0.994	Driver
RTP1	0.43	0.126	Driver
U2AF1	0.096	0.994	Driver
CFAP298	0.396	0.163	Driver
ST6GAL1	0.467	0.092	Driver
EVA1C	0.396	0.163	Driver
CRYAA	0.096	0.994	Driver
bta-mir-2285k-3	0.467	0.092	Driver
ADIPOQ	0.467	0.092	Driver
RFC4	0.467	0.092	Driver
EIF4A2	0.467	0.092	Driver
SNORA63	0.467	0.092	Driver
bta-mir-1248-1	0.467	0.092	Driver
URB1	0.427	0.127	Driver
MRAP	0.427	0.127	Driver
MIS18A	0.427	0.127	Driver
KNG1	0.467	0.092	Driver
HRG	0.467	0.092	Driver
FETUB	0.467	0.092	Driver
AHSG	0.426	0.13	Driver
DNAJB11	0.426	0.13	Driver
HSF2BP	0.101	0.971	Driver
TBCCD1	0.426	0.13	Driver
CRYGS	0.426	0.13	Driver
RRP1B	0.101	0.971	Driver
PDXK	0.101	0.971	Driver
CSTB	0.101	0.971	Driver
HUNK	0.381	0.183	Driver
RRP1	0.101	0.971	Driver
SCAF4	0.319	0.301	Driver
AGPAT3	0.101	0.971	Driver
SOD1	0.459	0.094	Driver
TRAPPC10	0.103	0.966	Driver
GATD3A	0.103	0.966	Driver
DGKG	0.426	0.13	Driver
ETV5	0.193	0.586	Driver
TIAM1	0.338	0.262	Driver
bta-mir-2284i	0.338	0.262	Driver
bta-mir-2284x	0.338	0.262	Driver
5S_rRNA	0.193	0.586	Driver
TRA2B	0.193	0.586	Driver
KRTAP11-1	0.294	0.356	Driver
KRTAP7-1	0.226	0.503	Driver
KRTAP8-1	0.226	0.503	Driver
IGF2BP2	0.193	0.586	Driver
AIRE	0.103	0.966	Driver
KRTAP15-1	0.133	0.789	Driver
KRTAP13-1	0.133	0.789	Driver
PFKL	0.103	0.966	Driver
CFAP410	0.103	0.966	Driver
TRPM2	0.103	0.966	Driver
LRRC3	0.103	0.966	Driver
VPS8	0.111	0.916	Driver
TSPEAR	0.103	0.966	Driver
KRTAP10-8	0.103	0.966	Driver
KRTAP12-2	0.103	0.966	Driver
UBE2G2	0.103	0.966	Driver
SUMO3	0.103	0.966	Driver
MAGEF1	0.111	0.916	Driver
bta-mir-2284y-3	0.111	0.916	Driver
PTTG1IP	0.103	0.966	Driver
ITGB2	0.103	0.966	Driver
EPHB3	0.111	0.916	Driver
CHRD	0.111	0.916	Driver
THPO	0.111	0.916	Driver
POLR2H	0.111	0.916	Driver
FAM207A	0.103	0.966	Driver
CLCN2	0.111	0.916	Driver
ADARB1	0.103	0.966	Driver
POFUT2	0.103	0.966	Driver
FAM131A	0.111	0.916	Driver
EIF4G1	0.111	0.916	Driver
H4C3	0.111	0.916	Driver
PSMD2	0.111	0.916	Driver
COL18A1	0.103	0.966	Driver
ADAMTS5	0.111	0.916	Driver
ECE2	0.111	0.916	Driver
ADAMTS1	0.111	0.916	Driver
CYYR1	0.111	0.916	Driver
CAMK2N2	0.111	0.916	Driver
PCBP3	0.444	0.108	Driver
ALG3	0.111	0.916	Driver
VWA5B2	0.111	0.916	Driver
bta-mir-1224	0.111	0.916	Driver
ABCF3	0.111	0.916	Driver
COL6A1	0.444	0.108	Driver
AP2M1	0.111	0.916	Driver
APP	0.111	0.916	Driver
DVL3	0.111	0.916	Driver
EIF2B5	0.111	0.916	Driver
HTR3C	0.111	0.916	Driver
COL6A2	0.444	0.108	Driver
ABCC5	0.111	0.916	Driver
FTCD	0.444	0.108	Driver
SPATC1L	0.444	0.108	Driver
PARL	0.111	0.916	Driver
LSS	0.444	0.108	Driver
MAP6D1	0.111	0.916	Driver
GABPA	0.162	0.688	Driver
ATP5PF	0.162	0.688	Driver
MCM3AP	0.444	0.108	Driver
YEATS2	0.111	0.916	Driver
YBEY	0.444	0.108	Driver
JAM2	0.162	0.688	Driver
C1H21orf58	0.444	0.108	Driver
KLHL24	0.111	0.916	Driver
KLHL6	0.111	0.916	Driver
MRPL39	0.162	0.688	Driver
PCNT	0.444	0.108	Driver
bta-mir-155	0.162	0.688	Driver
DIP2A	0.444	0.108	Driver
7SK	0.271	0.401	Driver
MCF2L2	0.111	0.916	Driver
B3GNT5	0.111	0.916	Driver
LAMP3	0.111	0.916	Driver
MCCC1	0.111	0.916	Driver
S100B	0.444	0.108	Driver
bta-mir-2289	0.444	0.108	Driver
PRMT2	0.444	0.108	Driver
DCUN1D1	0.111	0.916	Driver
NCAM2	0.394	0.167	Driver
FBXO25	0.444	0.108	Driver
TDRP	0.444	0.108	Driver
ATP11B	0.111	0.916	Driver
RUNX1	0.444	0.108	Driver
bta-mir-2285a	0.444	0.108	Driver
SETD4	0.495	0.073	Driver
CBR1	0.495	0.073	Driver
MGC127133	0.495	0.073	Driver
CBR3	0.495	0.073	Driver
DOP1B	0.495	0.073	Driver
TMPRSS15	0.314	0.314	Driver
MORC3	0.453	0.1	Driver
CHAF1B	0.453	0.1	Driver
CHODL	0.314	0.314	Driver
CLDN14	0.453	0.1	Driver
C1H21orf91	0.359	0.218	Driver
SIM2	0.413	0.147	Driver
BTG3	0.359	0.218	Driver
CXADR	0.332	0.278	Driver
HLCS	0.413	0.147	Driver
RIPPLY3	0.484	0.077	Driver
bta-mir-125b-2	0.165	0.67	Driver
bta-mir-99a	0.165	0.67	Driver
PIGP	0.484	0.077	Driver
TTC3	0.484	0.077	Driver
VPS26C	0.484	0.077	Driver
USP25	0.108	0.941	Driver
DYRK1A	0.432	0.122	Driver
NRIP1	0.118	0.878	Driver
KCNJ6	0.432	0.122	Driver
SNORA72	0.145	0.744	Driver
KCNJ15	0.127	0.832	Driver
SAMSN1	0.157	0.703	Driver
HSPA13	0.161	0.689	Driver
ERG	0.127	0.832	Driver
SNORA70	0.211	0.54	Driver
ETS2	0.211	0.54	Driver
RBM11	0.161	0.689	Driver
LIPI	0.161	0.689	Driver
DNAJC19	0.154	0.709	Driver
FXR1	0.154	0.709	Driver
PIK3R4	0.211	0.54	Driver
COL6A6	0.211	0.54	Driver
CCDC39	0.111	0.916	Driver
TTC14	0.111	0.916	Driver
ROBO2	0.267	0.407	Driver
U2	0.237	0.478	Driver
COL6A5	0.211	0.54	Driver
ROBO1	0.174	0.639	Driver
PEX5L	0.111	0.916	Driver
USP13	0.138	0.77	Driver
CAPN7	0.203	0.553	Driver
NDUFB5	0.138	0.77	Driver
MRPL47	0.138	0.77	Driver
SH3BP5	0.203	0.553	Driver
METTL6	0.203	0.553	Driver
EAF1	0.203	0.553	Driver
COLQ	0.203	0.553	Driver
ACTL6A	0.138	0.77	Driver
HACL1	0.203	0.553	Driver
BTD	0.203	0.553	Driver
ANKRD28	0.203	0.553	Driver
bta-mir-2285ao-2	0.228	0.496	Driver
GBE1	0.164	0.676	Driver
GALNT15	0.228	0.496	Driver
DPH3	0.267	0.407	Driver
OXNAD1	0.267	0.407	Driver
U4	0.164	0.676	Driver
DAZL	0.275	0.39	Driver
PLCL2	0.327	0.29	Driver
bta-mir-2285cm	0.16	0.691	Driver
TBC1D5	0.327	0.29	Driver
VGLL3	0.16	0.691	Driver
SATB1	0.178	0.63	Driver
CHMP2B	0.16	0.691	Driver
POU1F1	0.16	0.691	Driver
HTR1F	0.16	0.691	Driver
CGGBP1	0.16	0.691	Driver
ZNF654	0.16	0.691	Driver
C1H3orf38	0.201	0.558	Driver
CSNKA2IP	0.201	0.558	Driver
EPHA3	0.36	0.215	Driver
PROS1	0.281	0.382	Driver
ARL13B	0.281	0.382	Driver
STX19	0.281	0.382	Driver
NSUN3	0.281	0.382	Driver
NIT2	0.144	0.748	Driver
TOMM70	0.144	0.748	Driver
LNP1	0.144	0.748	Driver
TMEM45A	0.144	0.748	Driver
ADGRG7	0.144	0.748	Driver
TFG	0.144	0.748	Driver
IMPG2	0.144	0.748	Driver
SENP7	0.144	0.748	Driver
TRMT10C	0.144	0.748	Driver
PCNP	0.144	0.748	Driver
ZBTB11	0.144	0.748	Driver
RPL24	0.144	0.748	Driver
CEP97	0.144	0.748	Driver
NXPE3	0.144	0.748	Driver
NFKBIZ	0.144	0.748	Driver
bta-mir-2285dk	0.144	0.748	Driver
ZPLD1	0.23	0.494	Driver
ALCAM	0.168	0.656	Driver
CBLB	0.168	0.656	Driver
bta-mir-2286	0.201	0.558	Driver
CCDC54	0.201	0.558	Driver
BBX	0.153	0.714	Driver
CD47	0.128	0.83	Driver
IFT57	0.128	0.83	Driver
HHLA2	0.128	0.83	Driver
MYH15	0.128	0.83	Driver
CIP2A	0.118	0.878	Driver
DZIP3	0.118	0.878	Driver
MFSD1	0.21	0.542	Driver
RARRES1	0.21	0.542	Driver
GFM1	0.21	0.542	Driver
LXN	0.21	0.542	Driver
MLF1	0.21	0.542	Driver
RSRC1	0.21	0.542	Driver
SHOX2	0.21	0.542	Driver
bta-mir-2285de	0.122	0.863	Driver
VEPH1	0.21	0.542	Driver
PTX3	0.21	0.542	Driver
CCNL1	0.142	0.754	Driver
TIPARP	0.112	0.905	Driver
SSR3	0.112	0.905	Driver
KCNAB1	0.112	0.905	Driver
GMPS	0.112	0.905	Driver
SLC33A1	0.112	0.905	Driver
C1H3orf33	0.112	0.905	Driver
PLCH1	0.112	0.905	Driver
MME	0.112	0.905	Driver
GPR149	0.114	0.895	Driver
DHX36	0.114	0.895	Driver
ARHGEF26	0.114	0.895	Driver
Metazoa_SRP	0.111	0.916	Driver
RAP2B	0.184	0.615	Driver
P2RY1	0.119	0.876	Driver
MBNL1	0.119	0.876	Driver
SUCNR1	0.201	0.558	Driver
AADAC	0.201	0.558	Driver
Y_RNA	0.177	0.632	Driver
IGSF10	0.177	0.632	Driver
MED12L	0.177	0.632	Driver
ILDR1	0.175	0.637	Driver
P2RY12	0.141	0.76	Driver
GPR87	0.141	0.76	Driver
P2RY14	0.141	0.76	Driver
CD86	0.175	0.637	Driver
GPR171	0.141	0.76	Driver
CASR	0.175	0.637	Driver
CLRN1	0.165	0.67	Driver
SIAH2	0.177	0.632	Driver
CSTA	0.175	0.637	Driver
MIX23	0.175	0.637	Driver
ERICH6	0.177	0.632	Driver
SELENOT	0.177	0.632	Driver
FAM162A	0.175	0.637	Driver
EIF2A	0.177	0.632	Driver
WDR5B	0.175	0.637	Driver
KPNA1	0.175	0.637	Driver
PARP9	0.175	0.637	Driver
DTX3L	0.175	0.637	Driver
SERP1	0.177	0.632	Driver
PARP14	0.175	0.637	Driver
TSC22D2	0.177	0.632	Driver
HSPBAP1	0.175	0.637	Driver
PFN2	0.183	0.619	Driver
SLC49A4	0.175	0.637	Driver
SEMA5B	0.175	0.637	Driver
RNF13	0.183	0.619	Driver
PDIA5	0.175	0.637	Driver
ANKUB1	0.183	0.619	Driver
COMMD2	0.183	0.619	Driver
WWTR1	0.183	0.619	Driver
SEC22A	0.175	0.637	Driver
TM4SF4	0.183	0.619	Driver
ADCY5	0.175	0.637	Driver
TM4SF1	0.183	0.619	Driver
TM4SF18	0.183	0.619	Driver
HACD2	0.175	0.637	Driver
CP	0.183	0.619	Driver
MYLK	0.175	0.637	Driver
CCDC14	0.196	0.576	Driver
ROPN1	0.196	0.576	Driver
HPS3	0.183	0.619	Driver
HLTF	0.292	0.358	Driver
GYG1	0.292	0.358	Driver
CPA3	0.424	0.132	Driver
CPB1	0.424	0.132	Driver
UMPS	0.1	0.977	Driver
AGTR1	0.424	0.132	Driver
ITGB5	0.1	0.977	Driver
ZIC1	0.288	0.374	Driver
ZIC4	0.288	0.374	Driver
MUC13	0.1	0.977	Driver
PLSCR5	0.144	0.748	Driver
PLSCR2	0.144	0.748	Driver
HEG1	0.1	0.977	Driver
PLSCR1	0.144	0.748	Driver
SLC12A8	0.1	0.977	Driver
ZNF148	0.1	0.977	Driver
SNX4	0.1	0.977	Driver
OSBPL11	0.1	0.977	Driver
LMLN	0.1	0.977	Driver
RPL35A	0.1	0.977	Driver
IQCG	0.1	0.977	Driver
LRCH3	0.1	0.977	Driver
FYTTD1	0.1	0.977	Driver
SLC9A9	0.131	0.81	Driver
RUBCN	0.1	0.977	Driver
CHST2	0.131	0.81	Driver
U2SURP	0.131	0.81	Driver
PAQR9	0.131	0.81	Driver
MUC20	0.1	0.977	Driver
PCOLCE2	0.131	0.81	Driver
MUC4	0.193	0.586	Driver
TRPC1	0.131	0.81	Driver
PLS1	0.131	0.81	Driver
TNK2	0.193	0.586	Driver
TFRC	0.193	0.586	Driver
ZDHHC19	0.175	0.637	Driver
SLC51A	0.175	0.637	Driver
PCYT1A	0.175	0.637	Driver
ATR	0.131	0.81	Driver
DYNLT2B	0.175	0.637	Driver
UBXN7	0.175	0.637	Driver
RNF168	0.175	0.637	Driver
SMCO1	0.175	0.637	Driver
WDR53	0.175	0.637	Driver
FBXO45	0.175	0.637	Driver
NRROS	0.108	0.941	Driver
CEP19	0.108	0.941	Driver
PIGX	0.108	0.941	Driver
PAK2	0.108	0.941	Driver
SENP5	0.108	0.941	Driver
NCBP2	0.108	0.941	Driver
NCBP2AS2	0.108	0.941	Driver
PIGZ	0.108	0.941	Driver
MELTF	0.108	0.941	Driver
XRN1	0.131	0.81	Driver
GK5	0.131	0.81	Driver
TFDP2	0.131	0.81	Driver
ATP1B3	0.131	0.81	Driver
GRK7	0.131	0.81	Driver
RNF7	0.165	0.67	Driver
RASA2	0.165	0.67	Driver
bta-mir-2285cf	0.165	0.67	Driver
ZBTB38	0.255	0.43	Driver
PXYLP1	0.255	0.43	Driver
SPSB4	0.255	0.43	Driver
SLC25A36	0.388	0.175	Driver
TRIM42	0.388	0.175	Driver
CLSTN2	0.339	0.26	Driver
RBP1	0.441	0.111	Driver
RBP2	0.441	0.111	Driver
COPB2	0.441	0.111	Driver
MRPS22	0.441	0.111	Driver
FOXL2	0.467	0.092	Driver
PIK3CB	0.574	0.027	Driver
FAIM	0.574	0.027	Driver
CEP70	0.574	0.027	Driver
ESYT3	0.574	0.027	Driver
MRAS	0.501	0.067	Driver
NME9	0.501	0.067	Driver
ARMC8	0.501	0.067	Driver
DBR1	0.501	0.067	Driver
A4GNT	0.501	0.067	Driver
DZIP1L	0.501	0.067	Driver
CLDN18	0.508	0.064	Driver
SOX14	0.375	0.19	Driver
DLG1	0.108	0.941	Driver
IL20RB	0.223	0.506	Driver
NCK1	0.223	0.506	Driver
SLC35G2	0.223	0.506	Driver
STAG1	0.102	0.969	Driver
PCCB	0.102	0.969	Driver
MSL2	0.132	0.794	Driver
PPP2R3A	0.132	0.794	Driver
EPHB1	0.141	0.76	Driver
KY	0.203	0.553	Driver
CEP63	0.203	0.553	Driver
ANAPC13	0.203	0.553	Driver
AMOTL2	0.16	0.691	Driver
RYK	0.16	0.691	Driver
SLCO2A1	0.237	0.478	Driver
RAB6B	0.237	0.478	Driver
SRPRB	0.237	0.478	Driver
TF	0.258	0.424	Driver
TOPBP1	0.258	0.424	Driver
CDV3	0.299	0.347	Driver
U8	0.299	0.347	Driver
BFSP2	0.299	0.347	Driver
TMEM108	0.299	0.347	Driver
NPHP3	0.188	0.597	Driver
UBA5	0.12	0.872	Driver
ACAD11	0.12	0.872	Driver
ACKR4	0.12	0.872	Driver
DNAJC13	0.12	0.872	Driver
CPNE4	0.117	0.882	Driver
MRPL3	0.117	0.882	Driver
NUDT16	0.117	0.882	Driver
NEK11	0.117	0.882	Driver
ASTE1	0.117	0.882	Driver
ATP2C1	0.117	0.882	Driver
PSMG1	0.117	0.882	Driver
BRWD1	0.117	0.882	Driver
HMGN1	0.117	0.882	Driver
GET1	0.117	0.882	Driver
LCA5L	0.117	0.882	Driver
SH3BGR	0.117	0.882	Driver
B3GALT5	0.117	0.882	Driver
IGSF5	0.117	0.882	Driver
PCP4	0.289	0.372	Driver
DSCAM	0.289	0.372	Driver
MX1	0.106	0.956	Driver
TMPRSS2	0.106	0.956	Driver
ACAP2	0.111	0.916	Driver
U1	0.111	0.916	Driver
XXYLT1	0.111	0.916	Driver
FAM43A	0.111	0.916	Driver
LSG1	0.111	0.916	Driver
TMEM44	0.111	0.916	Driver
bta-mir-2287	0.111	0.916	Driver
ATP13A3	0.111	0.916	Driver
GP5	0.111	0.916	Driver
LRRC15	0.111	0.916	Driver
CPN2	0.111	0.916	Driver
HES1	0.111	0.916	Driver
OPA1	0.111	0.916	Driver
ATP13A4	0.111	0.916	Driver
bta-mir-2285bk	0.111	0.916	Driver
ATP13A5	0.111	0.916	Driver
PLAAT1	0.111	0.916	Driver
MB21D2	0.13	0.818	Driver
SLC19A3	0.27	0.402	Driver
CCL20	0.27	0.402	Driver
DAW1	0.27	0.402	Driver
SPHKAP	0.365	0.206	Driver
PID1	0.418	0.141	Driver
DNER	0.363	0.21	Driver
bta-mir-2284m	0.363	0.21	Driver
CD24	0.365	0.206	Driver
TRIP12	0.365	0.206	Driver
FBXO36	0.366	0.204	Driver
SLC16A14	0.366	0.204	Driver
SP110	0.366	0.204	Driver
GCA	0.437	0.117	Driver
IFIH1	0.437	0.117	Driver
FAP	0.437	0.117	Driver
GCG	0.387	0.175	Driver
DPP4	0.387	0.175	Driver
SLC4A10	0.387	0.175	Driver
SP140L	0.318	0.302	Driver
CAB39	0.318	0.302	Driver
ITM2C	0.318	0.302	Driver
GPR55	0.392	0.169	Driver
SPATA3	0.392	0.169	Driver
TBR1	0.399	0.159	Driver
C2H2orf72	0.392	0.169	Driver
PSMD14	0.399	0.159	Driver
PSMD1	0.446	0.106	Driver
TANK	0.399	0.159	Driver
HTR2B	0.446	0.106	Driver
ARMC9	0.446	0.106	Driver
B3GNT7	0.316	0.309	Driver
NCL	0.316	0.309	Driver
SNORA75	0.316	0.309	Driver
RBMS1	0.287	0.374	Driver
NMUR1	0.379	0.185	Driver
PTMA	0.379	0.185	Driver
PDE6D	0.379	0.185	Driver
COPS7B	0.379	0.185	Driver
ITGB6	0.24	0.472	Driver
NPPC	0.379	0.185	Driver
PLA2R1	0.214	0.534	Driver
DIS3L2	0.379	0.185	Driver
SNORA62	0.425	0.131	Driver
LY75	0.214	0.534	Driver
CD302	0.273	0.397	Driver
ALPI	0.395	0.165	Driver
MARCHF7	0.273	0.397	Driver
ECEL1	0.395	0.165	Driver
PRSS56	0.395	0.165	Driver
CHRND	0.395	0.165	Driver
CHRNG	0.395	0.165	Driver
BAZ2B	0.273	0.397	Driver
EIF4E2	0.395	0.165	Driver
WDSUB1	0.237	0.478	Driver
PHC2	0.395	0.165	Driver
ZNF362	0.395	0.165	Driver
TRIM62	0.395	0.165	Driver
TANC1	0.237	0.478	Driver
AZIN2	0.43	0.126	Driver
AK2	0.43	0.126	Driver
bta-mir-2357	0.43	0.126	Driver
RNF19B	0.43	0.126	Driver
TMEM54	0.43	0.126	Driver
HPCA	0.43	0.126	Driver
FNDC5	0.43	0.126	Driver
DAPL1	0.237	0.478	Driver
S100PBP	0.43	0.126	Driver
PKP4	0.333	0.276	Driver
YARS1	0.43	0.126	Driver
KIAA1522	0.43	0.126	Driver
SYNC	0.43	0.126	Driver
RBBP4	0.514	0.056	Driver
ZBTB8OS	0.514	0.056	Driver
CCDC148	0.333	0.276	Driver
U12	0.333	0.276	Driver
UPP2	0.331	0.282	Driver
ZBTB8A	0.514	0.056	Driver
BSDC1	0.514	0.056	Driver
ACVR1	0.299	0.347	Driver
TSSK3	0.514	0.056	Driver
FAM229A	0.514	0.056	Driver
ACVR1C	0.299	0.347	Driver
MARCKSL1	0.514	0.056	Driver
CYTIP	0.206	0.547	Driver
HDAC1	0.514	0.056	Driver
ERMN	0.206	0.547	Driver
GALNT5	0.206	0.547	Driver
LCK	0.514	0.056	Driver
FAM167B	0.514	0.056	Driver
MTMR9	0.514	0.056	Driver
EIF3I	0.514	0.056	Driver
TMEM234	0.514	0.056	Driver
DCDC2B	0.514	0.056	Driver
IQCC	0.503	0.066	Driver
CCDC28B	0.503	0.066	Driver
CLDN12	0.503	0.066	Driver
SHOX	0.503	0.066	Driver
bta-mir-2887-1	0.503	0.066	Driver
PTP4A2	0.503	0.066	Driver
SPOCD1	0.503	0.066	Driver
ADGRB2	0.503	0.066	Driver
COL16A1	0.503	0.066	Driver
PEF1	0.503	0.066	Driver
HCRTR1	0.496	0.072	Driver
ARL6IP6	0.133	0.789	Driver
TINAGL1	0.496	0.072	Driver
PRPF40A	0.133	0.789	Driver
SERINC2	0.496	0.072	Driver
FMNL2	0.133	0.789	Driver
FABP3	0.496	0.072	Driver
ZCCHC17	0.496	0.072	Driver
SNRNP40	0.496	0.072	Driver
bta-mir-2285s	0.133	0.789	Driver
NKAIN1	0.496	0.072	Driver
STAM2	0.133	0.789	Driver
PUM1	0.511	0.063	Driver
CACNB4	0.133	0.789	Driver
ARL5A	0.133	0.789	Driver
SDC3	0.511	0.063	Driver
LAPTM5	0.511	0.063	Driver
MATN1	0.529	0.047	Driver
PTPRU	0.283	0.378	Driver
MECR	0.283	0.378	Driver
SRSF4	0.283	0.378	Driver
TMEM200B	0.283	0.378	Driver
EPB41	0.283	0.378	Driver
OPRD1	0.283	0.378	Driver
YTHDF2	0.313	0.32	Driver
GMEB1	0.313	0.32	Driver
TAF12	0.313	0.32	Driver
RAB42	0.313	0.32	Driver
NEB	0.133	0.789	Driver
TRNAU1AP	0.313	0.32	Driver
RCC1	0.313	0.32	Driver
SNORA73	0.313	0.32	Driver
PHACTR4	0.313	0.32	Driver
MED18	0.313	0.32	Driver
SESN2	0.447	0.104	Driver
ATP5IF1	0.447	0.104	Driver
DNAJC8	0.447	0.104	Driver
PTAFR	0.447	0.104	Driver
EYA3	0.447	0.104	Driver
XKR8	0.447	0.104	Driver
SMPDL3B	0.447	0.104	Driver
RPA2	0.416	0.144	Driver
THEMIS2	0.416	0.144	Driver
PPP1R8	0.416	0.144	Driver
STX12	0.416	0.144	Driver
FAM76A	0.416	0.144	Driver
IFI6	0.416	0.144	Driver
FGR	0.416	0.144	Driver
AHDC1	0.416	0.144	Driver
WASF2	0.416	0.144	Driver
GPR3	0.515	0.055	Driver
CD164L2	0.515	0.055	Driver
MAP3K6	0.515	0.055	Driver
SYTL1	0.515	0.055	Driver
TMEM222	0.515	0.055	Driver
WDTC1	0.515	0.055	Driver
SLC9A1	0.515	0.055	Driver
TENT5B	0.515	0.055	Driver
TRNP1	0.515	0.055	Driver
KDF1	0.515	0.055	Driver
NUDC	0.534	0.044	Driver
NR0B2	0.534	0.044	Driver
GPATCH3	0.534	0.044	Driver
GPN2	0.534	0.044	Driver
SFN	0.534	0.044	Driver
ZDHHC18	0.534	0.044	Driver
PIGV	0.534	0.044	Driver
ARID1A	0.534	0.044	Driver
RPS6KA1	0.534	0.044	Driver
DHDDS	0.534	0.044	Driver
LIN28A	0.5	0.068	Driver
ZNF683	0.5	0.068	Driver
CRYBG2	0.5	0.068	Driver
CD52	0.5	0.068	Driver
UBXN11	0.5	0.068	Driver
SH3BGRL3	0.5	0.068	Driver
CEP85	0.5	0.068	Driver
CATSPER4	0.5	0.068	Driver
CNKSR1	0.5	0.068	Driver
ZNF593	0.5	0.068	Driver
FAM110D	0.5	0.068	Driver
PDIK1L	0.5	0.068	Driver
TRIM63	0.5	0.068	Driver
SLC30A2	0.456	0.097	Driver
EXTL1	0.456	0.097	Driver
PAFAH2	0.456	0.097	Driver
STMN1	0.456	0.097	Driver
PAQR7	0.456	0.097	Driver
AUNIP	0.456	0.097	Driver
MTFR1L	0.456	0.097	Driver
SELENON	0.456	0.097	Driver
MAN1C1	0.456	0.097	Driver
LDLRAP1	0.431	0.123	Driver
MACO1	0.431	0.123	Driver
TMEM50A	0.431	0.123	Driver
RSRP1	0.431	0.123	Driver
SYF2	0.431	0.123	Driver
RUNX3	0.402	0.154	Driver
CLIC4	0.402	0.154	Driver
SRRM1	0.33	0.283	Driver
NCMAP	0.33	0.283	Driver
RCAN3	0.33	0.283	Driver
NIPAL3	0.33	0.283	Driver
STPG1	0.364	0.209	Driver
GRHL3	0.364	0.209	Driver
IFNLR1	0.364	0.209	Driver
IL22RA1	0.364	0.209	Driver
MYOM3	0.364	0.209	Driver
SRSF10	0.339	0.26	Driver
PNRC2	0.339	0.26	Driver
CNR2	0.339	0.26	Driver
FUCA1	0.339	0.26	Driver
HMGCL	0.339	0.26	Driver
GALE	0.339	0.26	Driver
LYPLA2	0.339	0.26	Driver
PITHD1	0.339	0.26	Driver
bta-mir-10181	0.339	0.26	Driver
ELOA	0.339	0.26	Driver
RPL11	0.281	0.382	Driver
ID3	0.281	0.382	Driver
E2F2	0.281	0.382	Driver
ASAP3	0.281	0.382	Driver
TCEA3	0.281	0.382	Driver
ZNF436	0.281	0.382	Driver
HNRNPR	0.281	0.382	Driver
HTR1D	0.298	0.35	Driver
LUZP1	0.298	0.35	Driver
KDM1A	0.298	0.35	Driver
TEX46	0.298	0.35	Driver
LACTBL1	0.298	0.35	Driver
EPHB2	0.298	0.35	Driver
C1QB	0.301	0.342	Driver
C1QC	0.301	0.342	Driver
C1QA	0.301	0.342	Driver
EPHA8	0.301	0.342	Driver
ZBTB40	0.263	0.411	Driver
bta-mir-2284u	0.263	0.411	Driver
WNT4	0.273	0.397	Driver
CDC42	0.273	0.397	Driver
CELA3B	0.273	0.397	Driver
HSPG2	0.273	0.397	Driver
USP48	0.273	0.397	Driver
RAP1GAP	0.319	0.301	Driver
ALPL	0.319	0.301	Driver
ECE1	0.321	0.297	Driver
LGSN	0.149	0.727	Driver
EIF4G3	0.321	0.297	Driver
OCA2	0.149	0.727	Driver
HERC2	0.149	0.727	Driver
NIPA1	0.149	0.727	Driver
HP1BP3	0.323	0.293	Driver
NIPA2	0.149	0.727	Driver
SH2D5	0.323	0.293	Driver
KIF17	0.323	0.293	Driver
CYFIP1	0.149	0.727	Driver
DDOST	0.323	0.293	Driver
bta-mir-12062	0.149	0.727	Driver
TUBGCP5	0.149	0.727	Driver
PINK1	0.323	0.293	Driver
CDA	0.323	0.293	Driver
FAM43B	0.323	0.293	Driver
MUL1	0.311	0.324	Driver
CAMK2N1	0.311	0.324	Driver
VWA5B1	0.311	0.324	Driver
CCDC115	0.149	0.727	Driver
IMP4	0.149	0.727	Driver
PTPN18	0.149	0.727	Driver
AMER3	0.149	0.727	Driver
UBXN10	0.311	0.324	Driver
PLA2G2C	0.311	0.324	Driver
PLA2G2F	0.329	0.286	Driver
PLA2G2D4	0.329	0.286	Driver
PLA2G2D1	0.329	0.286	Driver
ARHGEF4	0.149	0.727	Driver
PLA2G5	0.329	0.286	Driver
PLA2G2A	0.329	0.286	Driver
PLA2G2E	0.329	0.286	Driver
OTUD3	0.329	0.286	Driver
RNF186	0.344	0.245	Driver
TMCO4	0.344	0.245	Driver
HTR6	0.344	0.245	Driver
CAPZB	0.36	0.215	Driver
SLC66A1	0.36	0.215	Driver
HS6ST1	0.095	0.999	Driver
AKR7A2	0.36	0.215	Driver
UGGT1	0.095	0.999	Driver
MRTO4	0.357	0.221	Driver
EMC1	0.357	0.221	Driver
SAP130	0.095	0.999	Driver
AMMECR1L	0.095	0.999	Driver
POLR2D	0.095	0.999	Driver
WDR33	0.095	0.999	Driver
SFT2D3	0.095	0.999	Driver
LIMS2	0.095	0.999	Driver
GPR17	0.095	0.999	Driver
MYO7B	0.095	0.999	Driver
IWS1	0.141	0.76	Driver
PROC	0.141	0.76	Driver
MAP3K2	0.141	0.76	Driver
ERCC3	0.141	0.76	Driver
bta-mir-2285aa	0.141	0.76	Driver
CYP27C1	0.216	0.528	Driver
BIN1	0.216	0.528	Driver
bta-mir-2350	0.216	0.528	Driver
UBR4	0.357	0.221	Driver
NAB1	0.269	0.403	Driver
U3	0.357	0.221	Driver
IFFO2	0.357	0.221	Driver
NEMP2	0.269	0.403	Driver
ALDH4A1	0.279	0.385	Driver
MFSD6	0.269	0.403	Driver
INPP1	0.282	0.379	Driver
RIF1	0.133	0.789	Driver
TAS1R2	0.279	0.385	Driver
TNFAIP6	0.133	0.789	Driver
HIBCH	0.282	0.379	Driver
PAX7	0.279	0.385	Driver
KLHDC7A	0.252	0.438	Driver
C2H2orf88	0.282	0.379	Driver
NMI	0.133	0.789	Driver
MSTN	0.291	0.368	Driver
RBM43	0.133	0.789	Driver
IGSF21	0.234	0.482	Driver
ACTL8	0.096	0.994	Driver
RND3	0.121	0.864	Driver
ARHGEF10L	0.096	0.994	Driver
MMADHC	0.194	0.582	Driver
PMS1	0.291	0.368	Driver
ORMDL1	0.291	0.368	Driver
RCC2	0.122	0.863	Driver
OSGEPL1	0.291	0.368	Driver
ANKAR	0.291	0.368	Driver
bta-mir-2358	0.122	0.863	Driver
PADI6	0.122	0.863	Driver
LYPD6	0.194	0.582	Driver
ASNSD1	0.334	0.27	Driver
SLC40A1	0.334	0.27	Driver
PADI4	0.122	0.863	Driver
PADI3	0.122	0.863	Driver
PADI1	0.122	0.863	Driver
PADI2	0.126	0.838	Driver
LYPD6B	0.221	0.51	Driver
WDR75	0.334	0.27	Driver
SDHB	0.126	0.838	Driver
ATP13A2	0.126	0.838	Driver
MFAP2	0.126	0.838	Driver
KIF5C	0.25	0.442	Driver
CROCC	0.126	0.838	Driver
bta-mir-2354	0.351	0.231	Driver
NECAP2	0.126	0.838	Driver
SPATA21	0.126	0.838	Driver
EPC2	0.351	0.231	Driver
COL5A2	0.446	0.106	Driver
SZRD1	0.126	0.838	Driver
MBD5	0.351	0.231	Driver
ORC4	0.242	0.468	Driver
ACVR2A	0.242	0.468	Driver
ZEB2	0.242	0.468	Driver
bta-mir-2917	0.426	0.13	Driver
GTDC1	0.242	0.468	Driver
COL3A1	0.426	0.13	Driver
GULP1	0.267	0.407	Driver
TFPI	0.294	0.356	Driver
ARHGAP15	0.203	0.553	Driver
CALCRL	0.294	0.356	Driver
KYNU	0.135	0.783	Driver
ZSWIM2	0.206	0.547	Driver
FAM171B	0.206	0.547	Driver
ITGAV	0.206	0.547	Driver
bta-mir-2351	0.206	0.547	Driver
ZC3H15	0.298	0.35	Driver
FSIP2	0.279	0.385	Driver
ZNF804A	0.257	0.425	Driver
NXPH2	0.126	0.838	Driver
SPOPL	0.126	0.838	Driver
HNMT	0.126	0.838	Driver
THSD7B	0.126	0.838	Driver
CXCR4	0.461	0.094	Driver
DARS1	0.461	0.094	Driver
MCM6	0.406	0.151	Driver
LCT	0.406	0.151	Driver
UBXN4	0.406	0.151	Driver
R3HDM1	0.406	0.151	Driver
ZRANB3	0.457	0.095	Driver
RAB3GAP1	0.402	0.154	Driver
MAP3K19	0.402	0.154	Driver
CCNT2	0.407	0.15	Driver
ACMSD	0.407	0.15	Driver
TMEM163	0.407	0.15	Driver
FRZB	0.146	0.742	Driver
DNAJC10	0.146	0.742	Driver
MGAT5	0.375	0.19	Driver
PDE1A	0.146	0.742	Driver
PPP1R1C	0.146	0.742	Driver
NCKAP5	0.164	0.676	Driver
ITPRID2	0.146	0.742	Driver
NEUROD1	0.146	0.742	Driver
CERKL	0.146	0.742	Driver
ITGA4	0.146	0.742	Driver
UBE2E3	0.186	0.606	Driver
DPP10	0.212	0.537	Driver
CCDC93	0.392	0.169	Driver
INSIG2	0.412	0.148	Driver
EN1	0.521	0.053	Driver
MARCO	0.521	0.053	Driver
C1QL2	0.543	0.039	Driver
STEAP3	0.543	0.039	Driver
C2H2orf76	0.543	0.039	Driver
DBI	0.541	0.04	Driver
TMEM37	0.541	0.04	Driver
SCTR	0.541	0.04	Driver
CFAP221	0.541	0.04	Driver
TMEM177	0.541	0.04	Driver
PTPN4	0.529	0.047	Driver
EPB41L5	0.529	0.047	Driver
TMEM185B	0.529	0.047	Driver
RALB	0.529	0.047	Driver
INHBB	0.566	0.032	Driver
GLI2	0.549	0.037	Driver
TFCP2L1	0.495	0.073	Driver
CLASP1	0.495	0.073	Driver
NIFK	0.479	0.081	Driver
TSN	0.479	0.081	Driver
MTX2	0.186	0.606	Driver
CNTNAP5	0.292	0.358	Driver
HOXD1	0.186	0.606	Driver
HOXD3	0.186	0.606	Driver
HOXD4	0.186	0.606	Driver
bta-mir-10b	0.186	0.606	Driver
HOXD8	0.186	0.606	Driver
HOXD9	0.186	0.606	Driver
HOXD10	0.186	0.606	Driver
HOXD11	0.186	0.606	Driver
HOXD12	0.186	0.606	Driver
HOXD13	0.186	0.606	Driver
EVX2	0.186	0.606	Driver
LNPK	0.186	0.606	Driver
ATP5MC3	0.186	0.606	Driver
ATF2	0.186	0.606	Driver
CHN1	0.186	0.606	Driver
CHRNA1	0.188	0.597	Driver
WIPF1	0.188	0.597	Driver
GPR155	0.188	0.597	Driver
SCRN3	0.188	0.597	Driver
CIR1	0.188	0.597	Driver
SP9	0.188	0.597	Driver
OLA1	0.188	0.597	Driver
SP3	0.334	0.27	Driver
CDCA7	0.399	0.159	Driver
MAP3K20	0.383	0.182	Driver
RAPGEF4	0.383	0.182	Driver
SLC39A10	0.281	0.382	Driver
PDK1	0.332	0.278	Driver
ITGA6	0.332	0.278	Driver
DNAH7	0.281	0.382	Driver
bta-mir-2352	0.332	0.278	Driver
DLX2	0.294	0.356	Driver
STK17B	0.281	0.382	Driver
DLX1	0.294	0.356	Driver
METAP1D	0.294	0.356	Driver
HECW2	0.281	0.382	Driver
HAT1	0.316	0.309	Driver
CCDC150	0.281	0.382	Driver
GTF3C3	0.281	0.382	Driver
SLC25A12	0.316	0.309	Driver
PGAP1	0.281	0.382	Driver
DYNC1I2	0.316	0.309	Driver
ANKRD44	0.281	0.382	Driver
CYBRD1	0.316	0.309	Driver
DCAF17	0.316	0.309	Driver
METTL8	0.316	0.309	Driver
TLK1	0.386	0.177	Driver
GORASP2	0.386	0.177	Driver
GAD1	0.386	0.177	Driver
ERICH2	0.498	0.07	Driver
SF3B1	0.352	0.226	Driver
SP5	0.498	0.07	Driver
COQ10B	0.352	0.226	Driver
HSPD1	0.352	0.226	Driver
HSPE1	0.352	0.226	Driver
MOB4	0.352	0.226	Driver
RFTN2	0.352	0.226	Driver
MARS2	0.352	0.226	Driver
BOLL	0.352	0.226	Driver
MYO3B	0.498	0.07	Driver
PLCL1	0.327	0.29	Driver
SATB2	0.138	0.77	Driver
C2H2orf69	0.108	0.941	Driver
TYW5	0.108	0.941	Driver
MAIP1	0.108	0.941	Driver
UBR3	0.417	0.142	Driver
bta-mir-12020	0.417	0.142	Driver
METTL5	0.389	0.172	Driver
SSB	0.389	0.172	Driver
KLHL23	0.389	0.172	Driver
PHOSPHO2	0.389	0.172	Driver
CCDC173	0.389	0.172	Driver
PPIG	0.389	0.172	Driver
FASTKD1	0.389	0.172	Driver
KLHL41	0.389	0.172	Driver
BBS5	0.389	0.172	Driver
LRP2	0.389	0.172	Driver
DHRS9	0.205	0.55	Driver
ABCB11	0.205	0.55	Driver
G6PC2	0.108	0.941	Driver
SPC25	0.108	0.941	Driver
NOSTRIN	0.108	0.941	Driver
CERS6	0.108	0.941	Driver
bta-mir-2353	0.213	0.535	Driver
STK39	0.213	0.535	Driver
XIRP2	0.128	0.83	Driver
bta-mir-2285w	0.128	0.83	Driver
SCN7A	0.21	0.542	Driver
SCN9A	0.208	0.544	Driver
SCN1A	0.189	0.593	Driver
TTC21B	0.225	0.504	Driver
GALNT3	0.225	0.504	Driver
CSRNP3	0.193	0.586	Driver
SCN2A	0.193	0.586	Driver
SCN3A	0.238	0.477	Driver
SLC38A11	0.205	0.55	Driver
ABI2	0.215	0.532	Driver
COBLL1	0.205	0.55	Driver
RAPH1	0.215	0.532	Driver
bta-mir-11978	0.205	0.55	Driver
CD28	0.215	0.532	Driver
GRB14	0.191	0.588	Driver
FIGN	0.355	0.223	Driver
CTLA4	0.215	0.532	Driver
ICOS	0.215	0.532	Driver
KCNH7	0.431	0.123	Driver
PARD3B	0.36	0.215	Driver
NRP2	0.36	0.215	Driver
INO80D	0.462	0.094	Driver
NDUFS1	0.467	0.092	Driver
EEF1B2	0.467	0.092	Driver
snoZ196	0.467	0.092	Driver
GPR1	0.467	0.092	Driver
ZDBF2	0.467	0.092	Driver
ADAM23	0.467	0.092	Driver
FAM237A	0.512	0.06	Driver
DYTN	0.512	0.06	Driver
MDH1B	0.512	0.06	Driver
FASTKD2	0.512	0.06	Driver
CPO	0.538	0.041	Driver
KLF7	0.538	0.041	Driver
CREB1	0.39	0.171	Driver
METTL21A	0.39	0.171	Driver
CCNYL1	0.187	0.599	Driver
FZD5	0.187	0.599	Driver
PLEKHM3	0.187	0.599	Driver
CRYGD	0.149	0.727	Driver
CRYGC	0.149	0.727	Driver
CRYGB	0.149	0.727	Driver
CRYGA	0.149	0.727	Driver
C2H2orf80	0.149	0.727	Driver
bta-mir-2285ax-2	0.149	0.727	Driver
IDH1	0.149	0.727	Driver
PIKFYVE	0.149	0.727	Driver
PTH2R	0.096	0.994	Driver
MAP2	0.096	0.994	Driver
UNC80	0.096	0.994	Driver
RPE	0.096	0.994	Driver
KANSL1L	0.096	0.994	Driver
ACADL	0.096	0.994	Driver
MYL1	0.096	0.994	Driver
LANCL1	0.096	0.994	Driver
CPS1	0.122	0.863	Driver
ERBB4	0.161	0.689	Driver
IKZF2	0.101	0.971	Driver
VWC2L	0.101	0.971	Driver
BARD1	0.101	0.971	Driver
ABCA12	0.183	0.619	Driver
ATIC	0.115	0.892	Driver
FN1	0.115	0.892	Driver
bta-mir-2285l	0.115	0.892	Driver
MREG	0.115	0.892	Driver
TMEM169	0.115	0.892	Driver
PECR	0.115	0.892	Driver
XRCC5	0.115	0.892	Driver
MARCHF4	0.13	0.818	Driver
SMARCAL1	0.13	0.818	Driver
RPL37A	0.13	0.818	Driver
IGFBP2	0.1	0.977	Driver
IGFBP5	0.1	0.977	Driver
TNP1	0.1	0.977	Driver
TNS1	0.19	0.591	Driver
bta-mir-2356	0.227	0.502	Driver
RUFY4	0.227	0.502	Driver
CXCR2	0.227	0.502	Driver
CXCR1	0.227	0.502	Driver
ARPC2	0.227	0.502	Driver
GPBAR1	0.227	0.502	Driver
AAMP	0.227	0.502	Driver
PNKD	0.227	0.502	Driver
TMBIM1	0.227	0.502	Driver
CATIP	0.227	0.502	Driver
SLC11A1	0.227	0.502	Driver
CTDSP1	0.359	0.218	Driver
VIL1	0.359	0.218	Driver
USP37	0.359	0.218	Driver
CNOT9	0.359	0.218	Driver
PLCD4	0.359	0.218	Driver
ZNF142	0.359	0.218	Driver
BCS1L	0.359	0.218	Driver
RNF25	0.359	0.218	Driver
STK36	0.359	0.218	Driver
TTLL4	0.359	0.218	Driver
CYP27A1	0.359	0.218	Driver
PRKAG3	0.359	0.218	Driver
WNT6	0.414	0.146	Driver
WNT10A	0.414	0.146	Driver
CDK5R2	0.414	0.146	Driver
FEV	0.414	0.146	Driver
CRYBA2	0.414	0.146	Driver
CFAP65	0.414	0.146	Driver
IHH	0.414	0.146	Driver
NHEJ1	0.414	0.146	Driver
SLC23A3	0.414	0.146	Driver
CNPPD1	0.414	0.146	Driver
RETREG2	0.414	0.146	Driver
ZFAND2B	0.414	0.146	Driver
ABCB6	0.414	0.146	Driver
ATG9A	0.414	0.146	Driver
ANKZF1	0.414	0.146	Driver
GLB1L	0.414	0.146	Driver
STK16	0.414	0.146	Driver
TUBA4A	0.414	0.146	Driver
TUBA1D	0.414	0.146	Driver
DNAJB2	0.414	0.146	Driver
PTPRN	0.414	0.146	Driver
bta-mir-153-1	0.414	0.146	Driver
RESP18	0.277	0.388	Driver
DNPEP	0.277	0.388	Driver
DES	0.277	0.388	Driver
SPEG	0.277	0.388	Driver
GMPPA	0.277	0.388	Driver
ASIC4	0.277	0.388	Driver
CHPF	0.277	0.388	Driver
TMEM198	0.277	0.388	Driver
OBSL1	0.277	0.388	Driver
INHA	0.277	0.388	Driver
STK11IP	0.277	0.388	Driver
SLC4A3	0.277	0.388	Driver
EPHA4	0.117	0.882	Driver
PAX3	0.237	0.478	Driver
bta-mir-2284y-5	0.237	0.478	Driver
SGPP2	0.208	0.544	Driver
FARSB	0.208	0.544	Driver
MOGAT1	0.208	0.544	Driver
ACSL3	0.298	0.35	Driver
KCNE4	0.298	0.35	Driver
SCG2	0.217	0.524	Driver
AP1S3	0.257	0.425	Driver
WDFY1	0.257	0.425	Driver
MRPL44	0.114	0.895	Driver
SERPINE2	0.114	0.895	Driver
FAM124B	0.114	0.895	Driver
CUL3	0.114	0.895	Driver
DOCK10	0.114	0.895	Driver
NYAP2	0.125	0.843	Driver
SNORD116	0.125	0.843	Driver
bta-mir-12053	0.128	0.83	Driver
IRS1	0.128	0.83	Driver
RHBDD1	0.128	0.83	Driver
COL4A4	0.128	0.83	Driver
COL4A3	0.128	0.83	Driver
MFF	0.128	0.83	Driver
TM4SF20	0.128	0.83	Driver
AGFG1	0.128	0.83	Driver
bta-mir-2285ao-1	0.27	0.402	Driver
DMRTA2	0.389	0.172	Driver
VANGL2	0.239	0.475	Driver
ELAVL4	0.242	0.468	Driver
NCSTN	0.239	0.475	Driver
COPA	0.239	0.475	Driver
PEX19	0.239	0.475	Driver
DCAF8	0.239	0.475	Driver
FOXD2	0.111	0.916	Driver
PEA15	0.239	0.475	Driver
FOXE3	0.111	0.916	Driver
CMPK1	0.111	0.916	Driver
CASQ1	0.239	0.475	Driver
STIL	0.111	0.916	Driver
TAL1	0.111	0.916	Driver
PDZK1IP1	0.111	0.916	Driver
TMIGD3	0.159	0.696	Driver
CYP4X1	0.111	0.916	Driver
CYP4A11	0.111	0.916	Driver
ATP1A4	0.239	0.475	Driver
ATP5PB	0.159	0.696	Driver
CYP4A22	0.111	0.916	Driver
WDR77	0.159	0.696	Driver
OVGP1	0.159	0.696	Driver
CYP4B1	0.111	0.916	Driver
EFCAB14	0.111	0.916	Driver
ATP1A2	0.239	0.475	Driver
TEX38	0.111	0.916	Driver
ATPAF1	0.111	0.916	Driver
MOB3C	0.111	0.916	Driver
MKNK1	0.111	0.916	Driver
KNCN	0.111	0.916	Driver
TMEM275	0.111	0.916	Driver
DMBX1	0.111	0.916	Driver
IGSF8	0.239	0.475	Driver
KCNJ9	0.367	0.204	Driver
CHIA	0.159	0.696	Driver
KCNJ10	0.367	0.204	Driver
PIGM	0.367	0.204	Driver
CHI3L2	0.159	0.696	Driver
SLAMF9	0.367	0.204	Driver
IGSF9	0.367	0.204	Driver
DENND2D	0.159	0.696	Driver
TAGLN2	0.367	0.204	Driver
bta-mir-1584	0.367	0.204	Driver
FAAH	0.111	0.916	Driver
CFAP45	0.367	0.204	Driver
VSIG8	0.367	0.204	Driver
SLAMF8	0.367	0.204	Driver
NSUN4	0.111	0.916	Driver
FCRL6	0.306	0.332	Driver
DUSP23	0.306	0.332	Driver
CEPT1	0.159	0.696	Driver
UQCRH	0.111	0.916	Driver
LRRC41	0.111	0.916	Driver
DRAM2	0.159	0.696	Driver
LRIF1	0.159	0.696	Driver
RAD54L	0.111	0.916	Driver
CRP	0.306	0.332	Driver
APCS	0.26	0.42	Driver
OR10J5	0.26	0.42	Driver
CD53	0.159	0.696	Driver
KCNA3	0.159	0.696	Driver
OR10J1	0.26	0.42	Driver
OR10J4	0.26	0.42	Driver
OR10J3	0.18	0.626	Driver
FCER1A	0.18	0.626	Driver
OR10J2	0.18	0.626	Driver
MPTX	0.18	0.626	Driver
POMGNT1	0.111	0.916	Driver
KCNA2	0.159	0.696	Driver
LURAP1	0.111	0.916	Driver
KCNA10	0.159	0.696	Driver
TSPAN1	0.111	0.916	Driver
CYM	0.159	0.696	Driver
P3R3URF	0.111	0.916	Driver
PIK3R3	0.111	0.916	Driver
PROK1	0.159	0.696	Driver
ACKR1	0.18	0.626	Driver
CADM3	0.18	0.626	Driver
LAMTOR5	0.159	0.696	Driver
SLC16A4	0.159	0.696	Driver
MAST2	0.111	0.916	Driver
RBM15	0.159	0.696	Driver
KCNC4	0.159	0.696	Driver
SLC6A17	0.159	0.696	Driver
bta-mir-2285as-3	0.159	0.696	Driver
IPP	0.111	0.916	Driver
TMEM69	0.111	0.916	Driver
OR10AA1	0.185	0.612	Driver
OR10AA1C	0.185	0.612	Driver
OR6N2	0.185	0.612	Driver
OR6N1	0.185	0.612	Driver
OR6K6	0.185	0.612	Driver
OR6K5	0.185	0.612	Driver
OR6K4	0.185	0.612	Driver
OR6K2	0.185	0.612	Driver
UBL4B	0.271	0.401	Driver
ALX3	0.271	0.401	Driver
STRIP1	0.271	0.401	Driver
GPBP1L1	0.111	0.916	Driver
SPTA1	0.185	0.612	Driver
CCDC17	0.111	0.916	Driver
OR10Z1	0.208	0.544	Driver
OR10X1	0.208	0.544	Driver
OR10X1D	0.208	0.544	Driver
OR10X1C	0.208	0.544	Driver
OR6P1	0.208	0.544	Driver
OR6Y1	0.208	0.544	Driver
OR10R3	0.208	0.544	Driver
OR10K1	0.208	0.544	Driver
OR10K2	0.208	0.544	Driver
OR10R2	0.208	0.544	Driver
NASP	0.111	0.916	Driver
OR10K1B	0.314	0.314	Driver
OR10K1C	0.314	0.314	Driver
AHCYL1	0.271	0.401	Driver
OR10T1	0.314	0.314	Driver
OR10T2	0.314	0.314	Driver
CD1E	0.314	0.314	Driver
CD1B5	0.314	0.314	Driver
AKR1A1	0.111	0.916	Driver
CSF1	0.271	0.401	Driver
CD1B	0.314	0.314	Driver
PRDX1	0.111	0.916	Driver
bta-mir-2413	0.271	0.401	Driver
EPS8L3	0.271	0.401	Driver
MMACHC	0.111	0.916	Driver
GSTM3	0.244	0.46	Driver
TESK2	0.111	0.916	Driver
CD1A	0.314	0.314	Driver
TOE1	0.111	0.916	Driver
MUTYH	0.111	0.916	Driver
CD1D	0.314	0.314	Driver
GSTM1	0.244	0.46	Driver
HPDL	0.111	0.916	Driver
ZSWIM5	0.111	0.916	Driver
AMPD2	0.244	0.46	Driver
UROD	0.196	0.576	Driver
GNAT2	0.244	0.46	Driver
HECTD3	0.196	0.576	Driver
GNAI3	0.244	0.46	Driver
KIRREL1	0.31	0.326	Driver
CD5L	0.31	0.326	Driver
GPR61	0.244	0.46	Driver
AMIGO1	0.244	0.46	Driver
CYB561D1	0.244	0.46	Driver
ATXN7L2	0.244	0.46	Driver
EIF2B3	0.196	0.576	Driver
FCRL1	0.31	0.326	Driver
SYPL2	0.244	0.46	Driver
PSMA5	0.244	0.46	Driver
FCRL3	0.31	0.326	Driver
FCRL4	0.326	0.291	Driver
FCRL5	0.326	0.291	Driver
PTCH2	0.196	0.576	Driver
U5	0.196	0.576	Driver
BTBD19	0.196	0.576	Driver
SORT1	0.244	0.46	Driver
DYNLT4	0.196	0.576	Driver
PLK3	0.196	0.576	Driver
MYBPHL	0.207	0.546	Driver
PSRC1	0.207	0.546	Driver
BEST4	0.196	0.576	Driver
RPS8	0.196	0.576	Driver
SNORD39	0.196	0.576	Driver
KIF2C	0.196	0.576	Driver
CELSR2	0.207	0.546	Driver
ARMH1	0.196	0.576	Driver
TMEM53	0.358	0.218	Driver
SARS1	0.207	0.546	Driver
ETV3	0.216	0.528	Driver
ELAPOR1	0.207	0.546	Driver
ETV3L	0.216	0.528	Driver
RNF220	0.358	0.218	Driver
C3H1orf194	0.207	0.546	Driver
TMEM167B	0.207	0.546	Driver
TAF13	0.207	0.546	Driver
WDR47	0.207	0.546	Driver
ARHGEF11	0.216	0.528	Driver
CLCC1	0.207	0.546	Driver
ERI3	0.41	0.148	Driver
GPSM2	0.207	0.546	Driver
RNaseP_nuc	0.255	0.43	Driver
STXBP3	0.255	0.43	Driver
bta-mir-2414	0.41	0.148	Driver
DMAP1	0.41	0.148	Driver
KLF17	0.41	0.148	Driver
FNDC7	0.255	0.43	Driver
PRPF38B	0.255	0.43	Driver
HENMT1	0.255	0.43	Driver
SLC6A9	0.41	0.148	Driver
FAM102B	0.255	0.43	Driver
SLC25A24	0.249	0.445	Driver
CCDC24	0.41	0.148	Driver
B4GALT2	0.41	0.148	Driver
ATP6V0B	0.41	0.148	Driver
DPH2	0.41	0.148	Driver
IPO13	0.41	0.148	Driver
ARTN	0.422	0.134	Driver
ST3GAL3	0.422	0.134	Driver
VAV3	0.12	0.872	Driver
bta-mir-2415	0.422	0.134	Driver
KDM4A	0.422	0.134	Driver
PTPRF	0.422	0.134	Driver
LRRC71	0.216	0.528	Driver
PEAR1	0.216	0.528	Driver
HYI	0.374	0.195	Driver
NTRK1	0.153	0.714	Driver
SZT2	0.374	0.195	Driver
ELOVL1	0.374	0.195	Driver
INSRR	0.153	0.714	Driver
SH2D2A	0.153	0.714	Driver
PRCC	0.153	0.714	Driver
CDC20	0.374	0.195	Driver
HDGF	0.153	0.714	Driver
MPL	0.374	0.195	Driver
MRPL24	0.153	0.714	Driver
TIE1	0.374	0.195	Driver
RRNAD1	0.153	0.714	Driver
NTNG1	0.374	0.195	Driver
ISG20L2	0.153	0.714	Driver
CRABP2	0.153	0.714	Driver
PRMT6	0.426	0.13	Driver
C3H1orf210	0.374	0.195	Driver
NES	0.153	0.714	Driver
BCAN	0.153	0.714	Driver
TMEM125	0.374	0.195	Driver
HAPLN2	0.153	0.714	Driver
GPATCH4	0.153	0.714	Driver
CFAP57	0.374	0.195	Driver
bta-mir-6534	0.153	0.714	Driver
NAXE	0.153	0.714	Driver
TTC24	0.153	0.714	Driver
EBNA1BP2	0.352	0.226	Driver
FAM183A	0.352	0.226	Driver
OR13P2	0.352	0.226	Driver
OR13P11	0.352	0.226	Driver
OR13P4	0.352	0.226	Driver
OR13P8	0.352	0.226	Driver
OR13P16B	0.352	0.226	Driver
SLC2A1	0.383	0.182	Driver
ZNF691	0.383	0.182	Driver
TMEM269	0.383	0.182	Driver
SVBP	0.383	0.182	Driver
C3H1orf50	0.383	0.182	Driver
P3H1	0.383	0.182	Driver
CLDN19	0.458	0.095	Driver
YBX1	0.458	0.095	Driver
PPIH	0.458	0.095	Driver
CCDC30	0.458	0.095	Driver
PPCS	0.458	0.095	Driver
ZMYND12	0.458	0.095	Driver
RIMKLA	0.458	0.095	Driver
FOXJ3	0.526	0.049	Driver
GUCA2A	0.526	0.049	Driver
GUCA2B	0.526	0.049	Driver
CDC14A	0.116	0.887	Driver
GPR88	0.116	0.887	Driver
HIVEP3	0.557	0.035	Driver
EDN2	0.555	0.036	Driver
FOXO6	0.555	0.036	Driver
RTCA	0.116	0.887	Driver
DBT	0.116	0.887	Driver
LRRC39	0.116	0.887	Driver
TRMT13	0.116	0.887	Driver
SASS6	0.116	0.887	Driver
SCMH1	0.555	0.036	Driver
MFSD14A	0.116	0.887	Driver
SLFNL1	0.554	0.036	Driver
CTPS1	0.554	0.036	Driver
CITED4	0.554	0.036	Driver
SLC35A3	0.116	0.887	Driver
AGL	0.116	0.887	Driver
KCNQ4	0.554	0.036	Driver
NFYC	0.516	0.054	Driver
FRRS1	0.116	0.887	Driver
bta-mir-30c	0.516	0.054	Driver
RIMS3	0.516	0.054	Driver
ZNF684	0.516	0.054	Driver
PALMD	0.116	0.887	Driver
EXO5	0.516	0.054	Driver
ZFP69	0.49	0.075	Driver
SMAP2	0.49	0.075	Driver
PLPPR4	0.116	0.887	Driver
COL9A2	0.49	0.075	Driver
ZMPSTE24	0.49	0.075	Driver
TMCO2	0.49	0.075	Driver
RLF	0.49	0.075	Driver
PPT1	0.529	0.047	Driver
CAP1	0.529	0.047	Driver
PLPPR5	0.273	0.397	Driver
MFSD2A	0.529	0.047	Driver
SNX7	0.222	0.51	Driver
MYCL	0.529	0.047	Driver
bta-mir-137	0.229	0.495	Driver
TRIT1	0.529	0.047	Driver
PPIE	0.546	0.038	Driver
HPCAL4	0.546	0.038	Driver
NT5C1A	0.546	0.038	Driver
HEYL	0.546	0.038	Driver
PABPC4	0.546	0.038	Driver
BMP8A	0.546	0.038	Driver
MACF1	0.523	0.051	Driver
DPYD	0.321	0.297	Driver
bta-mir-2416	0.523	0.051	Driver
NDUFS5	0.523	0.051	Driver
AKIRIN1	0.523	0.051	Driver
RHBDL2	0.523	0.051	Driver
GJA9	0.544	0.039	Driver
MYCBP	0.544	0.039	Driver
RRAGC	0.544	0.039	Driver
POU3F1	0.479	0.081	Driver
UTP11	0.479	0.081	Driver
FHL3	0.479	0.081	Driver
SF3A3	0.479	0.081	Driver
PTBP2	0.344	0.245	Driver
RWDD3	0.223	0.506	Driver
TLCD4	0.222	0.51	Driver
INPP5B	0.479	0.081	Driver
ALG14	0.222	0.51	Driver
CNN3	0.102	0.969	Driver
SLC44A3	0.102	0.969	Driver
MTF1	0.479	0.081	Driver
C3H1orf122	0.494	0.074	Driver
YRDC	0.494	0.074	Driver
MANEAL	0.494	0.074	Driver
EPHA10	0.494	0.074	Driver
CDCA8	0.494	0.074	Driver
C3H1orf109	0.494	0.074	Driver
RSPO1	0.494	0.074	Driver
GNL2	0.494	0.074	Driver
DNALI1	0.494	0.074	Driver
SNIP1	0.494	0.074	Driver
MEAF6	0.494	0.074	Driver
ZC3H12A	0.494	0.074	Driver
GRIK3	0.434	0.119	Driver
CSF3R	0.433	0.121	Driver
bta-mir-12039	0.433	0.121	Driver
MRPS15	0.433	0.121	Driver
OSCP1	0.388	0.175	Driver
LSM10	0.388	0.175	Driver
STK40	0.388	0.175	Driver
EVA1B	0.388	0.175	Driver
SH3D21	0.388	0.175	Driver
THRAP3	0.388	0.175	Driver
MAP7D1	0.388	0.175	Driver
TRAPPC3	0.337	0.264	Driver
COL8A2	0.337	0.264	Driver
ADPRS	0.337	0.264	Driver
TEKT2	0.337	0.264	Driver
AGO3	0.337	0.264	Driver
AGO1	0.337	0.264	Driver
AGO4	0.337	0.264	Driver
CLSPN	0.337	0.264	Driver
C3H1orf216	0.337	0.264	Driver
PSMB2	0.344	0.245	Driver
TFAP2E	0.344	0.245	Driver
NCDN	0.344	0.245	Driver
KIAA0319L	0.344	0.245	Driver
ZMYM4	0.344	0.245	Driver
SFPQ	0.343	0.246	Driver
ZMYM1	0.343	0.246	Driver
ZMYM6	0.343	0.246	Driver
TMEM35B	0.343	0.246	Driver
DLGAP3	0.343	0.246	Driver
SMIM12	0.343	0.246	Driver
GJA4	0.343	0.246	Driver
GJB3	0.337	0.264	Driver
GJB4	0.337	0.264	Driver
GJB5	0.337	0.264	Driver
C3H1orf94	0.333	0.276	Driver
LRRC8B	0.196	0.576	Driver
CSMD2	0.333	0.276	Driver
GBP6	0.196	0.576	Driver
GBP5	0.196	0.576	Driver
HMGB4	0.337	0.264	Driver
ZSCAN20	0.102	0.969	Driver
GBP2	0.196	0.576	Driver
EFHD1	0.102	0.969	Driver
GBP4	0.196	0.576	Driver
GIGYF2	0.102	0.969	Driver
KCNJ13	0.102	0.969	Driver
SNORC	0.102	0.969	Driver
NGEF	0.102	0.969	Driver
KYAT3	0.196	0.576	Driver
GTF2B	0.196	0.576	Driver
PKN2	0.196	0.576	Driver
LMO4	0.179	0.629	Driver
SELENOF	0.115	0.892	Driver
SH3GLB1	0.115	0.892	Driver
HJV	0.141	0.76	Driver
TXNIP	0.141	0.76	Driver
CLCA3	0.115	0.892	Driver
POLR3GL	0.141	0.76	Driver
ANKRD34A	0.141	0.76	Driver
RBM8A	0.141	0.76	Driver
PEX11B	0.141	0.76	Driver
ITGA10	0.141	0.76	Driver
ANKRD35	0.141	0.76	Driver
PIAS3	0.141	0.76	Driver
NUDT17	0.141	0.76	Driver
POLR3C	0.141	0.76	Driver
RNF115	0.141	0.76	Driver
PDZK1	0.141	0.76	Driver
GPR89A	0.141	0.76	Driver
GJA8	0.141	0.76	Driver
GJA5	0.141	0.76	Driver
ACP6	0.141	0.76	Driver
BCL9	0.141	0.76	Driver
OR13L2	0.141	0.76	Driver
AGAP1	0.131	0.81	Driver
OR13L12	0.141	0.76	Driver
CHD1L	0.141	0.76	Driver
FMO5	0.141	0.76	Driver
GBX2	0.131	0.81	Driver
ASB18	0.131	0.81	Driver
IQCA1	0.131	0.81	Driver
PRKAB2	0.141	0.76	Driver
ACKR3	0.131	0.81	Driver
COPS8	0.131	0.81	Driver
PDE4DIP	0.141	0.76	Driver
COL6A3	0.131	0.81	Driver
MLPH	0.241	0.471	Driver
SEC22B	0.141	0.76	Driver
PRLH	0.241	0.471	Driver
RAB17	0.241	0.471	Driver
NOTCH2	0.141	0.76	Driver
LRRFIP1	0.241	0.471	Driver
REG4	0.144	0.748	Driver
HMGCS2	0.18	0.626	Driver
PHGDH	0.18	0.626	Driver
ZNF697	0.18	0.626	Driver
RBM44	0.405	0.151	Driver
HSD3B1	0.18	0.626	Driver
HAO2	0.18	0.626	Driver
RAMP1	0.405	0.151	Driver
bta-mir-2902	0.405	0.151	Driver
UBE2F	0.405	0.151	Driver
WARS2	0.324	0.292	Driver
SCLY	0.405	0.151	Driver
ESPNL	0.405	0.151	Driver
KLHL30	0.405	0.151	Driver
ERFE	0.405	0.151	Driver
ILKAP	0.405	0.151	Driver
TBX15	0.324	0.292	Driver
HES6	0.405	0.151	Driver
PER2	0.405	0.151	Driver
TRAF3IP1	0.298	0.35	Driver
ASB1	0.298	0.35	Driver
SPAG17	0.531	0.045	Driver
WDR3	0.616	0.017	Driver
GDAP2	0.616	0.017	Driver
TWIST2	0.404	0.152	Driver
HDAC4	0.404	0.152	Driver
TENT5C	0.618	0.016	Driver
MAN1A2	0.618	0.016	Driver
NDUFA10	0.346	0.243	Driver
OR6B2	0.346	0.243	Driver
OR6B3	0.346	0.243	Driver
OR9S41	0.346	0.243	Driver
OR9S3	0.346	0.243	Driver
VTCN1	0.623	0.015	Driver
TRIM45	0.623	0.015	Driver
OR9S29	0.346	0.243	Driver
OR9S33	0.346	0.243	Driver
OR9S30	0.346	0.243	Driver
OR9S32	0.346	0.243	Driver
TTF2	0.623	0.015	Driver
OR9S43	0.346	0.243	Driver
OR9S43B	0.346	0.243	Driver
OR9S35P	0.346	0.243	Driver
OR9S42	0.346	0.243	Driver
OR9S23B	0.346	0.243	Driver
OR9S39	0.346	0.243	Driver
OR9S44P	0.346	0.243	Driver
OR9S36B	0.346	0.243	Driver
CSF2RA	0.346	0.243	Driver
P2RY8	0.346	0.243	Driver
CD101	0.544	0.039	Driver
PTGFRN	0.544	0.039	Driver
AKAP17A	0.346	0.243	Driver
OR9S36	0.346	0.243	Driver
OR9S40	0.346	0.243	Driver
OR9S15	0.346	0.243	Driver
COPS9	0.346	0.243	Driver
OTOS	0.346	0.243	Driver
CD2	0.472	0.088	Driver
IGSF3	0.472	0.088	Driver
GPC1	0.467	0.092	Driver
CD58	0.472	0.088	Driver
ANKMY1	0.467	0.092	Driver
DUSP28	0.467	0.092	Driver
RNPEPL1	0.467	0.092	Driver
CAPN10	0.467	0.092	Driver
ATP1A1	0.23	0.494	Driver
GPR35	0.467	0.092	Driver
KIF1A	0.467	0.092	Driver
MAB21L3	0.121	0.864	Driver
AGXT	0.467	0.092	Driver
SLC22A15	0.121	0.864	Driver
MAB21L4	0.467	0.092	Driver
CROCC2	0.467	0.092	Driver
NHLH2	0.129	0.824	Driver
CASQ2	0.129	0.824	Driver
VANGL1	0.129	0.824	Driver
SNED1	0.467	0.092	Driver
MTERF4	0.481	0.08	Driver
PASK	0.481	0.08	Driver
PPP1R7	0.481	0.08	Driver
HDLBP	0.481	0.08	Driver
SEPTIN2	0.481	0.08	Driver
FARP2	0.481	0.08	Driver
TBX19	0.182	0.622	Driver
STK25	0.481	0.08	Driver
BOK	0.481	0.08	Driver
SFT2D2	0.182	0.622	Driver
THAP4	0.481	0.08	Driver
TIPRL	0.182	0.622	Driver
ATG4B	0.481	0.08	Driver
DTYMK	0.481	0.08	Driver
GPR161	0.182	0.622	Driver
DCAF6	0.182	0.622	Driver
MPC2	0.182	0.622	Driver
ADCY10	0.182	0.622	Driver
MPZL1	0.182	0.622	Driver
RCSD1	0.182	0.622	Driver
CREG1	0.182	0.622	Driver
CD247	0.182	0.622	Driver
POU2F1	0.182	0.622	Driver
STYXL2	0.182	0.622	Driver
GPA33	0.182	0.622	Driver
MAEL	0.182	0.622	Driver
ILDR2	0.182	0.622	Driver
TADA1	0.158	0.698	Driver
POGK	0.158	0.698	Driver
FAM78B	0.255	0.43	Driver
bta-mir-2285bb	0.255	0.43	Driver
SLC44A5	0.224	0.506	Driver
UCK2	0.128	0.83	Driver
LHX8	0.224	0.506	Driver
TMCO1	0.128	0.83	Driver
ALDH9A1	0.128	0.83	Driver
TYW3	0.224	0.506	Driver
MGST3	0.128	0.83	Driver
LRRC52	0.121	0.864	Driver
RXRG	0.121	0.864	Driver
CRYZ	0.224	0.506	Driver
LMX1A	0.244	0.46	Driver
TNNI3K	0.224	0.506	Driver
PBX1	0.255	0.43	Driver
FPGT	0.224	0.506	Driver
LRRIQ3	0.224	0.506	Driver
KCND3	0.159	0.696	Driver
DDX20	0.159	0.696	Driver
INKA2	0.159	0.696	Driver
RAP1A	0.159	0.696	Driver
NUF2	0.396	0.163	Driver
RGS5	0.359	0.218	Driver
RGS4	0.359	0.218	Driver
CCDC190	0.336	0.266	Driver
HSD17B7	0.228	0.496	Driver
DDR2	0.228	0.496	Driver
NEGR1	0.306	0.332	Driver
UAP1	0.116	0.887	Driver
UHMK1	0.116	0.887	Driver
ZRANB2	0.198	0.562	Driver
bta-mir-186	0.198	0.562	Driver
SH2D1B	0.116	0.887	Driver
C3H1orf226	0.116	0.887	Driver
SPATA46	0.116	0.887	Driver
NOS1AP	0.116	0.887	Driver
PTGER3	0.198	0.562	Driver
OLFML2B	0.102	0.969	Driver
CTH	0.137	0.776	Driver
ATF6	0.102	0.969	Driver
DUSP12	0.13	0.818	Driver
ANKRD13C	0.137	0.776	Driver
SRSF11	0.137	0.776	Driver
FCRLB	0.13	0.818	Driver
FCRLA	0.13	0.818	Driver
FCGR2B	0.13	0.818	Driver
LRRC40	0.137	0.776	Driver
bta-mir-2285t	0.13	0.818	Driver
FCGR3A	0.13	0.818	Driver
HSPA6	0.13	0.818	Driver
FCGR2A	0.13	0.818	Driver
CFAP126	0.13	0.818	Driver
SDHC	0.13	0.818	Driver
LRRC7	0.137	0.776	Driver
MPZ	0.13	0.818	Driver
PCP4L1	0.13	0.818	Driver
NR1I3	0.13	0.818	Driver
TOMM40L	0.13	0.818	Driver
APOA2	0.13	0.818	Driver
FCER1G	0.13	0.818	Driver
NDUFS2	0.211	0.54	Driver
ADAMTS4	0.211	0.54	Driver
B4GALT3	0.211	0.54	Driver
PPOX	0.211	0.54	Driver
USP21	0.211	0.54	Driver
DEPDC1	0.35	0.232	Driver
UFC1	0.211	0.54	Driver
DEDD	0.211	0.54	Driver
NIT1	0.211	0.54	Driver
RPE65	0.35	0.232	Driver
PFDN2	0.211	0.54	Driver
KLHDC9	0.211	0.54	Driver
NECTIN4	0.211	0.54	Driver
WLS	0.239	0.475	Driver
ARHGAP30	0.211	0.54	Driver
USF1	0.211	0.54	Driver
TSTD1	0.211	0.54	Driver
F11R	0.211	0.54	Driver
DIRAS3	0.239	0.475	Driver
ITLN2	0.211	0.54	Driver
GNG12	0.239	0.475	Driver
GADD45A	0.212	0.537	Driver
SERBP1	0.212	0.537	Driver
CD244	0.223	0.506	Driver
IL12RB2	0.212	0.537	Driver
LY9	0.223	0.506	Driver
bta-mir-11983	0.223	0.506	Driver
SLAMF7	0.223	0.506	Driver
IL23R	0.116	0.887	Driver
C3H1orf141	0.116	0.887	Driver
SLC35D1	0.116	0.887	Driver
CD48	0.223	0.506	Driver
SLAMF1	0.223	0.506	Driver
CD84	0.223	0.506	Driver
SLAMF6	0.239	0.475	Driver
MIER1	0.116	0.887	Driver
DNAI4	0.116	0.887	Driver
JAK1	0.102	0.969	Driver
RAVER2	0.102	0.969	Driver
CACHD1	0.102	0.969	Driver
UBE2U	0.102	0.969	Driver
ROR1	0.102	0.969	Driver
PGM1	0.102	0.969	Driver
EFCAB7	0.102	0.969	Driver
ITGB3BP	0.102	0.969	Driver
ALG6	0.102	0.969	Driver
FOXD3	0.102	0.969	Driver
ATG4C	0.154	0.709	Driver
DOCK7	0.225	0.504	Driver
ANGPTL3	0.225	0.504	Driver
USP1	0.225	0.504	Driver
KANK4	0.225	0.504	Driver
PATJ	0.357	0.221	Driver
TM2D1	0.364	0.209	Driver
NFIA	0.364	0.209	Driver
C3H1orf87	0.096	0.994	Driver
HOOK1	0.096	0.994	Driver
FGGY	0.096	0.994	Driver
bta-mir-2285ap	0.196	0.576	Driver
bta-mir-12043	0.196	0.576	Driver
JUN	0.196	0.576	Driver
MYSM1	0.196	0.576	Driver
TACSTD2	0.162	0.688	Driver
OMA1	0.162	0.688	Driver
DAB1	0.163	0.682	Driver
C8B	0.154	0.709	Driver
C8A	0.154	0.709	Driver
USP24	0.222	0.51	Driver
BSND	0.222	0.51	Driver
TMEM61	0.222	0.51	Driver
DHCR24	0.222	0.51	Driver
LEXM	0.222	0.51	Driver
TTC22	0.222	0.51	Driver
PARS2	0.222	0.51	Driver
TTC4	0.222	0.51	Driver
MROH7	0.222	0.51	Driver
ACOT11	0.222	0.51	Driver
SSBP3	0.222	0.51	Driver
MRPL37	0.384	0.18	Driver
CYB5RL	0.384	0.18	Driver
CDCP2	0.384	0.18	Driver
TCEANC2	0.384	0.18	Driver
TMEM59	0.384	0.18	Driver
LDLRAD1	0.384	0.18	Driver
LRRC42	0.384	0.18	Driver
HSPB11	0.384	0.18	Driver
YIPF1	0.384	0.18	Driver
NDC1	0.384	0.18	Driver
GLIS1	0.384	0.18	Driver
DMRTB1	0.35	0.232	Driver
LRP8	0.317	0.305	Driver
MAGOH	0.317	0.305	Driver
CZIB	0.317	0.305	Driver
CPT2	0.317	0.305	Driver
SLC1A7	0.317	0.305	Driver
PODN	0.302	0.34	Driver
SCP2	0.302	0.34	Driver
ECHDC2	0.302	0.34	Driver
ZYG11A	0.302	0.34	Driver
ZYG11B	0.302	0.34	Driver
COA7	0.306	0.332	Driver
SHISAL2A	0.306	0.332	Driver
GPX7	0.306	0.332	Driver
TUT4	0.306	0.332	Driver
PRPF38A	0.306	0.332	Driver
ORC1	0.306	0.332	Driver
bta-mir-2285bc	0.306	0.332	Driver
CC2D1B	0.306	0.332	Driver
ZFYVE9	0.173	0.645	Driver
BTF3L4	0.173	0.645	Driver
TXNDC12	0.173	0.645	Driver
RAB3B	0.173	0.645	Driver
NRDC	0.173	0.645	Driver
bta-mir-761	0.301	0.342	Driver
OSBPL9	0.301	0.342	Driver
bta-mir-11991	0.301	0.342	Driver
EPS15	0.301	0.342	Driver
TTC39A	0.377	0.188	Driver
RNF11	0.377	0.188	Driver
C3H1orf185	0.377	0.188	Driver
CDKN2C	0.377	0.188	Driver
FAF1	0.377	0.188	Driver
DLX5	0.138	0.77	Driver
SDHAF3	0.138	0.77	Driver
TAC1	0.138	0.77	Driver
ASNS	0.138	0.77	Driver
C1GALT1	0.138	0.77	Driver
COL28A1	0.138	0.77	Driver
MIOS	0.138	0.77	Driver
RPA3	0.229	0.495	Driver
UMAD1	0.229	0.495	Driver
GLCCI1	0.229	0.495	Driver
ICA1	0.267	0.407	Driver
NXPH1	0.264	0.41	Driver
SLC13A1	0.112	0.905	Driver
IQUB	0.112	0.905	Driver
U7	0.112	0.905	Driver
NDUFA5	0.112	0.905	Driver
ASB15	0.112	0.905	Driver
LMOD2	0.112	0.905	Driver
WASL	0.112	0.905	Driver
THSD7A	0.119	0.876	Driver
TMEM106B	0.119	0.876	Driver
HYAL4	0.112	0.905	Driver
SPAM1	0.112	0.905	Driver
SCIN	0.119	0.876	Driver
TMEM229A	0.112	0.905	Driver
GPR37	0.112	0.905	Driver
ARL4A	0.119	0.876	Driver
POT1	0.112	0.905	Driver
ETV1	0.174	0.639	Driver
GRM8	0.138	0.77	Driver
bta-mir-592	0.118	0.878	Driver
DGKB	0.284	0.377	Driver
AGMO	0.233	0.485	Driver
MEOX2	0.199	0.561	Driver
CRPPA	0.201	0.558	Driver
SOSTDC1	0.201	0.558	Driver
LRRC72	0.201	0.558	Driver
ANKMY2	0.201	0.558	Driver
BZW2	0.201	0.558	Driver
TSPAN13	0.201	0.558	Driver
AGR2	0.201	0.558	Driver
AGR3	0.201	0.558	Driver
AHR	0.201	0.558	Driver
SNORD31	0.201	0.558	Driver
SNX13	0.201	0.558	Driver
PRPS1L1	0.201	0.558	Driver
HDAC9	0.288	0.374	Driver
TWIST1	0.444	0.108	Driver
FERD3L	0.444	0.108	Driver
POLR1F	0.397	0.161	Driver
TMEM196	0.397	0.161	Driver
MACC1	0.454	0.098	Driver
ITGB8	0.454	0.098	Driver
ABCB5	0.456	0.097	Driver
SP8	0.456	0.097	Driver
SP4	0.393	0.167	Driver
DNAH11	0.418	0.141	Driver
CREB3L2	0.107	0.952	Driver
AKR1D1	0.107	0.952	Driver
TRIM24	0.107	0.952	Driver
SVOPL	0.107	0.952	Driver
ATP6V0A4	0.107	0.952	Driver
TMEM213	0.107	0.952	Driver
KIAA1549	0.107	0.952	Driver
ZC3HAV1L	0.107	0.952	Driver
ZC3HAV1	0.107	0.952	Driver
TTC26	0.107	0.952	Driver
UBN2	0.107	0.952	Driver
FMC1	0.107	0.952	Driver
KLRG2	0.107	0.952	Driver
CLEC2L	0.107	0.952	Driver
HIPK2	0.107	0.952	Driver
TBXAS1	0.107	0.952	Driver
PARP12	0.107	0.952	Driver
KDM7A	0.107	0.952	Driver
SLC37A3	0.137	0.776	Driver
RAB19	0.137	0.776	Driver
MKRN1	0.137	0.776	Driver
CDCA7L	0.362	0.211	Driver
RAPGEF5	0.362	0.211	Driver
IL6	0.347	0.24	Driver
TOMM7	0.347	0.24	Driver
FAM126A	0.347	0.24	Driver
KLHL7	0.347	0.24	Driver
NUP42	0.502	0.066	Driver
GPNMB	0.502	0.066	Driver
MALSU1	0.502	0.066	Driver
IGF2BP3	0.502	0.066	Driver
TRA2A	0.494	0.074	Driver
CCDC126	0.494	0.074	Driver
[truncated: 17,189 more rows]
